# Supplementary material for: Correlation of proteome-wide changes with social immunity behaviors provides insight into resistance to the parasitic mite, Varroa destructor, in the honey bee (Apis mellifera)
Source: Genome Biol. 2012 Sep 28;13(9):R81. doi: 10.1186/gb-2012-13-9-r81 (PMC3491398; doi:10.1186/gb-2012-13-9-r81)
Supplement: Additional file 1 — Spreadsheet of five pages for larval dataset. Page 1, P values and protein annotation. For all proteins identified and quantitated the resultant P value from the correlation analysis with each trait and refseq annotation. Page 2, T statistic for each correlation provides a standardized value for the rate of change for each protein against per unit of each trait measured. Page 3, EGAN mapping, honey bee protein GI mapped to NCBI fly gene id. Page 4, P values for biological process gene enrichment for protein groups created by trait correlation and direction of correlation. Page 5, P values for global biological process gene enrichments. [file gb-2012-13-9-r81-S1.XLSX]

## Sheet: P values and annotations
Amel GI	C24 (P)	O24 (P)	C48 (P)	O48 (P)	VSH (P)	C24 (Q)	O24 (Q)	C48 (Q)	O48 (Q)	VSH (Q)	Refseq Description	Refseq
110773801	0.0251294	0.00205368	2.13556e-05	3.70787e-05	0.698072	0.970269	0.741378	0.0154187	0.0128394	0.938079	similar to CG9008-PA, isoform A	XP_001123335	#N/A
110749389	0.129725	0.0616054	0.000147525	5.33495e-05	0.804945	0.970269	0.998631	0.0355044	0.0128394	0.938079	similar to eIF3-S10 CG9805-PA	XP_397439	mitotic spindle elongation, translational initiation, mitotic spindle organization
110766472	0.0254498	0.00198373	0.000142891	0.000479552	0.923983	0.970269	0.741378	0.0355044	0.0865591	0.946804	similar to Rab proteins geranylgeranyltransferase component A 1 (Rab escort protein 1) (REP-1) (Choroideraemia protein) (TCD protein)	XP_001121784	intracellular protein transport, neurotransmitter secretion, vesicle-mediated transport, protein amino acid geranylgeranylation, regulation of GTPase activity
110760361	0.120122	0.010974	0.000655599	0.00567134	0.519819	0.970269	0.998631	0.118336	0.517693	0.938079	similar to UDP-glucose-glycoprotein glucosyltransferase CG6850-PA	XP_395660	protein amino acid glycosylation
66534428	0.100837	0.138547	0.00415894	0.0027062	0.318226	0.970269	0.998631	0.600552	0.390775	0.933136	similar to CG2794-PA	XP_395695	biological_process
66515294	0.05143	0.00708652	0.00726477	0.00498076	0.342307	0.970269	0.998631	0.749309	0.517693	0.933136	similar to Vacuolar ATP synthase subunit D 1 (V-ATPase D subunit 1) (Vacuolar proton pump D subunit 1) (dV-ATPase D)	XP_394769	ATP synthesis coupled proton transport, proton transport
110776452	0.0550837	0.019504	0.00674284	0.0134993	0.432936	0.970269	0.998631	0.749309	0.817791	0.938079	similar to Glycerol-3-phosphate dehydrogenase [NAD+], cytoplasmic (GPD-C) (GPDH-C)	XP_001122866	#N/A
66543659	0.0398622	0.0205911	0.00975676	0.00757935	0.337694	0.970269	0.998631	0.880547	0.608033	0.933136	similar to ribosomal protein L30	XP_394854	mitotic spindle elongation, translation, mitotic spindle organization, peripheral nervous system development, growth
66524926	0.0720948	0.0219173	0.0122812	0.0147248	0.419555	0.970269	0.998631	0.886704	0.817791	0.938079	similar to hu li tai shao CG9325-PB, isoform B	XP_393212	meiotic spindle organization, cystoblast division, germarium-derived oocyte fate determination, female germline ring canal formation, actin assembly, spectrosome organization, ovarian fusome organization, testicular fusome organization, fusome organization, germ-line cyst formation, female germ-line cyst formation, centrosome organization
110762180	0.22876	0.0787412	0.0121529	0.00573621	0.864024	0.997219	0.998631	0.886704	0.517693	0.938974	similar to Heterogeneous nuclear ribonucleoprotein at 27C CG10377-PA, isoform A	XP_393451	mRNA processing, border follicle cell migration, regulation of pole plasm oskar mRNA localization, negative regulation of oskar mRNA translation, pole plasm oskar mRNA localization, positive regulation of translation, regulation of nuclear mRNA splicing, via spliceosome
66525576	0.200307	0.144873	0.0177602	0.0104645	0.146962	0.997219	0.998631	0.96195	0.755535	0.907978	similar to CG6084-PA, isoform A	XP_624353	oxidation reduction
66534671	0.176756	0.103546	0.0186528	0.0280927	0.165187	0.970269	0.998631	0.96195	0.996921	0.907978	similar to Peroxisomal multifunctional enzyme type 2 (MFE-2) (D-bifunctional protein) (DBP) (17-beta-hydroxysteroid dehydrogenase 4) (17-beta-HSD 4)	XP_393475	#N/A
66535330	0.384488	0.219088	0.0180968	0.032861	0.764006	0.997219	0.998631	0.96195	0.996921	0.938079	similar to atlastin CG6668-PA, isoform A	XP_623280	neuromuscular junction development, regulation of synaptic growth at neuromuscular junction, regulation of microtubule depolymerization
110760828	0.266766	0.263086	0.0177111	0.014536	0.777599	0.997219	0.998631	0.96195	0.817791	0.938079	similar to Probable cytochrome P450 6g2 (CYPVIG2)	XP_623955	#N/A
5834928	0.752033	0.849797	0.824939	0.767982	0.333468	0.997219	0.998631	0.996862	0.996921	0.933136	Cytochrome c oxidase subunit 2	NP_008084	#N/A
48094441	0.524559	0.571702	0.605588	0.538717	0.396762	0.997219	0.998631	0.996862	0.996921	0.938079	similar to Tropomyosin 1 CG4898-PD, isoform D	XP_623470	muscle contraction, pole plasm assembly, regulation of lamellipodium assembly, pole plasm oskar mRNA localization, oogenesis, dendrite morphogenesis
48094957	0.168373	0.301699	0.373462	0.308176	0.0850974	0.970269	0.998631	0.996862	0.996921	0.907978	similar to Microsomal glutathione S-transferase-like CG1742-PA, isoform A	XP_394313	-
48095525	0.516113	0.451418	0.770702	0.719906	0.919198	0.997219	0.998631	0.996862	0.996921	0.946804	similar to -Tubulin at 56D CG9277-PB, isoform B	XP_392313	microtubule-based process, microtubule-based movement, muscle attachment, protein polymerization
48095543	0.14182	0.129927	0.26492	0.378557	0.208494	0.970269	0.998631	0.996862	0.996921	0.907978	similar to -Tubulin at 60D CG3401-PA	XP_394469	microtubule-based process, microtubule-based movement, axonogenesis, axon guidance, heart development, response to light stimulus, larval behavior, protein polymerization
48095960	0.813781	0.691121	0.616336	0.548639	0.374831	0.997219	0.998631	0.996862	0.996921	0.936938	similar to Cytochrome c oxidase polypeptide Va, mitochondrial precursor	XP_392368	mitochondrial electron transport, cytochrome c to oxygen, positive regulation of cell cycle
48096130	0.630003	0.724368	0.675566	0.577955	0.998777	0.997219	0.998631	0.996862	0.996921	0.95977	similar to Putative aldehyde dehydrogenase family 7 member A1 homolog (ALH-9)	XP_394614	oxidation reduction
48096138	0.23028	0.139522	0.296899	0.285174	0.019534	0.997219	0.998631	0.996862	0.996921	0.907978	similar to Sorbitol dehydrogenase-2 CG4649-PA	XP_392401	oxidation reduction
48096291	0.675699	0.885255	0.951965	0.892459	0.803516	0.997219	0.998631	0.996862	0.996921	0.938079	similar to ubiquinol-cytochrome c reductase, Rieske iron-sulfur polypeptide 1	XP_394657	mitochondrial electron transport, ubiquinol to cytochrome c, lysosome organization
48096523	0.965534	0.990137	0.536695	0.469434	0.221177	0.998134	0.998631	0.996862	0.996921	0.907978	similar to 14-3-3 CG31196-PC, isoform C	XP_392479	DNA damage checkpoint, regulation of mitosis, mitotic cell cycle checkpoint, Ras protein signal transduction, germarium-derived oocyte fate determination, imaginal disc development, oocyte microtubule cytoskeleton polarization, response to radiation, response to external stimulus, nonassociative learning, wing disc dorsal/ventral pattern formation
48096617	0.752107	0.339921	0.123869	0.111781	0.0440318	0.997219	0.998631	0.996862	0.996921	0.907978	similar to CG11790-PA, isoform A	XP_394728	cell redox homeostasis
48096664	0.235826	0.12892	0.331515	0.39424	0.94584	0.997219	0.998631	0.996862	0.996921	0.954517	similar to CG8498-PA	XP_394745	cellular acyl-CoA homeostasis
48096676	0.73148	0.41897	0.57543	0.465222	0.540595	0.997219	0.998631	0.996862	0.996921	0.938079	similar to CG6465-PA	XP_392498	proteolysis, cellular amino acid metabolic process
48096763	0.68427	0.877998	0.762868	0.841699	0.0587722	0.997219	0.998631	0.996862	0.996921	0.907978	similar to sec23 CG1250-PA, isoform A	XP_392515	intracellular protein transport, ER to Golgi vesicle-mediated transport, Golgi organization, larval chitin-based cuticle development, chitin-based larval cuticle pattern formation, negative regulation of dendrite morphogenesis
48096769	0.357155	0.339498	0.530023	0.552377	0.296849	0.997219	0.998631	0.996862	0.996921	0.933136	similar to Proteasome subunit alpha type 3 (Proteasome component C8) (Macropain subunit C8) (Multicatalytic endopeptidase complex subunit C8)	XP_392518	ubiquitin-dependent protein catabolic process, response to DNA damage stimulus, cellular response to DNA damage stimulus
48096996	0.987694	0.919856	0.828661	0.863273	0.530279	0.99876	0.998631	0.996862	0.996921	0.938079	mitochondrial cytochrome C	XP_391823	oxidative phosphorylation
48097086	0.655486	0.68323	0.976151	0.980712	0.763974	0.997219	0.998631	0.996862	0.996921	0.938079	similar to 14-3-3 CG17870-PC, isoform C	XP_623302	compound eye photoreceptor cell differentiation, protein folding, activation of tryptophan 5-monooxygenase activity, chromosome segregation, Ras protein signal transduction, germarium-derived oocyte fate determination, learning or memory, oocyte microtubule cytoskeleton polarization, cell proliferation, olfactory learning, mitotic cell cycle, embryonic, protein stabilization
48097100	0.205279	0.30252	0.180485	0.19778	0.208747	0.997219	0.998631	0.996862	0.996921	0.907978	similar to yippee interacting protein 2 CG4600-PA	XP_391843	fatty acid beta-oxidation
48097144	0.78102	0.296255	0.662157	0.72314	0.512336	0.997219	0.998631	0.996862	0.996921	0.938079	similar to Signal peptidase complex subunit 2 (Microsomal signal peptidase 25 kDa subunit) (SPase 25 kDa subunit)	XP_393701	signal peptide processing
48097366	0.344521	0.344889	0.852587	0.86391	0.459944	0.997219	0.998631	0.996862	0.996921	0.938079	similar to ran CG1404-PA, isoform A	XP_393761	intracellular protein transport, nucleocytoplasmic transport, actin filament organization, cell cycle, cell adhesion, signal transduction, regulation of cell shape
48097764	0.51068	0.173503	0.0888491	0.0969837	0.156487	0.997219	0.998631	0.996862	0.996921	0.907978	similar to Proteasome p44.5 subunit CG10149-PB, isoform B	XP_391945	proteolysis
48097857	0.941607	0.916731	0.507495	0.420329	0.686173	0.998134	0.998631	0.996862	0.996921	0.938079	similar to lethal (2) 37Cc CG10691-PA, isoform A	XP_391959	instar larval or pupal development
48098039	0.56666	0.903978	0.244151	0.241872	0.82817	0.997219	0.998631	0.996862	0.996921	0.938079	similar to Aconitase CG9244-PB	XP_391994	tricarboxylic acid cycle
48098073	0.706565	0.995512	0.781699	0.699985	0.8316	0.997219	0.998773	0.996862	0.996921	0.938079	similar to Probable cytochrome P450 9f2 (CYPIXF2)	XP_392000	-
48098085	0.138177	0.20988	0.262128	0.284865	0.969875	0.970269	0.998631	0.996862	0.996921	0.95977	similar to Probable cytochrome P450 9f2 (CYPIXF2)	XP_393971	#N/A
48098249	0.26797	0.427599	0.86444	0.649296	0.110878	0.997219	0.998631	0.996862	0.996921	0.907978	similar to Chloride intracellular channel CG10997-PA	XP_392027	response to oxidative stress, determination of adult lifespan
48098315	0.765056	0.725874	0.944879	0.888107	0.139965	0.997219	0.998631	0.996862	0.996921	0.907978	similar to ATP synthase D chain, mitochondrial	XP_394036	ATP synthesis coupled proton transport, proton transport
48098427	0.934307	0.9365	0.970395	0.96152	0.470304	0.998134	0.998631	0.996862	0.996921	0.938079	similar to Ribosomal protein L26 CG6846-PA	XP_392059	mitotic spindle elongation, translation, mitotic spindle organization
48098918	0.0459251	0.0882015	0.115197	0.10804	0.0803524	0.970269	0.998631	0.996862	0.996921	0.907978	similar to Ribosomal protein L18 CG8615-PA	XP_392565	mitotic spindle elongation, translation, mitotic spindle organization
48099074	0.807753	0.613239	0.348239	0.411805	0.416662	0.997219	0.998631	0.996862	0.996921	0.938079	similar to CG9119-PA	XP_394859	-
48100320	0.093076	0.130299	0.235647	0.188955	0.460787	0.970269	0.998631	0.996862	0.996921	0.938079	similar to Proteasome subunit beta type 4 precursor (Proteasome beta chain) (Macropain beta chain) (Multicatalytic endopeptidase complex beta chain) (Proteasome chain 3)	XP_394993	mitotic spindle elongation, ubiquitin-dependent protein catabolic process, response to DNA damage stimulus, mitotic spindle organization, cell proliferation, cellular process, cellular response to DNA damage stimulus, centrosome organization, proteolysis involved in cellular protein catabolic process
48100966	0.912063	0.650621	0.36989	0.457071	0.213598	0.998134	0.998631	0.996862	0.996921	0.907978	similar to bellwether CG3612-PA	XP_392639	phagocytosis, engulfment, spermatid development, ATP synthesis coupled proton transport, proton transport, growth
48101907	0.399881	0.253835	0.722624	0.802786	0.930625	0.997219	0.998631	0.996862	0.996921	0.949323	similar to Tat-binding protein-1 CG10370-PA	XP_392722	proteolysis, cellular process
48101950	0.611894	0.591001	0.90305	0.934125	0.295481	0.997219	0.998631	0.996862	0.996921	0.933136	similar to Ribosomal protein S9 CG3395-PA, isoform A	XP_392726	mitotic spindle elongation, translation, mitotic spindle organization
48102233	0.349465	0.671458	0.678933	0.662657	0.810607	0.997219	0.998631	0.996862	0.996921	0.938079	similar to CG17233-PA, isoform A	XP_392756	#N/A
48102814	0.0569111	0.137693	0.698847	0.745697	0.892826	0.970269	0.998631	0.996862	0.996921	0.946804	similar to lethal (1) G0156 CG12233-PA, isoform A	XP_392811	tricarboxylic acid cycle, oxidation reduction
48102954	0.636518	0.488748	0.875141	0.90622	0.986503	0.997219	0.998631	0.996862	0.996921	0.95977	similar to SUMO (ubiquitin-related) homolog family member (smo-1)	XP_392826	#N/A
48103127	0.979853	0.988625	0.825919	0.80022	0.454746	0.998134	0.998631	0.996862	0.996921	0.938079	ribosomal protein S2e	XP_392843	translation
48103506	0.110306	0.297993	0.241036	0.207263	0.690306	0.970269	0.998631	0.996862	0.996921	0.938079	similar to thioredoxin-like 2	XP_392870	cell redox homeostasis
48104369	0.663829	0.558417	0.23086	0.221718	0.372135	0.997219	0.998631	0.996862	0.996921	0.936938	similar to CG10672-PA	XP_395765	oxidation reduction
48104453	0.827725	0.874628	0.723948	0.46523	0.801144	0.997219	0.998631	0.996862	0.996921	0.938079	similar to CG2970-PA	XP_395784	-
48104663	0.226523	0.358915	0.516578	0.516047	0.840712	0.997219	0.998631	0.996862	0.996921	0.938079	similar to Guanine nucleotide-binding protein subunit beta-like protein (Receptor of activated protein kinase C homolog)	XP_392962	locomotory behavior, oviposition, wing disc development, cuticle development, oogenesis
48104680	0.545167	0.202476	0.310907	0.395999	0.641421	0.997219	0.998631	0.996862	0.996921	0.938079	similar to thioredoxin-2 CG31884-PA, isoform A	XP_392963	glycerol ether metabolic process, response to DNA damage stimulus, response to oxidative stress, determination of adult lifespan, cellular response to DNA damage stimulus, cell redox homeostasis
48105889	0.617611	0.732923	0.191525	0.171162	0.674215	0.997219	0.998631	0.996862	0.996921	0.938079	similar to ribosomal protein L7a	XP_393034	mitotic spindle elongation, translation, mitotic spindle organization, ribosome biogenesis
48106137	0.32993	0.277319	0.586568	0.630175	0.840582	0.997219	0.998631	0.996862	0.996921	0.938079	similar to RuvB-like protein 1	XP_393051	-
48106363	0.585781	0.924017	0.728503	0.730646	0.234717	0.997219	0.998631	0.996862	0.996921	0.907978	similar to Ribosomal protein S10b CG14206-PC, isoform C	XP_393059	-
48109133	0.441329	0.857037	0.886175	0.980001	0.335053	0.997219	0.998631	0.996862	0.996921	0.933136	similar to Ribosomal protein L35A CG2099-PA	XP_393102	translation
48109165	0.177631	0.0906027	0.0228056	0.0159591	0.397214	0.970269	0.998631	0.996862	0.823033	0.938079	similar to CG1124-PA	XP_396221	-
48109763	0.0819095	0.475221	0.56747	0.495193	0.392588	0.970269	0.998631	0.996862	0.996921	0.938079	similar to sar1 CG7073-PA, isoform A	XP_623373	intracellular protein transport, larval chitin-based cuticle development, embryonic heart tube development, chitin-based larval cuticle pattern formation, negative regulation of dendrite morphogenesis
48117538	0.698825	0.942078	0.527046	0.512301	0.0779124	0.997219	0.998631	0.996862	0.996921	0.907978	similar to Rpn2 CG11888-PA	XP_393197	proteolysis, response to DNA damage stimulus, cellular response to DNA damage stimulus, regulation of protein catabolic process
48124643	0.14035	0.0965679	0.115475	0.152555	0.357898	0.970269	0.998631	0.996862	0.996921	0.933136	similar to alcohol dehydrogenase 5	XP_393266	alcohol metabolic process, ethanol oxidation, oxidation reduction
48126476	0.542199	0.572081	0.954194	0.993696	0.108969	0.997219	0.998631	0.996862	0.997016	0.907978	similar to CG9769-PA	XP_396596	translational initiation, salivary gland cell autophagic cell death, autophagic cell death
48128110	0.14592	0.0535679	0.129535	0.244401	0.913318	0.970269	0.998631	0.996862	0.996921	0.946804	similar to Proteasome 25kD subunit CG5266-PA	XP_393294	mitotic spindle elongation, ubiquitin-dependent protein catabolic process, mitotic spindle organization, cell proliferation, cellular process
48128966	0.599868	0.560982	0.44235	0.456168	0.591558	0.997219	0.998631	0.996862	0.996921	0.938079	similar to CG5946-PB, isoform B	XP_623086	#N/A
48132928	0.389285	0.333924	0.600931	0.590366	0.606444	0.997219	0.998631	0.996862	0.996921	0.938079	similar to epsilon subunit of coatomer protein complex isoform a	XP_393328	retrograde vesicle-mediated transport, Golgi to ER
48136057	0.781642	0.735321	0.149436	0.318793	0.290797	0.997219	0.998631	0.996862	0.996921	0.933136	similar to eIF4AIII CG7483-PA	XP_393356	translational initiation, response to DNA damage stimulus, cellular response to DNA damage stimulus
48138741	0.641316	0.243639	0.185884	0.259409	0.50517	0.997219	0.998631	0.996862	0.996921	0.938079	similar to CG4692-PB, isoform B	XP_393421	proton transport
48138819	0.407025	0.250426	0.247457	0.204255	0.863274	0.997219	0.998631	0.996862	0.996921	0.938974	similar to VAMP (vesicle-associated membrane protein)-associated protein A	XP_393426	neurotransmitter secretion, neuromuscular junction development, synaptic vesicle priming
48139441	0.50519	0.269844	0.155534	0.150886	0.166675	0.997219	0.998631	0.996862	0.996921	0.907978	similar to L-xylulose reductase (XR) (Dicarbonyl/L-xylulose reductase)	XP_397008	oxidation reduction
48140312	0.34578	0.797836	0.87363	0.851059	0.807637	0.997219	0.998631	0.996862	0.996921	0.938079	similar to Sarcoplasmic calcium-binding protein 2 CG14904-PA	XP_393500	-
48140590	0.44922	0.254243	0.0786179	0.0552092	0.338691	0.997219	0.998631	0.996862	0.996921	0.933136	thioredoxin reductase	XP_623425	#N/A
48141273	0.658995	0.750132	0.547605	0.607307	0.214799	0.997219	0.998631	0.996862	0.996921	0.907978	similar to HMG Coenzyme A synthase CG4311-PA, isoform A	XP_397202	embryonic development via the syncytial blastoderm, isoprenoid biosynthetic process
48141383	0.503353	0.906425	0.675708	0.60153	0.387034	0.997219	0.998631	0.996862	0.996921	0.938079	similar to Glutamine synthetase 2 CG1743-PC, isoform C	XP_393552	#N/A
48141571	0.184988	0.118586	0.276947	0.299517	0.212823	0.970269	0.998631	0.996862	0.996921	0.907978	similar to CG5567-PA	XP_393558	metabolic process
48141870	0.779597	0.629379	0.314616	0.207185	0.0178244	0.997219	0.998631	0.996862	0.996921	0.907978	Mn superoxide dismutase	XP_393570	superoxide metabolic process, determination of adult lifespan, removal of superoxide radicals, oxidation reduction
48141950	0.584888	0.553926	0.853904	0.899423	0.00780983	0.997219	0.998631	0.996862	0.996921	0.907978	similar to translocase of outer mitochondrial membrane 20 homolog	XP_397284	protein targeting to mitochondrion
48142173	0.630577	0.491155	0.502253	0.644049	0.105588	0.997219	0.998631	0.996862	0.996921	0.907978	similar to Proteasome subunit alpha type 7-1 (Proteasome 28 kDa subunit 1) (PROS-Dm28.1)	XP_393583	ubiquitin-dependent protein catabolic process, response to DNA damage stimulus, cellular response to DNA damage stimulus
48142237	0.175907	0.0543566	0.17459	0.20717	0.77314	0.970269	0.998631	0.996862	0.996921	0.938079	similar to ribosomal protein L31	XP_397314	mitotic spindle elongation, translation, mitotic spindle organization
48142692	0.610559	0.906602	0.554942	0.485178	0.742924	0.997219	0.998631	0.996862	0.996921	0.938079	similar to Glyceraldehyde 3 phosphate dehydrogenase 1 CG12055-PA, isoform A	XP_393605	#N/A
48142798	0.607524	0.649763	0.753774	0.797424	0.306284	0.997219	0.998631	0.996862	0.996921	0.933136	similar to 60S ribosomal protein L7	XP_393614	mitotic spindle elongation, translation, mitotic spindle organization
48142864	0.26222	0.560641	0.658128	0.552258	0.277761	0.997219	0.998631	0.996862	0.996921	0.933136	similar to Ef1-like factor CG6382-PA	XP_397380	translational termination
58531215	0.825767	0.684683	0.500804	0.618397	0.447745	0.997219	0.998631	0.996862	0.996921	0.938079	ADP/ATP translocase	NP_001010975	flight behavior, determination of adult lifespan, response to mechanical stimulus, ADP transport, ATP transport, locomotion, muscle homeostasis, transmembrane transport, neuron homeostasis
58585076	0.835606	0.671656	0.570068	0.419348	0.66074	0.997219	0.998631	0.996862	0.996921	0.938079	juvenile hormone esterase	NP_001011563	#N/A
58585086	0.87003	0.938107	0.652054	0.538915	0.764325	0.998134	0.998631	0.996862	0.996921	0.938079	transferrin	NP_001011572	iron ion transport, cellular iron ion homeostasis, defense response
58585106	0.611355	0.373155	0.206183	0.174262	0.293465	0.997219	0.998631	0.996862	0.996921	0.933136	antennal-specific protein 3c	NP_001011583	metamorphosis, response to virus
58585108	0.0697568	0.375361	0.141384	0.165477	0.160126	0.970269	0.998631	0.996862	0.996921	0.907978	major royal jelly protein 2	NP_001011580	#N/A
58585114	0.365886	0.103511	0.0270673	0.0195632	0.632652	0.997219	0.998631	0.996862	0.936898	0.938079	ribosomal protein 49	NP_001011587	mitotic spindle elongation, translation, mitotic spindle organization
58585132	0.605933	0.921995	0.4225	0.392797	0.237565	0.997219	0.998631	0.996862	0.996921	0.907978	tetraspanin F139	NP_001011592	-
58585142	0.0334015	0.210889	0.230429	0.240267	0.440436	0.970269	0.998631	0.996862	0.996921	0.938079	major royal jelly protein 3	NP_001011601	#N/A
58585148	0.475284	0.740093	0.744887	0.774691	0.167506	0.997219	0.998631	0.996862	0.996921	0.907978	hexamerin 70b	NP_001011600	transport
58585184	0.0784775	0.197553	0.277962	0.344968	0.719116	0.970269	0.998631	0.996862	0.996921	0.938079	short-chain dehydrogenase/reductase	NP_001011620	#N/A
58585196	0.840822	0.484937	0.776624	0.811686	0.195343	0.997219	0.998631	0.996862	0.996921	0.907978	prophenoloxidase	NP_001011627	transport, metabolic process
58585202	0.165232	0.265392	0.74071	0.663026	0.386249	0.970269	0.998631	0.996862	0.996921	0.938079	fatty acid binding protein	NP_001011630	transport
58585214	0.678848	0.464904	0.434797	0.513267	0.915109	0.997219	0.998631	0.996862	0.996921	0.946804	FABP-like protein	NP_001011636	#N/A
58585222	0.684762	0.355425	0.475075	0.589457	0.0949872	0.997219	0.998631	0.996862	0.996921	0.907978	take-out-like carrier protein	NP_001011640	-
58585250	0.515776	0.196702	0.170668	0.14473	0.604354	0.997219	0.998631	0.996862	0.996921	0.938079	#N/A	#N/A	#N/A
58585256	0.899934	0.850018	0.204581	0.143714	0.681176	0.998134	0.998631	0.996862	0.996921	0.938079	troponin C type IIb	NP_001011654	#N/A
60115688	0.133037	0.137112	0.128018	0.13612	0.347907	0.970269	0.998631	0.996862	0.996921	0.933136	venom protein 2	NP_001012431	#N/A
62198227	0.863915	0.918479	0.47469	0.466	0.6503	0.998134	0.998631	0.996862	0.996921	0.938079	major royal jelly protein 7	NP_001014429	#N/A
62198229	0.235923	0.413654	0.349639	0.442367	0.251333	0.997219	0.998631	0.996862	0.996921	0.922438	troponin C type I	NP_001014430	-
62526112	0.791193	0.595486	0.553549	0.592263	0.373812	0.997219	0.998631	0.996862	0.996921	0.936938	elongation factor 1-alpha	NP_001014993	translation, translational elongation
66499171	0.818651	0.828521	0.954499	0.879276	0.622154	0.997219	0.998631	0.996862	0.996921	0.938079	similar to maternal expression at 31B CG4916-PA, isoform A	XP_624586	cytoplasmic mRNA processing body assembly
66499186	0.806531	0.724583	0.970608	0.927511	0.404178	0.997219	0.998631	0.996862	0.996921	0.938079	similar to FK506-binding protein FKBP59 CG4535-PA	XP_395748	protein folding, peripheral nervous system development, detection of light stimulus involved in visual perception, regulation of calcium ion transport
66499293	0.331385	0.276428	0.331226	0.352323	0.355846	0.997219	0.998631	0.996862	0.996921	0.933136	similar to Glucose-6-phosphate isomerase (GPI) (Phosphoglucose isomerase) (PGI) (Phosphohexose isomerase) (PHI)	XP_623552	gluconeogenesis, glycolysis
66499419	0.191213	0.358194	0.639349	0.675653	0.828676	0.979121	0.998631	0.996862	0.996921	0.938079	similar to Puromycin sensitive aminopeptidase CG1009-PC, isoform C	XP_394245	proteolysis
66499429	0.697783	0.971768	0.512876	0.610572	0.531617	0.997219	0.998631	0.996862	0.996921	0.938079	similar to CG12262-PA	XP_392111	fatty acid beta-oxidation, oxidation reduction
66499475	0.0447143	0.0160138	0.151894	0.278362	0.98095	0.970269	0.998631	0.996862	0.996921	0.95977	similar to CG8331-PA	XP_624070	-
66499547	0.37261	0.264613	0.678067	0.775245	0.717833	0.997219	0.998631	0.996862	0.996921	0.938079	similar to CG9514-PA	XP_392145	#N/A
66499585	0.248293	0.346663	0.404099	0.543293	0.227061	0.997219	0.998631	0.996862	0.996921	0.907978	similar to Ribosomal protein L17 CG3203-PD, isoform D	XP_396914	mitotic spindle elongation, translation, mitotic spindle organization
66499720	0.378245	0.0891067	0.145948	0.0993594	0.85958	0.997219	0.998631	0.996862	0.996921	0.938974	hypothetical LOC551557	XP_625256	#N/A
66499731	0.0522929	0.209531	0.45022	0.540426	0.120438	0.970269	0.998631	0.996862	0.996921	0.907978	similar to Actin-related protein 66B CG7558-PA	XP_393599	phagocytosis, engulfment, cytoskeleton organization, cytoplasmic transport, nurse cell to oocyte, axonal fasciculation, myoblast fusion, regulation of actin polymerization or depolymerization, female germline ring canal stabilization, actin filament reorganization during cell cycle, pseudocleavage during syncytial blastoderm formation, regulation of actin filament polymerization
66500045	0.982992	0.458677	0.0886701	0.114362	0.18811	0.998134	0.998631	0.996862	0.996921	0.907978	similar to Trip1 CG8882-PA	XP_392780	translation, translational initiation
66500170	0.129998	0.277515	0.301005	0.321119	0.714697	0.970269	0.998631	0.996862	0.996921	0.938079	similar to CG14476-PB, isoform B	XP_623603	carbohydrate metabolic process
66500174	0.263225	0.167921	0.321793	0.35395	0.36531	0.997219	0.998631	0.996862	0.996921	0.936938	similar to Nucleoplasmin CG7917-PA	XP_394187	nucleosome positioning
66500205	0.361284	0.289939	0.158644	0.194593	0.79101	0.997219	0.998631	0.996862	0.996921	0.938079	similar to CG3731-PB, isoform B	XP_393509	mitochondrial electron transport, ubiquinol to cytochrome c, proteolysis, protein processing
66500213	0.890318	0.90102	0.492621	0.522505	0.579833	0.998134	0.998631	0.996862	0.996921	0.938079	similar to Calcium-binding mitochondrial protein Anon-60Da	XP_624231	-
66500225	0.846903	0.634525	0.425551	0.366432	0.806905	0.997219	0.998631	0.996862	0.996921	0.938079	similar to CG7470-PA	XP_396399	proline biosynthetic process, oxidation reduction
66500396	0.570883	0.7109	0.923759	0.955296	0.649126	0.997219	0.998631	0.996862	0.996921	0.938079	similar to Tropomyosin 1 CG4898-PD, isoform D	XP_623470	muscle contraction, pole plasm assembly, regulation of lamellipodium assembly, pole plasm oskar mRNA localization, oogenesis, dendrite morphogenesis
66500427	0.411889	0.309888	0.51485	0.539506	0.0299331	0.997219	0.998631	0.996862	0.996921	0.907978	similar to Nascent polypeptide associated complex protein alpha subunit CG8759-PB, isoform B	XP_623555	regulation of pole plasm oskar mRNA localization, oogenesis
66500478	0.545314	0.353308	0.663221	0.62887	0.185454	0.997219	0.998631	0.996862	0.996921	0.907978	similar to Muscle-specific protein 300 CG33715-PB, isoform B	XP_623756	-
66500885	0.664921	0.319945	0.526994	0.565091	0.520323	0.997219	0.998631	0.996862	0.996921	0.938079	similar to Ribosomal protein L13A CG1475-PB	XP_623813	translation, Notch signaling pathway, bristle morphogenesis
66500946	0.519932	0.711693	0.361244	0.3644	0.965733	0.997219	0.998631	0.996862	0.996921	0.95977	similar to CG11134-PA	XP_624397	-
66501020	0.179746	0.290417	0.239979	0.183848	0.0142666	0.970269	0.998631	0.996862	0.996921	0.907978	similar to Rpt4 CG3455-PA	XP_623784	proteolysis
66501172	0.753803	0.888003	0.579933	0.599976	0.271154	0.997219	0.998631	0.996862	0.996921	0.933136	similar to Rab-protein 2 CG3269-PA	XP_392651	small GTPase mediated signal transduction, protein transport
66501185	0.551614	0.271802	0.329004	0.301533	0.98045	0.997219	0.998631	0.996862	0.996921	0.95977	similar to Protein Mo25 (dMo25)	XP_393376	embryonic development via the syncytial blastoderm
66501507	0.152514	0.0706607	0.329434	0.448488	0.863573	0.970269	0.998631	0.996862	0.996921	0.938974	heat shock protein cognate 5	XP_392147	protein folding, response to heat
66503776	0.535124	0.952623	0.328644	0.397088	0.837579	0.997219	0.998631	0.996862	0.996921	0.938079	similar to CG8036-PB, isoform B	XP_623357	metabolic process
66503826	0.774001	0.677845	0.622175	0.586761	0.659768	0.997219	0.998631	0.996862	0.996921	0.938079	similar to CG6910-PA	XP_392190	inositol catabolic process, oxidation reduction
66503873	0.743595	0.791855	0.820655	0.85959	0.155336	0.997219	0.998631	0.996862	0.996921	0.907978	similar to 26S proteasome non-ATPase regulatory subunit 6 (26S proteasome regulatory subunit S10) (Rpn7 protein)	XP_624697	proteolysis, cellular process
66503969	0.615415	0.862065	0.398114	0.391683	0.86074	0.997219	0.998631	0.996862	0.996921	0.938974	similar to Ero1L CG1333-PB, isoform B	XP_623933	protein thiol-disulfide exchange, chaperone mediated protein folding requiring cofactor, oxidation reduction
66504249	0.742553	0.350672	0.324648	0.424665	0.0273156	0.997219	0.998631	0.996862	0.996921	0.907978	similar to CG6453-PA	XP_625125	-
66504263	0.955711	0.88117	0.608817	0.521614	0.608373	0.998134	0.998631	0.996862	0.996921	0.938079	similar to CG9066-PA	XP_396615	-
66504343	0.288611	0.185023	0.184411	0.142653	0.549538	0.997219	0.998631	0.996862	0.996921	0.938079	similar to 40S ribosomal protein S3	XP_623731	DNA repair, translation, response to DNA damage stimulus, cellular response to DNA damage stimulus, negative regulation of neuron apoptosis
66504360	0.713462	0.777334	0.779065	0.76452	0.231189	0.997219	0.998631	0.996862	0.996921	0.907978	similar to ATP synthase O subunit, mitochondrial precursor (Oligomycin sensitivity conferral protein) (OSCP)	XP_392760	ATP synthesis coupled proton transport, proton transport
66504546	0.805337	0.76699	0.297859	0.241747	0.802387	0.997219	0.998631	0.996862	0.996921	0.938079	similar to Protein lethal(2)essential for life (Protein Efl21)	XP_394333	response to heat, embryonic development
66504662	0.984655	0.87357	0.769633	0.711939	0.208293	0.998134	0.998631	0.996862	0.996921	0.907978	similar to Coatomer subunit alpha (Alpha-coat protein) (Alpha-COP) (HEPCOP) (HEP-COP)	XP_623198	intracellular protein transport, retrograde vesicle-mediated transport, Golgi to ER, phagocytosis, engulfment, vesicle-mediated transport
66504690	0.144985	0.205038	0.236264	0.281164	0.908878	0.970269	0.998631	0.996862	0.996921	0.946804	similar to CG6712-PA	XP_394351	-
66504777	0.803254	0.414114	0.694623	0.838432	0.490588	0.997219	0.998631	0.996862	0.996921	0.938079	similar to Fibrillarin CG9888-PA	XP_624378	rRNA processing, RNA processing, tRNA processing
66504786	0.295863	0.388993	0.79231	0.69518	0.674302	0.997219	0.998631	0.996862	0.996921	0.938079	similar to CG2604-PA, isoform A	XP_624456	metabolic process
66504967	0.6664	0.483658	0.251577	0.338862	0.0864989	0.997219	0.998631	0.996862	0.996921	0.907978	similar to CG6782-PE, isoform E	XP_396134	transmembrane transport
66505007	0.0181386	0.0240888	0.0752693	0.108487	0.566529	0.970269	0.998631	0.996862	0.996921	0.938079	heat shock protein 70Cb ortholog	XP_623199	protein folding
66505480	0.995922	0.57661	0.748797	0.759573	0.990322	0.999151	0.998631	0.996862	0.996921	0.95977	similar to succinate dehydrogenase complex, subunit A, flavoprotein (Fp)	XP_623065	-
66505538	0.449004	0.679874	0.171334	2.1061e-06	0.277491	0.997219	0.998631	0.996862	0.0015206	0.933136	similar to Argininosuccinate synthase (Citrulline--aspartate ligase)	XP_396374	urea cycle, argininosuccinate metabolic process, arginine biosynthetic process
66505721	0.583298	0.44592	0.742834	0.739499	0.594987	0.997219	0.998631	0.996862	0.996921	0.938079	similar to Ribosomal protein L27 CG4759-PA	XP_395728	mitotic spindle elongation, translation, mitotic spindle organization
66505745	0.0924505	0.0819538	0.0495526	0.0536617	0.429645	0.970269	0.998631	0.996862	0.996921	0.938079	similar to Lysyl-tRNA synthetase CG12141-PA, isoform A	XP_623936	lysyl-tRNA aminoacylation
66505984	0.990763	0.454757	0.107977	0.0906789	0.00350684	0.999151	0.998631	0.996862	0.996921	0.907978	similar to failed axon connections CG4609-PA, isoform A	XP_393141	axonogenesis
66506314	0.886207	0.942865	0.475726	0.417252	0.69682	0.998134	0.998631	0.996862	0.996921	0.938079	similar to Probable UDP-glucose 4-epimerase (Galactowaldenase) (UDP-galactose 4-epimerase)	XP_395102	galactose metabolic process, cellular metabolic process
66506431	0.817473	0.85115	0.353622	0.337604	0.587706	0.997219	0.998631	0.996862	0.996921	0.938079	similar to CG12512-PA	XP_624851	metabolic process
66506623	0.348725	0.237101	0.287994	0.308424	0.869598	0.997219	0.998631	0.996862	0.996921	0.938974	similar to 60S ribosomal protein L15	XP_396588	#N/A
66506786	0.796091	0.974784	0.860151	0.819528	0.0796286	0.997219	0.998631	0.996862	0.996921	0.907978	similar to CG5362-PA	XP_394487	glycolysis, malate metabolic process, oxidation reduction
66506837	0.86748	0.798092	0.870793	0.770321	0.244104	0.998134	0.998631	0.996862	0.996921	0.907978	similar to Pros5 CG12323-PA, isoform A	XP_394680	mitotic spindle elongation, mitotic spindle organization, cell proliferation, centrosome organization, proteolysis involved in cellular protein catabolic process
66506853	0.829593	0.986051	0.662543	0.672868	0.34074	0.997219	0.998631	0.996862	0.996921	0.933136	similar to CG2767-PA	XP_394676	oxidation reduction
66506923	0.244317	0.145191	0.235352	0.212813	0.766678	0.997219	0.998631	0.996862	0.996921	0.938079	similar to Ribosomal protein S24 CG3751-PA	XP_392330	translation
66507099	0.535174	0.751539	0.92314	0.787284	0.0969644	0.997219	0.998631	0.996862	0.996921	0.907978	similar to Saposin-related CG12070-PA, isoform A	XP_392338	sphingolipid metabolic process, dsRNA transport
66507356	0.71733	0.425983	0.155002	0.142963	0.835356	0.997219	0.998631	0.996862	0.996921	0.938079	similar to CG10576-PA, isoform A	XP_395683	cellular process
66507476	0.693412	0.685082	0.756768	0.761446	0.359352	0.997219	0.998631	0.996862	0.996921	0.933136	similar to Hexokinase A CG3001-PA, isoform A	XP_392350	#N/A
66507594	0.548005	0.46288	0.975535	0.871227	0.661362	0.997219	0.998631	0.996862	0.996921	0.938079	similar to Thiolase CG4581-PA	XP_624164	fatty acid beta-oxidation
66507623	0.736159	0.565727	0.825666	0.717679	0.859334	0.997219	0.998631	0.996862	0.996921	0.938974	similar to Nucleosome remodeling factor	XP_001122080	chromatin remodeling, transcription, phosphate metabolic process, ecdysone receptor-mediated signaling pathway, nucleosome mobilization
66508193	0.949614	0.628863	0.122529	0.0461396	0.860675	0.998134	0.998631	0.996862	0.996921	0.938974	similar to pugilist CG4067-PA, isoform A	XP_623070	folic acid and derivative biosynthetic process
66508366	0.676797	0.893569	0.789539	0.57921	0.647929	0.997219	0.998631	0.996862	0.996921	0.938079	similar to Inosine-5-monophosphate dehydrogenase (IMP dehydrogenase) (IMPDH) (IMPD) (Protein raspberry)	XP_623071	GMP biosynthetic process, phagocytosis, engulfment, axon guidance, oogenesis, oxidation reduction
66508439	0.904624	0.594019	0.680185	0.706214	0.0102715	0.998134	0.998631	0.996862	0.996921	0.907978	similar to Elongation factor 2 (EF-2)	XP_392691	mitotic spindle elongation, translation, translational elongation, mitotic spindle organization
66508573	0.183476	0.0995519	0.0647666	0.0510585	0.382446	0.970269	0.998631	0.996862	0.996921	0.938079	similar to CG18003-PB, isoform B	XP_625149	oxidation reduction
66508910	0.119351	0.159293	0.678204	0.705682	0.489967	0.970269	0.998631	0.996862	0.996921	0.938079	similar to CG10527-PA	XP_623207	-
66508940	0.968236	0.893138	0.813182	0.606856	0.613486	0.998134	0.998631	0.996862	0.996921	0.938079	similar to CG6459-PA	XP_397201	-
66508985	0.504139	0.196786	0.623243	0.672412	0.560077	0.997219	0.998631	0.996862	0.996921	0.938079	similar to CG8129-PB, isoform B	XP_624902	metabolic process
66509032	0.310266	0.299177	0.659105	0.778464	0.488652	0.997219	0.998631	0.996862	0.996921	0.938079	similar to Proteasome 26S subunit subunit 4 ATPase CG5289-PA	XP_623527	mitotic spindle elongation, proteolysis, ubiquitin-dependent protein catabolic process, response to DNA damage stimulus, mitotic spindle organization, cell proliferation, cellular process, cellular response to DNA damage stimulus
66509122	0.42671	0.212973	0.322128	0.245745	0.917197	0.997219	0.998631	0.996862	0.996921	0.946804	similar to CG11594-PA, isoform A	XP_394574	carbohydrate metabolic process
66509333	0.487606	0.576963	0.70644	0.679325	0.0357111	0.997219	0.998631	0.996862	0.996921	0.907978	similar to CG12163-PA, isoform A	XP_392381	proteolysis, salivary gland cell autophagic cell death, autophagic cell death
66509421	0.818979	0.683617	0.650024	0.518488	0.888276	0.997219	0.998631	0.996862	0.996921	0.946804	similar to CG12082-PA	XP_624702	ubiquitin-dependent protein catabolic process, protein deubiquitination
66509442	0.606023	0.890854	0.455824	0.451348	0.0645058	0.997219	0.998631	0.996862	0.996921	0.907978	similar to Dipeptidyl aminopeptidase III CG7415-PC, isoform C	XP_395694	proteolysis
66509518	0.432436	0.697486	0.711916	0.672565	0.405156	0.997219	0.998631	0.996862	0.996921	0.938079	similar to supercoiling factor CG9148-PA, isoform A	XP_624357	chromatin organization, dosage compensation, by hyperactivation of X chromosome
66509714	0.920274	0.563678	0.436535	0.448928	0.64862	0.998134	0.998631	0.996862	0.996921	0.938079	similar to Rpt3 CG16916-PA	XP_393513	proteolysis, response to DNA damage stimulus, cellular response to DNA damage stimulus
66509780	0.780545	0.829698	0.686099	0.69319	0.970497	0.997219	0.998631	0.996862	0.996921	0.95977	similar to Actin-87E	XP_623736	cytoskeleton organization
66509800	0.524197	0.783997	0.20635	0.125348	0.281735	0.997219	0.998631	0.996862	0.996921	0.933136	similar to Probable glutaminyl-tRNA synthetase (Glutamine--tRNA ligase) (GlnRS)	XP_623880	glutaminyl-tRNA aminoacylation
66509908	0.890152	0.984503	0.895164	0.922698	0.27676	0.998134	0.998631	0.996862	0.996921	0.933136	similar to ribosomal protein S5	XP_393226	mitotic spindle elongation, translation, mitotic spindle organization
66509916	0.348628	0.630467	0.796269	0.896449	0.746148	0.997219	0.998631	0.996862	0.996921	0.938079	similar to CG17259-PA	XP_396462	#N/A
66510064	0.437405	0.996006	0.75376	0.750339	0.893374	0.997219	0.998773	0.996862	0.996921	0.946804	similar to Putative Achaete Scute Target 1 CG6148-PB, isoform B	XP_396463	endocytosis
66510285	0.0553875	0.367248	0.506123	0.569278	0.0986018	0.970269	0.998631	0.996862	0.996921	0.907978	similar to Trehalose-6-phosphate synthase 1 CG4104-PA	XP_392397	trehalose biosynthetic process
66510482	0.910641	0.793684	0.741448	0.786334	0.453687	0.998134	0.998631	0.996862	0.996921	0.938079	similar to Paramyosin CG5939-PA, isoform A	XP_393281	mesoderm development, myofibril assembly
66510528	0.556986	0.360328	0.557849	0.667319	0.130043	0.997219	0.998631	0.996862	0.996921	0.907978	similar to Fkbp13 CG9847-PA, isoform A	XP_397224	inter-male aggressive behavior, protein folding
66510575	0.384965	0.769982	0.950417	0.973343	0.454195	0.997219	0.998631	0.996862	0.996921	0.938079	similar to Protein-glutamine gamma-glutamyltransferase K (Transglutaminase K) (TGase K) (TGK) (TG(K)) (Transglutaminase-1) (Epidermal TGase)	XP_392939	#N/A
66510928	0.920902	0.622379	0.441484	0.397307	0.657728	0.998134	0.998631	0.996862	0.996921	0.938079	similar to Catalase	XP_623962	#N/A
66511001	0.242432	0.311682	0.870065	0.877867	0.368368	0.997219	0.998631	0.996862	0.996921	0.936938	similar to CG2947-PA, isoform A	XP_394645	protein folding
66511337	0.0626393	0.159004	0.464484	0.510321	0.893376	0.970269	0.998631	0.996862	0.996921	0.946804	similar to Trap1 CG3152-PA	XP_623366	protein folding, response to stress
66511554	0.30915	0.500314	0.975816	0.983926	0.27892	0.997219	0.998631	0.996862	0.996921	0.933136	similar to glucocerebrosidase precursor	XP_393207	#N/A
66512029	0.682143	0.861702	0.676499	0.481816	0.202944	0.997219	0.998631	0.996862	0.996921	0.907978	similar to CG30493-PB	XP_624508	ubiquinone biosynthetic process
66512039	0.508002	0.589749	0.865482	0.867867	0.756569	0.997219	0.998631	0.996862	0.996921	0.938079	similar to Sterol carrier protein X-related thiolase CG17320-PA	XP_392432	metabolic process
66512107	0.518735	0.37479	0.144055	0.176195	0.911012	0.997219	0.998631	0.996862	0.996921	0.946804	similar to Proteasome subunit beta type 1 (Proteasome 26 kDa subunit)	XP_395163	ubiquitin-dependent protein catabolic process, proteolysis involved in cellular protein catabolic process
66512127	0.0316501	0.0140158	0.0391514	0.162714	0.801096	0.970269	0.998631	0.996862	0.996921	0.938079	similar to Probable cytochrome P450 305a1 (CYPCCCVA1)	XP_623575	#N/A
66512299	0.636643	0.953635	0.865921	0.647194	0.0803521	0.997219	0.998631	0.996862	0.996921	0.907978	similar to Tryptophan hydroxylase CG9122-PA	XP_394674	tryptophan metabolic process, serotonin biosynthetic process, regulation of circadian sleep/wake cycle, sleep, oxidation reduction
66512625	0.841445	0.942269	0.921007	0.868414	0.285841	0.997219	0.998631	0.996862	0.996921	0.933136	heat shock protein 90	XP_392456	#N/A
66512737	0.885298	0.923832	0.692001	0.664712	0.0958759	0.998134	0.998631	0.996862	0.996921	0.907978	similar to Moesin CG10701-PD, isoform D	XP_396252	morphogenesis of an epithelium, cytoskeleton organization, oocyte anterior/posterior axis specification, pole plasm assembly, pole plasm protein localization, determination of left/right symmetry, protein localization, anterior/posterior pattern formation, regulation of membrane potential in photoreceptor cell, establishment or maintenance of polarity of larval imaginal disc epithelium, actin fil…
66512792	0.388822	0.302788	0.32614	0.295923	0.559015	0.997219	0.998631	0.996862	0.996921	0.938079	similar to H2A histone family, member V isoform 1	XP_624167	chromatin assembly or disassembly, nucleosome assembly, response to DNA damage stimulus, cellular response to DNA damage stimulus
66512887	0.6165	0.828508	0.141569	0.1398	0.228581	0.997219	0.998631	0.996862	0.996921	0.907978	similar to CG9391-PA, isoform A	XP_393191	dephosphorylation
66513092	0.603931	0.649437	0.811536	0.801724	0.64196	0.997219	0.998631	0.996862	0.996921	0.938079	similar to mitochondrial malate dehydrogenase precursor	XP_392478	glycolysis, tricarboxylic acid cycle, malate metabolic process, oxidation reduction
66513180	0.0346486	0.0669226	0.662847	0.904845	0.840153	0.970269	0.998631	0.996862	0.996921	0.938079	similar to CG7712-PA	XP_623441	mitochondrial electron transport, NADH to ubiquinone
66513205	0.255493	0.112084	0.0642844	0.0552939	0.516055	0.997219	0.998631	0.996862	0.996921	0.938079	similar to lethal (1) G0022 CG8231-PA	XP_623697	protein folding, mitotic spindle organization, centriole replication
66513257	0.436224	0.145712	0.774981	0.952851	0.314954	0.997219	0.998631	0.996862	0.996921	0.933136	similar to mitochondrial acyl carrier protein 1 CG9160-PB, isoform B	XP_623253	mitochondrial electron transport, NADH to ubiquinone, fatty acid biosynthetic process
66513260	0.0321263	0.0684119	0.107261	0.119635	0.244776	0.970269	0.998631	0.996862	0.996921	0.907978	similar to mitochondrial acyl carrier protein 1 CG9160-PB, isoform B	XP_623253	mitochondrial electron transport, NADH to ubiquinone, fatty acid biosynthetic process
66513276	0.309456	0.444364	0.909003	0.977799	0.901352	0.997219	0.998631	0.996862	0.996921	0.946804	similar to overgrown hematopoietic organs at 23B CG2986-PC, isoform C	XP_623877	translation, lymph gland development
66513481	0.616501	0.352741	0.874468	0.983556	0.185609	0.997219	0.998631	0.996862	0.996921	0.907978	similar to Ubiquitin activating enzyme 1 CG1782-PA	XP_394434	protein modification process, neuron remodeling
66513527	0.263978	0.270382	0.555648	0.624605	0.144737	0.997219	0.998631	0.996862	0.996921	0.907978	CuZn superoxide dismutase	XP_392913	superoxide metabolic process, response to oxidative stress, aging, determination of adult lifespan, removal of superoxide radicals, oxidation reduction
66513627	0.419713	0.236086	0.279002	0.299975	0.375498	0.997219	0.998631	0.996862	0.996921	0.936938	similar to Rab-protein 11 CG5771-PB, isoform B	XP_623997	compound eye morphogenesis, endocytosis, small GTPase mediated signal transduction, regulation of pole plasm oskar mRNA localization, cellularization, dorsal closure, oocyte microtubule cytoskeleton polarization, protein transport, sensory organ precursor cell fate determination, antimicrobial humoral response, bristle development, actin cytoskeleton reorganization, rhabdomere development, oogene…
66513629	0.446053	0.7486	0.388621	0.412517	0.998428	0.997219	0.998631	0.996862	0.996921	0.95977	similar to beta-ureidopropionase	XP_392773	'de novo' pyrimidine base biosynthetic process, pyrimidine base catabolic process
66513649	0.881502	0.831873	0.710303	0.658792	0.352579	0.998134	0.998631	0.996862	0.996921	0.933136	similar to Spectrin alpha chain	XP_623691	instar larval development, plasma membrane organization, cytoskeleton organization, negative regulation of microtubule depolymerization, neuromuscular synaptic transmission, germarium-derived oocyte fate determination, oocyte construction, central nervous system development, female germline ring canal formation, actin assembly, regulation of cell shape, axon midline choice point recognition, cell…
66513692	0.586415	0.846524	0.852936	0.862749	0.468153	0.997219	0.998631	0.996862	0.996921	0.938079	similar to casein kinase 2 beta	XP_624048	protein amino acid phosphorylation, rhythmic behavior, circadian rhythm, eclosion rhythm, mushroom body development, locomotor rhythm
66513815	0.507398	0.359409	0.291606	0.302629	0.953549	0.997219	0.998631	0.996862	0.996921	0.956781	similar to CG7359-PA	XP_396838	phagocytosis, engulfment, vesicle-mediated transport
66513846	0.245205	0.303525	0.177699	0.112295	0.973691	0.997219	0.998631	0.996862	0.996921	0.95977	similar to Surfeit 4 CG6202-PA, isoform A	XP_624613	-
66513879	0.0588814	0.0266131	0.026399	0.0225687	0.98618	0.970269	0.998631	0.996862	0.936898	0.95977	similar to Threonyl-tRNA synthetase CG5353-PA, isoform A	XP_395662	threonyl-tRNA aminoacylation, lysosome organization
66514019	0.185829	0.396472	0.72765	0.718633	0.642384	0.970269	0.998631	0.996862	0.996921	0.938079	similar to nicalin	XP_394739	-
66514094	0.447357	0.507571	0.206484	0.19388	0.700097	0.997219	0.998631	0.996862	0.996921	0.938079	similar to aldehyde dehydrogenase 1 family, member L2	XP_623798	one-carbon metabolic process, biosynthetic process, 10-formyltetrahydrofolate catabolic process, oxidation reduction
66514422	0.42007	0.978961	0.81809	0.736615	0.387437	0.997219	0.998631	0.996862	0.996921	0.938079	similar to Senescence marker protein-30 CG7390-PA, isoform A	XP_397069	-
66514540	0.505812	0.716198	0.239965	0.282721	0.944585	0.997219	0.998631	0.996862	0.996921	0.954517	similar to CG3609-PA	XP_624408	#N/A
66514614	0.916802	0.999701	0.381271	0.368857	0.652757	0.998134	0.999701	0.996862	0.996921	0.938079	similar to Imaginal disc growth factor 4 CG1780-PA, isoform A	XP_396769	#N/A
66514697	0.46171	0.835575	0.864534	0.879307	0.696667	0.997219	0.998631	0.996862	0.996921	0.938079	similar to Muscle protein 20 CG4696-PA, isoform A	XP_392501	cell adhesion, myoblast fusion, regulation of cell shape
66515272	0.379195	0.488096	0.302315	0.327558	0.255979	0.997219	0.998631	0.996862	0.996921	0.929651	similar to Vacuolar ATP synthase catalytic subunit A, osteoclast isoform (V-ATPase subunit A 2) (Vacuolar proton pump alpha subunit 2) (V-ATPase 69 kDa subunit 2) (Isoform HO68)	XP_623495	ATP synthesis coupled proton transport
66515288	0.503428	0.475215	0.59625	0.650459	0.603953	0.997219	0.998631	0.996862	0.996921	0.938079	similar to eIF5 CG9177-PB, isoform B	XP_392511	translational initiation
66515350	0.585691	0.428968	0.689857	0.751274	0.455666	0.997219	0.998631	0.996862	0.996921	0.938079	similar to CG3523-PA	XP_396268	biosynthetic process, oxidation reduction
66515987	0.799151	0.626141	0.82069	0.988287	0.338912	0.997219	0.998631	0.996862	0.996921	0.933136	similar to Translationally controlled tumor protein CG4800-PA	XP_395299	positive regulation of multicellular organism growth, positive regulation of cell size
66516122	0.430509	0.364612	0.571035	0.568168	0.104852	0.997219	0.998631	0.996862	0.996921	0.907978	similar to lethal (2) 44DEa CG8732-PB, isoform B	XP_393022	metabolic process
66516304	0.418332	0.381203	0.941232	0.88757	0.225084	0.997219	0.998631	0.996862	0.996921	0.907978	similar to CG11089-PA	XP_395924	IMP biosynthetic process
66516797	0.938329	0.815955	0.27094	0.208168	0.802304	0.998134	0.998631	0.996862	0.996921	0.938079	similar to RNA binding motif protein 4	XP_397567	#N/A
66516926	0.248385	0.272599	0.284051	0.251956	0.413972	0.997219	0.998631	0.996862	0.996921	0.938079	similar to Ribosomal protein L8 CG1263-PA, isoform A	XP_393671	mitotic spindle elongation, translation, mitotic spindle organization
66517100	0.887446	0.954892	0.320037	0.243935	0.677647	0.998134	0.998631	0.996862	0.996921	0.938079	similar to alcohol dehydrogenase, iron containing, 1	XP_624450	oxidation reduction
66517155	0.346914	0.327708	0.180271	0.211934	0.226546	0.997219	0.998631	0.996862	0.996921	0.907978	similar to 14-3-3 CG17870-PC, isoform C	XP_623302	compound eye photoreceptor cell differentiation, protein folding, activation of tryptophan 5-monooxygenase activity, chromosome segregation, Ras protein signal transduction, germarium-derived oocyte fate determination, learning or memory, oocyte microtubule cytoskeleton polarization, cell proliferation, olfactory learning, mitotic cell cycle, embryonic, protein stabilization
66517185	0.897198	0.818241	0.668312	0.712344	0.287066	0.998134	0.998631	0.996862	0.996921	0.933136	similar to Probable mitochondrial import receptor subunit TOM40 homolog (Translocase of outer membrane 40 kDa subunit homolog) (Male sterile protein 15)	XP_391836	protein targeting to mitochondrion, anion transport, transmembrane transport
66517287	0.963516	0.387989	0.262954	0.242623	0.258949	0.998134	0.998631	0.996862	0.996921	0.933136	similar to Neural conserved at 73EF CG11661-PA, isoform A	XP_391838	#N/A
66517317	0.62857	0.852736	0.7673	0.816094	0.986904	0.997219	0.998631	0.996862	0.996921	0.95977	similar to lethal (1) G0230 CG2968-PA	XP_625060	ATP synthesis coupled proton transport, proton transport
66517407	0.395462	0.297888	0.655042	0.699892	0.538967	0.997219	0.998631	0.996862	0.996921	0.938079	similar to Ribosomal protein S4 CG11276-PA, isoform A	XP_623050	mitotic spindle elongation, translation, mitotic spindle organization
66517490	0.771322	0.678683	0.972146	0.907981	0.636484	0.997219	0.998631	0.996862	0.996921	0.938079	similar to Putative deoxyribose-phosphate aldolase (Phosphodeoxyriboaldolase) (Deoxyriboaldolase) (DERA)	XP_624372	deoxyribonucleotide catabolic process
66517581	0.730446	0.861159	0.796746	0.916133	0.652389	0.997219	0.998631	0.996862	0.996921	0.938079	similar to arginase, type II	XP_624935	arginine catabolic process to ornithine
66517978	0.744447	0.918629	0.30438	0.312261	0.680254	0.997219	0.998631	0.996862	0.996921	0.938079	similar to CG13284-PA, isoform A	XP_393710	phagocytosis, engulfment, oxidation reduction
66518230	0.996539	0.912975	0.339772	0.32681	0.405435	0.999151	0.998631	0.996862	0.996921	0.938079	similar to 15-hydroxyprostaglandin dehydrogenase	XP_623818	phagocytosis, engulfment, oxidation reduction
66518451	0.294032	0.0661135	0.0453261	0.0427826	0.581122	0.997219	0.998631	0.996862	0.996921	0.938079	similar to Nuclear migration protein nudC (Nuclear distribution protein C homolog) (Silica-induced gene 92 protein) (SIG-92)	XP_391855	nuclear migration, oogenesis
66518853	0.848623	0.531437	0.83104	0.836024	0.741322	0.997219	0.998631	0.996862	0.996921	0.938079	similar to Elongation factor Tu mitochondrial CG6050-PA	XP_623051	translational elongation
66518971	0.142307	0.411264	0.800402	0.874182	0.0285665	0.970269	0.998631	0.996862	0.996921	0.907978	similar to casein kinase II, alpha 1 polypeptide	XP_393260	-
66519153	0.797601	0.769623	0.68568	0.693345	0.892567	0.997219	0.998631	0.996862	0.996921	0.946804	similar to Signal peptide protease CG11840-PA	XP_393360	open tracheal system development, membrane protein proteolysis
66519371	0.031548	0.0298104	0.0623625	0.104155	0.473323	0.970269	0.998631	0.996862	0.996921	0.938079	similar to Annexin IX CG5730-PC, isoform C	XP_623245	#N/A
66519390	0.277517	0.77553	0.92538	0.975135	0.254811	0.997219	0.998631	0.996862	0.996921	0.929651	similar to proteasome (prosome, macropain) 26S subunit, non-ATPase, 2	XP_624301	mitotic spindle elongation, proteolysis, mitotic spindle organization, cell proliferation, regulation of protein catabolic process
66519566	0.13554	0.930574	0.946125	0.9044	0.0156454	0.970269	0.998631	0.996862	0.996921	0.907978	similar to CG9547-PA	XP_393736	lysine catabolic process, tryptophan metabolic process, hydroxylysine catabolic process, oxidation reduction
66519683	0.45085	0.8711	0.697391	0.63606	0.853883	0.997219	0.998631	0.996862	0.996921	0.938974	similar to Adenosylhomocysteinase at 13 CG11654-PA	XP_391917	one-carbon metabolic process
66519838	0.231335	0.125574	0.0687137	0.11774	0.424128	0.997219	0.998631	0.996862	0.996921	0.938079	similar to CG10237-PB, isoform B	XP_391911	transport
66519842	0.0461681	0.158211	0.141552	0.212645	0.331135	0.970269	0.998631	0.996862	0.996921	0.933136	similar to Proteasome 2 subunit CG3329-PA	XP_391905	response to DNA damage stimulus, cellular response to DNA damage stimulus, proteolysis involved in cellular protein catabolic process
66519936	0.677213	0.637677	0.840761	0.893783	0.493796	0.997219	0.998631	0.996862	0.996921	0.938079	similar to CG4389-PA, isoform A	XP_393806	#N/A
66520165	0.104992	0.269029	0.932523	0.89313	0.909172	0.970269	0.998631	0.996862	0.996921	0.946804	similar to 26S protease regulatory subunit 8	XP_623187	proteolysis, ubiquitin-dependent protein catabolic process, response to DNA damage stimulus, cellular response to DNA damage stimulus
66520256	0.354316	0.654326	0.574328	0.532604	0.660939	0.997219	0.998631	0.996862	0.996921	0.938079	similar to CG7834-PA, isoform A	XP_393789	oxidative phosphorylation
66520497	0.580422	0.409934	0.445996	0.39789	0.118593	0.997219	0.998631	0.996862	0.996921	0.907978	similar to Nucleoside diphosphate kinase (NDK) (NDP kinase) (Abnormal wing disks protein) (Killer of prune protein)	XP_393351	nucleoside diphosphate phosphorylation, GTP biosynthetic process, UTP biosynthetic process, CTP biosynthetic process, protein amino acid phosphorylation, microtubule-based process, mitosis, open tracheal system development, epithelial cell migration, open tracheal system, establishment or maintenance of polarity of follicular epithelium, peptidyl-serine phosphorylation, adherens junction organiza…
66521121	0.713345	0.271039	0.49577	0.507882	0.823196	0.997219	0.998631	0.996862	0.996921	0.938079	similar to CG10882-PA	XP_392952	intracellular protein transport, ER to Golgi vesicle-mediated transport
66521282	0.62251	0.558148	0.955254	0.898996	0.596487	0.997219	0.998631	0.996862	0.996921	0.938079	lambda crystallin-like protein	NP_001129207	fatty acid metabolic process
66521433	0.538444	0.530992	0.380343	0.421604	0.156052	0.997219	0.998631	0.996862	0.996921	0.907978	similar to Calcium-transporting ATPase sarcoplasmic/endoplasmic reticulum type (Calcium pump)	XP_393851	ATP biosynthetic process, calcium ion transport, neuromuscular synaptic transmission, regulation of sequestering of calcium ion
66521459	0.3251	0.787568	0.5105	0.456639	0.618752	0.997219	0.998631	0.996862	0.996921	0.938079	similar to porin CG6647-PA, isoform A	XP_623725	ion transport, anion transport, mitochondrial transport, phototransduction, transmembrane transport
66521531	0.698778	0.573684	0.808827	0.791264	0.158636	0.997219	0.998631	0.996862	0.996921	0.907978	similar to 60S ribosomal protein L36 (Protein minute(1)1B)	XP_624259	translation
66521738	0.466428	0.248576	0.065477	0.0812163	0.480227	0.997219	0.998631	0.996862	0.996921	0.938079	similar to lethal (1) G0030 CG3861-PA, isoform A	XP_393545	tricarboxylic acid cycle, cellular carbohydrate metabolic process
66522154	0.589847	0.821176	0.515529	0.597159	0.992309	0.997219	0.998631	0.996862	0.996921	0.95977	similar to CG2811-PA	XP_623434	biological_process
66522163	0.515433	0.430144	0.415806	0.397007	0.203443	0.997219	0.998631	0.996862	0.996921	0.907978	similar to CG9911-PA, isoform A	XP_624571	cell redox homeostasis
66522232	0.368053	0.535321	0.334342	0.27106	0.0579114	0.997219	0.998631	0.996862	0.996921	0.907978	similar to CG11333-PA	XP_393900	metabolic process
66522335	0.407971	0.391801	0.745841	0.697243	0.75802	0.997219	0.998631	0.996862	0.996921	0.938079	similar to Mov34 CG3416-PA	XP_391960	mitotic spindle elongation, proteolysis, ubiquitin-dependent protein catabolic process, mitotic spindle organization, cell proliferation, cellular process
66522349	0.26437	0.515618	0.227245	0.239699	0.125487	0.997219	0.998631	0.996862	0.996921	0.907978	similar to T-complex Chaperonin 5 CG8439-PA, isoform A	XP_393315	protein folding, mitotic spindle organization
66522386	0.985343	0.772738	0.753874	0.750775	0.668085	0.998134	0.998631	0.996862	0.996921	0.938079	similar to Tropomyosin 2 CG4843-PB, isoform B	XP_391961	heart development
66522612	0.434807	0.445141	0.0329298	0.0234087	0.913663	0.997219	0.998631	0.996862	0.936898	0.946804	similar to karyopherin beta 1	XP_393927	protein import into nucleus, docking, protein import into nucleus, NLS-bearing substrate import into nucleus, actin filament organization, chorion-containing eggshell formation, regulation of cell shape, positive regulation of NFAT protein import into nucleus
66522657	0.32002	0.51972	0.215071	0.239502	0.421835	0.997219	0.998631	0.996862	0.996921	0.938079	similar to Fumarylacetoacetase (Fumarylacetoacetate hydrolase) (Beta-diketonase) (FAA)	XP_624590	aromatic amino acid family metabolic process
66522931	0.552837	0.694407	0.588687	0.659162	0.0779772	0.997219	0.998631	0.996862	0.996921	0.907978	similar to ergic53 CG6822-PA, isoform A	XP_623191	-
66523029	0.136487	0.352229	0.940887	0.840818	0.0278673	0.970269	0.998631	0.996862	0.996921	0.907978	similar to CG10424-PA	XP_623353	-
66523051	0.324959	0.0862196	0.271492	0.381725	0.58135	0.997219	0.998631	0.996862	0.996921	0.938079	similar to CG17896-PB, isoform B	XP_393234	pyrimidine base metabolic process, valine metabolic process, oxidation reduction
66523390	0.867659	0.861544	0.584137	0.563106	0.406126	0.998134	0.998631	0.996862	0.996921	0.938079	similar to Glutamate dehydrogenase CG5320-PF, isoform F	XP_392776	NADH oxidation, glutamate metabolic process, aerobic respiration, glutamate catabolic process to 2-oxoglutarate, sperm storage, oxidation reduction
66523464	0.741482	0.799881	0.761892	0.811061	0.817389	0.997219	0.998631	0.996862	0.996921	0.938079	similar to CG4169-PA	XP_625050	mitochondrial electron transport, ubiquinol to cytochrome c, proteolysis
66523500	0.721609	0.977758	0.678878	0.588704	0.681909	0.997219	0.998631	0.996862	0.996921	0.938079	similar to Aminomethyltransferase, mitochondrial precursor (Glycine cleavage system T protein) (GCVT)	XP_394029	glycine catabolic process
66524051	0.231575	0.523499	0.478195	0.411801	0.633307	0.997219	0.998631	0.996862	0.996921	0.938079	similar to Adenine phosphoribosyltransferase CG18315-PA, isoform A	XP_397043	purine ribonucleoside salvage, adenine salvage, nucleoside metabolic process
66524108	0.671319	0.73961	0.533674	0.554257	0.0526919	0.997219	0.998631	0.996862	0.996921	0.907978	similar to Thioredoxin-like CG5495-PA	XP_623128	response to DNA damage stimulus, cellular response to DNA damage stimulus, cell redox homeostasis
66524161	0.183917	0.331038	0.849869	0.910693	0.621318	0.970269	0.998631	0.996862	0.996921	0.938079	similar to Ferritin 2 light chain homologue CG1469-PA, isoform A	XP_624076	iron ion transport, cellular iron ion homeostasis, oxidation reduction
66524293	0.852565	0.881046	0.847588	0.733409	0.586083	0.998134	0.998631	0.996862	0.996921	0.938079	similar to stubarista CG14792-PA, isoform A	XP_393965	mitotic spindle elongation, translation, mitotic spindle organization
66524811	0.333731	0.430339	0.553459	0.461672	0.328461	0.997219	0.998631	0.996862	0.996921	0.933136	similar to Sphingosine-1-phosphate lyase CG8946-PA, isoform A	XP_623988	carboxylic acid metabolic process, sphingolipid catabolic process
66524874	0.09164	0.119074	0.293846	0.282871	0.368371	0.970269	0.998631	0.996862	0.996921	0.936938	similar to Tubulin alpha-1 chain	XP_396338	#N/A
66524882	0.726328	0.413275	0.298133	0.397796	0.587976	0.997219	0.998631	0.996862	0.996921	0.938079	similar to CG6180-PA	XP_392060	-
66524885	0.671063	0.219842	0.565308	0.696158	0.986465	0.997219	0.998631	0.996862	0.996921	0.95977	similar to CG5618-PA, isoform A	XP_392052	proteolysis, carboxylic acid metabolic process
66524917	0.790417	0.316173	0.454284	0.541791	0.00727699	0.997219	0.998631	0.996862	0.996921	0.907978	similar to 26S proteasome non-ATPase regulatory subunit 4 (26S proteasome regulatory subunit S5A) (Multiubiquitin chain-binding protein) (54 kDa subunit of mu particle) (p54)	XP_393112	proteolysis, ubiquitin-dependent protein catabolic process, response to DNA damage stimulus, chromosome segregation, cellular response to DNA damage stimulus
66524972	0.93778	0.835989	0.517647	0.489305	0.165473	0.998134	0.998631	0.996862	0.996921	0.907978	similar to Ornithine aminotransferase precursor CG8782-PA	XP_394061	#N/A
66525165	0.0924319	0.0882894	0.205258	0.172412	0.763646	0.970269	0.998631	0.996862	0.996921	0.938079	similar to CG1240-PA	XP_392065	-
66525285	0.149705	0.129975	0.257065	0.238698	0.459127	0.970269	0.998631	0.996862	0.996921	0.938079	similar to Ribosomal protein L4 CG5502-PA	XP_392071	translation
66525458	0.160765	0.111546	0.0698305	0.0954269	0.630244	0.970269	0.998631	0.996862	0.996921	0.938079	similar to CG5023-PA	XP_392078	actomyosin structure organization
66525499	0.514003	0.476393	0.807065	0.814363	0.360522	0.997219	0.998631	0.996862	0.996921	0.933136	heat shock protein Hsp70Ab-like	XP_623130	#N/A
66525522	0.710241	0.220409	0.353839	0.391186	0.774695	0.997219	0.998631	0.996862	0.996921	0.938079	similar to Roe1 CG6155-PA	XP_624159	protein folding, protein targeting to mitochondrion, protein import into mitochondrial matrix
66525598	0.11192	0.197437	0.732725	0.670746	0.356154	0.970269	0.998631	0.996862	0.996921	0.933136	similar to CG33105-PA	XP_396009	inter-male aggressive behavior, transport
66525858	0.698935	0.752871	0.427238	0.305627	0.810249	0.997219	0.998631	0.996862	0.996921	0.938079	similar to fumarylacetoacetate hydrolase domain containing 2A	XP_394112	metabolic process
66525867	0.108876	0.078907	0.0298302	0.0426612	0.389261	0.970269	0.998631	0.996862	0.996921	0.938079	similar to CG9090-PA	XP_396960	phosphate transport, transmembrane transport
66525882	0.572675	0.757032	0.502553	0.57561	0.778599	0.997219	0.998631	0.996862	0.996921	0.938079	similar to CG6455-PA, isoform A	XP_392094	biological_process
66526245	0.617718	0.910944	0.639112	0.646839	0.18199	0.997219	0.998631	0.996862	0.996921	0.907978	similar to Fatty acid (long chain) transport protein CG7400-PA, isoform A	XP_392108	#N/A
66526470	0.844589	0.918084	0.857703	0.788079	0.724846	0.997219	0.998631	0.996862	0.996921	0.938079	similar to walrus CG8996-PB, isoform B	XP_624102	morphogenesis of an epithelium, oxidative phosphorylation, open tracheal system development, Malpighian tubule morphogenesis, head involution, ectodermal gut morphogenesis
66526635	0.921248	0.507584	0.570212	0.453295	0.12736	0.998134	0.998631	0.996862	0.996921	0.907978	similar to CG31075-PA	XP_392104	pyruvate metabolic process, oxidation reduction
66526642	0.571772	0.419279	0.278364	0.294064	0.325599	0.997219	0.998631	0.996862	0.996921	0.933136	similar to -coatomer protein CG1528-PA, isoform A	XP_395549	cytokinesis, intracellular protein transport, retrograde vesicle-mediated transport, Golgi to ER, phagocytosis, engulfment, open tracheal system development, chitin-based embryonic cuticle biosynthetic process, protein secretion, branch fusion, open tracheal system, lumen formation, open tracheal system
66526646	0.193796	0.0565563	0.100388	0.0911771	0.122627	0.984178	0.998631	0.996862	0.996921	0.907978	similar to CG7430-PA	XP_623438	tricarboxylic acid cycle, glycine catabolic process, lipoamide metabolic process, cell redox homeostasis, oxidation reduction
66526748	0.797826	0.389694	0.781684	0.791875	0.477185	0.997219	0.998631	0.996862	0.996921	0.938079	similar to 60S ribosomal protein L27a	XP_624696	mitotic spindle elongation, translation, mitotic spindle organization
66526846	0.971307	0.977938	0.394907	0.316977	0.228731	0.998134	0.998631	0.996862	0.996921	0.907978	similar to belphegor CG6815-PA	XP_623729	-
66529463	0.846975	0.646991	0.715721	0.63133	0.853687	0.997219	0.998631	0.996862	0.996921	0.938974	similar to ATP synthase B chain, mitochondrial precursor (FO-ATP synthase subunit B)	XP_624311	phagocytosis, engulfment, ATP synthesis coupled proton transport, proton transport
66529683	0.0208463	0.0281846	0.116347	0.108892	0.044073	0.970269	0.998631	0.996862	0.996921	0.907978	similar to CG6370-PA	XP_395511	protein amino acid N-linked glycosylation via asparagine
66529866	0.551265	0.342146	0.560899	0.505469	0.737869	0.997219	0.998631	0.996862	0.996921	0.938079	similar to Ribosomal protein S30 CG15697-PA, isoform A	XP_624488	mitotic spindle elongation, translation, mitotic spindle organization
66530010	0.796206	0.852695	0.606791	0.500591	0.0287865	0.997219	0.998631	0.996862	0.996921	0.907978	similar to CG5590-PA	XP_625095	oxidation reduction
66530076	0.111338	0.0732041	0.124117	0.108671	0.576284	0.970269	0.998631	0.996862	0.996921	0.938079	similar to proteasome 26S non-ATPase subunit 12	XP_393370	proteolysis
66530147	0.468224	0.440359	0.414128	0.408812	0.294936	0.997219	0.998631	0.996862	0.996921	0.933136	similar to ATP citrate lyase CG8322-PA, isoform A	XP_623083	acetyl-CoA biosynthetic process, citrate metabolic process, cellular carbohydrate metabolic process
66530192	0.113065	0.302158	0.90691	0.937119	0.665014	0.970269	0.998631	0.996862	0.996921	0.938079	similar to Nucleosome assembly protein 1-like 1 (NAP-1-related protein) (hNRP)	XP_623217	#N/A
66530240	0.981378	0.855022	0.813565	0.885695	0.747452	0.998134	0.998631	0.996862	0.996921	0.938079	similar to CG6439-PA	XP_624511	tricarboxylic acid cycle, oxidation reduction
66530247	0.761156	0.865684	0.518819	0.370411	0.830431	0.997219	0.998631	0.996862	0.996921	0.938079	similar to CG5554-PA	XP_397478	cell redox homeostasis
66530257	0.639059	0.609748	0.779349	0.716688	0.160424	0.997219	0.998631	0.996862	0.996921	0.907978	similar to Lamin CG6944-PA	XP_396670	compound eye morphogenesis, chromatin silencing, nuclear envelope organization, mitotic nuclear envelope reassembly, nuclear migration, central nervous system development, terminal branching, open tracheal system, gonad morphogenesis, chitin-based cuticle development, digestive tract morphogenesis
66530260	0.214534	0.111184	0.0635658	0.0553699	0.207961	0.997219	0.998631	0.996862	0.996921	0.907978	similar to Eip55E CG5345-PA	XP_395917	sulfur amino acid metabolic process, cellular amino acid metabolic process
66530284	0.628345	0.0888659	0.155713	0.228442	0.612845	0.997219	0.998631	0.996862	0.996921	0.938079	similar to CG12876-PA	XP_396117	apoptosis, actin filament polymerization, positive regulation of JNK cascade
66530338	0.227611	0.218347	0.242979	0.208345	0.174286	0.997219	0.998631	0.996862	0.996921	0.907978	similar to phosphoserine aminotransferase 1 isoform 1	XP_396126	L-serine biosynthetic process, pyridoxine biosynthetic process
66530373	0.805859	0.926288	0.503502	0.528711	0.168091	0.997219	0.998631	0.996862	0.996921	0.907978	similar to CG3609-PA	XP_623497	oxidation reduction
66530404	0.927869	0.568655	0.394443	0.414437	0.378985	0.998134	0.998631	0.996862	0.996921	0.938079	similar to Proteasome subunit alpha type 1 (Proteasome component C2) (Macropain subunit C2) (Multicatalytic endopeptidase complex subunit C2) (Proteasome nu chain)	XP_625032	ubiquitin-dependent protein catabolic process
66530423	0.269527	0.231091	0.802038	0.996294	0.0580419	0.997219	0.998631	0.996862	0.997016	0.907978	similar to Aldehyde dehydrogenase CG3752-PA	XP_623084	pyruvate metabolic process, response to ethanol, oxidation reduction
66531055	0.854771	0.673286	0.894352	0.872173	0.115822	0.998134	0.998631	0.996862	0.996921	0.907978	similar to CG8728-PA	XP_624556	proteolysis, protein processing
66531179	0.0155607	0.0121857	0.371927	0.398756	0.929497	0.970269	0.998631	0.996862	0.996921	0.949323	similar to Hexosaminidase 1 CG1318-PA, isoform A	XP_624793	carbohydrate metabolic process
66531429	0.183783	0.274788	0.561403	0.696067	0.902911	0.970269	0.998631	0.996862	0.996921	0.946804	similar to CG7920-PA, isoform A	XP_623450	#N/A
66531434	0.27018	0.20067	0.654809	0.664777	0.858627	0.997219	0.998631	0.996862	0.996921	0.938974	similar to Vacuolar H+-ATPase 55kD B subunit CG17369-PB, isoform B	XP_624112	ATP synthesis coupled proton transport, proton transport
66531474	0.254114	0.0942811	0.159175	0.170615	0.451876	0.997219	0.998631	0.996862	0.996921	0.938079	similar to dj-1 CG1349-PA	XP_624271	response to oxidative stress, adult locomotory behavior
66531524	0.92092	0.616981	0.897913	0.865192	0.80392	0.998134	0.998631	0.996862	0.996921	0.938079	similar to CG3244-PA	XP_624536	-
66531797	0.707645	0.444356	0.312301	0.314978	0.236381	0.997219	0.998631	0.996862	0.996921	0.907978	similar to Ribosomal protein S27A CG5271-PA	XP_397323	chromatin organization, regulation of transcription, DNA-dependent, translation, protein modification process, ubiquitin-dependent protein catabolic process, response to stress, ribosome biogenesis
66531851	0.873031	0.400167	0.291641	0.334808	0.739275	0.998134	0.998631	0.996862	0.996921	0.938079	similar to Protein disulfide-isomerase precursor (PDI)	XP_623831	#N/A
66532597	0.967039	0.32204	0.36088	0.470172	0.0541298	0.998134	0.998631	0.996862	0.996921	0.907978	similar to Oligosaccharyltransferase 48kD subunit CG9022-PA	XP_624433	protein amino acid N-linked glycosylation, protein amino acid N-linked glycosylation via asparagine
66532757	0.2701	0.624596	0.971515	0.862002	0.164827	0.997219	0.998631	0.996862	0.996921	0.907978	similar to CG5044-PA, isoform A	XP_396249	#N/A
66532824	0.86042	0.899696	0.890229	0.978741	0.240435	0.998134	0.998631	0.996862	0.996921	0.907978	similar to Helicase at 25E CG7269-PA, isoform A	XP_624894	regulation of alternative nuclear mRNA splicing, via spliceosome, nuclear mRNA splicing, via spliceosome, mRNA export from nucleus, mitotic spindle organization
66533098	0.452625	0.707864	0.376891	0.266216	0.758898	0.997219	0.998631	0.996862	0.996921	0.938079	similar to Ribosomal protein L10Ab CG7283-PA, isoform A	XP_397307	mitotic spindle elongation, RNA processing, translation, mitotic spindle organization
66533113	0.798342	0.575791	0.226427	0.197288	0.918789	0.997219	0.998631	0.996862	0.996921	0.946804	similar to transaldolase 1	XP_397306	pentose-phosphate shunt, pentose-phosphate shunt, non-oxidative branch
66533332	0.767662	0.901149	0.82737	0.787819	0.986585	0.997219	0.998631	0.996862	0.996921	0.95977	similar to ARMET-like protein precursor	XP_625023	neuron projection development, neuron homeostasis
66533395	0.643159	0.522843	0.847209	0.635954	0.452919	0.997219	0.998631	0.996862	0.996921	0.938079	similar to CG7033-PA, isoform A	XP_393300	-
66533783	0.808324	0.787716	0.330725	0.723718	0.746495	0.997219	0.998631	0.996862	0.996921	0.938079	similar to CG2021-PA	XP_624537	nuclear mRNA splicing, via spliceosome
66533950	0.0977534	0.154013	0.256759	0.261926	0.683122	0.970269	0.998631	0.996862	0.996921	0.938079	similar to Succinyl coenzyme A synthetase subunit CG1065-PA	XP_623800	tricarboxylic acid cycle
66534191	0.00872351	0.0402036	0.429403	0.483686	0.417675	0.970269	0.998631	0.996862	0.996921	0.938079	similar to Chromatin assembly factor 1 subunit CG4236-PA	XP_624580	negative regulation of transcription from RNA polymerase II promoter, cytokinesis, DNA repair, nucleosome assembly, DNA replication-dependent nucleosome assembly, chromatin silencing, transcription, eggshell chorion gene amplification, regulation of mitotic cell cycle, muscle organ development, histone methylation, histone acetylation, nucleosome positioning, nucleosome mobilization, neuron devel…
66534286	0.952807	0.919961	0.655768	0.610797	0.0810986	0.998134	0.998631	0.996862	0.996921	0.907978	similar to TER94 CG2331-PA, isoform A	XP_392892	microtubule cytoskeleton organization, proteolysis, endoplasmic reticulum organization, Golgi organization, regulation of pole plasm oskar mRNA localization, oocyte microtubule cytoskeleton polarization, protein localization, endoplasmic reticulum membrane fusion, rhabdomere development, pole plasm oskar mRNA localization
66534655	0.715021	0.837477	0.49494	0.584018	0.328851	0.997219	0.998631	0.996862	0.996921	0.933136	similar to Glutathione S transferase S1 CG8938-PA, isoform A	XP_624662	response to oxidative stress
66534660	0.801419	0.96373	0.42248	0.460029	0.449608	0.997219	0.998631	0.996862	0.996921	0.938079	glutathione S-transferase S1	XP_624682	#N/A
66534750	0.955692	0.610316	0.759275	0.865559	0.410459	0.998134	0.998631	0.996862	0.996921	0.938079	similar to Cyclophilin 1 CG9916-PA	XP_393381	protein folding
66534766	0.225307	0.169195	0.887289	0.909064	0.338712	0.997219	0.998631	0.996862	0.996921	0.933136	similar to CG11015-PA	XP_624987	#N/A
66535082	0.670438	0.447934	0.657904	0.626504	0.627533	0.997219	0.998631	0.996862	0.996921	0.938079	similar to Peroxiredoxin 2540 CG11765-PA	XP_624361	hydrogen peroxide catabolic process, cell redox homeostasis
66535209	0.291791	0.551559	0.834817	0.848814	0.171099	0.997219	0.998631	0.996862	0.996921	0.907978	similar to Tubulin alpha-1 chain	XP_623220	#N/A
66535270	0.0264412	0.0309208	0.391985	0.532007	0.993732	0.970269	0.998631	0.996862	0.996921	0.95977	similar to Succinyl-CoA:3-ketoacid-coenzyme A transferase 1, mitochondrial precursor (Somatic-type succinyl CoA:3-oxoacid CoA-transferase) (Scot-S)	XP_392681	ketone body catabolic process
66535742	0.317565	0.446436	0.348811	0.378716	0.0156207	0.997219	0.998631	0.996862	0.996921	0.907978	similar to CG17337-PA	XP_395851	proteolysis
66535957	0.0631913	0.0669659	0.0816761	0.0846615	0.3258	0.970269	0.998631	0.996862	0.996921	0.933136	similar to lethal (2) k05713 CG8256-PC, isoform C	XP_624293	glycerol metabolic process, glycerol-3-phosphate metabolic process, glycerophosphate shuttle, flight behavior
66536233	0.959751	0.699543	0.877404	0.931711	0.191166	0.998134	0.998631	0.996862	0.996921	0.907978	similar to UGP CG4347-PA, isoform A	XP_395535	metabolic process
66536893	0.826541	0.793551	0.866429	0.724778	0.45271	0.997219	0.998631	0.996862	0.996921	0.938079	similar to Rpt1 CG1341-PA	XP_623743	proteolysis, response to DNA damage stimulus, cellular process, cellular response to DNA damage stimulus
66537377	0.993768	0.722956	0.818337	0.812939	0.342138	0.999151	0.998631	0.996862	0.996921	0.933136	similar to CG17489-PA.3	XP_624620	translation
66537940	0.507596	0.450008	0.214031	0.217092	0.311184	0.997219	0.998631	0.996862	0.996921	0.933136	heat shock protein cognate 4	XP_392933	embryonic development via the syncytial blastoderm, protein folding, neurotransmitter secretion, nervous system development, axon guidance, axonal fasciculation, vesicle-mediated transport, RNA interference
66538476	0.30005	0.275041	0.568001	0.572199	0.911886	0.997219	0.998631	0.996862	0.996921	0.946804	similar to Calmodulin CG8472-PA, isoform A	XP_624247	detection of calcium ion, protein amino acid phosphorylation, mitotic spindle organization, centriole replication, rhodopsin mediated signaling pathway, deactivation of rhodopsin mediated signaling, metarhodopsin inactivation, regulation of light-activated channel activity, adaptation of rhodopsin mediated signaling, kinetochore organization, positive regulation of NFAT protein import into nucleus
66539118	0.428292	0.580282	0.756039	0.811592	0.528139	0.997219	0.998631	0.996862	0.996921	0.938079	similar to sallimus CG1915-PC, isoform C	XP_624882	-
66540209	0.160529	0.182872	0.519344	0.626573	0.53818	0.970269	0.998631	0.996862	0.996921	0.938079	similar to Electron transfer flavoprotein-ubiquinone oxidoreductase, mitochondrial precursor (ETF-QO) (ETF-ubiquinone oxidoreductase) (ETF dehydrogenase) (Electron-transferring-flavoprotein dehydrogenase)	XP_624722	oxidative phosphorylation, oxidation reduction
66540596	0.9439	0.950941	0.903102	0.819322	0.112699	0.998134	0.998631	0.996862	0.996921	0.907978	similar to CG8351-PA	XP_623090	protein folding, mitotic spindle organization
66541426	0.362406	0.611996	0.835649	0.861492	0.649967	0.997219	0.998631	0.996862	0.996921	0.938079	similar to Proteasome subunit alpha type 5 (Proteasome zeta chain) (Macropain zeta chain) (Multicatalytic endopeptidase complex zeta chain)	XP_624341	ubiquitin-dependent protein catabolic process, cellular process
66544552	0.427583	0.915736	0.325796	0.19601	0.592389	0.997219	0.998631	0.996862	0.996921	0.938079	similar to Ubiquitin carboxyl-terminal hydrolase 14 (Ubiquitin thioesterase 14) (Ubiquitin-specific-processing protease 14) (Deubiquitinating enzyme 14)	XP_395043	ubiquitin-dependent protein catabolic process
66544702	0.929927	0.787707	0.820709	0.790944	0.653293	0.998134	0.998631	0.996862	0.996921	0.938079	similar to CG8258-PA	XP_623832	protein folding, mitotic spindle organization
66545506	0.556342	0.232521	0.255416	0.341992	0.249035	0.997219	0.998631	0.996862	0.996921	0.918865	similar to Calreticulin CG9429-PA	XP_392689	startle response, protein folding, central nervous system development, peripheral nervous system development, locomotion involved in locomotory behavior, olfactory behavior, brain morphogenesis
66546646	0.50965	0.84891	0.920129	0.944378	0.0388239	0.997219	0.998631	0.996862	0.996921	0.907978	thioredoxin peroxidase-like	XP_623095	response to lipid hydroperoxide, oxidation reduction
66546657	0.0983081	0.261612	0.649057	0.7369	0.799205	0.970269	0.998631	0.996862	0.996921	0.938079	similar to ERp60 CG8983-PA, isoform A	XP_623282	protein folding, cell redox homeostasis
66546790	0.875246	0.81091	0.556317	0.503578	0.6281	0.998134	0.998631	0.996862	0.996921	0.938079	similar to myo-inositol 1-phosphate synthase A1	XP_623377	inositol biosynthetic process, phospholipid biosynthetic process
66546799	0.518078	0.261202	0.570115	0.633218	0.989296	0.997219	0.998631	0.996862	0.996921	0.95977	hypothetical protein LOC406120	XP_624781	translation, translational elongation
66546988	0.0908229	0.216333	0.172657	0.158848	0.460663	0.970269	0.998631	0.996862	0.996921	0.938079	similar to R04B5.5	XP_393651	#N/A
66547108	0.20826	0.253318	0.662662	0.718181	0.496174	0.997219	0.998631	0.996862	0.996921	0.938079	similar to Oscillin CG6957-PA, isoform A	XP_393026	N-acetylglucosamine metabolic process
66547340	0.408585	0.290708	0.366592	0.362211	0.945686	0.997219	0.998631	0.996862	0.996921	0.954517	Ribosomal protein S3Ae	XP_396741	mitotic spindle elongation, translation, mitotic spindle organization, oogenesis
66547359	0.795883	0.864167	0.624458	0.569982	0.648589	0.997219	0.998631	0.996862	0.996921	0.938079	similar to CG11198-PA, isoform A	XP_624665	fatty acid biosynthetic process
66547438	0.614789	0.507026	0.715357	0.698737	0.841165	0.997219	0.998631	0.996862	0.996921	0.938079	similar to CG16817-PA	XP_624846	biological_process
66547447	0.954259	0.811219	0.766574	0.822915	0.623086	0.998134	0.998631	0.996862	0.996921	0.938079	similar to CG11267-PA	XP_624910	'de novo' protein folding
66547450	0.887416	0.631395	0.503546	0.596185	0.191366	0.998134	0.998631	0.996862	0.996921	0.907978	similar to 60 kDa heat shock protein, mitochondrial precursor (Hsp60) (60 kDa chaperonin) (CPN60) (Heat shock protein 60) (HSP-60) (Mitochondrial matrix protein P1)	XP_392899	protein folding, 'de novo' protein folding, protein targeting to mitochondrion, response to stress, response to heat, protein refolding
66547471	0.651115	0.728767	0.703934	0.754896	0.309822	0.997219	0.998631	0.996862	0.996921	0.933136	similar to Actin-5C	XP_625015	#N/A
66547531	0.444381	0.52045	0.638623	0.707672	0.840988	0.997219	0.998631	0.996862	0.996921	0.938079	similar to 6-phosphogluconate dehydrogenase, decarboxylating	XP_625090	pentose-phosphate shunt, oxidation reduction
66548188	0.949946	0.577198	0.278035	0.307012	0.886659	0.998134	0.998631	0.996862	0.996921	0.946804	similar to thioredoxin peroxidase 1 CG1633-PA, isoform A	XP_393445	response to DNA damage stimulus, cellular response to DNA damage stimulus, hydrogen peroxide catabolic process, cell redox homeostasis
66548261	0.493897	0.564364	0.647214	0.626213	0.119562	0.997219	0.998631	0.996862	0.996921	0.907978	similar to CG11963-PA	XP_624343	tricarboxylic acid cycle, mitotic spindle organization, regulation of centrosome duplication
66548338	0.653353	0.612583	0.649681	0.766067	0.504316	0.997219	0.998631	0.996862	0.996921	0.938079	similar to 40S ribosomal protein S12	XP_624645	translation
66548684	0.0231238	0.0217336	0.14212	0.185368	0.674488	0.970269	0.998631	0.996862	0.996921	0.938079	similar to Pyruvate kinase CG7070-PB, isoform B	XP_624390	glycolysis, phosphorylation
66548758	0.421951	0.539271	0.415029	0.507305	0.761075	0.997219	0.998631	0.996862	0.996921	0.938079	similar to Vacuolar ATP synthase subunit d 1 (V-ATPase d subunit 1) (Vacuolar proton pump d subunit 1) (V-ATPase 39 kDa subunit 1)	XP_393438	vacuolar acidification, regulation of Notch signaling pathway, ATP synthesis coupled proton transport, proton transport
66548942	0.41304	0.616419	0.734821	0.56439	0.622121	0.997219	0.998631	0.996862	0.996921	0.938079	similar to eIF3-S9 CG4878-PB, isoform B	XP_393588	translational initiation
66548968	0.894623	0.864502	0.963248	0.996676	0.522143	0.998134	0.998631	0.996862	0.997016	0.938079	similar to Ribosomal protein S18 CG8900-PA, isoform A	XP_625104	mitotic spindle elongation, translation, translational initiation, mitotic spindle organization
66549728	0.522716	0.452236	0.442119	0.440491	0.99716	0.997219	0.998631	0.996862	0.996921	0.95977	similar to ADP ribosylation factor 79F CG8385-PB, isoform B	XP_392990	protein amino acid ADP-ribosylation, cell adhesion, small GTPase mediated signal transduction, neurotransmitter secretion, regulation of cell shape, endosome transport, synaptic vesicle endocytosis
66549799	0.937135	0.81267	0.895492	0.868457	0.432833	0.998134	0.998631	0.996862	0.996921	0.938079	similar to Ribosomal protein L23A CG7977-PA	XP_393135	translation
66549815	0.963216	0.838552	0.700948	0.604779	0.0384884	0.998134	0.998631	0.996862	0.996921	0.907978	hexamerin 70c	NP_001092187	transport
66549818	0.457608	0.61306	0.466325	0.549907	0.236793	0.997219	0.998631	0.996862	0.996921	0.907978	similar to singed CG32858-PA, isoform A	XP_396175	actin filament organization, establishment or maintenance of cell polarity, bristle morphogenesis, epidermal cell differentiation, microvillar actin bundle assembly, actin cytoskeleton organization, cuticle pattern formation, hemocyte migration, imaginal disc-derived wing hair organization, wound healing, oogenesis, antennal morphogenesis, neuron projection morphogenesis, actin filament bundle as…
66550553	0.481008	0.6936	0.587824	0.525108	0.761138	0.997219	0.998631	0.996862	0.996921	0.938079	similar to CG18473-PA	XP_395159	catabolic process
66550870	0.319874	0.361272	0.680133	0.725444	0.611085	0.997219	0.998631	0.996862	0.996921	0.938079	similar to Iron regulatory protein 1B CG6342-PA	XP_392993	regulation of translational initiation by iron, metabolic process
66550890	0.641162	0.764224	0.372118	0.332862	0.794767	0.997219	0.998631	0.996862	0.996921	0.938079	similar to Phosphoglyceromutase CG1721-PA, isoform A	XP_625114	glycolysis
66551115	0.799473	0.697044	0.580661	0.497592	0.331483	0.997219	0.998631	0.996862	0.996921	0.933136	similar to Eukaryotic initiation factor 4A (ATP-dependent RNA helicase eIF4A) (eIF-4A)	XP_623285	mitotic spindle elongation, regulation of alternative nuclear mRNA splicing, via spliceosome, instar larval development, DNA unwinding during replication, translational initiation, response to DNA damage stimulus, mitotic spindle organization, imaginal disc growth, dorsal/ventral axis specification, germ-line stem cell maintenance, cellular response to DNA damage stimulus, female germ-line stem c…
66551272	0.594959	0.848046	0.90121	0.948665	0.778497	0.997219	0.998631	0.996862	0.996921	0.938079	similar to alcohol dehydrogenase, iron containing, 1	XP_624009	#N/A
66551478	0.415868	0.33506	0.281111	0.267322	0.632155	0.997219	0.998631	0.996862	0.996921	0.938079	similar to -coatomer protein CG14813-PA	XP_624725	intracellular protein transport, retrograde vesicle-mediated transport, Golgi to ER, phagocytosis, engulfment
66551610	0.260843	0.307843	0.842019	0.828723	0.549507	0.997219	0.998631	0.996862	0.996921	0.938079	similar to CG6359-PA, isoform A	XP_392658	intracellular protein transport, phagocytosis, engulfment, cell communication
66551889	0.512044	0.430093	0.692739	0.703502	0.650071	0.997219	0.998631	0.996862	0.996921	0.938079	similar to CaBP1 CG5809-PA	XP_395981	cell redox homeostasis
66551967	0.194927	0.661967	0.811425	0.817099	0.0260517	0.984178	0.998631	0.996862	0.996921	0.907978	similar to Ribosomal protein L13 CG4651-PA, isoform A	XP_624896	mitotic spindle elongation, translation, mitotic spindle organization
66551970	0.149429	0.134534	0.223848	0.248645	0.829603	0.970269	0.998631	0.996862	0.996921	0.938079	similar to Leucyl-tRNA synthetase CG7479-PA	XP_624911	leucyl-tRNA aminoacylation, lysosome organization
66552169	0.278584	0.110537	0.185923	0.152531	0.85801	0.997219	0.998631	0.996862	0.996921	0.938974	similar to 60S ribosomal protein L28	XP_625152	mitotic spindle elongation, translation, mitotic spindle organization
66552230	0.3711	0.934104	0.673208	0.66642	0.219693	0.997219	0.998631	0.996862	0.996921	0.907978	similar to Rpn11 CG18174-PA	XP_393559	proteolysis, cellular process
66552871	0.928761	0.839986	0.700658	0.61119	0.787966	0.998134	0.998631	0.996862	0.996921	0.938079	similar to coated vesicle membrane protein	XP_624979	transport
66553455	0.352194	0.315832	0.255637	0.334972	0.49152	0.997219	0.998631	0.996862	0.996921	0.938079	similar to leukotriene B4 12-hydroxydehydrogenase	XP_394852	#N/A
66554038	0.859746	0.562069	0.386664	0.333661	0.083695	0.998134	0.998631	0.996862	0.996921	0.907978	similar to CG13220-PA	XP_624913	-
66554156	0.849432	0.889899	0.965056	0.946507	0.838982	0.997219	0.998631	0.996862	0.996921	0.938079	similar to ATP synthase gamma chain, mitochondrial precursor	XP_625078	phagocytosis, engulfment, ATP synthesis coupled proton transport, proton transport
66554330	0.883177	0.968156	0.456864	0.439292	0.174036	0.998134	0.998631	0.996862	0.996921	0.907978	similar to hydroxypyruvate isomerase homolog	XP_623383	-
66554916	0.414094	0.397853	0.333629	0.33668	0.656171	0.997219	0.998631	0.996862	0.996921	0.938079	similar to CG3603-PA	XP_624870	oxidation reduction
66555076	0.185395	0.330829	0.856298	0.981676	0.0710875	0.970269	0.998631	0.996862	0.996921	0.907978	similar to CG4196-PC, isoform C	XP_623837	biological_process
66555372	0.215078	0.286682	0.273478	0.287181	0.2815	0.997219	0.998631	0.996862	0.996921	0.933136	similar to Qm CG17521-PA, isoform A	XP_393092	mitotic spindle elongation, translation, mitotic spindle organization
66555437	0.573713	0.605928	0.421252	0.50004	0.729537	0.997219	0.998631	0.996862	0.996921	0.938079	similar to Myosin regulatory light chain 2 (MLC-2)	XP_393371	-
66556180	0.0603414	0.110361	0.279465	0.391117	0.285717	0.970269	0.998631	0.996862	0.996921	0.933136	similar to Rab-protein 1 CG3320-PA, isoform A	XP_392967	ER to Golgi vesicle-mediated transport, actin filament organization, cell adhesion, small GTPase mediated signal transduction, regulation of cell shape, protein secretion, negative regulation of dendrite morphogenesis
66556287	0.533087	0.978126	0.88867	0.8688	0.657433	0.997219	0.998631	0.996862	0.996921	0.938079	similar to Vacuolar ATP synthase subunit E (V-ATPase E subunit) (Vacuolar proton pump E subunit) (V-ATPase 28 kDa subunit)	XP_625098	ATP synthesis coupled proton transport, proton transport
66556661	0.0389187	0.0585796	0.0495402	0.0685083	0.453338	0.970269	0.998631	0.996862	0.996921	0.938079	similar to Adenylate kinase-2 CG3140-PA	XP_623921	ADP biosynthetic process
66557450	0.156887	0.425061	0.960191	0.933633	0.450201	0.970269	0.998631	0.996862	0.996921	0.938079	similar to Rab-protein 14 CG4212-PA, isoform A	XP_397056	small GTPase mediated signal transduction, protein transport
66557463	0.245541	0.228559	0.547736	0.530134	0.243269	0.997219	0.998631	0.996862	0.996921	0.907978	similar to Pterin-4-alpha-carbinolamine dehydratase 2 (PHS 2) (4-alpha-hydroxy-tetrahydropterin dehydratase 2) (DcoH-like protein DCoHm) (Dimerization cofactor of hepatocyte nuclear factor 1 from muscle) (HNF1-alpha dimerization cofactor)...	XP_395077	tetrahydrobiopterin biosynthetic process
66557660	0.0672417	0.0406296	0.271061	0.401118	0.467939	0.970269	0.998631	0.996862	0.996921	0.938079	apolipophorin-III-like protein	NP_001107670	#N/A
66557932	0.866406	0.992468	0.536163	0.576919	0.732331	0.998134	0.998773	0.996862	0.996921	0.938079	similar to Glycogen phosphorylase	XP_623386	glycogen catabolic process, flight
66558122	0.335409	0.364977	0.143189	0.191429	0.464406	0.997219	0.998631	0.996862	0.996921	0.938079	similar to Nhp2 non-histone chromosome protein 2-like 1	XP_396907	nuclear mRNA splicing, via spliceosome, nervous system development, peripheral nervous system development, ribosome biogenesis
66558242	0.830418	0.542955	0.803587	0.759231	0.88497	0.997219	0.998631	0.996862	0.996921	0.946804	trehalose transporter AmTRET1	NP_001107211	carbohydrate transport, transmembrane transport
66558612	0.650391	0.717764	0.728439	0.729204	0.484265	0.997219	0.998631	0.996862	0.996921	0.938079	epoxide hydrolase	XP_394922	juvenile hormone catabolic process, response to toxin
66558829	0.767112	0.998132	0.217412	0.212518	0.162212	0.997219	0.999516	0.996862	0.996921	0.907978	similar to Myosin-2 essential light chain (Myosin II essential light chain) (Nonmuscle myosin essential light chain)	XP_623504	#N/A
66558893	0.984973	0.584421	0.783976	0.90863	0.0792953	0.998134	0.998631	0.996862	0.996921	0.907978	similar to Probable cytochrome P450 6a14 (CYPVIA14)	XP_623595	#N/A
66558942	0.372057	0.548341	0.342349	0.301647	0.0324313	0.997219	0.998631	0.996862	0.996921	0.907978	similar to CG5525-PA	XP_623672	protein folding, mitotic spindle organization
66558956	0.907675	0.403081	0.453801	0.479225	0.046872	0.998134	0.998631	0.996862	0.996921	0.907978	similar to Ribosomal protein L23 CG3661-PA	XP_392812	mitotic spindle elongation, translation, mitotic spindle organization
66559145	0.235152	0.205688	0.739025	0.928078	0.943614	0.997219	0.998631	0.996862	0.996921	0.954517	similar to CG8798-PA, isoform A	XP_392970	proteolysis
66559208	0.781689	0.987703	0.527046	0.535621	0.0310435	0.997219	0.998631	0.996862	0.996921	0.907978	similar to Ribosomal protein L6 CG11522-PB, isoform B	XP_392988	mitotic spindle elongation, translation, mitotic spindle organization
66559310	0.819639	0.713699	0.885913	0.787223	0.69702	0.997219	0.998631	0.996862	0.996921	0.938079	similar to 60S acidic ribosomal protein P0 (DNA-(apurinic or apyrimidinic site) lyase) (Apurinic-apyrimidinic endonuclease)	XP_623106	DNA repair, translation, translational elongation, ribosome biogenesis
66559524	0.580798	0.492395	0.0692446	0.0597115	0.720577	0.997219	0.998631	0.996862	0.996921	0.938079	similar to Eukaryotic initiation factor 3 p66 subunit CG10161-PB	XP_393057	translation, translational initiation
66559541	0.0613548	0.0791798	0.34428	0.388095	0.159883	0.970269	0.998631	0.996862	0.996921	0.907978	similar to Synaptic vesicle membrane protein VAT-1 homolog	XP_392731	#N/A
66560172	0.701967	0.822766	0.691471	0.838174	0.940161	0.997219	0.998631	0.996862	0.996921	0.954517	similar to T-complex protein 1 subunit alpha (TCP-1-alpha) (CCT-alpha)	XP_392660	protein folding, phagocytosis, engulfment, mitotic spindle organization
66560290	0.591928	0.549297	0.419607	0.337355	0.392192	0.997219	0.998631	0.996862	0.996921	0.938079	similar to cathD CG1548-PA	XP_392857	proteolysis, salivary gland cell autophagic cell death, autophagic cell death
66561330	0.655837	0.935553	0.717698	0.7589	0.0281222	0.997219	0.998631	0.996862	0.996921	0.907978	similar to Phosphogluconate mutase CG5165-PA	XP_395366	glycogen biosynthetic process, flight
66561608	0.422252	0.977838	0.627321	0.624247	0.271271	0.997219	0.998631	0.996862	0.996921	0.933136	similar to CG9535-PA, isoform A	XP_624349	embryonic epithelial tube formation, cuticle chitin biosynthetic process, dorsal closure, axonal fasciculation, central nervous system development, open tracheal system development, chitin-based embryonic cuticle biosynthetic process, extracellular matrix organization, regulation of tube size, open tracheal system
66562243	0.443195	0.524035	0.950403	0.946667	0.993081	0.997219	0.998631	0.996862	0.996921	0.95977	similar to ribosomal protein S13	XP_624256	mitotic spindle elongation, translation, mitotic spindle organization
66563109	0.781017	0.984429	0.661419	0.588317	0.15493	0.997219	0.998631	0.996862	0.996921	0.907978	similar to esterase D/formylglutathione hydrolase	XP_395656	-
66563168	0.293877	0.20276	0.241497	0.280354	0.559409	0.997219	0.998631	0.996862	0.996921	0.938079	similar to CG1640-PA, isoform A	XP_392720	biosynthetic process
66563290	0.164943	0.49272	0.387123	0.45697	0.182931	0.970269	0.998631	0.996862	0.996921	0.907978	similar to T-complex protein 1 subunit gamma (TCP-1-gamma) (CCT-gamma)	XP_392814	protein folding, mitotic spindle organization
66563717	0.103397	0.063971	0.223916	0.29905	0.922494	0.970269	0.998631	0.996862	0.996921	0.946804	similar to CG6475-PA	XP_392727	#N/A
66564402	0.341608	0.963013	0.182546	0.118684	0.154527	0.997219	0.998631	0.996862	0.996921	0.907978	similar to calcyclin binding protein	XP_396161	-
66564518	0.0509642	0.0445843	0.0596576	0.0450553	0.535061	0.970269	0.998631	0.996862	0.996921	0.938079	similar to CG3195-PA, isoform A	XP_623110	mitotic spindle elongation, translation
66564615	0.834709	0.620454	0.676318	0.843817	0.802515	0.997219	0.998631	0.996862	0.996921	0.938079	similar to bendless CG18319-PA	XP_392901	axonogenesis, axon target recognition, grooming behavior, flight behavior, jump response, photoreceptor cell morphogenesis, protein ubiquitination, post-translational protein modification, regulation of protein metabolic process
66564933	0.815627	0.962188	0.852357	0.801049	0.969198	0.997219	0.998631	0.996862	0.996921	0.95977	similar to CG6842-PA	XP_393250	intracellular protein transport, phagocytosis, engulfment, actin cytoskeleton organization, establishment or maintenance of epithelial cell apical/basal polarity
66565010	0.108964	0.629355	0.853602	0.873666	0.909348	0.970269	0.998631	0.996862	0.996921	0.946804	similar to CG3270-PA	XP_624448	-
66565092	0.561124	0.664092	0.577266	0.557651	0.0896989	0.997219	0.998631	0.996862	0.996921	0.907978	similar to vasa intronic gene CG4170-PA, isoform A	XP_392925	RNA interference, heterochromatin organization
66565249	0.642949	0.469426	0.703039	0.751544	0.0113342	0.997219	0.998631	0.996862	0.996921	0.907978	similar to Probable elongation factor 1-beta (EF-1-beta)	XP_625027	translational elongation
66565444	0.505498	0.703515	0.332521	0.297411	0.452478	0.997219	0.998631	0.996862	0.996921	0.938079	similar to 60S ribosomal protein L9	XP_623506	mitotic spindle elongation, translation, mitotic spindle organization
66565903	0.732059	0.990332	0.427228	0.478375	0.056228	0.997219	0.998631	0.996862	0.996921	0.907978	similar to Probable cytochrome P450 6a17 (CYPVIA17)	XP_395671	#N/A
66565910	0.0222695	0.0406629	0.325576	0.396631	0.115138	0.970269	0.998631	0.996862	0.996921	0.907978	similar to Probable cytochrome P450 6a14 (CYPVIA14)	XP_395085	oxidation reduction
66565929	0.248171	0.21374	0.326222	0.347984	0.427296	0.997219	0.998631	0.996862	0.996921	0.938079	similar to Ribosomal protein L14 CG6253-PA	XP_392809	mitotic spindle elongation, translation, mitotic spindle organization, negative regulation of neuron apoptosis
66566109	0.176952	0.422199	0.862076	0.84501	0.48365	0.970269	0.998631	0.996862	0.996921	0.938079	similar to Pdsw CG8844-PA, isoform A	XP_624801	mitochondrial electron transport, NADH to ubiquinone
66566395	0.999151	0.9504	0.889703	0.940278	0.761661	0.999151	0.998631	0.996862	0.996921	0.938079	similar to ciboulot CG4944-PB, isoform B	XP_623926	cytoskeleton organization, brain development, larval central nervous system remodeling
74271822	0.736158	0.341056	0.444504	0.453058	0.742147	0.997219	0.998631	0.996862	0.996921	0.938079	ribosomal protein S8	NP_001011604	translation
94158626	0.948439	0.965487	0.938255	0.798448	0.217107	0.998134	0.998631	0.996862	0.996921	0.907978	cytochrome P450 monooxygenase	NP_001035323	steroid biosynthetic process, oxidation reduction
94158668	0.28156	0.160676	0.12172	0.198507	0.669289	0.997219	0.998631	0.996862	0.996921	0.938079	odorant binding protein 15	NP_001035298	#N/A
94158822	0.639251	0.452437	0.466746	0.544383	0.749019	0.997219	0.998631	0.996862	0.996921	0.938079	odorant binding protein 14	NP_001035313	#N/A
94400893	0.858448	0.796958	0.387589	0.346839	0.423247	0.998134	0.998631	0.996862	0.996921	0.938079	troponin T	NP_001035348	cellular calcium ion homeostasis, mitochondrion organization, mesoderm development, myofibril assembly, skeletal muscle thin filament assembly, sarcomere organization, muscle homeostasis, muscle organ morphogenesis
94400899	0.8383	0.461255	0.0437584	0.0393092	0.68177	0.997219	0.998631	0.996862	0.996921	0.938079	troponin I	NP_001035346	nuclear division, nervous system development, heart development, muscle organ development, skeletal muscle tissue development, myofibril assembly, sarcomere organization, muscle homeostasis, cardiac muscle tissue development
110748820	0.764269	0.906208	0.656201	0.704862	0.177577	0.997219	0.998631	0.996862	0.996921	0.907978	similar to 40S ribosomal protein S17	XP_001120026	translation
110748914	0.704016	0.929058	0.354319	0.282475	0.812922	0.997219	0.998631	0.996862	0.996921	0.938079	hypothetical LOC413161	XP_396612	#N/A
110748949	0.985692	0.554394	0.739562	0.644807	0.769092	0.998134	0.998631	0.996862	0.996921	0.938079	similar to Aldolase CG6058-PF, isoform F	XP_623342	glycolysis, mesoderm development
110749015	0.42669	0.78838	0.938884	0.960282	0.374799	0.997219	0.998631	0.996862	0.996921	0.936938	similar to CG10962-PB, isoform B	XP_001120613	oxidation reduction
110749017	0.460376	0.58688	0.88482	0.918961	0.369868	0.997219	0.998631	0.996862	0.996921	0.936938	similar to CG9360-PA	XP_395915	#N/A
110749123	0.870732	0.859775	0.794311	0.672627	0.154434	0.998134	0.998631	0.996862	0.996921	0.907978	similar to CG9514-PA	XP_394210	#N/A
110749126	0.746279	0.632749	0.905052	0.965165	0.673688	0.997219	0.998631	0.996862	0.996921	0.938079	similar to CG9518-PA	XP_394209	#N/A
110749339	0.625776	0.80128	0.522486	0.466768	0.662612	0.997219	0.998631	0.996862	0.996921	0.938079	hypothetical protein LOC726722	XP_001122443	#N/A
110749420	0.444375	0.491157	0.894288	0.95276	0.582709	0.997219	0.998631	0.996862	0.996921	0.938079	similar to CG6512-PB, isoform B	XP_624548	proteolysis
110749491	0.165772	0.166181	0.0911333	0.0853091	0.674059	0.970269	0.998631	0.996862	0.996921	0.938079	similar to Dynamin related protein 1 CG3210-PA	XP_394947	cytokinesis, mitochondrion organization, lysosome organization, negative regulation of autophagy, vesicle organization, synaptic vesicle budding from presynaptic membrane, sperm mitochondrion organization, intracellular distribution of mitochondria, mitochondrion localization
110749558	0.857086	0.842551	0.842548	0.854509	0.52081	0.998134	0.998631	0.996862	0.996921	0.938079	similar to Histone H2B	XP_001120889	-
110749562	0.333683	0.727961	0.477378	0.404132	0.912361	0.997219	0.998631	0.996862	0.996921	0.946804	similar to CG31618-PA	XP_001120934	chromatin assembly or disassembly, nucleosome assembly
110749568	0.181937	0.192735	0.635213	0.612064	0.661626	0.970269	0.998631	0.996862	0.996921	0.938079	similar to CG31613-PA	XP_001121026	nucleosome assembly
110749616	0.804966	0.428935	0.293622	0.293069	0.358083	0.997219	0.998631	0.996862	0.996921	0.933136	similar to Histone H1	XP_001121111	chromatin assembly or disassembly
110749732	0.557303	0.582931	0.798632	0.932161	0.136316	0.997219	0.998631	0.996862	0.996921	0.907978	similar to CG15040-PA	XP_001121241	#N/A
110749795	0.419295	0.417804	0.344063	0.284328	0.504492	0.997219	0.998631	0.996862	0.996921	0.938079	similar to Na+-driven anion exchanger 1 CG4675-PB, isoform B	XP_393286	sodium ion transport, anion transport, chloride transport, bicarbonate transport, proton transport
110749824	0.993209	0.957239	0.693257	0.633776	0.40685	0.999151	0.998631	0.996862	0.996921	0.938079	similar to heat shock protein 1, alpha	XP_395168	protein folding, actin filament organization, mitotic spindle organization, centrosome cycle, spermatogenesis, R7 cell fate commitment, torso signaling pathway, regulation of cell shape, anterior/posterior axis specification, embryo, response to heat, pole plasm mRNA localization, regulation of circadian sleep/wake cycle, sleep, oogenesis
110749857	0.205814	0.0603261	0.227317	0.247474	0.287385	0.997219	0.998631	0.996862	0.996921	0.933136	similar to nucleolin	XP_001122335	#N/A
110749879	0.887629	0.909741	0.881585	0.817896	0.713423	0.998134	0.998631	0.996862	0.996921	0.938079	similar to nucleolar protein family A, member 3	XP_001120529	-
110750008	0.862308	0.738336	0.279535	0.270388	0.909726	0.998134	0.998631	0.996862	0.996921	0.946804	similar to CG18431-PA, isoform A	XP_001120347	-
110750170	0.365781	0.583248	0.878948	0.769969	0.449806	0.997219	0.998631	0.996862	0.996921	0.938079	similar to Int6 homologue CG9677-PA	XP_623637	translational initiation, phagocytosis, engulfment
110750653	0.539779	0.638935	0.547114	0.554096	0.0887308	0.997219	0.998631	0.996862	0.996921	0.907978	similar to CG8583-PA	XP_395961	protein folding
110750766	0.170723	0.197426	0.499932	0.410584	0.3352	0.970269	0.998631	0.996862	0.996921	0.933136	similar to Protein lethal(2)essential for life (Protein Efl21)	XP_001120194	response to heat, embryonic development
110750782	0.83815	0.482189	0.0302978	0.022678	0.498397	0.997219	0.998631	0.996862	0.936898	0.938079	similar to CG11474-PA, isoform A	XP_623407	-
110750855	0.828673	0.758811	0.175312	0.129432	0.780584	0.997219	0.998631	0.996862	0.996921	0.938079	similar to CG12918-PA	XP_394366	-
110750934	0.69719	0.917889	0.878725	0.854983	0.473004	0.997219	0.998631	0.996862	0.996921	0.938079	similar to Zwischenferment CG12529-PA, isoform A	XP_001121185	glucose metabolic process, pentose-phosphate shunt, oxidation reduction
110751008	0.011949	0.0314311	0.198646	0.232774	0.833693	0.970269	0.998631	0.996862	0.996921	0.938079	similar to CG7580-PA	XP_001122467	mitochondrial electron transport, ubiquinol to cytochrome c
110751046	0.189795	0.37704	0.387328	0.331517	0.21665	0.978802	0.998631	0.996862	0.996921	0.907978	similar to leucine rich repeat containing 40	XP_001119831	#N/A
110751048	0.115343	0.0846421	0.374762	0.33554	0.634574	0.970269	0.998631	0.996862	0.996921	0.938079	hypothetical protein LOC724210	XP_001119980	#N/A
110751102	0.727123	0.945979	0.887844	0.893311	0.0470541	0.997219	0.998631	0.996862	0.996921	0.907978	similar to Cytochrome P450 6a2 (CYPVIA2) (P450-B1)	XP_001119981	#N/A
110751158	0.706314	0.610682	0.452213	0.387066	0.56574	0.997219	0.998631	0.996862	0.996921	0.938079	similar to Cofilin/actin-depolymerizing factor homolog (Protein D61) (Protein twinstar)	XP_001120072	cytokinesis, cytokinesis, actomyosin contractile ring assembly, establishment of planar polarity, establishment of imaginal disc-derived wing hair orientation, actin filament organization, border follicle cell migration, axonogenesis, female gonad development, regulation of lamellipodium assembly, mushroom body development, actin filament polymerization, actin filament depolymerization, leg segme…
110751227	0.101763	0.0520245	0.128872	0.164206	0.458089	0.970269	0.998631	0.996862	0.996921	0.938079	similar to MOCO sulphurase C-terminal domain containing 1	XP_001120819	-
110751295	0.229764	0.277644	0.47669	0.537904	0.772769	0.997219	0.998631	0.996862	0.996921	0.938079	similar to GDP dissociation inhibitor CG4422-PA	XP_623197	neurotransmitter secretion, protein transport, vesicle-mediated transport, regulation of GTPase activity
110751310	0.536559	0.263108	0.539391	0.631803	0.813564	0.997219	0.998631	0.996862	0.996921	0.938079	similar to windbeutel CG7225-PA	XP_001120162	protein targeting to Golgi, maternal specification of dorsal/ventral axis, oocyte, soma encoded, Toll signaling pathway, protein secretion, embryonic development ending in birth or egg hatching, dorsal/ventral axis specification, protein processing, regulation of multicellular organism growth
110751318	0.166532	0.191867	0.465398	0.575314	0.669917	0.970269	0.998631	0.996862	0.996921	0.938079	hypothetical protein LOC724582	XP_001120008	#N/A
110751360	0.0930923	0.314994	0.322222	0.287626	0.560246	0.970269	0.998631	0.996862	0.996921	0.938079	similar to squid CG16901-PC, isoform C	XP_001121454	#N/A
110751363	0.699285	0.763566	0.558916	0.511764	0.82609	0.997219	0.998631	0.996862	0.996921	0.938079	similar to CG8036-PB, isoform B	XP_623357	metabolic process
110754998	0.581809	0.696859	0.620913	0.495571	0.949477	0.997219	0.998631	0.996862	0.996921	0.954517	heat shock protein cognate 3	XP_393090	response to heat, RNA interference, sleep
110755248	0.424213	0.950897	0.740082	0.742825	0.00074632	0.997219	0.998631	0.996862	0.996921	0.517695	similar to sec31 CG8266-PA, isoform A	XP_393457	-
110755309	0.355353	0.344543	0.314615	0.421698	0.318899	0.997219	0.998631	0.996862	0.996921	0.933136	similar to Dodeca-satellite-binding protein 1 CG5170-PC, isoform C	XP_395577	chromosome segregation, chromosome condensation, heterochromatin formation, positive regulation of translation
110755382	0.967071	0.883372	0.603121	0.514301	0.497415	0.998134	0.998631	0.996862	0.996921	0.938079	similar to 40S ribosomal protein S15Aa	XP_623524	mitotic spindle elongation, translation, mitotic spindle organization
110755389	0.0805986	0.225081	0.428916	0.468203	0.458977	0.970269	0.998631	0.996862	0.996921	0.938079	similar to CG11796-PA, isoform A	XP_001121254	aromatic amino acid family metabolic process
110755489	0.281332	0.10431	0.205846	0.217391	0.033081	0.997219	0.998631	0.996862	0.996921	0.907978	similar to Gasp CG10287-PA	NP_001165860	chitin metabolic process
110755493	0.394325	0.634084	0.486713	0.480574	0.92406	0.997219	0.998631	0.996862	0.996921	0.946804	similar to Nucleolar protein at 60B CG3333-PA, isoform A	XP_397244	pseudouridine synthesis, rRNA processing, germ cell development, ribosome biogenesis
110755553	0.119115	0.159612	0.70771	0.873284	0.24274	0.970269	0.998631	0.996862	0.996921	0.907978	similar to aspartate aminotransferase 2 precursor	XP_396131	aspartate metabolic process, glutamate biosynthetic process, synapse assembly, neurotransmitter receptor metabolic process
110755727	0.672091	0.811389	0.904874	0.909748	0.026075	0.997219	0.998631	0.996862	0.996921	0.907978	similar to CG3884-PB, isoform B	XP_001122695	#N/A
110755784	0.721315	0.754037	0.869211	0.891842	0.275299	0.997219	0.998631	0.996862	0.996921	0.933136	similar to Ribosomal protein S28b CG2998-PA	XP_001119886	translation
110755821	0.98424	0.905342	0.812535	0.805074	0.921912	0.998134	0.998631	0.996862	0.996921	0.946804	glutamine:fructose-6-phosphate aminotransferase 1	XP_392343	carbohydrate biosynthetic process
110755935	0.0885656	0.0440079	0.13912	0.169361	0.571678	0.970269	0.998631	0.996862	0.996921	0.938079	similar to Ubiquitin-conjugating enzyme E2-17 kDa (Ubiquitin-protein ligase) (Ubiquitin carrier protein) (Protein effete)	XP_001120139	compound eye morphogenesis, compound eye photoreceptor cell differentiation, mitosis, male meiosis, spermatid development, protein ubiquitination, post-translational protein modification, regulation of R7 cell differentiation, oogenesis, regulation of protein metabolic process, chromosome organization
110755974	0.698267	0.678207	0.897368	0.769574	0.716509	0.997219	0.998631	0.996862	0.996921	0.938079	similar to N-acetylneuraminate pyruvate lyase	XP_001120250	#N/A
110755983	0.792128	0.830929	0.797513	0.791556	0.191544	0.997219	0.998631	0.996862	0.996921	0.907978	similar to coiled-coil domain containing 58	XP_001121747	-
110756003	0.718404	0.538138	0.260573	0.244746	0.868802	0.997219	0.998631	0.996862	0.996921	0.938974	similar to DnaJ homolog subfamily A member 1 (Heat shock 40 kDa protein 4) (DnaJ protein homolog 2) (HSJ-2) (HSDJ)	XP_001119835	protein folding
110756011	0.927963	0.840275	0.828387	0.82035	0.346444	0.998134	0.998631	0.996862	0.996921	0.933136	similar to Ank2 CG7462-PB, isoform B	XP_392578	cytoskeletal anchoring at plasma membrane, signal transduction
110756037	0.961567	0.727129	0.23256	0.219295	0.666185	0.998134	0.998631	0.996862	0.996921	0.938079	similar to Sucb CG10622-PA, isoform A	XP_001121046	#N/A
110756044	0.838659	0.886598	0.362736	0.25572	0.904061	0.997219	0.998631	0.996862	0.996921	0.946804	similar to lola like CG5738-PA, isoform A	XP_001120198	chromatin silencing, regulation of transcription from RNA polymerase II promoter
110756123	0.916759	0.757628	0.227187	0.249019	0.730925	0.998134	0.998631	0.996862	0.996921	0.938079	similar to Hsp70/Hsp90 organizing protein homolog CG2720-PA	XP_623766	protein folding
110756254	0.811521	0.929324	0.167551	0.0801546	0.969414	0.997219	0.998631	0.996862	0.996921	0.95977	similar to CG17838-PE, isoform E	XP_392307	-
110756256	0.729245	0.814034	0.617581	0.516642	0.645585	0.997219	0.998631	0.996862	0.996921	0.938079	similar to Ribosomal protein S28b CG2998-PA	XP_001119887	#N/A
110756499	0.652056	0.452152	0.566756	0.601714	0.662922	0.997219	0.998631	0.996862	0.996921	0.938079	similar to ribosomal protein S11	XP_001119947	mitotic spindle elongation, translation, mitotic spindle organization
110756512	0.30371	0.241505	0.381379	0.470293	0.672764	0.997219	0.998631	0.996862	0.996921	0.938079	similar to Sc2 CG10849-PA	XP_001120311	lipid metabolic process
110756571	0.942869	0.960965	0.886027	0.893368	0.188242	0.998134	0.998631	0.996862	0.996921	0.907978	similar to Ribosomal protein S16 CG4046-PA	XP_001122174	mitotic spindle elongation, translation, mitotic spindle organization
110756609	0.939946	0.486541	0.927869	0.927895	0.0629099	0.998134	0.998631	0.996862	0.996921	0.907978	hypothetical protein LOC724386	XP_001120220	-
110756630	0.849329	0.859518	0.908373	0.987224	0.0680137	0.997219	0.998631	0.996862	0.996921	0.907978	similar to SEC13-like 1 isoform b	XP_393516	membrane budding, larval chitin-based cuticle development, chitin-based larval cuticle pattern formation
110756649	0.506788	0.498791	0.816279	0.706411	0.803289	0.997219	0.998631	0.996862	0.996921	0.938079	similar to Ribosomal protein S29 CG8495-PA, isoform A	XP_001120566	translation, neuron development
110756656	0.0418879	0.154782	0.516595	0.589962	0.981288	0.970269	0.998631	0.996862	0.996921	0.95977	similar to Arginine methyltransferase 1 CG6554-PA	XP_001121222	histone methylation, peptidyl-arginine methylation, to asymmetrical-dimethyl arginine
110756698	0.72372	0.70596	0.912754	0.8919	0.327667	0.997219	0.998631	0.996862	0.996921	0.933136	similar to Phospholipid hydroperoxide glutathione peroxidase, mitochondrial precursor (PHGPx) (GPX-4)	XP_001120847	#N/A
110756725	0.501514	0.882584	0.946713	0.950218	0.594883	0.997219	0.998631	0.996862	0.996921	0.938079	similar to Ribosomal protein S25 CG6684-PA, isoform A	XP_001119888	translation
110756783	0.848416	0.373479	0.330235	0.274365	0.165983	0.997219	0.998631	0.996862	0.996921	0.907978	similar to CG5214-PA	XP_392679	tricarboxylic acid cycle
110756792	0.347651	0.127713	0.181907	0.285568	0.227428	0.997219	0.998631	0.996862	0.996921	0.907978	similar to CG30415-PA, isoform A	XP_001120695	-
110756904	0.471263	0.700675	0.809552	0.741406	0.482987	0.997219	0.998631	0.996862	0.996921	0.938079	similar to nop5 CG10206-PA	XP_395309	rRNA processing
110756965	0.792185	0.71104	0.813401	0.791768	0.475006	0.997219	0.998631	0.996862	0.996921	0.938079	similar to CG3153-PB, isoform B	XP_001120140	-
110757077	0.0381488	0.0663116	0.12159	0.162844	0.0551264	0.970269	0.998631	0.996862	0.996921	0.907978	similar to Karyopherin 3 CG1059-PA	XP_001120827	#N/A
110757116	0.743025	0.875144	0.848807	0.907927	0.506969	0.997219	0.998631	0.996862	0.996921	0.938079	similar to Mitochondrial import inner membrane translocase subunit Tim13	XP_001121522	protein targeting to mitochondrion, protein transport, protein import into mitochondrial inner membrane
110757341	0.0458157	0.217737	0.577685	0.608954	0.0606209	0.970269	0.998631	0.996862	0.996921	0.907978	similar to Mitochondrial import inner membrane translocase subunit Tim8	XP_001122230	protein targeting to mitochondrion, protein transport, protein import into mitochondrial inner membrane
110757372	0.829505	0.498673	0.702956	0.660591	0.284843	0.997219	0.998631	0.996862	0.996921	0.933136	similar to Stretchin-Mlck CG18255-PA, isoform A	XP_001120593	#N/A
110757442	0.0622639	0.199481	0.938677	0.991398	0.299654	0.970269	0.998631	0.996862	0.996921	0.933136	similar to CG32405-PA	XP_001121128	-
110757444	0.0116386	0.022678	0.109497	0.16031	0.945619	0.970269	0.998631	0.996862	0.996921	0.954517	similar to CG32405-PA	XP_001121168	#N/A
110757532	0.169382	0.342545	0.0896925	0.0817515	0.311023	0.970269	0.998631	0.996862	0.996921	0.933136	similar to HLA-B-associated transcript 3	XP_001121013	-
110757537	0.885666	0.874437	0.808541	0.732408	0.788506	0.998134	0.998631	0.996862	0.996921	0.938079	hypothetical protein LOC725217	XP_001121093	#N/A
110757630	0.490583	0.551973	0.768994	0.819936	0.0473465	0.997219	0.998631	0.996862	0.996921	0.907978	similar to CG3106-PA	XP_394861	-
110757651	0.378457	0.556168	0.924139	0.962542	0.377456	0.997219	0.998631	0.996862	0.996921	0.938079	similar to CG14207-PB, isoform B	XP_392405	response to heat
110757696	0.648235	0.758806	0.92468	0.975595	0.317772	0.997219	0.998631	0.996862	0.996921	0.933136	similar to CG1444-PA	XP_001121130	oxidation reduction
110757770	0.23661	0.571334	0.552786	0.510646	0.866735	0.997219	0.998631	0.996862	0.996921	0.938974	similar to Eukaryotic translation initiation factor 4 gamma 3 (eIF-4-gamma 3) (eIF-4G 3) (eIF4G 3) (eIF-4-gamma II) (eIF4GII)	XP_393239	-
110757964	0.47123	0.218941	0.407636	0.383235	0.71556	0.997219	0.998631	0.996862	0.996921	0.938079	similar to karst CG12008-PA, isoform A	XP_396777	cytokinesis, plasma membrane organization, ovarian follicle cell development, zonula adherens assembly
110757985	0.602664	0.402877	0.17123	0.128933	0.82322	0.997219	0.998631	0.996862	0.996921	0.938079	similar to Ribosomal protein S15 CG8332-PA, isoform A	XP_624038	mitotic spindle elongation, translation, mitotic spindle organization
110758129	0.110155	0.109725	0.0386359	0.0601484	0.900747	0.970269	0.998631	0.996862	0.996921	0.946804	similar to squid CG16901-PC, isoform C	XP_392465	nuclear-transcribed mRNA catabolic process, nonsense-mediated decay, regulation of alternative nuclear mRNA splicing, via spliceosome, RNA export from nucleus, mRNA export from nucleus, germarium-derived egg chamber formation, ovarian follicle cell migration, oocyte anterior/posterior axis specification, dorsal/ventral axis specification, ovarian follicular epithelium, intracellular mRNA localiza…
110758159	0.709228	0.918444	0.825801	0.93044	0.838625	0.997219	0.998631	0.996862	0.996921	0.938079	similar to CG33205-PB, isoform B	XP_001121420	mesoderm development
110758189	0.0609422	0.119101	0.0884916	0.0801739	0.176743	0.970269	0.998631	0.996862	0.996921	0.907978	carboxylesterase	NP_001136081	-
110758214	0.308335	0.293523	0.142254	0.112995	0.13042	0.997219	0.998631	0.996862	0.996921	0.907978	similar to Tudor-SN CG7008-PA	XP_624638	RNA interference
110758259	0.557541	0.952713	0.349832	0.427926	0.633933	0.997219	0.998631	0.996862	0.996921	0.938079	similar to CG14516-PA, isoform A	XP_623576	#N/A
110758308	0.285123	0.475572	0.860126	0.79923	0.524785	0.997219	0.998631	0.996862	0.996921	0.938079	similar to germinal histone H4	XP_001119948	nucleosome assembly, chromosome organization
110758361	0.480865	0.896741	0.969244	0.988041	0.300694	0.997219	0.998631	0.996862	0.996921	0.933136	similar to CG32165-PA	XP_396270	#N/A
110758428	0.159775	0.0920414	0.083632	0.104382	0.0440646	0.970269	0.998631	0.996862	0.996921	0.907978	similar to Ecdysone-inducible gene L3 CG10160-PA	XP_394662	glycolysis, oxidation reduction
110758486	0.919452	0.456482	0.143541	0.131522	0.549407	0.998134	0.998631	0.996862	0.996921	0.938079	similar to sallimus CG1915-PC, isoform C	XP_623577	#N/A
110758538	0.45168	0.538219	0.342053	0.272432	0.0630363	0.997219	0.998631	0.996862	0.996921	0.907978	similar to CG17374-PA.3	XP_395426	#N/A
110758613	0.29326	0.433472	0.56801	0.695375	0.358005	0.997219	0.998631	0.996862	0.996921	0.933136	similar to small nuclear ribonucleoprotein D3	XP_001120143	nuclear mRNA splicing, via spliceosome, mitotic spindle organization, central nervous system development, peripheral nervous system development, muscle organ development, neuron differentiation, lymph gland development
110758628	0.809251	0.799712	0.970334	0.958917	0.209302	0.997219	0.998631	0.996862	0.996921	0.907978	similar to baiser CG11785-PA	XP_392556	maternal specification of dorsal/ventral axis, oocyte, germ-line encoded, vesicle-mediated transport
110758758	0.801012	0.544078	0.931532	0.988315	0.11592	0.997219	0.998631	0.996862	0.996921	0.907978	similar to Retinoid- and fatty-acid binding protein CG11064-PA	XP_392490	transport, lipid transport, smoothened signaling pathway, Wnt receptor signaling pathway
110758785	0.966175	0.721521	0.382293	0.261878	0.64728	0.998134	0.998631	0.996862	0.996921	0.938079	similar to CG1598-PA	XP_392785	cellular metal ion homeostasis
110758819	0.845205	0.881348	0.913713	0.946625	0.785068	0.997219	0.998631	0.996862	0.996921	0.938079	similar to Dynein light chain 2, cytoplasmic (8 kDa dynein light chain)	XP_001120015	microtubule-based process, microtubule-based movement
110758879	0.830429	0.971195	0.413757	0.478698	0.323691	0.997219	0.998631	0.996862	0.996921	0.933136	similar to CG33950-PD, isoform D	XP_393220	-
110758921	0.740612	0.797703	0.574989	0.471003	0.829722	0.997219	0.998631	0.996862	0.996921	0.938079	similar to Glycoprotein 93 CG5520-PA	XP_395614	protein folding, response to stress
110758938	0.101223	0.315358	0.934979	0.990091	0.0767179	0.970269	0.998631	0.996862	0.996921	0.907978	similar to Calcium-binding mitochondrial carrier Aralar1	XP_392496	transport, mitochondrial transport, transmembrane transport
110758966	0.996945	0.983158	0.951174	0.836737	0.269487	0.999151	0.998631	0.996862	0.996921	0.933136	similar to Sec61 CG9539-PA	XP_001120255	SRP-dependent cotranslational protein targeting to membrane, translocation, lysosome organization, dorsal closure, cell death, head involution, negative regulation of autophagy, endoplasmic reticulum unfolded protein response, cuticle development
110759030	0.12532	0.121375	0.163731	0.166639	0.840338	0.970269	0.998631	0.996862	0.996921	0.938079	similar to CG31248-PA	XP_001122379	-
110759098	0.479978	0.362974	0.523791	0.540882	0.775101	0.997219	0.998631	0.996862	0.996921	0.938079	hypothetical protein LOC725454	XP_001120418	#N/A
110759146	0.971051	0.961577	0.936556	0.835645	0.422137	0.998134	0.998631	0.996862	0.996921	0.938079	similar to NADPH--cytochrome P450 reductase (CPR) (P450R)	XP_001119949	oxidation reduction
110759191	0.503527	0.457632	0.175928	0.228922	0.795512	0.997219	0.998631	0.996862	0.996921	0.938079	similar to Myosin heavy chain CG17927-PD, isoform D	XP_393334	muscle contraction, striated muscle contraction, epithelial cell migration, open tracheal system, myofibril assembly, skeletal muscle thick filament assembly, locomotion, muscle cell differentiation
110759197	0.186797	0.292702	0.155075	0.162411	0.121387	0.970269	0.998631	0.996862	0.996921	0.907978	similar to Cytochrome b5-related CG13279-PA	XP_001120985	fatty acid biosynthetic process, oxidation reduction
110759210	0.463792	0.700409	0.0387427	0.0609375	0.187791	0.997219	0.998631	0.996862	0.996921	0.907978	similar to CG7433-PA, isoform A	XP_392483	cellular amino acid metabolic process, gamma-aminobutyric acid metabolic process
110759272	0.482664	0.682711	0.872843	0.926391	0.730813	0.997219	0.998631	0.996862	0.996921	0.938079	similar to Lipid storage droplet-1 CG10374-PC, isoform C	XP_392976	lipid storage
110759392	0.819184	0.804172	0.651383	0.551378	0.180425	0.997219	0.998631	0.996862	0.996921	0.907978	similar to Zeelin1 CG6803-PD, isoform D	XP_001120688	skeletal muscle thick filament assembly
110759398	0.828339	0.911674	0.145725	0.204541	0.735887	0.997219	0.998631	0.996862	0.996921	0.938079	similar to CG15497-PA	XP_001121672	-
110759433	0.133221	0.358343	0.522517	0.535816	0.804545	0.970269	0.998631	0.996862	0.996921	0.938079	similar to La protein homolog (La ribonucleoprotein) (La autoantigen homolog)	XP_395300	RNA processing
110759500	0.248216	0.101123	0.203318	0.226242	0.704762	0.997219	0.998631	0.996862	0.996921	0.938079	similar to CG7461-PA	XP_395491	oxidation reduction
110759513	0.346798	0.211406	0.0638815	0.0696616	0.681721	0.997219	0.998631	0.996862	0.996921	0.938079	similar to CG33129-PE, isoform E	XP_624067	-
110759540	0.510887	0.521805	0.744244	0.913081	0.968416	0.997219	0.998631	0.996862	0.996921	0.95977	similar to Probable elongation factor 1-delta (EF-1-delta)	XP_392544	translational elongation
110759563	0.272677	0.457391	0.788609	0.858887	0.22371	0.997219	0.998631	0.996862	0.996921	0.907978	hypothetical protein LOC726750	XP_001122470	#N/A
110759569	0.413325	0.896438	0.545721	0.239612	0.448592	0.997219	0.998631	0.996862	0.996921	0.938079	similar to Beta-hexosaminidase beta chain precursor (N-acetyl-beta-glucosaminidase) (Beta-N-acetylhexosaminidase) (Hexosaminidase B)	XP_001122538	#N/A
110759577	0.212132	0.156408	0.107007	0.146239	0.900403	0.997219	0.998631	0.996862	0.996921	0.946804	similar to Cytochrome b5 (CYTB5)	XP_001120801	#N/A
110759611	0.442466	0.99436	0.651157	0.626344	0.349897	0.997219	0.998773	0.996862	0.996921	0.933136	hypothetical protein LOC724664	XP_001120555	#N/A
110759728	0.546772	0.343561	0.860179	0.985612	0.537359	0.997219	0.998631	0.996862	0.996921	0.938079	similar to Aldehyde dehydrogenase type III CG11140-PI, isoform I	XP_395289	cellular aldehyde metabolic process, oxidation reduction
110759783	0.0191813	0.013514	0.0370346	0.060176	0.464549	0.970269	0.998631	0.996862	0.996921	0.938079	similar to Spectrin beta chain	XP_395212	plasma membrane organization, negative regulation of microtubule depolymerization, neuromuscular synaptic transmission, axonogenesis, axon guidance, axon midline choice point recognition, spectrosome organization, long-term strengthening of neuromuscular junction, fusome organization, maintenance of presynaptic active zone structure, regulation of synapse organization
110759996	0.671901	0.361596	0.33974	0.346572	0.97731	0.997219	0.998631	0.996862	0.996921	0.95977	similar to poly A binding protein, cytoplasmic 1	XP_396057	synaptic transmission, dorsal/ventral pattern formation, positive regulation of translation, oogenesis
110760009	0.554266	0.935569	0.596224	0.561561	0.784929	0.997219	0.998631	0.996862	0.996921	0.938079	similar to CG31548-PA	XP_394891	oxidation reduction
110760082	0.98015	0.684651	0.599049	0.532322	0.262448	0.998134	0.998631	0.996862	0.996921	0.933136	similar to CG4685-PA, isoform A	XP_395766	gamma-aminobutyric acid catabolic process, oxidation reduction
110760134	0.610851	0.486775	0.96902	0.913443	0.189986	0.997219	0.998631	0.996862	0.996921	0.907978	similar to CG2918-PA	XP_624153	protein folding
110760210	0.657969	0.840223	0.39876	0.433788	0.316858	0.997219	0.998631	0.996862	0.996921	0.933136	similar to ATPase coupling factor 6 CG4412-PA	XP_001121882	ATP synthesis coupled proton transport, proton transport
110760247	0.0315587	0.00724419	0.0255301	0.0398374	0.303848	0.970269	0.998631	0.996862	0.996921	0.933136	similar to Nopp140 CG7421-PB, isoform B	XP_001120943	nucleologenesis
110760259	0.370013	0.636094	0.971312	0.898864	0.0403237	0.997219	0.998631	0.996862	0.996921	0.907978	similar to Limpet CG32171-PD, isoform D	XP_393694	-
110760290	0.627259	0.782459	0.49466	0.638057	0.162074	0.997219	0.998631	0.996862	0.996921	0.907978	similar to CG30084-PC, isoform C	XP_393687	-
110760324	0.468998	0.967493	0.740098	0.771965	0.504996	0.997219	0.998631	0.996862	0.996921	0.938079	similar to CG6638-PA	XP_391840	leucine catabolic process, oxidation reduction
110760326	0.929172	0.618786	0.548822	0.532219	0.613192	0.998134	0.998631	0.996862	0.996921	0.938079	similar to CG6416-PF, isoform F	XP_001122389	mesoderm development
110760457	0.661405	0.985662	0.92131	0.879016	0.808773	0.997219	0.998631	0.996862	0.996921	0.938079	similar to belle CG9748-PA	XP_391829	instar larval development, spermatogenesis, spermatid development, RNA interference, oogenesis
110760680	0.538061	0.435012	0.191699	0.116158	0.954487	0.997219	0.998631	0.996862	0.996921	0.956781	similar to lethal giant larvae homolog 1	XP_392864	morphogenesis of a polarized epithelium, morphogenesis of an epithelium, transforming growth factor beta receptor signaling pathway, neurotransmitter secretion, oocyte anterior/posterior axis specification, dorsal closure, nervous system development, negative regulation of neuroblast proliferation, sensory organ development, histolysis, protein localization, asymmetric protein localization, cell …
110760701	0.923197	0.844864	0.385183	0.31468	0.584579	0.998134	0.998631	0.996862	0.996921	0.938079	similar to 3-hydroxyacyl-CoA dehydrogenase type-2 (3-hydroxyacyl-CoA dehydrogenase type II) (Type II HADH) (3-hydroxy-2-methylbutyryl-CoA dehydrogenase) (Scully protein)	XP_001120471	fatty acid metabolic process, acyl-CoA metabolic process, steroid metabolic process, ecdysone metabolic process, androgen metabolic process, estrogen metabolic process, oxidation reduction
110760862	0.614525	0.754344	0.926889	0.740146	0.478239	0.997219	0.998631	0.996862	0.996921	0.938079	similar to CG10467-PA	XP_001121211	#N/A
110761029	0.576986	0.738598	0.766256	0.917844	0.208082	0.997219	0.998631	0.996862	0.996921	0.907978	hexamerin 110	XP_624041	#N/A
110761202	0.341184	0.16405	0.240372	0.228652	0.929918	0.997219	0.998631	0.996862	0.996921	0.949323	similar to CG9380-PA, isoform A	XP_625222	-
110761214	0.94562	0.840794	0.403947	0.387105	0.237199	0.998134	0.998631	0.996862	0.996921	0.907978	similar to translation elongation factor 1-gamma	XP_623682	translational elongation, salivary gland cell autophagic cell death, autophagic cell death
110761364	0.501311	0.469968	0.354137	0.402538	0.566469	0.997219	0.998631	0.996862	0.996921	0.938079	similar to Alpha-actinin, sarcomeric (F-actin cross linking protein)	XP_001121589	cytoskeletal anchoring at plasma membrane, flight behavior, actin cytoskeleton reorganization, actin filament bundle assembly
110761561	0.981806	0.652355	0.495389	0.572688	0.538452	0.998134	0.998631	0.996862	0.996921	0.938079	similar to Malic enzyme CG10120-PB, isoform B	XP_395280	malate metabolic process, oxidation reduction
110761567	0.608088	0.690006	0.841586	0.764944	0.431152	0.997219	0.998631	0.996862	0.996921	0.938079	similar to tubulin, alpha 1	XP_001120096	#N/A
110761579	0.669691	0.570573	0.19919	0.218298	0.852139	0.997219	0.998631	0.996862	0.996921	0.938974	silk fibroin 1	NP_001129678	#N/A
110761583	0.449732	0.572896	0.929859	0.838702	0.843375	0.997219	0.998631	0.996862	0.996921	0.938974	similar to Sorting and assembly machinery component 50 homolog	XP_396894	biological_process
110761627	0.139533	0.107257	0.304322	0.319906	0.660115	0.970269	0.998631	0.996862	0.996921	0.938079	similar to Ribosomal protein L24 CG9282-PA	XP_001119826	mitotic spindle elongation, translation, mitotic spindle organization
110761815	0.638705	0.415104	0.615195	0.630669	0.866015	0.997219	0.998631	0.996862	0.996921	0.938974	similar to 40S ribosomal protein S26 (DS31)	XP_001122510	translation
110761874	0.579825	0.552481	0.819165	0.702031	0.707804	0.997219	0.998631	0.996862	0.996921	0.938079	similar to IGF-II mRNA-binding protein CG1691-PA, isoform A	XP_393878	spermatogenesis, nervous system development
110761968	0.699831	0.710015	0.65695	0.665545	0.233173	0.997219	0.998631	0.996862	0.996921	0.907978	similar to Enolase CG17654-PA, isoform A	XP_625056	glycolysis
110762023	0.570568	0.933328	0.610644	0.644061	0.162456	0.997219	0.998631	0.996862	0.996921	0.907978	similar to CG1354-PA, isoform A	XP_396711	biological_process
110762070	0.753375	0.676886	0.698403	0.717878	0.771483	0.997219	0.998631	0.996862	0.996921	0.938079	hypothetical LOC408407	XP_397496	biological_process
110762076	0.249366	0.142757	0.448235	0.508502	0.804377	0.997219	0.998631	0.996862	0.996921	0.938079	similar to CG2862-PA, isoform A	XP_625049	-
110762106	0.78353	0.928729	0.855699	0.725949	0.122122	0.997219	0.998631	0.996862	0.996921	0.907978	larval-specific very high density lipoprotein	XP_001121939	lipid transport
110762211	0.623644	0.875007	0.849849	0.775363	0.531921	0.997219	0.998631	0.996862	0.996921	0.938079	similar to CG9009-PA	XP_001121814	metabolic process
110762229	0.824203	0.700272	0.949237	0.956759	0.204719	0.997219	0.998631	0.996862	0.996921	0.907978	similar to CG7142-PA	XP_001122115	proteolysis
110762382	0.47501	0.603636	0.890716	0.819867	0.196561	0.997219	0.998631	0.996862	0.996921	0.907978	similar to spermidine synthase	XP_001120306	spermidine biosynthetic process
110762387	0.0827223	0.063816	0.117725	0.124027	0.998978	0.970269	0.998631	0.996862	0.996921	0.95977	similar to Probable cytochrome P450 6a14 (CYPVIA14)	XP_001121037	#N/A
110762546	0.973724	0.779047	0.71542	0.717166	0.0982465	0.998134	0.998631	0.996862	0.996921	0.907978	hypothetical LOC550914	XP_625237	#N/A
110762620	0.808615	0.684234	0.670185	0.767313	0.706139	0.997219	0.998631	0.996862	0.996921	0.938079	hypothetical LOC552071	XP_624452	#N/A
110762641	0.362823	0.685058	0.396763	0.464748	0.607946	0.997219	0.998631	0.996862	0.996921	0.938079	similar to Ferritin 1 heavy chain homologue CG2216-PE, isoform E	XP_624044	#N/A
110762648	0.658286	0.761505	0.331279	0.26319	0.987532	0.997219	0.998631	0.996862	0.996921	0.95977	similar to CG16935-PA	XP_395130	fatty acid metabolic process, oxidation reduction
110762813	0.307666	0.552982	0.969078	0.902203	0.318415	0.997219	0.998631	0.996862	0.996921	0.933136	similar to Ribosomal protein L22 CG7434-PA	XP_625009	mitotic spindle elongation, translation, mitotic spindle organization
110762823	0.620769	0.46605	0.686537	0.854054	0.783894	0.997219	0.998631	0.996862	0.996921	0.938079	similar to Proteasome subunit beta type 3 (Proteasome theta chain) (Proteasome chain 13) (Proteasome component C10-II)	XP_624958	response to DNA damage stimulus, cellular response to DNA damage stimulus, proteolysis involved in cellular protein catabolic process
110762877	0.374863	0.451189	0.576595	0.582754	0.114219	0.997219	0.998631	0.996862	0.996921	0.907978	similar to B-cell receptor-associated protein 37	XP_624330	-
110762892	0.706572	0.856067	0.770002	0.746586	0.145934	0.997219	0.998631	0.996862	0.996921	0.907978	similar to tyrosyl-tRNA synthetase	XP_397348	tyrosyl-tRNA aminoacylation, lysosome organization
110762902	0.283345	0.43658	0.880252	0.973378	0.687117	0.997219	0.998631	0.996862	0.996921	0.938079	similar to ATP synthase- CG11154-PA, isoform A	XP_624156	ATP synthesis coupled proton transport, proton transport
110762954	0.650427	0.841379	0.946817	0.883885	0.209202	0.997219	0.998631	0.996862	0.996921	0.907978	similar to Ribosomal protein L34a CG6090-PA, isoform A	XP_001121176	translation
110762967	0.435229	0.865374	0.464973	0.446286	0.634664	0.997219	0.998631	0.996862	0.996921	0.938079	hypothetical protein LOC727164	XP_001122875	biological_process
110762981	0.137529	0.371427	0.717265	0.756498	0.682323	0.970269	0.998631	0.996862	0.996921	0.938079	hypothetical protein LOC727207	XP_001122917	-
110763051	0.985365	0.708098	0.482456	0.368565	0.190212	0.998134	0.998631	0.996862	0.996921	0.907978	similar to lark CG8597-PA, isoform A	XP_623841	cytoplasmic transport, nurse cell to oocyte, eclosion, circadian rhythm, eclosion rhythm, protein localization, embryonic development, actin cytoskeleton organization, locomotion, locomotor rhythm, negative regulation of eclosion, oogenesis
110763102	0.0217142	0.0378701	0.131352	0.136541	0.21811	0.970269	0.998631	0.996862	0.996921	0.907978	similar to CG1458-PA	XP_394113	biological_process
110763187	0.428073	0.151115	0.141543	0.108305	0.690019	0.997219	0.998631	0.996862	0.996921	0.938079	similar to Ribosomal protein L19 CG2746-PA, isoform A	XP_001119828	mitotic spindle elongation, translation
110763326	0.0784726	0.160538	0.353709	0.347753	0.0371678	0.970269	0.998631	0.996862	0.996921	0.907978	thioredoxin peroxidase	XP_392086	#N/A
110763386	0.959506	0.865281	0.793931	0.799759	0.0996885	0.998134	0.998631	0.996862	0.996921	0.907978	similar to CG10638-PA, isoform A	XP_624401	cellular aldehyde metabolic process, oxidation reduction
110763426	0.833337	0.853776	0.927123	0.930549	0.870394	0.997219	0.998631	0.996862	0.996921	0.938974	similar to coatomer protein complex, subunit beta	XP_001120953	intracellular protein transport, retrograde vesicle-mediated transport, Golgi to ER, phagocytosis, engulfment
110763663	0.673694	0.465785	0.363641	0.31589	0.537737	0.997219	0.998631	0.996862	0.996921	0.938079	similar to CG6180-PA	XP_001122227	#N/A
110763730	0.209478	0.217833	0.160847	0.14879	0.909104	0.997219	0.998631	0.996862	0.996921	0.946804	glutathione-S-transferase 1	XP_392997	-
110763782	0.632661	0.366015	0.409838	0.372742	0.312093	0.997219	0.998631	0.996862	0.996921	0.933136	similar to dihydroxyacetone kinase 2	XP_397138	#N/A
110763826	0.729874	0.934387	0.947668	0.867328	0.818311	0.997219	0.998631	0.996862	0.996921	0.938079	similar to Phosphoglycerate kinase	XP_395047	glycolysis, synaptic transmission
110763831	0.769603	0.650899	0.412452	0.505685	0.597612	0.997219	0.998631	0.996862	0.996921	0.938079	similar to ypsilon schachtel CG5654-PA	XP_393344	regulation of transcription, DNA-dependent, oogenesis
110763959	0.17871	0.13397	0.0792829	0.0290469	0.483172	0.970269	0.998631	0.996862	0.996921	0.938079	similar to lethal (1) G0289 CG2221-PA	XP_001121595	-
110763974	0.623666	0.551436	0.62409	0.485738	0.042641	0.997219	0.998631	0.996862	0.996921	0.907978	similar to CG31075-PA	XP_392104	#N/A
110764063	0.509538	0.351337	0.815006	0.990902	0.880976	0.997219	0.998631	0.996862	0.996921	0.946804	similar to Ribosomal protein S7 CG1883-PA, isoform A	XP_624943	translation
110764200	0.864885	0.769174	0.80152	0.707097	0.396182	0.998134	0.998631	0.996862	0.996921	0.938079	similar to parkin CG10523-PB, isoform B	XP_396426	mitochondrial fission, response to oxidative stress, mitochondrion organization, spermatogenesis, regulation of mitochondrion organization, protein ubiquitination, negative regulation of JNK cascade, protein autoubiquitination
110764255	0.809119	0.866291	0.858229	0.935434	0.640908	0.997219	0.998631	0.996862	0.996921	0.938079	similar to CG6178-PA	XP_001122350	#N/A
110764347	0.882779	0.691329	0.514252	0.56856	0.698123	0.998134	0.998631	0.996862	0.996921	0.938079	similar to E-1 enzyme	XP_395276	L-methionine salvage from methylthioadenosine
110764355	0.794322	0.791475	0.824546	0.725559	0.345149	0.997219	0.998631	0.996862	0.996921	0.933136	similar to kinectin 1	XP_392929	#N/A
110764380	0.2562	0.397932	0.820343	0.881925	0.351561	0.997219	0.998631	0.996862	0.996921	0.933136	similar to ade5 CG3989-PA	XP_624351	inter-male aggressive behavior, 'de novo' IMP biosynthetic process
110764421	0.0464777	0.0311747	0.0685383	0.105153	0.0757415	0.970269	0.998631	0.996862	0.996921	0.907978	similar to Neuropeptide Y receptor-like CG5811-PA	XP_395084	G-protein coupled receptor protein signaling pathway, tachykinin receptor signaling pathway
110764439	0.0259072	0.0599154	0.248875	0.328322	0.833552	0.970269	0.998631	0.996862	0.996921	0.938079	similar to CG15006-PA	XP_625004	#N/A
110764441	0.0775311	0.177483	0.485745	0.508698	0.982276	0.970269	0.998631	0.996862	0.996921	0.95977	similar to Ccp84Ad CG2341-PA	XP_001122907	-
110764443	0.0424393	0.0581231	0.378915	0.378922	0.649838	0.970269	0.998631	0.996862	0.996921	0.938079	similar to Ccp84Ag CG2342-PA	XP_392861	#N/A
110764472	0.392318	0.468383	0.918197	0.922635	0.815025	0.997219	0.998631	0.996862	0.996921	0.938079	similar to CG1440-PA	XP_001119959	proteolysis
110764492	0.68298	0.790899	0.666331	0.654665	0.903921	0.997219	0.998631	0.996862	0.996921	0.946804	similar to Acetyl-CoA acetyltransferase, mitochondrial precursor (Acetoacetyl-CoA thiolase)	XP_001121974	pyruvate metabolic process, fatty acid biosynthetic process, mitotic spindle organization
110764579	0.13677	0.264337	0.240904	0.308823	0.806052	0.970269	0.998631	0.996862	0.996921	0.938079	similar to Sucb CG10622-PA, isoform A	XP_001120515	tricarboxylic acid cycle
110764717	0.70761	0.527421	0.368706	0.384941	0.665658	0.997219	0.998631	0.996862	0.996921	0.938079	similar to Isocitrate dehydrogenase CG7176-PC, isoform C	XP_623673	glyoxylate cycle, tricarboxylic acid cycle, isocitrate metabolic process, oxidation reduction
110764763	0.17941	0.61925	0.569336	0.630089	0.306059	0.970269	0.998631	0.996862	0.996921	0.933136	similar to stunted CG9032-PA, isoform A	XP_001123191	response to oxidative stress, determination of adult lifespan, ATP synthesis coupled proton transport, proton transport
110764909	0.521517	0.81821	0.937499	0.92132	0.243118	0.997219	0.998631	0.996862	0.996921	0.907978	similar to Proliferating cell nuclear antigen (PCNA) (Cyclin) (Mutagen-sensitive 209 protein)	XP_001122985	DNA replication, DNA-dependent DNA replication, leading strand elongation, regulation of DNA replication, nucleotide-excision repair, mismatch repair, mitotic spindle organization, eggshell chorion gene amplification, antimicrobial humoral response
110765019	0.10509	0.391988	0.314054	0.3675	0.0471596	0.970269	0.998631	0.996862	0.996921	0.907978	similar to Peptidoglycan recognition protein SA CG11709-PA	NP_001157187	defense response, immune response, positive regulation of biosynthetic process of antibacterial peptides active against Gram-positive bacteria, Toll signaling pathway, regulation of Toll signaling pathway, peptidoglycan catabolic process, detection of bacterium, response to peptidoglycan, innate immune response, defense response to Gram-positive bacterium
110765046	0.350268	0.17382	0.162088	0.240765	0.320048	0.997219	0.998631	0.996862	0.996921	0.933136	similar to metalloprotease 1	XP_397099	proteolysis
110765081	0.536532	0.702244	0.400274	0.444064	0.0761543	0.997219	0.998631	0.996862	0.996921	0.907978	similar to lethal (1) G0334 CG7010-PD, isoform D	XP_623502	pyruvate metabolic process, glycolysis, oxidation reduction
110765112	0.679534	0.880468	0.485107	0.350309	0.32464	0.997219	0.998631	0.996862	0.996921	0.933136	similar to ubiquitin-fold modifier 1	XP_001120363	#N/A
110765224	0.789002	0.680219	0.868431	0.875308	0.145333	0.997219	0.998631	0.996862	0.996921	0.907978	similar to Clathrin heavy chain CG9012-PA, isoform A	XP_623111	intracellular protein transport, neurotransmitter secretion, sperm individualization, synaptic vesicle coating, vesicle-mediated transport, extracellular matrix organization, dsRNA transport, liquid clearance, open tracheal system, regulation of tube length, open tracheal system
110765226	0.672943	0.555526	0.458473	0.462351	0.138435	0.997219	0.998631	0.996862	0.996921	0.907978	similar to 60S acidic ribosomal protein P2 (Acidic ribosomal protein RPA1)	XP_001120364	translation, translational elongation
110765256	0.946316	0.630841	0.379531	0.276536	0.136317	0.998134	0.998631	0.996862	0.996921	0.907978	similar to CG8515-PA	XP_001122709	-
110765839	0.294851	0.722601	0.749689	0.698527	0.381152	0.997219	0.998631	0.996862	0.996921	0.938079	similar to CG11876-PD, isoform D	XP_625073	pyruvate metabolic process
110765842	0.883337	0.680781	0.396566	0.302463	0.776845	0.998134	0.998631	0.996862	0.996921	0.938079	similar to Ser/Thr-rich protein T10 in DGCR region	XP_001121829	Golgi organization
110765973	0.96406	0.888607	0.874426	0.762482	0.672407	0.998134	0.998631	0.996862	0.996921	0.938079	similar to 60S ribosomal protein L38	XP_001120263	translation
110765996	0.0415374	0.229566	0.290075	0.381969	0.157062	0.970269	0.998631	0.996862	0.996921	0.907978	similar to fau CG6544-PC, isoform C	XP_001120423	biological_process
110766275	0.0985081	0.294509	0.121316	0.141793	0.304998	0.970269	0.998631	0.996862	0.996921	0.933136	similar to DC2 protein	XP_001121138	biological_process
110766355	0.205309	0.529329	0.966109	0.908996	0.179519	0.997219	0.998631	0.996862	0.996921	0.907978	similar to CG14482-PA	XP_001122499	#N/A
110766380	0.722965	0.193794	0.0811137	0.0759636	0.189738	0.997219	0.998631	0.996862	0.996921	0.907978	similar to CG14661-PA	XP_001122696	-
110766389	0.683858	0.33432	0.298419	0.38767	0.287704	0.997219	0.998631	0.996862	0.996921	0.933136	similar to CG14661-PA	XP_001122741	#N/A
110766509	0.163633	0.134551	0.45744	0.599796	0.410445	0.970269	0.998631	0.996862	0.996921	0.938079	similar to bicaudal CG3644-PA, isoform A	XP_001122345	regulation of pole plasm oskar mRNA localization
110766532	0.403736	0.509849	0.55571	0.541339	0.602319	0.997219	0.998631	0.996862	0.996921	0.938079	similar to Annexin-B9 (Annexin-9) (Annexin IX)	XP_623449	#N/A
110766548	0.763955	0.856012	0.554671	0.677425	0.20406	0.997219	0.998631	0.996862	0.996921	0.907978	similar to eIF3-S8 CG4954-PA	XP_623580	translational initiation
110766687	0.793431	0.893375	0.822667	0.739734	0.859791	0.997219	0.998631	0.996862	0.996921	0.938974	hypothetical protein LOC725522	XP_001121359	#N/A
110766777	0.304141	0.100642	0.114601	0.114622	0.582527	0.997219	0.998631	0.996862	0.996921	0.938079	similar to lethal (2) 35Di CG13240-PA, isoform A	XP_001121529	mitochondrial electron transport, NADH to ubiquinone
110766823	0.814802	0.549302	0.833063	0.756961	0.992148	0.997219	0.998631	0.996862	0.996921	0.95977	similar to 40S ribosomal protein S20	XP_001120524	translation
110766827	0.113568	0.310777	0.605753	0.693535	0.602398	0.970269	0.998631	0.996862	0.996921	0.938079	similar to Eukaryotic translation initiation factor 2 subunit alpha (eIF-2-alpha)	XP_001122232	mitotic spindle elongation, formation of translation initiation ternary complex, translational initiation, mitotic spindle organization
110767080	0.328129	0.199609	0.220845	0.332202	0.458134	0.997219	0.998631	0.996862	0.996921	0.938079	similar to 40S ribosomal protein S6	XP_001120419	mitotic spindle elongation, translation, immune response, mitotic spindle organization
110767168	0.976549	0.897144	0.927121	0.929081	0.458614	0.998134	0.998631	0.996862	0.996921	0.938079	similar to lethal (1) G0255 CG4094-PA, isoform A	XP_001120125	tricarboxylic acid cycle, fumarate metabolic process
110767170	0.143011	0.0918268	0.0704719	0.0942139	0.0940964	0.970269	0.998631	0.996862	0.996921	0.907978	similar to Arginase-2, mitochondrial precursor (Arginase II) (Non-hepatic arginase) (Kidney-type arginase)	XP_001120181	#N/A
110767298	0.577324	0.39386	0.93111	0.878917	0.629189	0.997219	0.998631	0.996862	0.996921	0.938079	similar to Ribosomal protein L21 CG12775-PA	XP_001120360	mitotic spindle elongation, translation, mitotic spindle organization
110767398	0.152372	0.0961514	0.471756	0.511763	0.357633	0.970269	0.998631	0.996862	0.996921	0.933136	similar to Proteasome subunit alpha type 4 (Proteasome component C9) (Macropain subunit C9) (Multicatalytic endopeptidase complex subunit C9) (Proteasome subunit L)	XP_397196	mitotic spindle elongation, ubiquitin-dependent protein catabolic process, mitotic spindle organization, cell proliferation
110767481	0.0436796	0.127289	0.344894	0.236167	0.632905	0.970269	0.998631	0.996862	0.996921	0.938079	similar to CG2118-PA, isoform A	XP_396680	#N/A
110767535	0.287748	0.16147	0.224808	0.25115	0.518502	0.997219	0.998631	0.996862	0.996921	0.938079	similar to Muscle protein 20 CG4696-PA, isoform A	XP_001120602	#N/A
110767655	0.575948	0.768463	0.790722	0.919641	0.147569	0.997219	0.998631	0.996862	0.996921	0.907978	similar to eIF-5A CG3186-PA, isoform A	XP_624951	translational initiation, translational frameshifting, peptidyl-lysine modification to hypusine, salivary gland cell autophagic cell death, positive regulation of translational elongation, positive regulation of translational termination, autophagic cell death
110767665	0.902777	0.775812	0.116386	0.132721	0.463869	0.998134	0.998631	0.996862	0.996921	0.938079	similar to CG13349-PA, isoform A	XP_396744	proteasome assembly
110767982	0.293177	0.138155	0.135307	0.120055	0.939898	0.997219	0.998631	0.996862	0.996921	0.954517	similar to Heterogeneous nuclear ribonucleoprotein at 87F CG12749-PB, isoform B	XP_624411	regulation of alternative nuclear mRNA splicing, via spliceosome
110768018	0.626698	0.387579	0.319825	0.357825	0.60184	0.997219	0.998631	0.996862	0.996921	0.938079	similar to zipper CG15792-PD, isoform D	XP_623323	cytokinesis, establishment of planar polarity, muscle contraction, ovarian follicle cell migration, dorsal closure, dorsal closure, spreading of leading edge cells, salivary gland morphogenesis, Malpighian tubule morphogenesis, head involution, anatomical structure morphogenesis, muscle attachment, myofibril assembly, myosin II filament assembly, cuticle pattern formation, ecdysone-mediated induc…
110768098	0.139082	0.162622	0.224958	0.219656	0.990217	0.970269	0.998631	0.996862	0.996921	0.95977	similar to eukaryotic initiation factor 5C CG2922-PG, isoform G	XP_395256	long-term memory, axon midline choice point recognition, negative regulation of translation, oogenesis, neuron fate commitment
110768236	0.607173	0.802829	0.448246	0.493063	0.473361	0.997219	0.998631	0.996862	0.996921	0.938079	similar to Myosin alkali light chain 1 CG5596-PA, isoform A	XP_393544	muscle contraction, mesoderm development
110768336	0.676926	0.394141	0.315584	0.289872	0.371485	0.997219	0.998631	0.996862	0.996921	0.936938	similar to Ribosomal protein L11 CG7726-PA	XP_001121930	mitotic spindle elongation, translation, mitotic spindle organization
110768448	0.162128	0.104198	0.0403829	0.052931	0.116594	0.970269	0.998631	0.996862	0.996921	0.907978	similar to cheerio CG3937-PB, isoform B	XP_624843	#N/A
110768510	0.599422	0.859457	0.456049	0.526289	0.435467	0.997219	0.998631	0.996862	0.996921	0.938079	similar to Protein disulfide-isomerase precursor (PDI)	XP_001121905	protein folding, cell redox homeostasis
110768799	0.745663	0.669894	0.805293	0.894004	0.604866	0.997219	0.998631	0.996862	0.996921	0.938079	similar to CG7144-PA	XP_624513	regulation of histone methylation, histone arginine methylation, oxidation reduction
110768979	0.0282429	0.038577	0.0651519	0.0842475	0.752293	0.970269	0.998631	0.996862	0.996921	0.938079	similar to Annexin IX CG5730-PC, isoform C	XP_001122440	#N/A
110769762	0.790545	0.856711	0.464994	0.397846	0.79345	0.997219	0.998631	0.996862	0.996921	0.938079	similar to CG5885-PA	XP_001119895	cotranslational protein targeting to membrane
110770269	0.547543	0.710813	0.684139	0.624599	0.691437	0.997219	0.998631	0.996862	0.996921	0.938079	similar to bubblegum CG4501-PA	XP_624225	long-chain fatty acid metabolic process
110770725	0.817313	0.690977	0.927602	0.94253	0.147151	0.997219	0.998631	0.996862	0.996921	0.907978	similar to CG1516-PE, isoform E	XP_001123239	#N/A
110771708	0.930157	0.945469	0.781866	0.769269	0.726688	0.998134	0.998631	0.996862	0.996921	0.938079	similar to Ribosomal protein S23 CG8415-PA	XP_624651	translation
110771860	0.661189	0.761266	0.104456	0.18864	0.993145	0.997219	0.998631	0.996862	0.996921	0.95977	similar to Glycerol-3-phosphate dehydrogenase [NAD+], cytoplasmic (GPD-C) (GPDH-C)	XP_001123190	#N/A
110772145	0.091576	0.336929	0.958016	0.997016	0.346552	0.970269	0.998631	0.996862	0.997016	0.933136	similar to lethal (2) 06225 CG6105-PA	XP_001120420	ATP synthesis coupled proton transport, proton transport
110772198	0.55159	0.109423	0.123819	0.166599	0.359307	0.997219	0.998631	0.996862	0.996921	0.933136	similar to CG32446-PA	XP_001121022	metal ion transport
110772200	0.28393	0.0728011	0.0227385	0.0473891	0.86692	0.997219	0.998631	0.996862	0.996921	0.938974	similar to CG18811-PA	XP_392611	biological_process
110772508	0.0746832	0.462837	0.911451	0.795364	0.467383	0.970269	0.998631	0.996862	0.996921	0.938079	similar to CG4409-PA	XP_001123230	#N/A
110773271	0.548436	0.286275	0.508437	0.655056	0.6613	0.997219	0.998631	0.996862	0.996921	0.938079	enoyl Coenzyme A hydratase, short chain, 1, mitochondrial	XP_001123353	#N/A
110773585	0.733988	0.55672	0.688941	0.65813	0.39293	0.997219	0.998631	0.996862	0.996921	0.938079	similar to Nucleosome assembly protein 1-like 1 (NAP-1-related protein) (hNRP)	XP_001123157	nucleosome assembly, regulation of transcription, DNA-dependent
110773623	0.949823	0.542662	0.672026	0.678268	0.453134	0.998134	0.998631	0.996862	0.996921	0.938079	similar to gephyrin isoform 1	XP_624742	embryonic development via the syncytial blastoderm, Mo-molybdopterin cofactor biosynthetic process
110773823	0.0449254	0.080674	0.381427	0.526334	0.745976	0.970269	0.998631	0.996862	0.996921	0.938079	similar to alpha isoform of regulatory subunit A, protein phosphatase 2	XP_001120202	#N/A
110773874	0.239563	0.189736	0.0320619	0.0246552	0.72838	0.997219	0.998631	0.996862	0.936898	0.938079	similar to AU RNA binding protein/enoyl-Coenzyme A hydratase	XP_393002	#N/A
110774476	0.326833	0.270416	0.845368	0.968099	0.912243	0.997219	0.998631	0.996862	0.996921	0.946804	similar to Ribosomal protein S19a CG4464-PA, isoform A	XP_001120315	translation
110775300	0.228126	0.247975	0.0491631	0.048911	0.178684	0.997219	0.998631	0.996862	0.996921	0.907978	similar to zinc metalloproteinase, STE24 homolog	XP_623864	proteolysis
110775909	0.961691	0.851253	0.260675	0.251468	0.357475	0.998134	0.998631	0.996862	0.996921	0.933136	similar to Glutamate oxaloacetate transaminase 1 CG8430-PA, isoform A	XP_001122661	aspartate metabolic process, glutamate biosynthetic process
110776864	0.432235	0.628239	0.0485426	0.0565369	0.782673	0.997219	0.998631	0.996862	0.996921	0.938079	similar to alpha-aminoadipate aminotransferase	XP_001121364	#N/A
110777113	0.118658	0.163354	0.260466	0.270925	0.425512	0.970269	0.998631	0.996862	0.996921	0.938079	similar to Catalase	XP_001123234	response to oxidative stress, aging, determination of adult lifespan, calcium-dependent cell-cell adhesion, response to hydrogen peroxide, oxidation reduction
110777303	0.946866	0.984269	0.717128	0.692698	0.0681675	0.998134	0.998631	0.996862	0.996921	0.907978	similar to Rtnl1 CG33113-PB, isoform B	XP_395158	inter-male aggressive behavior, olfactory behavior
110777451	0.564189	0.496636	0.398257	0.398389	0.68699	0.997219	0.998631	0.996862	0.996921	0.938079	glycerol-3-phosphate dehydrogenase	XP_001122430	glycerol-3-phosphate metabolic process, glycerophosphate shuttle, triglyceride metabolic process, flight behavior, glycerol-3-phosphate catabolic process, oxidation reduction
110777801	0.699363	0.571788	0.429081	0.453932	0.697578	0.997219	0.998631	0.996862	0.996921	0.938079	similar to RAB7, member RAS oncogene family	XP_001120025	endocytosis, small GTPase mediated signal transduction, endosome to lysosome transport, protein transport, endosome transport, dsRNA transport, salivary gland cell autophagic cell death, autophagic cell death
110777837	0.629969	0.990016	0.849625	0.922039	0.1652	0.997219	0.998631	0.996862	0.996921	0.907978	similar to Ribosomal protein S27 CG10423-PA	XP_001120085	translation
110777963	0.590332	0.367352	0.560061	0.508569	0.661724	0.997219	0.998631	0.996862	0.996921	0.938079	similar to CG1516-PE, isoform E	XP_001121060	pyruvate metabolic process, gluconeogenesis
66504157	0.736362	0.867901	0.978483	0.966419	0.948814	0.997219	0.998631	0.997832	0.996921	0.954517	similar to CG4666-PA	XP_624591	biological_process
58585146	0.836603	0.723921	0.986243	0.99039	0.123116	0.997219	0.998631	0.997853	0.996921	0.907978	arginine kinase	NP_001011603	phosphorylation
66509654	0.628003	0.718562	0.988179	0.901952	0.519688	0.997219	0.998631	0.997853	0.996921	0.938079	similar to Annexin-B9 (Annexin-9) (Annexin IX)	XP_395944	#N/A
66519534	0.62702	0.716048	0.982949	0.980799	0.555532	0.997219	0.998631	0.997853	0.996921	0.938079	similar to adenylate kinase 3	XP_624890	ADP biosynthetic process
66522082	0.497338	0.871348	0.981411	0.901604	0.705993	0.997219	0.998631	0.997853	0.996921	0.938079	similar to GMP synthase [glutamine-hydrolyzing] (Glutamine amidotransferase) (GMP synthetase)	XP_393336	GMP biosynthetic process, glutamine metabolic process, axon guidance, histone deubiquitination
66557994	0.252982	0.693684	0.987714	0.976603	0.728164	0.997219	0.998631	0.997853	0.996921	0.938079	similar to CG10664-PA, isoform A	XP_395853	mitochondrial electron transport, cytochrome c to oxygen
66566113	0.970215	0.660401	0.987406	0.971851	0.212861	0.998134	0.998631	0.997853	0.996921	0.907978	similar to Ribosomal protein L3 CG4863-PA, isoform A	XP_624821	mitotic spindle elongation, translation, mitotic spindle organization
110762350	0.95071	0.657098	0.985154	0.895435	0.684408	0.998134	0.998631	0.997853	0.996921	0.938079	similar to CG9342-PA	XP_623644	triglyceride metabolic process, lipid transport
58585098	0.420824	0.868273	0.991378	0.940518	0.349822	0.997219	0.998631	0.99867	0.996921	0.933136	major royal jelly protein 1	NP_001011579	#N/A
66510755	0.752563	0.852691	0.993722	0.788318	0.462539	0.997219	0.998631	0.99867	0.996921	0.938079	similar to CG9373-PA	XP_395436	intracellular mRNA localization, anterior/posterior axis specification, embryo
66531681	0.169858	0.368573	0.994521	0.976497	0.498161	0.970269	0.998631	0.99867	0.996921	0.938079	similar to Calnexin 99A CG11958-PB, isoform B	XP_624907	protein folding
110763892	0.0994447	0.210658	0.992965	0.831354	0.398818	0.970269	0.998631	0.99867	0.996921	0.938079	similar to Cathepsin L precursor (Cysteine proteinase 1)	XP_625135	proteolysis, protein catabolic process, salivary gland cell autophagic cell death, autophagic cell death
48130977	0.738938	0.692064	0.996456	0.903825	0.860447	0.997219	0.998631	0.999224	0.996921	0.938974	similar to Ribosomal protein L18A CG6510-PA	XP_393322	mitotic spindle elongation, translation, mitotic spindle organization
110756613	0.589282	0.716141	0.99974	0.707691	0.94751	0.997219	0.998631	0.999955	0.996921	0.954517	similar to Na pump subunit CG5670-PG, isoform G	XP_623072	embryonic development via the syncytial blastoderm, tissue homeostasis, ATP biosynthetic process, cation transport, locomotory behavior, determination of adult lifespan, adult locomotory behavior, regulation of cell shape, response to temperature stimulus, response to mechanical stimulus, monovalent inorganic cation transport, septate junction assembly, regulation of tube architecture, open trach…
110756705	0.998754	0.850539	0.999955	0.81654	0.899627	0.999151	0.998631	0.999955	0.996921	0.946804	similar to CG2791-PA	XP_624758	carbohydrate metabolic process, leucine import

## Sheet: T statistic
Amel GI	C24	O24	C48	O48	VSH
5834928	-0.319081	-0.191138	-0.00580289	-0.00937519	0.984155
48094441	0.644403	0.572276	-0.00711051	-0.0100742	0.86061
48094957	-1.41404	-1.05221	-0.0168518	-0.0233887	-1.78502
48095525	0.657682	0.763726	0.00261333	0.00384441	0.102363
48095543	1.51168	1.56028	0.0064877	0.00610179	1.2874
48095960	0.237866	0.401626	0.00937576	0.0135622	0.902388
48096130	0.487067	0.35619	-0.00598537	-0.00953872	0.00154599
48096138	-1.22635	-1.52081	-0.0116403	-0.0142108	-2.47746
48096291	0.425655	0.146493	0.00197202	0.0052488	0.252719
48096523	0.0435983	0.0124724	-0.0109011	-0.0152827	-1.25131
48096617	-0.321021	-0.981894	-0.0419643	-0.0505919	2.17502
48096664	1.21151	1.56456	0.0137463	0.0146098	-0.0685433
48096676	-0.347995	-0.82524	-0.03817	-0.0621867	0.62258
48096763	0.411622	-0.155153	-0.00437849	-0.00349155	1.98428
48096769	0.936822	0.97237	0.0266071	0.0296608	1.06378
48096996	-0.0155628	-0.101526	-0.00248736	-0.00234565	0.635474
48097086	-0.450968	-0.41234	-0.000714181	-0.000691581	-0.303207
48097100	1.29682	1.05039	0.0164608	0.0190917	1.28667
48097144	-0.281963	1.07404	0.00917109	0.00887261	-0.667729
48097366	0.96152	0.960776	-0.00323291	-0.00360605	-0.74927
48097764	0.674985	1.43409	0.0769184	0.104257	1.49742
48097857	-0.0739102	0.1055	0.00409521	0.00594863	-0.408281
48098039	0.57984	0.121735	-0.0113687	-0.013671	0.219088
48098073	0.380482	-0.00567748	-0.00402816	-0.00662183	0.214719
48098085	1.5262	1.28338	0.0267738	0.0308493	0.0381047
48098249	1.13108	0.805446	-0.00230634	-0.00752695	1.64831
48098315	0.301772	0.354158	-0.000794644	0.0019299	-1.51904
48098427	0.0831715	-0.0803888	0.000930528	0.00143241	-0.731913
48098918	-2.08892	-1.76657	-0.0296821	-0.0362468	-1.81435
48099074	-0.245639	0.511171	0.0110121	0.0115692	-0.824433
48100320	1.74608	1.56438	0.0230901	0.0308849	0.749101
48100966	0.111439	-0.457811	-0.00460304	-0.00458093	1.27268
48101907	0.855355	1.16594	0.00743771	0.00656624	0.087875
48101950	-0.513117	-0.543627	-0.00178167	-0.00144097	-1.06611
48102233	-0.963847	-0.432069	0.0290812	0.0412171	0.243638
48102814	-1.98909	-1.52983	-0.00995241	-0.0100297	0.136005
48102954	-0.479882	-0.705316	0.00382814	0.00353914	0.01713
48103127	-0.02548	-0.0143851	-0.00200843	-0.00275091	-0.758064
48103506	1.69056	1.07575	0.0213397	0.0279413	-0.405742
48104369	0.439282	0.592279	0.0453586	0.0570017	0.907023
48104453	-0.220353	-0.15972	-0.017211	-0.0477752	-0.255078
48104663	-1.23656	-0.932765	-0.0045271	-0.00541832	0.20286
48104680	0.612473	1.30512	0.0090035	0.00904056	-0.470814
48105889	0.504855	-0.344663	-0.0250802	-0.0314447	0.42482
48106137	-1.00299	-1.12234	-0.0272952	-0.031118	-0.204251
48106363	-0.551329	-0.0962376	0.00373244	0.00440899	-1.21446
48109133	-0.781047	-0.181816	-0.00324642	0.000698986	-0.980878
48109165	1.39269	1.76991	0.0945959	0.122022	-0.863435
48109763	1.80457	0.723753	0.00515114	0.00745319	0.868345
48117538	0.39139	0.0733929	0.0110616	0.0135682	1.83841
48124643	1.53877	1.74821	0.0280143	0.0323343	0.942238
48126476	-0.617314	-0.57196	-0.00202783	-0.000341447	1.65762
48128110	-1.49728	-2.01855	-0.0367032	-0.0346673	0.109879
48128966	-0.530617	-0.588398	-0.0107239	-0.012466	0.542807
48130977	0.336587	-0.400176	6.8446e-05	0.0022114	0.177431
48132928	0.877508	0.986976	0.00434122	0.00533362	0.522317
48136057	-0.282569	-0.344867	-0.173927	-0.136403	1.09784
48138741	-0.471153	-1.19199	-0.0232343	-0.024368	0.675392
48138819	0.84229	1.17456	0.0282655	0.0372728	-0.173858
48139441	-0.676091	-1.12845	-0.0307797	-0.0374674	-1.42447
48140312	0.971455	0.260454	0.00562024	0.00808246	0.247543
48140590	0.767481	1.16401	0.032394	0.0420134	-0.973397
48141273	0.447642	0.322675	-0.00834448	-0.00894422	-1.27915
48141383	-0.678302	-0.118658	-0.007216	-0.0109769	-0.879231
48141571	1.36476	1.61867	0.0317587	0.0371091	-1.27988
48141870	0.282554	0.487958	-0.011706	-0.0183204	-2.51738
48141950	0.559158	0.606445	0.00448219	0.00354446	3.10145
48142173	0.488801	0.702058	0.0297324	0.0261272	-1.69924
48142237	-1.38859	-2.0082	-0.0142335	-0.0157368	0.291073
48142692	-0.515052	0.118392	-0.00493423	-0.00694409	-0.331248
48142798	-0.519457	-0.45902	-0.00603503	-0.00588667	-1.04209
48142864	1.15212	0.591285	-0.0200121	-0.0328772	-1.11425
58531215	-0.222206	-0.410336	-0.00543026	-0.00478832	0.770005
58585076	-0.209459	-0.428374	-0.00826436	-0.0139641	-0.443601
58585086	-0.165128	-0.0783497	-0.0087805	-0.0142962	-0.302741
58585098	-0.817003	0.167381	0.000563393	-0.00469951	-0.950839
58585106	-0.513899	-0.905062	-0.0265352	-0.0338902	1.07066
58585108	-1.88565	-0.900832	-0.0593757	-0.0670563	-1.44296
58585114	-0.92419	-1.70202	-0.0574684	-0.0738558	-0.485065
58585132	0.522484	-0.0989143	-0.0156145	-0.0202549	1.21008
58585142	-2.24166	-1.28157	-0.0523823	-0.0622497	-0.783009
58585146	0.208171	0.356794	0.000151284	-0.000126498	-1.58977
58585148	-0.723649	-0.335038	-0.0032053	-0.00337824	-1.41703
58585184	1.82636	1.31992	0.0141435	0.0148864	-0.363291
58585196	0.202717	0.707772	0.00721608	0.00728312	-1.32665
58585202	-1.43543	-1.14284	-0.00594986	-0.00944127	-0.884011
58585214	0.418398	0.740931	0.0150631	0.0151067	0.107564
58585222	-0.410226	-0.939666	-0.00974401	-0.00890451	1.72809
58585250	-0.658215	-1.3225	-0.0195632	-0.0247853	0.52407
58585256	-0.126979	-0.190989	-0.0346989	-0.047601	-0.415513
60115688	1.56283	1.54571	0.0525151	0.0595224	-0.960147
62198227	-0.173612	0.103651	-0.067812	-0.0841642	0.460252
62198229	-1.21125	-0.829831	-0.0125314	-0.0126155	-1.17134
62526112	0.267306	0.537034	0.00375109	0.00407887	0.9038
66499171	-0.231446	-0.218634	0.0015887	0.00512822	0.498314
66499186	-0.24732	-0.356032	0.00087834	0.00260512	-0.847479
66499293	-0.988477	-1.11003	-0.0116968	-0.013463	0.938832
66499419	-1.3394	-0.934187	-0.00651109	-0.00697304	-0.218433
66499429	-0.392333	0.0357093	0.00727393	0.00679845	-0.633394
66499475	2.10523	2.56981	0.0256958	0.0252651	-0.0241
66499547	-0.90611	-1.13837	-0.0103997	-0.00858058	-0.365029
66499585	1.17907	0.957192	0.0248811	0.0219957	1.23509
66499720	0.89847	1.77517	0.0736811	0.104696	-0.178903
66499731	-2.10769	-1.31113	-0.0532361	-0.0604388	-1.64654
66500045	0.0216167	-0.757287	-0.0529966	-0.0680618	1.36813
66500170	-1.55998	-1.10747	-0.0138015	-0.0155915	-0.36928
66500174	1.14176	1.4156	0.0098072	0.0110315	0.920237
66500205	-0.928108	-1.07867	-0.0101302	-0.0111911	-0.267545
66500213	-0.139163	0.125506	-0.0145635	-0.0166211	0.560148
66500225	0.194869	-0.480613	-0.00698758	-0.00939933	-0.246745
66500396	0.573502	0.374437	0.0012549	0.000879321	0.459919
66500427	-0.833476	-1.03492	-0.0088662	-0.0103934	2.29193
66500478	0.613889	0.947351	0.0150222	0.0190076	1.36501
66500885	-0.437756	-1.01255	-0.00987577	-0.010736	0.651048
66500946	-0.654998	-0.374883	-0.0420389	-0.0491907	-0.0435021
66501020	1.37866	1.07918	0.0475085	0.0658189	-2.62662
66501172	0.316962	-0.14222	-0.0086814	-0.0100978	1.12431
66501185	-0.60672	-1.13368	-0.0441685	-0.055855	-0.0248473
66501507	1.47073	1.87922	0.00737495	0.00687715	0.173415
66503776	-0.627952	0.0599477	0.0102549	0.0106806	-0.206908
66503826	0.291759	-0.422655	0.0210923	0.028335	-0.448059
66503873	-0.330601	-0.266633	0.00582367	0.00546343	1.46343
66503969	0.509586	-0.175793	-0.0231042	-0.0268091	0.177499
66504157	0.343452	0.169405	-0.000838154	0.00160553	-0.0653569
66504249	0.33246	0.952651	0.0446322	0.0448043	-2.35691
66504263	0.0560356	-0.150858	0.00450596	0.00667562	0.518224
66504343	1.08171	1.3589	0.0138631	0.018174	0.605784
66504360	-0.370956	-0.285538	0.00322529	0.00411943	1.2239
66504546	-0.249307	-0.299844	-0.0485449	-0.0660297	-0.253168
66504662	-0.0194061	0.160589	0.00549366	0.00848608	1.28799
66504690	1.51114	1.30602	0.0444692	0.0458079	0.115779
66504777	0.251514	0.829004	0.00784631	0.0049912	0.698561
66504786	-1.06525	-0.875046	0.00473132	0.00860909	-0.424699
66504967	0.435693	-0.709866	-0.0174317	-0.017993	1.77662
66505007	-2.50978	-2.385	-0.0168566	-0.0183466	0.580037
66505480	-0.00515806	0.565191	0.0114115	0.0134883	0.0122424
66505538	0.777411	0.420792	-2.40362	-7.16011	-1.1269
66505721	-0.555005	-0.773136	-0.00660758	-0.00805202	0.537767
66505745	-1.7557	-1.81902	-0.0366371	-0.0440716	0.803971
66505984	-0.0116815	0.758046	0.0242963	0.0304898	-3.18836
66506314	-0.145269	0.0727364	0.0192152	0.0267794	-0.396291
66506431	0.23306	0.18946	0.0217499	0.027434	0.548722
66506623	-0.95304	-1.20813	-0.0189302	-0.0217897	0.165681
66506786	0.260884	-0.0318926	0.00201188	0.00312488	-1.81896
66506837	-0.168657	0.258674	-0.00812905	-0.0178034	1.19411
66506853	-0.217245	0.0176404	0.00563461	0.00652146	-0.969207
66506923	-1.18928	-1.49851	-0.0214811	-0.0270883	-0.299622
66507099	0.628478	0.319983	-0.00179751	-0.00604534	-1.72191
66507356	-0.365995	-0.808777	-0.03444	-0.0432054	0.209933
66507476	-0.398478	-0.409943	-0.00782356	-0.00974989	0.932481
66507594	0.608126	0.744327	-0.000337843	-0.002144	0.442731
66507623	0.340315	0.581243	0.00641193	0.0129029	-0.178862
66508193	0.063761	-0.488696	-0.021034	-0.0316176	0.177138
66508366	-0.42158	-0.135105	-0.00350378	-0.00879734	-0.461992
66508439	0.120912	-0.539189	-0.00292441	-0.00319786	2.75208
66508573	1.36653	1.708	0.0648946	0.0848764	0.888448
66508910	1.60665	1.44595	0.00823714	0.00904426	-0.69957
66508940	-0.0401779	-0.135561	0.00172232	0.00446281	0.510814
66508985	-0.680261	-1.33527	-0.0443504	-0.0486231	0.592621
66509032	-1.03657	-1.06117	-0.0169899	-0.0132988	-0.703274
66509122	-0.807015	-1.27557	-0.0281606	-0.0391779	-0.104942
66509333	0.712925	0.571133	0.0367689	0.0532246	2.32364
66509421	-0.231493	-0.412743	-0.00942776	-0.0150316	-0.142052
66509442	0.522097	-0.138574	-0.019064	-0.0235325	1.93061
66509518	0.796944	0.39289	0.00820697	0.011083	-0.845695
66509654	0.489927	0.364041	-0.000390814	0.00387316	0.652048
66509714	0.101502	0.588242	0.0352466	0.0441849	-0.463416
66509780	0.281305	0.217109	-0.00436105	-0.00510234	0.0373173
66509800	-0.647203	-0.277487	-0.0700522	-0.104528	-1.1035
66509908	-0.139421	-0.0196048	-0.00225004	-0.00198498	-1.11006
66509916	0.953838	0.486601	-0.00862128	-0.00513121	-0.327056
66510064	-0.78827	-0.00505205	0.0051967	0.00632429	-0.135306
66510285	1.9991	0.916467	0.00914587	0.00941642	1.70853
66510482	-0.113249	-0.264039	-0.00447972	-0.00442319	0.759863
66510528	0.594448	0.929985	0.00677848	0.00598294	-1.55979
66510575	0.882605	0.295249	-0.00126555	-0.000822369	0.759
66510755	0.318491	0.187474	0.000119071	0.00485881	0.745284
66510928	-0.100197	-0.497991	-0.0134517	-0.0177353	0.447821
66511001	-1.19417	-1.03031	-0.00236758	-0.00269775	-0.914296
66511337	-1.939	-1.44699	-0.00795107	-0.00851999	0.135257
66511554	1.04354	0.686446	0.00158451	-0.0013095	1.11297
66512029	-0.414362	0.176013	0.0131896	0.0262969	1.30749
66512039	0.670548	0.545471	0.00316207	0.00373081	-0.313041
66512107	-0.653548	-0.901925	-0.0143	-0.0158514	-0.112776
66512127	-2.31965	-2.7057	-1.00495	-0.659726	0.255482
66512299	-0.478003	-0.0587065	0.00200115	0.00661413	-1.81961
66512625	-0.201912	-0.0730708	-0.000738245	-0.00148203	1.08807
66512737	-0.145577	-0.0964736	0.00545002	0.00722488	1.72323
66512792	-0.877027	-1.05217	-0.0233841	-0.0295418	0.592231
66512887	-0.510159	-0.219978	0.0726186	0.0819704	1.24903
66513092	0.524686	0.45948	0.00212009	0.00268507	-0.47005
66513180	-2.22474	-1.90916	-0.00364073	-0.00121312	-0.203652
66513205	-1.16088	-1.64052	-0.0299215	-0.0362483	-0.657774
66513257	0.79128	1.50166	0.011241	0.00288558	-1.02549
66513260	-2.2552	-1.89536	-0.0174218	-0.020763	-1.1881
66513276	1.04589	0.782029	0.00280793	0.000833904	-0.125714
66513481	-0.506457	-0.945003	-0.0012881	-0.000206226	1.35704
66513527	1.13992	1.12442	0.0106903	0.010784	1.50027
66513627	-0.823901	-1.22154	-0.0586722	-0.0725126	0.906435
66513629	0.772908	-0.323661	-0.0253805	-0.029046	-0.0019882
66513649	0.150433	-0.214291	0.00364009	0.00516601	0.945326
66513692	-0.551462	-0.195659	0.00433474	0.00482773	0.73719
66513815	-0.677188	-0.941958	-0.0377386	-0.045139	0.0591165
66513846	-1.19553	-1.05475	-0.0512841	-0.0750474	-0.0333749
66513879	1.99758	2.38447	0.114264	0.134552	0.0175287
66514019	-1.36782	-0.865635	-0.0110449	-0.0140589	-0.47116
66514094	0.77067	0.671235	0.0152699	0.0186929	-0.389166
66514422	0.818346	-0.0266076	-0.00339318	-0.00594368	-0.87796
66514540	0.674042	0.367244	0.0189629	0.0208434	0.0701344
66514614	0.105411	0.000377613	-0.00930751	-0.0114435	-0.454804
66514697	0.746294	0.2095	-0.00225721	-0.00241847	-0.393862
66515272	-0.89352	-0.702616	-0.0142968	-0.0163096	-1.15966
66515288	0.678181	0.724128	0.00815488	0.00871017	-0.524875
66515294	-2.05479	-2.95586	-0.065542	-0.0835183	0.969652
66515350	-0.551463	-0.802597	-0.0040241	-0.00384253	0.756504
66515987	0.256878	0.492593	0.00181582	0.000141561	-0.972943
66516122	-0.79989	-0.921597	-0.00773053	-0.00916276	-1.6761
66516304	-0.8235	-0.892087	0.00121892	0.00277555	-1.24519
66516797	0.0784011	-0.236004	-0.0353909	-0.05313	-0.253895
66516926	-1.17883	-1.11912	-0.0175627	-0.0224927	-0.829258
66517100	-0.142832	0.0570735	-0.012157	-0.0169778	0.420061
66517155	0.956686	0.996151	0.00586384	0.00650398	1.2365
66517185	0.130471	0.232148	0.00816016	0.00859472	1.08687
66517287	0.0463183	0.882503	0.0654207	0.0842823	-1.16191
66517317	-0.489115	0.187352	0.00240636	0.00229524	-0.0165616
66517407	-0.863013	-1.06071	-0.00562383	-0.0058028	-0.622011
66517490	0.293477	-0.418626	-0.000336953	-0.00133547	0.477825
66517581	0.347995	0.176516	0.00556219	0.00274508	-0.455322
66517978	0.32992	0.103289	0.0582832	0.0712411	-0.417404
66518230	0.00437601	0.110278	0.0184926	0.0226806	0.844706
66518451	1.06938	1.91234	0.0386495	0.0466725	0.558232
66518853	-0.19265	-0.633673	-0.00186919	-0.00217221	-0.333392
66518971	1.54329	0.843718	0.00831739	0.00595672	2.40617
66519153	-0.258998	-0.295831	-0.00749809	-0.00893349	-0.136336
66519371	2.27786	2.30405	0.056448	0.0605865	0.72809
66519390	1.10828	0.288021	0.00220344	0.000883464	1.16349
66519534	-0.493156	-0.368692	-0.000802863	0.0011396	0.599074
66519566	-1.5424	-0.0880052	-0.00236393	0.00542609	-2.59379
66519683	-0.7729	-0.164885	-0.0179722	-0.0263612	-0.187166
66519838	-1.22805	-1.58712	-0.0253597	-0.0280729	-0.813145
66519842	-2.10764	-1.45855	-0.0442793	-0.0475551	-0.992805
66519936	0.420662	0.476129	0.00134522	0.00106418	0.69336
66520165	-1.68214	-1.13042	0.00282611	0.00548424	-0.115244
66520256	-0.941868	-0.452597	-0.0048861	-0.00648345	-0.443323
66520497	-0.559272	-0.836541	-0.00869372	-0.0114891	1.61011
66521121	0.372628	1.13197	0.0248557	0.0278444	-0.226389
66521282	-0.497804	-0.592686	-0.000537336	-0.00144696	-0.535566
66521433	-0.623105	-0.634659	-0.0128669	-0.0142613	1.45918
66521459	-1.00163	-0.272065	0.00567709	0.00764424	-0.503211
66521531	-0.39097	-0.569311	-0.00591827	-0.00776438	1.44831
66521738	-0.738381	-1.17835	-0.0216066	-0.0244496	0.715496
66522082	0.689611	-0.163763	-0.000633394	-0.00424001	0.381966
66522154	-0.547057	-0.228751	0.0127012	0.0118397	0.00974947
66522163	-0.665143	-0.809426	-0.0355442	-0.0424243	-1.32605
66522232	0.915463	0.627937	0.0194909	0.0266983	1.98058
66522335	-0.840097	-0.869808	0.00793705	0.0113919	0.311111
66522349	1.13896	0.658465	0.0165647	0.0193119	1.57935
66522386	0.0185353	0.291605	-0.0035057	-0.00425722	-0.433345
66522612	0.793258	0.775328	0.0456515	0.0572349	-0.109479
66522657	1.01307	0.652304	0.0160861	0.0187308	-0.815655
66522931	0.600752	0.396959	0.0146642	0.0150004	-1.8296
66523029	1.55865	0.955	-0.003037	-0.0106808	2.39224
66523051	1.00193	1.77828	0.0168576	0.0161814	-0.557895
66523390	0.168169	-0.176022	-0.00684023	-0.00887349	-0.843449
66523464	-0.333178	-0.255923	-0.00366493	-0.00353761	-0.233088
66523500	-0.360052	-0.028139	0.00658255	0.0102918	-0.414325
66524051	1.22387	0.646366	0.00983498	0.0136689	0.482546
66524108	-0.429012	0.33581	0.0179913	0.0212986	-2.02654
66524161	-1.37192	-0.993985	-0.00654525	-0.00497259	0.501041
66524293	-0.187571	-0.151015	0.0017499	0.00371315	0.550882
66524811	0.996732	0.809077	0.039712	0.0538688	1.00799
66524874	1.74677	1.60791	0.00725132	0.00877929	0.91429
66524882	0.353545	0.830513	0.0114451	0.0111868	-0.548087
66524885	-0.430717	-1.26468	0.0291839	0.0217508	-0.017168
66524917	-0.269353	-1.02811	-0.0222885	-0.0225601	2.98754
66524926	1.87481	2.43788	0.0780028	0.0932707	0.820206
66524972	-0.0787644	-0.208964	-0.00762382	-0.00972465	-1.42408
66525165	-1.74459	-1.76842	-0.0304075	-0.0404329	-0.303751
66525285	-1.48126	-1.56007	-0.02057	-0.0255486	-0.750648
66525458	-1.44068	-1.6431	-0.0289623	-0.0319318	-0.486722
66525499	-0.661018	-0.721815	-0.00368592	-0.0042245	0.929604
66525522	0.375333	1.25345	0.0102544	0.0113881	-0.289021
66525576	-1.3116	-1.49974	-0.0225635	-0.0289172	-1.49169
66525598	1.64773	1.32414	0.0034396	0.0051378	0.940115
66525858	-0.390756	-0.317965	-0.00783657	-0.0120344	-0.242385
66525867	-1.65606	-1.82359	-0.0222553	-0.0252206	-0.874545
66525882	0.573537	0.313654	0.0303409	0.0294342	0.284967
66526245	0.507393	0.113347	0.0102759	0.0119748	1.38537
66526470	0.197853	0.10378	0.00110991	0.00198582	0.355545
66526635	-0.0997569	-0.671215	-0.0111275	-0.0175914	-1.57124
66526642	-0.574441	-0.823858	-0.0389377	-0.0446631	1.00657
66526646	1.3314	1.98897	0.0365953	0.0447845	-1.59194
66526748	-0.258703	-0.874247	-0.00981831	-0.0110663	0.72087
66526846	-0.0363465	0.0279433	0.011874	0.0169927	1.23515
66529463	0.194775	-0.462932	-0.00707547	-0.0111549	-0.186127
66529683	2.49849	2.35739	0.0944454	0.125257	2.14199
66529866	-0.603148	-0.966343	-0.00923473	-0.01276	-0.33802
66530010	0.260733	-0.187405	-0.00464027	-0.00721883	2.30509
66530076	1.64609	1.86418	0.0362905	0.0454033	0.565678
66530147	0.73538	0.782724	0.00850479	0.0103655	1.06734
66530192	1.65041	1.0566	0.00380685	-0.00320674	-0.4389
66530240	-0.0237335	0.185889	0.0106335	0.00851357	-0.327991
66530247	0.309204	0.171884	0.0284621	0.0485604	0.217679
66530257	0.475032	0.517203	0.00517895	0.00815967	1.44847
66530260	-1.27645	-1.65659	-0.0844335	-0.104837	1.29561
66530284	-0.489638	-1.76505	-0.0178869	-0.0190647	0.511955
66530338	1.23359	1.25922	0.0211951	0.0274009	-1.39399
66530373	0.248111	-0.0933529	-0.00803875	-0.00907336	-1.41501
66530404	0.0916186	0.57914	0.0266741	0.0309141	-0.898732
66530423	1.12647	1.22416	0.00198672	-4.41869e-05	-1.97635
66531055	0.186215	0.430033	0.00327776	0.00454413	1.66914
66531179	2.67162	2.78643	0.0857344	0.0982857	0.0897249
66531429	1.36288	1.11391	0.00536013	0.00431571	0.123095
66531434	1.1249	1.31052	0.00317278	0.00369004	0.179772
66531474	1.16727	1.73931	0.0218963	0.0260139	0.764243
66531524	0.100174	0.505763	0.00237331	0.00391623	-0.250643
66531681	1.42683	0.921049	0.000114329	-0.000586061	-0.690611
66531797	0.378866	0.775826	0.0137441	0.0163547	1.21004
66531851	0.16128	0.854341	0.0116418	0.0127043	-0.336135
66532597	-0.0416937	-1.0081	-0.0108804	-0.0103511	2.01022
66532757	1.1251	0.494808	0.000480834	0.00283113	1.42634
66532824	0.177466	0.127194	-0.00322169	-0.000739237	1.19937
66533098	-0.76207	-0.378711	-0.017406	-0.0267703	-0.310057
66533113	0.257937	0.566166	0.010659	0.0135229	0.102883
66533332	-0.298804	-0.125531	-0.00384294	-0.00583388	-0.0169902
66533395	-0.468352	-0.647092	0.00260987	0.00760963	0.761169
66533783	0.2464	0.273563	-0.0977301	-0.0378084	0.328568
66533950	-1.76589	-1.50138	-0.0364512	-0.0443205	-0.416249
66534191	2.94163	2.21116	0.0373335	0.0424642	0.829522
66534286	0.0597146	0.101393	0.00267854	0.00365054	1.80964
66534428	-1.7094	-1.53451	-0.105142	-0.129016	-1.02024
66534655	0.368841	0.20704	0.00966798	0.00928487	-0.993759
66534660	0.253912	-0.0458825	0.0141805	0.0157182	-0.766818
66534671	-1.38577	-1.68274	-0.036479	-0.0410568	1.42508
66534750	0.0560597	0.515405	0.00374183	0.00248181	-0.835591
66534766	1.23989	1.41122	0.00284621	0.00280794	-0.973353
66535082	-0.430069	-0.769681	-0.0104262	-0.0137653	-0.490599
66535209	1.07446	0.6027	0.00157513	0.00172741	1.40473
66535270	2.35908	2.28716	0.030775	0.0276299	-0.00793502
66535330	-0.885193	-1.26061	-0.0386287	-0.0453272	-0.303519
66535742	1.01832	0.772658	0.0160732	0.0180738	2.58057
66535957	1.94085	1.91192	0.0296088	0.0345604	1.00153
66536233	-0.0509202	-0.389925	-0.00209435	-0.00139477	1.33954
66536893	-0.22145	-0.264516	0.00289541	0.00742723	0.762818
66537377	-0.00788044	-0.358097	-0.00317726	-0.00385008	-0.966359
66537940	0.671195	0.766133	0.00681136	0.00806979	1.03139
66538476	1.05588	1.11331	0.006268	0.00754423	0.111664
66539118	-0.804696	-0.559986	-0.00690974	-0.00665756	0.639428
66540209	1.44455	1.36848	0.0238454	0.0213043	-0.623821
66540596	0.0710036	-0.0620792	-0.00166728	-0.00372374	1.63759
66541426	0.931055	0.514906	0.00630109	0.00638845	0.460391
66543659	-2.16366	-2.4657	-0.0387325	-0.0485868	-0.976751
66544552	0.81402	0.107491	-0.0556736	-0.0912862	-0.546311
66544702	-0.0887311	0.271883	0.00258838	0.00362458	0.45405
66545506	0.595425	1.22032	0.0118641	0.011899	-1.17718
66546646	0.668245	0.192347	0.00146415	0.00124732	2.17181
66546657	1.7101	1.14571	0.00355781	0.00315434	0.256808
66546790	-0.158442	-0.241523	-0.00947511	-0.0129165	0.489788
66546799	0.654582	1.14672	0.00580294	0.00585461	-0.0135366
66546988	1.75142	1.2649	0.0261814	0.0324229	-0.748058
66547108	-1.29318	-1.17043	-0.00982056	-0.00920555	0.691034
66547340	-0.838983	-1.07692	-0.00714964	-0.00858906	-0.0687392
66547359	0.261156	-0.172652	0.00623398	0.00866074	0.460676
66547438	0.50893	0.672103	0.00493318	0.00632433	0.202274
66547447	0.0578756	0.24112	0.00285975	0.00259142	-0.496976
66547450	0.142869	0.485078	0.00394229	0.00373935	-1.33892
66547471	-0.457116	-0.350257	-0.00385654	-0.00378345	-1.03435
66547531	0.775782	0.650848	0.00617407	0.00591399	-0.202503
66548188	-0.0633395	0.564069	0.00914427	0.0103735	0.143838
66548261	-0.697566	-0.586621	-0.00919335	-0.0121398	1.63003
66548338	0.453966	0.512121	-0.00428106	-0.00335144	-0.676433
66548684	-2.40316	-2.43059	-0.0153138	-0.0166055	0.42444
66548758	-0.817643	-0.623221	-0.0385759	-0.0377268	0.307706
66548942	0.832444	0.507259	0.00568083	0.0111901	0.49903
66548968	0.133666	-0.172222	0.000497449	-5.39107e-05	0.64819
66549728	0.64729	0.762333	0.0142817	0.0171917	-0.00359083
66549799	-0.0795832	-0.23923	0.00171643	0.00257571	-0.795819
66549815	-0.0465326	-0.20565	-0.00496335	-0.00798951	-2.17189
66549818	-0.757458	-0.513745	-0.0404179	-0.0380923	1.21963
66550553	-0.714212	-0.398067	-0.017974	-0.0253237	-0.30697
66550870	-1.0127	-0.928131	-0.00780034	-0.00799379	-0.51429
66550890	-0.471181	-0.302875	0.0175092	0.022609	-0.262619
66551115	-0.256458	-0.393344	0.00576997	0.00848771	0.988273
66551272	-0.537807	-0.193394	-0.00227453	-0.00143561	0.284003
66551478	0.827348	0.982929	0.0346706	0.0421312	0.484634
66551610	-1.16313	-1.05128	-0.0120304	-0.0172677	-0.610654
66551889	0.664123	0.800619	0.00346367	0.00398017	-0.458586
66551967	-1.32793	-0.441885	-0.00413725	-0.00477489	-2.35002
66551970	-1.50241	-1.56309	-0.0274956	-0.0315888	0.218195
66552169	-1.10495	-1.64797	-0.0219511	-0.028444	0.180565
66552230	-0.909565	-0.0834562	0.00676491	0.00815306	-1.25651
66552871	-0.0905968	-0.204697	-0.0133447	-0.0221611	-0.272779
66553455	0.946095	1.02135	0.016688	0.0169626	-0.697048
66554038	-0.178606	-0.587934	0.00841221	0.0111881	1.80464
66554156	0.191608	-0.139697	-0.000723514	0.00132383	0.205094
66554330	-0.14834	0.0402936	0.0167936	0.0214766	-1.39617
66554916	0.829039	0.858598	0.00990859	0.0118517	0.450006
66555076	-1.38389	-1.00292	-0.0098289	0.00154631	-1.93335
66555372	-1.26846	-1.08613	-0.0316713	-0.0372	-1.09813
66555437	-0.569268	-0.521778	-0.0109506	-0.0110451	-0.34922
66556180	1.96371	1.65298	0.034064	0.0324352	1.08999
66556287	-0.63111	-0.0276641	-0.00214155	-0.0030425	0.448236
66556661	2.19009	1.99024	0.0535091	0.0599845	0.762797
66557450	1.45947	0.810926	0.00131331	0.00269891	0.767109
66557463	1.18918	1.23433	0.025042	0.0295315	1.19508
66557660	1.90394	2.14663	0.0133962	0.0123407	-0.735855
66557932	0.169778	0.00952448	-0.0102232	-0.0109968	-0.34546
66557994	-1.16718	-0.397951	-0.000233999	0.00053397	-0.351069
66558122	-0.981464	-0.922055	-0.0216054	-0.0233026	-0.742557
66558242	-0.216251	-0.616151	-0.00408108	-0.00611004	-0.146046
66558612	-0.458135	-0.365123	-0.00495772	-0.00588444	-0.708872
66558829	0.300019	0.00236933	0.0233615	0.0280159	1.44862
66558893	0.0190099	-0.553581	-0.00766548	-0.00392235	1.82364
66558942	0.907173	0.607612	0.00634122	0.00827083	2.25088
66558956	-0.117026	-0.849002	-0.0087553	-0.00988401	2.07923
66559145	-1.21535	-1.29799	-0.00466716	-0.0015372	-0.0714151
66559208	-0.279798	0.0155514	0.0108575	0.0127001	-2.27083
66559310	0.230162	0.370635	-0.00079082	-0.00177414	-0.393377
66559524	-0.558714	-0.695628	-0.0366299	-0.0451791	0.361314
66559541	1.95547	1.82714	0.0273993	0.0301075	-1.44687
66560172	-0.38661	-0.226101	-0.00576159	-0.003545	0.0757443
66560290	-0.542262	-0.606152	-0.0110087	-0.015633	-0.869081
66561330	-0.450474	-0.0815909	-0.0040753	-0.00415023	-2.31563
66561608	0.81778	-0.0280971	-0.0141676	-0.0162076	1.12849
66562243	-0.777826	-0.645223	-0.00117852	-0.00152917	-0.00875005
66563109	0.280683	-0.0196915	-0.00765268	-0.0112249	1.4618
66563168	1.07049	1.30544	0.0121723	0.0135181	-0.591041
66563290	1.42593	0.695102	0.00895796	0.0091727	1.36561
66563717	-1.6835	-1.92863	-0.0204063	-0.0207448	0.0981731
66564402	-0.969448	0.0468395	0.0217498	0.0313932	-1.46817
66564518	2.03925	2.10295	0.0200594	0.0252063	0.628049
66564615	-0.211552	-0.503423	-0.0263853	-0.0149819	0.253618
66564933	0.23555	0.0478676	0.00719102	0.0118702	0.038988
66565010	1.7042	0.492705	-0.024056	-0.0251394	0.115799
66565092	-0.589365	0.439695	0.0168963	0.0228902	-1.76844
66565249	-0.468648	-0.733374	-0.00459192	-0.00456965	2.71079
66565444	0.674543	0.384497	-0.011548	-0.0147781	-0.761921
66565903	0.34677	0.0122554	0.0391851	0.044535	2.01551
66565910	2.56925	2.25507	0.0328841	0.0350537	1.67993
66565929	-1.17938	-1.27228	-0.00995859	-0.0113396	-0.80554
66566109	-1.38789	-0.815493	0.00148718	0.00210477	-0.710614
66566113	0.0376736	0.444076	0.000323766	-0.000837206	-1.27479
66566395	0.00107438	0.0628316	0.00179355	0.00116632	-0.306635
74271822	-0.340317	-0.968563	-0.0119582	-0.014054	0.332288
94158626	0.0652494	-0.0436582	0.000894752	0.00354258	1.26271
94158668	-1.09879	-1.44245	-0.0280588	-0.0289398	0.431837
94158822	0.473892	0.761989	0.00764454	0.00762252	0.323102
94400893	0.180001	-0.259749	-0.01168	-0.0151786	-0.812699
94400899	-0.205976	-0.74706	-0.0244858	-0.0297865	0.414357
110748820	0.302815	-0.118894	0.00494421	0.00498518	1.38306
110748914	-0.387773	0.0906459	0.0769343	0.10822	0.241166
110748949	-0.0180946	-0.598383	-0.00433797	-0.00720293	0.296426
110749015	0.810595	0.271866	-0.00452936	0.00352964	0.906803
110749017	-0.748541	-0.549705	-0.00345709	-0.00291105	-0.911395
110749123	0.164227	0.178295	-0.00831839	-0.0166214	-1.46362
110749126	0.327644	0.484601	0.00589387	0.00265322	-0.426778
110749339	-0.493116	-0.254093	-0.00955143	-0.0130141	0.440982
110749389	-1.58388	-1.9864	-0.136454	-0.171629	-0.250427
110749420	0.777128	0.698752	0.00315971	0.00165724	-0.55666
110749491	1.43351	1.43206	0.0756072	0.0930774	0.426261
110749558	0.181753	0.200484	-0.00202229	-0.00222234	-0.650282
110749562	-0.983709	-0.351343	-0.00725598	-0.0103115	0.11106
110749568	-1.38055	-1.34575	-0.011801	-0.014967	0.443941
110749616	-0.249459	-0.803564	-0.0275839	-0.0335361	0.935612
110749732	0.593966	0.555549	0.00747031	0.00300003	-1.53374
110749795	-0.826584	-0.829288	-0.0503262	-0.0689336	-0.681075
110749824	0.00858768	0.0541009	-0.00446367	-0.00643834	0.842131
110749857	-1.30559	-1.98529	-0.0617146	-0.0657802	1.09158
110749879	-0.142754	0.11452	-0.00413754	-0.00778666	-0.371463
110750008	0.17539	-0.338125	-0.0445599	-0.0557486	-0.114639
110750170	-0.93263	-0.56075	0.00356168	0.00831154	-0.776011
110750653	-0.62333	-0.476077	-0.0199932	-0.0252989	1.78491
110750766	-1.40738	-1.32149	-0.0199953	-0.0288538	-0.981209
110750782	0.206938	0.716131	0.0832531	0.101255	0.689556
110750855	0.219975	-0.312346	-0.116227	-0.152623	-0.283295
110750934	0.393144	0.104028	0.00215809	0.00310295	-0.727425
110751008	2.70291	2.27439	0.0481313	0.0570735	0.212088
110751046	-1.38993	-0.917327	-0.0777234	-0.110225	-1.30413
110751048	-1.64622	-1.81443	-0.0258042	-0.0340945	-0.482665
110751102	0.352899	0.0684406	0.00310691	0.00355716	2.08892
110751158	0.380679	0.514874	0.00460348	0.00633189	-0.581223
110751227	-1.69192	-2.02935	-0.014374	-0.0159268	0.752401
110751295	-1.22986	-1.10886	-0.0127962	-0.0134515	-0.291781
110751310	0.625731	1.14205	0.00972773	0.00919586	-0.238066
110751318	1.4204	1.33736	0.0309642	0.0285909	-0.430793
110751360	-1.74087	-1.02385	-0.0209087	-0.0274664	-0.589774
110751363	-0.390425	-0.303857	-0.00570027	-0.00750304	-0.221863
110754998	-0.557213	-0.393598	0.00400324	0.00657413	0.0639345
110755248	0.818832	0.0624952	0.0128129	0.0145809	4.10025
110755309	-0.939809	-0.961475	-0.013563	-0.0132829	-1.01478
110755382	0.0416524	-0.148041	0.00356327	0.0053202	-0.687514
110755389	-1.82769	-1.24663	-0.0280115	-0.0310137	0.753189
110755489	1.10214	1.68829	0.0541114	0.0637718	-2.26131
110755493	-0.871566	-0.483761	-0.0143733	-0.0176524	-0.0965947
110755553	-1.60772	-1.4448	-0.00412137	-0.00210289	-1.19336
110755727	-0.42777	-0.240899	-0.00269698	-0.00310984	-2.34962
110755784	-0.360595	-0.316651	-0.00342015	-0.00340137	-1.11441
110755821	-0.0199302	-0.119998	-0.00388728	-0.00487514	0.0989129
110755935	-1.81343	-2.18619	-0.0610351	-0.0714473	0.577442
110755974	-0.39167	-0.419285	-0.0026887	-0.00732398	0.366823
110755983	-0.266929	0.216186	-0.0113126	-0.0151271	-1.34951
110756003	0.364256	0.62329	0.0155191	0.0191076	-0.166703
110756011	-0.0913238	0.203651	0.00697482	0.00870314	-0.959603
110756037	0.048948	-0.355132	0.0274081	0.0381755	-0.439489
110756044	-0.20615	0.144353	0.0384531	0.0611144	0.121998
110756123	0.105465	0.311633	0.0140112	0.0159601	-0.347351
110756254	0.240811	0.0895266	-0.0270124	-0.0417199	-0.0386999
110756256	0.349613	0.237453	0.00347826	0.00539523	-0.464918
110756499	-0.455791	-0.762475	-0.0109455	-0.0119444	-0.440549
110756512	-1.04776	-1.19658	-0.0114356	-0.0113349	-0.426835
110756571	-0.0723098	-0.0493831	0.00198182	0.00220629	-1.3487
110756609	0.0760173	0.705152	0.00215133	0.00257997	-1.93688
110756613	-0.547893	-0.368339	1.39299e-05	0.0197672	-0.0665899
110756630	0.191954	0.178824	-0.00268987	0.000460694	1.90745
110756649	0.672484	0.685298	-0.00447476	-0.008794	0.251468
110756656	-2.13613	-1.46385	-0.0133589	-0.0134896	-0.0236729
110756698	0.357498	0.38163	0.00227166	0.00342963	-0.998368
110756705	0.00157923	-0.190662	-4.58812e-06	-0.023948	0.127597
110756725	0.680922	0.149048	0.00140387	0.00157205	-0.53792
110756783	-0.193133	-0.906206	-0.0173242	-0.02399	1.42689
110756792	-0.967584	-1.60652	-0.0222106	-0.0216185	-1.25521
110756904	0.733669	0.389711	0.0166015	0.025946	0.714167
110756965	0.266098	0.374389	-0.00450784	-0.00606928	-0.724475
110757077	2.18001	1.91373	0.0271253	0.0300797	2.00462
110757116	0.331827	0.158888	0.00595026	0.00443644	-0.674097
110757341	-2.16536	-1.28309	-0.0473221	-0.0590162	-2.01854
110757372	0.218678	-0.691359	-0.0573785	-0.0920909	1.10431
110757442	1.94196	1.31409	0.00158297	0.000265814	-1.05676
110757444	2.69964	2.41179	0.0436888	0.0478116	0.0688239
110757532	1.42084	0.970093	0.0655351	0.074765	1.03695
110757537	0.146102	0.160576	-0.00778802	-0.0136656	-0.272787
110757630	0.699285	0.602634	0.00824066	0.00795692	-2.08179
110757651	0.894922	0.595689	0.000938476	-0.000555749	-0.89683
110757696	0.462009	0.310574	-0.0026836	-0.00112974	1.02028
110757770	-1.2167	-0.574687	-0.0318246	-0.0447287	-0.169779
110757964	-0.730373	-1.25755	-0.00928829	-0.0116588	0.36811
110757985	-0.526756	-0.849858	-0.0328685	-0.0440736	-0.225589
110758129	-1.64982	-1.65191	-0.0238926	-0.0258771	-0.125853
110758159	-0.378854	-0.10384	-0.00531007	-0.00251588	-0.206621
110758189	-1.9525	-1.60779	-0.0247059	-0.0308065	-1.38581
110758214	1.0376	1.07053	0.0101178	0.0130045	1.55819
110758259	-0.594804	0.0599229	-0.0482609	-0.0476729	-0.482342
110758308	-1.08973	-0.723173	0.00313073	0.0054075	-0.644049
110758361	-0.715191	-0.131054	-0.000972635	0.00046437	1.05597
110758428	-1.44897	-1.75195	-0.0574655	-0.0721675	-2.12047
110758486	0.102111	-0.755937	-0.053855	-0.0648362	0.606554
110758538	0.76328	0.623166	0.0134897	0.0186213	1.93589
110758613	1.07359	0.796094	0.0432196	0.0342853	0.936441
110758628	0.24407	0.256551	-0.000815837	-0.00142226	1.29012
110758758	0.254444	0.614144	0.000651018	-0.000132665	-1.62242
110758785	0.0429142	0.36125	0.030663	0.0506536	-0.464201
110758819	-0.197059	-0.15063	0.00104643	0.000775616	0.275352
110758879	0.217121	0.0365879	-0.0352993	-0.0378213	-1.01321
110758921	-0.334343	-0.258773	0.00327381	0.0050265	-0.217077
110758938	1.69687	1.02306	-0.00197272	-0.000361401	-1.84046
110758966	0.00387235	-0.0213507	-0.00143221	-0.00571094	1.13282
110759030	-1.61223	-1.63053	-0.0473277	-0.0575205	-0.204569
110759098	0.718555	0.928994	0.0344669	0.0422447	-0.289246
110759146	0.0366156	0.0486076	-0.00166728	-0.00514365	-0.81467
110759191	-0.677695	-0.753174	-0.0143125	-0.0153209	0.261642
110759197	-1.35326	-1.07239	-0.0273037	-0.0322448	-1.59747
110759210	-0.74359	0.389048	0.0752014	0.0867634	-1.35273
110759272	0.711494	0.413056	0.00280142	-0.00191746	-0.347501
110759392	0.230753	0.250314	-0.00994971	-0.0161542	-1.37373
110759398	0.21969	-0.112339	-0.0230488	-0.0240037	0.342042
110759433	1.57261	0.942646	0.0269009	0.0318953	-0.251147
110759500	-1.1812	-1.69969	-0.0247239	-0.0283214	0.383097
110759513	-0.956918	-1.27897	-0.0287764	-0.0345591	0.414425
110759540	0.665959	0.64872	0.00494621	0.00197012	0.0399505
110759563	1.12066	0.754395	0.0126793	0.0102141	1.24646
110759569	-0.843138	-0.132547	0.325845	0.528728	0.779624
110759577	1.27688	1.45639	0.0456058	0.0489616	0.126292
110759611	0.779082	-0.00713212	-0.0100501	-0.0129416	0.95069
110759728	-0.610014	-0.963466	-0.00285707	-0.000344641	0.624495
110759783	-2.49105	-2.64293	-0.032639	-0.0362525	0.741906
110759996	0.428034	0.927496	0.0105159	0.0126485	-0.0286968
110760009	-0.598579	0.0815697	0.00894489	0.0118838	-0.275535
110760082	0.0251043	0.410379	0.00660002	0.00938949	1.14366
110760134	-0.514629	-0.70477	-0.000371811	0.00124214	1.34322
110760210	0.447484	0.203491	-0.0137282	-0.0154235	1.01915
110760247	-2.2777	-2.92389	-0.0889208	-0.0984774	1.04981
110760259	0.911113	0.47838	-0.000609856	-0.00258233	2.15017
110760290	-0.490991	-0.278785	-0.0121685	-0.0102225	-1.43603
110760324	0.735776	0.04118	-0.0128636	-0.0145666	-0.676813
110760326	0.0902128	-0.506828	-0.0243298	-0.0330506	-0.51499
110760361	-1.60705	-2.73925	-0.19005	-0.204434	0.65248
110760457	-0.443701	-0.018168	-0.00236728	-0.00444887	-0.244812
110760680	0.624006	0.7929	0.0250978	0.0366879	0.0576262
110760701	0.0972799	0.197499	0.00768429	0.0105734	0.553108
110760828	1.13817	1.14722	0.0663068	0.079945	0.285787
110760862	0.509523	0.316118	-0.00318351	-0.0141434	-0.719131
110761029	0.564384	0.337042	0.00597879	0.00250352	-1.28861
110761202	-0.977694	-1.45076	-0.0849687	-0.121692	-0.089187
110761214	0.0688225	0.202754	-0.00483893	-0.0060008	1.20787
110761364	-0.681248	-0.732472	-0.00920682	-0.00998299	0.580127
110761561	-0.0230091	0.455369	0.00708453	0.00704007	0.622806
110761567	-0.524572	-0.407217	0.0347466	0.0614381	-0.810615
110761579	0.432103	0.575453	0.100806	0.118291	-0.188499
110761583	0.773704	0.574891	0.00593134	0.0164761	-0.200622
110761627	-1.52076	-1.66405	-0.0187578	-0.0216286	-0.444476
110761815	-0.474669	-0.827225	-0.00661321	-0.00753853	-0.170279
110761874	0.56016	0.601296	0.00296281	0.00593867	0.378649
110761968	-0.389531	-0.375641	-0.00443389	-0.00516903	-1.21858
110762023	-0.575112	-0.0845405	-0.0222955	-0.0260833	1.44117
110762070	-0.318775	-0.42322	-0.00860305	-0.00961552	0.294614
110762076	1.17826	1.51136	0.0107419	0.0115193	-0.250229
110762106	0.277375	0.0902523	-0.0041921	-0.00974565	-1.59418
110762180	1.23047	1.82465	0.0162745	0.0210421	-0.172836
110762211	-0.496379	-0.158801	0.00464314	0.00860939	0.633214
110762229	-0.224234	0.388927	-0.0019582	0.00199784	-1.29847
110762350	0.0623712	0.448705	0.000217648	-0.00184331	-0.410714
110762382	0.724103	0.525117	0.00202193	0.004007	-1.32293
110762387	1.79952	1.92983	0.0248763	0.0294309	-0.00129292
110762546	0.0332571	-0.283489	0.00582299	0.00705902	1.71498
110762620	-0.244514	-0.410955	-0.00629537	-0.00525131	0.380919
110762641	0.927655	0.410532	0.0140676	0.0139925	0.519827
110762648	-0.447038	-0.306482	-0.012763	-0.0175838	0.0157669
110762813	-1.03906	-0.600532	-0.000612745	-0.0023317	-1.01582
110762823	-0.500306	-0.739013	-0.00212262	-0.00117584	-0.276896
110762877	-0.901785	-0.764117	-0.00560958	-0.00661791	1.63039
110762892	0.380328	0.183064	0.00747508	0.00992325	-1.49564
110762902	-1.09384	-0.789283	-0.000816622	0.000215339	-0.406981
110762954	0.458085	-0.201997	-0.0018994	-0.00510124	1.28535
110762967	-0.80512	-0.172924	-0.10252	-0.117693	-0.486568
110762981	1.52882	0.908387	0.011223	0.0115419	0.413593
110763051	0.0185078	0.378249	0.0116913	0.0177618	1.34252
110763102	2.44204	2.18776	0.0181541	0.0215099	1.26212
110763187	-0.804172	-1.47595	-0.0184727	-0.0239942	0.402986
110763326	-1.82639	-1.44149	-0.0107009	-0.0128969	-2.18811
110763386	0.0512303	-0.171221	0.00548936	0.00643	1.70277
110763426	-0.212548	-0.186144	-0.00200277	0.00217954	-0.164777
110763663	-0.425709	-0.739834	-0.024224	-0.0326544	0.624198
110763730	1.28454	1.26067	0.0200591	0.0247381	-0.115206
110763782	-0.48327	-0.918864	-0.0127864	-0.0165642	-1.02942
110763826	-0.348766	-0.0830693	-0.000609605	-0.00185464	0.231888
110763831	-0.296096	-0.458013	-0.0103825	-0.0102667	0.534654
110763892	1.7427	1.30088	-0.00047425	-0.0126934	0.865494
110763959	1.39635	1.5655	-0.277205	-0.304812	-0.715217
110763974	-0.496144	-0.602888	-0.00840973	-0.0142372	-2.12396
110764063	-0.668103	-0.947806	-0.00209766	-0.000121735	-0.151105
110764200	0.171789	0.296425	-0.00448369	-0.00805867	-0.86218
110764255	0.243857	0.169925	0.00570653	0.00313072	-0.471541
110764347	0.149252	0.402576	0.0126139	0.0132313	0.393217
110764355	-0.263202	-0.266935	0.00210428	0.00393826	0.96025
110764380	-1.16316	-0.860679	-0.00603491	-0.00484031	-0.950041
110764421	2.08324	2.26891	0.0495268	0.0534044	-1.84432
110764439	2.35251	1.96083	0.0354817	0.0361038	0.212118
110764441	1.83251	1.38337	0.0229073	0.0261463	-0.0224154
110764443	2.1542	1.9989	0.0564539	0.0784022	0.460272
110764472	0.880805	0.74398	0.00531036	0.00582857	-0.238101
110764492	0.415093	0.269119	0.0149397	0.0211759	-0.122423
110764579	-1.5319	-1.13904	-0.0298361	-0.0306328	-0.247859
110764717	0.378914	0.639929	0.00797458	0.00921885	-0.436728
110764763	-1.38296	-0.503433	-0.0110992	-0.0108249	-1.04583
110764909	0.65055	0.232384	-0.00241177	-0.00372337	1.19668
110765019	1.71797	0.879804	0.0558404	0.0680284	2.15036
110765046	0.949945	1.39555	0.0219146	0.0216018	1.01233
110765081	-0.625773	-0.386232	-0.0173546	-0.0185706	1.84157
110765112	0.42075	0.152798	0.0640911	0.108828	1.01623
110765224	-0.270181	-0.416501	-0.00212843	-0.0024183	1.49796
110765226	-0.426586	-0.596664	-0.00693811	-0.00822125	1.52517
110765256	0.0679402	0.485869	0.0173809	0.0262817	1.53374
110765839	-1.06753	-0.358577	0.00480998	0.00695223	-0.889805
110765842	0.148454	0.416914	-0.0352324	-0.05341	-0.286938
110765973	0.0454641	0.141348	-0.00250709	-0.00574091	0.42733
110765996	-2.17103	-1.23748	-0.13032	-0.118154	-1.46749
110766275	-1.7189	-1.07171	-0.0405107	-0.0470124	-1.04818
110766355	1.30045	0.637915	0.000734793	0.00237607	1.38094
110766380	-0.358086	-1.33141	-0.0242743	-0.0297667	1.344
110766389	0.413871	0.992055	0.0747731	0.0726893	-1.09558
110766472	-2.46399	-3.69002	-0.101403	-0.121288	-0.0969336
110766509	1.43052	1.54097	0.00445147	0.00374242	0.835616
110766532	0.847804	0.667608	0.00827007	0.0102696	-0.527037
110766548	0.303459	0.183265	-0.0130356	-0.0113188	-1.30281
110766687	0.264673	-0.135407	0.00621102	0.0111519	0.178472
110766777	-1.06987	-1.76722	-0.0773596	-0.103573	-0.563738
110766823	0.236453	0.606144	-0.00161896	-0.00288213	0.00992898
110766827	-1.63753	-1.03374	-0.0132218	-0.012408	-0.527385
110767080	-0.995269	-1.3137	-0.018788	-0.0184278	0.752325
110767168	-0.02966	0.130449	0.00122638	-0.00142104	0.751514
110767170	-1.507	-1.74571	-0.0291374	-0.0324771	-1.73301
110767298	-0.563881	-0.865982	0.00105644	0.00221907	-0.488229
110767398	1.48791	1.74602	0.0131305	0.0144651	0.941599
110767481	2.16092	1.59466	-0.292612	-0.438917	0.485455
110767535	-1.08944	-1.4489	-0.0796895	-0.0903251	-0.656198
110767655	-0.565931	0.297259	0.00361275	0.00165743	-1.48937
110767665	0.125003	-0.291877	-0.148631	-0.171631	-0.758891
110767982	1.07131	1.52629	0.0194908	0.0241641	-0.0760774
110768018	0.494391	0.884318	0.0334083	0.0391946	0.530605
110768098	-1.52794	-1.43876	-0.0169763	-0.0208256	0.012385
110768236	0.519968	0.252069	-0.0169995	-0.0184258	-0.726834
110768336	-0.42106	-0.865461	-0.0125385	-0.0157664	0.908273
110768448	-1.43584	-1.67941	-0.0240778	-0.0272883	-1.6193
110768510	-0.531269	0.178704	0.00708456	0.00720563	-0.791221
110768799	0.327704	0.430995	0.00483158	0.00314581	0.523545
110768979	2.31837	2.17479	0.0588893	0.0675906	-0.318851
110769762	-0.268353	-0.182364	0.0102412	0.0135703	-0.264539
110770269	0.608833	0.374556	0.00528511	0.00759813	0.401037
110770725	0.233186	0.401669	0.00200041	-0.0019205	1.49097
110771708	-0.0884399	-0.0690145	0.00311458	0.00395004	0.35306
110771860	0.446545	0.309058	0.0463253	0.0512603	0.00872721
110772145	-1.74944	-0.977645	-0.00106955	9.22786e-05	-0.958023
110772198	0.603878	1.66249	0.0228986	0.0260164	-0.934593
110772200	1.09606	1.87648	0.0270598	0.0301501	-0.169377
110772508	-1.89205	-0.750185	0.0081387	0.0222235	-0.742468
110773271	0.607468	1.08707	0.00508182	0.0041162	-0.442817
110773585	0.345142	0.598874	0.0549782	0.0671923	0.875322
110773623	-0.0637653	-0.619939	-0.0119008	-0.0141242	-0.765922
110773801	2.45552	3.63357	0.193548	0.257368	-0.394563
110773823	-2.17552	-1.8647	-0.036697	-0.0317297	0.329603
110773874	1.20262	1.34525	0.0657602	0.0834274	-0.350909
110774476	-0.997986	-1.12434	-0.001895	-0.000465535	0.11121
110775300	-1.23551	-1.1829	-0.0450042	-0.0550788	1.38369
110775909	0.0484634	0.189262	0.0123704	0.0150746	-0.935607
110776452	2.005	2.48372	0.0248849	0.028644	0.796069
110776864	-0.804465	-0.493117	-0.031654	-0.034964	-0.280243
110777113	1.60981	1.43151	0.0192069	0.0227198	0.80869
110777303	-0.0673748	-0.019933	-0.00589983	-0.00774066	1.91382
110777451	0.585898	0.691808	0.0371481	0.0428768	-0.408572
110777801	0.392411	0.575939	0.0438716	0.0580875	0.394871
110777837	-0.490121	0.0126885	0.00326524	0.00204744	1.4466
110777963	0.544612	0.916267	0.00513848	0.00695861	0.442224

## Sheet: EGAN Mapping file
5834928		192470
48094341		38490
48094357		36379
48094369		37776
48094382		31802
48094441		41852
48094452		35195
48094505		38468
48094508		33901
48094536		33677
48094542		39978
48094544		32683
48094550		42322
48094573		408608
48094590		39231
48094603		32416
48094605		32417
48094611		32424
48094624		40644
48094635		32909
48094647		36767
48094717		53435
48094723		37778
48094731		38808
48094737		33961
48094759		35687
48094791		318246
48094880		32876
48094884		261611
48094910		192507
48094957		44110
48094997		33434
48095001		39537
48095044		31050
48095046		31014
48095052		42572
48095068		32721
48095070		408695
48095098		37429
48095116		34476
48095134		32751
48095147		319028
48095151		38390
48095165		42286
48095181		3772476
48095204		35408
48095215		39655
48095236		31140
48095246		36237
48095262		33292
48095266		34519
48095285		31582
48095358		35576
48095365		3772100
48095369		43502
48095378		32532
48095399		31775
48095402		#N/A
48095404		33641
48095446		31038
48095499		33516
48095512		33768
48095525		37238
48095529		33258
48095533		33991
48095539		44118
48095543		37888
48095551		34453
48095590		40457
48095594		37805
48095625		37589
48095665		43664
48095690		41671
48095863		34786
48095871		49816
48095908		45969
48095924		42850
48095928		40993
48095930		43275
48095935		41133
48095945		35732
48095955		41342
48095960		41432
48095962		31949
48095986		43516
48096010		31817
48096057		42106
48096074		43630
48096118		36791
48096120		40096
48096130		40097
48096135		32564
48096138		41313
48096153		36683
48096163		39293
48096165		39747
48096209		42438
48096246		42564
48096263		40800
48096291		44390
48096310		34793
48096324		39310
48096351		38982
48096382		36224
48096485		39964
48096523		42186
48096527		31851
48096617		42999
48096648		50391
48096650		36797
48096658		33128
48096664		34111
48096667		42590
48096676		41274
48096697		36127
48096748		31980
48096759		43867
48096761		40695
48096763		40694
48096769		36018
48096775		31236
48096783		246614
48096836		34636
48096886		40575
48096894		34924
48096936		34627
48096941		31466
48096956		43713
48096958		42235
48096969		32131
48096980		37602
48096994		326171
48096996		34996
48097000		32923
48097023		33212
48097086		36059
48097100		34313
48097144		32095
48097187		38911
48097206		36419
48097221		39421
48097243		32701
48097300		34423
48097306		34799
48097321		45280
48097332		34873
48097334		39684
48097336		36727
48097362		36865
48097366		44072
48097372		34121
48097408		33977
48097416		37015
48097418		35953
48097450		43267
48097512		34106
48097526		35226
48097530		40088
48097532		40150
48097536		33852
48097552		40281
48097576		32350
48097602		32342
48097606		41565
48097608		31256
48097614		45374
48097668		35768
48097671		33142
48097712		42943
48097744		31352
48097746		34119
48097748		43102
48097764		36638
48097776		32858
48097778		32856
48097793		33567
48097805		31150
48097815		43358
48097825		34529
48097831		42003
48097857		49168
48097870		246439
48097876		42642
48097884		31558
48097910		49077
48097928		38886
48097948		42360
48097950		31506
48097975		34908
48098033		32758
48098039		44149
48098060		32123
48098073		35635
48098081		41520
48098085		41520
48098088		40879
48098107		42770
48098113		38631
48098137		39367
48098155		40282
48098159		32145
48098213		246587
48098231		43096
48098241		46260
48098249		32349
48098273		39809
48098295		36143
48098305		326154
48098309		59261
48098315		42291
48098347		36273
48098353		39160
48098376		44835
48098391		50005
48098427		40060
48098489		43348
48098499		37647
48098509		42950
48098542		40770
48098560		42257
48098562		48450
48098747		34004
48098822		59137
48098825		48844
48098905		117332
48098909		35314
48098918		38794
48098924		45910
48099074		38124
48099112		35989
48099278		38378
48099304		39255
48099654		35773
48099854		45247
48099870		38398
48099998		3772540
48100282		36574
48100320		40639
48100580		39675
48100966		37617
48100981		36641
48101013		35240
48101027		42295
48101080		32135
48101238		41838
48101271		318825
48101366		35806
48101370		35667
48101413		39811
48101426		43693
48101484		36776
48101511		42268
48101556		31168
48101574		38083
48101607		37467
48101717		49952
48101769		32792
48101809		40898
48101875		246485
48101879		34027
48101893		34875
48101907		42805
48101936		59176
48101950		39108
48102172		38916
48102174		36769
48102198		35926
48102233		40220
48102304		42325
48102389		34153
48102403		42046
48102413		32947
48102495		33131
48102586		32395
48102645		42647
48102693		40270
48102797		34430
48102814		32940
48102954		33981
48102983		39688
48103127		34309
48103229		35713
48103303		34325
48103443		37588
48103506		34745
48103592		31179
48103608		42960
48103639		41579
48103649		38422
48103761		49809
48103765		33114
48103791		32557
48103807		246533
48103883		33397
48103887		44360
48104021		40815
48104155		42077
48104167		33078
48104195		34319
48104218		32737
48104287		36849
48104307		33776
48104369		38598
48104416		43041
48104453		37807
48104474		33744
48104536		35503
48104556		35337
48104639		34002
48104652		34429
48104663		34070
48104680		34281
48104740		35847
48104864		37946
48104995		43938
48105111		39226
48105154		42016
48105251		38692
48105316		38459
48105655		2768960
48105660		39722
48105716		45881
48105753		40056
48105783		41741
48105836		42663
48105889		31588
48105901		38494
48106095		40296
48106137		53439
48106220		36130
48106318		41340
48106363		32953
48106725		40177
48106779		43222
48106789		33973
48106841		40305
48107260		34747
48107653		43864
48108926		36035
48109133		40654
48109145		42380
48109165		40613
48109169		42551
48109173		42550
48109570		31214
48109763		42615
48109772		35519
48109902		39734
48110122		41967
48110669		33402
48110768		34015
48111538		35197
48111618		38985
48112232		39254
48112647		35220
48112653		40019
48112712		37147
48113490		37236
48113496		35931
48113502		37823
48114117		41068
48114125		38614
48115199		39332
48115538		42875
48116262		39955
48116446		43128
48117538		43449
48118518		32963
48118672		43289
48118852		37986
48119524		43400
48120151		32540
48120270		31228
48120544		31903
48120548		33897
48120555		32700
48120572		39214
48120807		34167
48121613		40179
48121676		38539
48122105		37727
48122204		40577
48123803		32324
48124377		37832
48124380		326203
48124579		36160
48124643		41311
48125538		36768
48125807		32918
48126473		32969
48126476		40587
48126576		34284
48128110		41531
48128757		32551
48128966		39336
48129131		40522
48129273		38749
48129686		43748
48129806		44238
48130104		43152
48130120		47729
48130459		36244
48130977		36985
48132535		37854
48132665		42105
48132776		43523
48132928		33908
48133028		43091
48133431		251900
48135592		35837
48135803		38150
48135934		319033
48135937		31940
48136057		40987
48136060		43019
48137684		31521
48137702		37532
48137874		38294
48137906		43729
48137940		32256
48138147		34138
48138396		36775
48138568		38613
48138633		43757
48138658		32796
48138741		37931
48138794		35688
48138800		48228
48138819		31349
48138874		35315
48139121		39477
48139204		42272
48139240		32196
48139270		40876
48139441		32880
48139533		40560
48139777		318983
48139894		36154
48139903		38096
48139949		32973
48139951		31056
48140090		36460
48140124		37198
48140222		46032
48140312		42015
48140379		38192
48140497		36233
48140499		32635
48140590		31760
48140984		31170
48141041		42428
48141081		38530
48141273		44154
48141383		32087
48141510		36238
48141539		33097
48141571		39986
48141628		42894
48141806		43805
48141870		36878
48141927		41114
48141939		42975
48141950		40189
48142173		32584
48142179		34425
48142181		34881
48142237		35988
48142250		42166
48142297		37780
48142301		43943
48142673		38301
48142692		35728
48142734		35145
48142774		35128
48142798		34352
48142864		34658
48143181		35749
48143219		47285
48143341		38230
58531215		32007
58585068		42873
58585074		33861
58585076		31352
58585078		36589
58585080		43982
58585082		44307
58585084		43484
58585086		32821
58585092		40835
58585096		40665
58585098		43779
58585100		42920
58585102		44817
58585104		41921
58585106		49821
58585108		43779
58585110		326119
58585114		43573
58585118		406101
58585120		43382
58585122		406103
58585124		33037
58585126		406109
58585128		39411
58585130		41726
58585132		59178
58585136		42452
58585138		37703
58585140		31251
58585142		43779
58585144		47764
58585146		39041
58585148		45326
58585150		42398
58585152		36118
58585160		34615
58585170		37704
58585172		35665
58585184		32058
58585186		32928
58585190		35832
58585192		43838
58585194		42919
58585196		35910
58585198		36271
58585200		44936
58585202		3772221
58585204		39962
58585206		43682
58585208		38746
58585210		31165
58585214		3772221
58585216		34379
58585218		36047
58585220		41889
58585222		42924
58585224		41407
58585230		36404
58585246		35473
58585248		43493
58585250		33834
58585252		33752
58585256		33752
60115688		34652
60458817		41825
61175210		34495
61316393		43803
61656216		37272
62198227		35005
62198229		39916
62526102		33007
62526108		35652
62526110		32285
62526112		43736
66498993		31622
66499038		33429
66499042		33473
66499068		32506
66499076		42754
66499088		40649
66499131		37774
66499158		34966
66499163		39041
66499167		34688
66499171		34364
66499175		318053
66499182		43873
66499186		47762
66499229		32418
66499254		40666
66499259		36381
66499263		35114
66499272		37936
66499293		35886
66499310		32120
66499314		39102
66499320		36808
66499326		40998
66499349		32765
66499360		43731
66499366		42467
66499419		38175
66499429		38864
66499433		36809
66499467		38740
66499475		36569
66499513		38987
66499523		38532
66499526		38771
66499547		32418
66499554		38338
66499585		31613
66499600		32796
66499611		37954
66499617		33109
66499624		33108
66499627		44326
66499640		48971
66499643		31612
66499678		38101
66499703		36176
66499717		32799
66499720		551557
66499725		319025
66499731		38898
66499735		38897
66499760		31863
66499763		31863
66499771		32375
66499777		35044
66499807		38972
66499810		39083
66499817		38326
66499821		39111
66499854		35758
66499878		2768670
66499906		38735
66499920		318977
66499932		37345
66499955		32817
66499993		38047
66499997		38047
66500005		38369
66500008		35565
66500029		39106
66500045		33710
66500081		36757
66500087		31144
66500091		38667
66500108		38541
66500111		2768948
66500127		59173
66500170		49953
66500174		43560
66500178		43533
66500183		43475
66500205		41800
66500210		34372
66500213		37912
66500221		33683
66500225		40443
66500257		43604
66500267		50169
66500304		42139
66500348		40585
66500352		40583
66500356		43098
66500359		49636
66500390		41852
66500396		41852
66500400		41852
66500427		36409
66500451		31684
66500455		40781
66500463		34541
66500469		37927
66500474		33765
66500478		3771829
66500529		34435
66500533		37084
66500538		33203
66500545		41426
66500583		37814
66500605		318558
66500629		35041
66500636		44096
66500639		43576
66500686		34012
66500700		31001
66500710		34192
66500745		33119
66500767		45248
66500786		42265
66500808		40728
66500861		37872
66500864		37925
66500868		7354429
66500873		31955
66500885		40687
66500891		41833
66500907		38535
66500931		41365
66500942		36208
66500946		32334
66500960		37200
66501005		42803
66501010		34225
66501020		31567
66501023		250736
66501026		35292
66501030		32623
66501034		38928
66501038		39768
66501042		318103
66501046		31357
66501096		31873
66501107		33600
66501148		37769
66501163		43081
66501172		35577
66501175		45821
66501185		39858
66501217		35918
66501241		33024
66501269		40898
66501273		43999
66501277		3772186
66501305		33971
66501322		38871
66501325		38871
66501397		35019
66501433		40144
66501438		32272
66501445		35850
66501456		42136
66501503		40172
66501507		36583
66501511		33682
66501574		40673
66501582		32109
66501608		40622
66501614		35737
66501629		326262
66501633		35152
66501636		32539
66501640		32536
66503776		41027
66503779		32020
66503804		3885647
66503810		40163
66503818		49968
66503826		39391
66503830		35963
66503839		31772
66503847		41367
66503873		42641
66503882		33719
66503903		40332
66503909		39884
66503923		41028
66503932		47384
66503966		33955
66503969		38500
66503993		32569
66504030		31016
66504040		2768929
66504044		53431
66504100		36015
66504135		34713
66504141		36394
66504144		36918
66504157		31541
66504162		31540
66504165		37709
66504184		39419
66504194		36393
66504222		33703
66504238		39691
66504242		35150
66504249		35056
66504257		38321
66504263		32548
66504268		37245
66504308		326197
66504336		32026
66504343		42761
66504348		33988
66504360		41845
66504429		39995
66504467		40383
66504478		41090
66504484		35206
66504487		42024
66504524		42992
66504528		31292
66504538		40239
66504543		37563
66504546		37744
66504551		35246
66504555		42056
66504572		39947
66504577		31153
66504580		35784
66504625		33539
66504662		38199
66504665		41156
66504684		33166
66504690		34631
66504742		37741
66504768		35656
66504777		37662
66504786		40623
66504790		39141
66504805		44573
66504816		3885567
66504858		31728
66504865		33140
66504876		42822
66504889		43799
66504921		37581
66504945		36513
66504949		32687
66504956		40814
66504967		3772221
66504971		40657
66504975		35922
66504997		36758
66505000		36758
66505007		39557
66505029		326219
66505039		326228
66505051		38780
66505114		41452
66505117		36966
66505131		36681
66505138		38023
66505235		326251
66505260		31724
66505264		36997
66505302		35119
66505356		49892
66505413		45307
66505480		37228
66505499		45928
66505531		38493
66505538		40812
66505576		31387
66505588		37069
66505599		35359
66505680		36601
66505684		43042
66505698		31017
66505703		39690
66505721		43103
66505742		39671
66505745		31904
66505780		34421
66505792		35930
66505812		40692
66505876		40359
66505914		35590
66505918		3355129
66505925		33235
66505934		35920
66505980		38985
66505984		39826
66505988		38077
66506021		38444
66506257		37237
66506267		33247
66506271		33248
66506287		33635
66506314		38076
66506319		50302
66506325		38799
66506328		42593
66506331		42592
66506335		34120
66506366		33171
66506380		42269
66506385		37575
66506397		38888
66506404		41206
66506411		46155
66506431		33766
66506515		41118
66506524		33619
66506539		37129
66506550		34633
66506589		47408
66506599		40668
66506607		36547
66506612		34736
66506619		37537
66506623		3354918
66506640		41107
66506662		38136
66506677		34024
66506681		33579
66506759		38137
66506769		37536
66506773		37205
66506776		36886
66506782		33529
66506786		34414
66506802		33462
66506821		37887
66506832		37889
66506837		45269
66506849		42218
66506853		40946
66506890		42853
66506923		37589
66506992		39669
66507070		43657
66507074		36391
66507099		43662
66507104		40933
66507125		42836
66507221		42048
66507324		42499
66507327		36539
66507342		41392
66507345		41392
66507356		38645
66507375		42175
66507455		38496
66507461		35880
66507466		40973
66507470		42093
66507473		35414
66507476		45875
66507549		43806
66507568		39334
66507571		33556
66507574		33269
66507577		34965
66507590		46326
66507594		37784
66507612		36107
66507623		37922
66507692		42753
66507711		41440
66507736		42435
66507742		43558
66508134		31163
66508193		41279
66508197		41279
66508204		41672
66508222		43217
66508331		31383
66508338		35674
66508341		43426
66508366		43873
66508439		35422
66508462		39213
66508466		33139
66508472		40719
66508485		42616
66508509		35697
66508513		37431
66508517		37387
66508526		34251
66508546		34731
66508557		34477
66508562		36955
66508566		41960
66508573		3771779
66508630		40415
66508632		42670
66508635		326141
66508641		39997
66508683		39082
66508741		43312
66508763		41270
66508778		40544
66508786		43710
66508807		252554
66508834		43347
66508837		43215
66508862		38488
66508910		37393
66508914		37393
66508922		42527
66508940		37006
66508944		38930
66508951		41740
66508954		42436
66508961		41197
66508969		4379844
66508985		41117
66509028		41611
66509032		42828
66509055		44007
66509068		42619
66509076		43504
66509079		43508
66509083		42826
66509103		42867
66509109		3355089
66509118		39915
66509122		38473
66509143		30975
66509149		31617
66509208		37800
66509265		33162
66509272		49779
66509307		36820
66509333		40628
66509338		43399
66509418		34445
66509421		38375
66509425		39322
66509431		34003
66509442		40996
66509459		44668
66509463		39910
66509467		42394
66509501		32664
66509515		37856
66509518		38145
66509531		43912
66509537		34155
66509580		35864
66509585		36529
66509654		42492
66509659		32323
66509665		31701
66509670		39014
66509679		117353
66509714		32047
66509729		36128
66509734		31518
66509769		48632
66509780		48632
66509785		48632
66509793		48632
66509800		45786
66509804		39670
66509809		50428
66509812		34805
66509820		37248
66509892		32981
66509908		32700
66509916		33518
66509920		33518
66509923		43148
66509926		43164
66509929		31565
66509947		41837
66509962		192506
66509969		33777
66509973		37938
66509983		34442
66509994		35151
66510005		47272
66510039		42115
66510064		41569
66510074		41351
66510078		41149
66510082		38046
66510275		37177
66510279		36487
66510285		33642
66510340		31826
66510350		37772
66510377		41398
66510399		44831
66510403		36565
66510448		39872
66510482		39002
66510510		39233
66510528		37449
66510555		38456
66510566		318014
66510575		34093
66510581		43737
66510586		41460
66510590		33704
66510594		39764
66510640		42089
66510755		41138
66510767		3355010
66510776		40171
66510879		43043
66510891		43810
66510919		35523
66510928		40048
66510978		32541
66511001		318211
66511007		44750
66511054		36846
66511117		38012
66511125		41542
66511128		32934
66511133		40222
66511238		44127
66511248		39366
66511266		32930
66511322		34215
66511337		35559
66511339		33775
66511388		39746
66511404		317841
66511409		36145
66511412		36144
66511475		33211
66511507		41687
66511554		318721
66511557		41995
66511562		32297
66511580		32530
66511590		39219
66511593		34293
66511616		41491
66511637		43046
66511652		35194
66511659		42369
66511756		31604
66511984		38160
66512020		326165
66512023		35261
66512029		246650
66512039		35140
66512104		39842
66512107		39855
66512110		33716
66512122		36882
66512127		40161
66512130		40161
66512137		36726
66512146		36173
66512193		32565
66512196		41830
66512203		38695
66512212		39314
66512295		53472
66512299		38121
66512304		31317
66512307		31899
66512323		35788
66512377		3346209
66512416		33910
66512450		43444
66512520		39388
66512545		37664
66512549		40873
66512568		38647
66512589		2768716
66512625		38389
66512639		38109
66512717		53573
66512737		31816
66512744		42249
66512768		42795
66512785		43230
66512788		43230
66512792		43229
66512822		36384
66512834		43240
66512838		36383
66512887		40346
66512891		40348
66512914		41993
66512921		42148
66512942		43178
66512983		34279
66512987		39435
66512999		31493
66513058		35531
66513092		42185
66513120		37119
66513124		7411855
66513135		32312
66513145		30976
66513165		37203
66513180		36159
66513183		36959
66513194		31840
66513200		31480
66513202		34286
66513205		32518
66513237		32958
66513253		32144
66513257		38154
66513260		38154
66513276		33487
66513291		246620
66513296		64872
66513362		34310
66513371		34872
66513379		36387
66513390		39232
66513399		41254
66513412		37131
66513420		34608
66513424		40704
66513465		32340
66513469		38153
66513481		35998
66513484		42518
66513493		38205
66513496		47216
66513511		37123
66513518		39035
66513527		39251
66513572		35124
66513592		33681
66513595		38820
66513610		43547
66513612		38655
66513627		42501
66513629		40916
66513632		35648
66513638		31970
66513640		35537
66513642		35747
66513647		31601
66513649		38231
66513657		32157
66513660		32156
66513671		31380
66513676		32079
66513683		31326
66513690		44851
66513692		32132
66513695		42979
66513705		39402
66513717		35323
66513722		34839
66513750		41744
66513776		32112
66513781		31962
66513806		34324
66513815		31030
66513846		41864
66513849		36789
66513879		45784
66513893		43618
66513897		41713
66513908		39242
66513911		40186
66513918		40698
66513934		33953
66513948		35330
66513952		3355118
66513962		38492
66513973		40852
66513978		31103
66513986		43735
66513988		33650
66513990		31037
66513995		31669
66514019		34388
66514025		31880
66514064		32852
66514067		33984
66514070		32852
66514075		44446
66514091		#N/A
66514094		35407
66514099		41091
66514111		37249
66514115		36236
66514120		36234
66514122		41086
66514129		34333
66514132		33213
66514135		40412
66514137		3772662
66514142		40087
66514147		41913
66514150		37161
66514152		37737
66514160		35488
66514163		36584
66514166		318947
66514190		32954
66514203		32902
66514238		33350
66514241		33350
66514252		41013
66514311		33489
66514316		37281
66514338		32191
66514411		43009
66514422		32165
66514467		36288
66514482		30979
66514488		32769
66514502		38177
66514506		42005
66514510		40360
66514520		33469
66514528		37020
66514532		40148
66514540		33421
66514614		31926
66514621		33606
66514660		33914
66514673		40849
66514688		34485
66514697		36468
66514740		41078
66514748		42891
66514865		40095
66515169		47251
66515192		31248
66515269		31499
66515272		45012
66515278		31384
66515288		32566
66515291		32770
66515294		44702
66515297		2768870
66515334		42192
66515345		40308
66515350		33524
66515359		39461
66515362		39460
66515365		38157
66515371		33924
66515380		39261
66515387		250735
66515451		32983
66515469		42463
66515473		34486
66515478		40063
66515485		38364
66515491		37959
66515499		37979
66515513		39989
66515516		37465
66515523		32463
66515532		41849
66515669		32032
66515679		33374
66515700		35891
66515704		53554
66515781		34402
66515809		42617
66515812		192535
66515840		43031
66515857		35941
66515870		35653
66515909		39596
66515913		38219
66515955		40654
66515958		42158
66515987		41341
66516000		41150
66516052		44289
66516056		44289
66516060		35584
66516076		41850
66516089		3355114
66516093		38374
66516122		46068
66516128		34154
66516132		34156
66516140		42432
66516193		49424
66516204		39866
66516213		37443
66516218		44100
66516298		41029
66516301		37757
66516304		42973
66516308		42239
66516775		34847
66516786		42697
66516790		42807
66516797		43554
66516817		33652
66516821		37073
66516828		39776
66516850		39903
66516854		40167
66516870		34032
66516877		34572
66516926		44251
66516952		35984
66516956		38531
66517005		36447
66517010		35207
66517030		34660
66517066		35728
66517077		40642
66517100		37551
66517155		36059
66517180		31222
66517185		44978
66517189		3355133
66517199		34890
66517207		34360
66517225		36058
66517228		31042
66517238		42661
66517247		35322
66517287		39899
66517291		39899
66517310		36289
66517317		31950
66517323		38751
66517328		38752
66517407		39484
66517414		38993
66517421		32953
66517433		36614
66517442		40181
66517446		38900
66517470		39381
66517474		37768
66517490		36358
66517496		36357
66517499		32668
66517504		39313
66517510		38821
66517534		39069
66517547		38656
66517554		326150
66517558		34796
66517561		32627
66517574		32122
66517577		36849
66517581		46717
66517607		33001
66517612		32962
66517653		34807
66517656		37068
66517659		33076
66517710		36444
66517714		39685
66517749		33259
66517758		37301
66517761		36041
66517777		31007
66517857		38315
66517867		38529
66517870		40637
66517901		39663
66517904		40217
66517907		44497
66517919		40437
66517924		32684
66517972		36131
66517978		35021
66517981		5740766
66517997		39168
66518019		36984
66518026		31662
66518070		37289
66518074		37926
66518078		31344
66518140		36277
66518169		32253
66518218		48973
66518223		38612
66518227		39430
66518230		39812
66518279		33025
66518314		36579
66518332		36953
66518336		35376
66518339		4379890
66518356		40285
66518451		39879
66518456		34646
66518848		44438
66518853		44438
66518863		42446
66518880		32278
66518885		38954
66518899		38343
66518963		48448
66518971		48448
66518975		38185
66518988		40994
66518990		40074
66519013		36386
66519017		32514
66519020		32094
66519026		39901
66519029		38698
66519055		45894
66519058		39990
66519103		40709
66519131		36568
66519141		31332
66519149		39555
66519153		33227
66519157		34999
66519171		4379834
66519183		32019
66519229		45783
66519233		42298
66519237		31229
66519248		31593
66519254		40233
66519258		41561
66519264		32410
66519267		39845
66519275		35929
66519279		42680
66519286		33261
66519316		40710
66519332		32377
66519335		39202
66519360		32612
66519371		32612
66519376		42177
66519378		35660
66519384		40491
66519390		40174
66519402		37956
66519407		44263
66519484		34275
66519502		31729
66519504		34314
66519526		40640
66519534		41318
66519549		31045
66519566		33911
66519576		33679
66519588		33180
66519591		43749
66519599		37288
66519638		33226
66519640		33226
66519669		246389
66519672		32581
66519677		38198
66519683		32471
66519699		34380
66519835		35222
66519838		35222
66519842		39628
66519850		34438
66519856		33862
66519872		35226
66519875		34022
66519881		40279
66519888		35343
66519891		33810
66519905		34274
66519917		33863
66519933		33224
66519936		34276
66519946		34778
66519954		33686
66519972		38989
66519975		35058
66519981		35060
66520019		39221
66520053		42971
66520056		31803
66520061		34883
66520066		44052
66520070		40228
66520076		36527
66520165		33105
66520175		33105
66520179		36810
66520251		42840
66520256		43515
66520275		43823
66520282		41406
66520311		39206
66520405		40557
66520436		32780
66520497		43739
66520512		38028
66520515		39052
66520561		39441
66520566		38295
66520626		39438
66520647		42812
66520699		32602
66520735		32786
66520741		35106
66520744		34446
66520782		40373
66520786		37842
66520808		35385
66520994		42530
66521020		31603
66521043		43241
66521078		33118
66521083		40436
66521086		40377
66521117		41123
66521121		33409
66521130		34546
66521282		32592
66521295		34157
66521301		42839
66521326		41246
66521352		37375
66521356		32281
66521378		36403
66521433		49297
66521444		31189
66521453		36499
66521456		35759
66521459		34500
66521464		34502
66521471		35347
66521477		40382
66521481		39748
66521514		34095
66521517		33493
66521531		31009
66521534		33562
66521541		38121
66521545		40848
66521548		42944
66521556		34064
66521636		3355123
66521713		39644
66521724		36317
66521734		38931
66521738		31579
66521752		40231
66521798		3346235
66522011		39876
66522015		32274
66522047		31765
66522051		38244
66522056		32006
66522071		39218
66522078		32097
66522082		45830
66522084		43483
66522088		35730
66522154		37988
66522163		32588
66522177		31013
66522187		36279
66522197		31178
66522232		37944
66522238		36854
66522249		35970
66522253		37987
66522325		33717
66522335		37894
66522338		40268
66522342		44915
66522349		36308
66522386		41853
66522405		40294
66522463		31025
66522467		31025
66522585		38484
66522596		34551
66522602		34613
66522612		35336
66522615		35334
66522619		33221
66522626		34564
66522635		33271
66522653		32351
66522657		45577
66522685		33424
66522696		44132
66522710		40429
66522787		47283
66522796		40925
66522801		33515
66522804		35862
66522818		36538
66522902		64880
66522931		44679
66522963		31844
66522970		33573
66522976		45556
66523029		40085
66523051		30995
66523366		33005
66523378		35742
66523386		40164
66523390		42832
66523416		35259
66523464		39846
66523471		38094
66523500		34474
66523524		35971
66523545		37407
66523552		36956
66523627		35218
66523635		41678
66523642		38196
66523678		40117
66523683		36420
66523693		34550
66523698		43429
66523706		246458
66523738		36507
66523748		38909
66523757		34196
66523766		41428
66523770		40339
66523779		37970
66523789		36110
66523907		32544
66523916		4379850
66523933		39028
66523936		42493
66523949		34632
66523953		41992
66523963		38131
66523966		43327
66523978		38914
66523986		41953
66524012		48312
66524051		48224
66524108		38646
66524128		42466
66524145		38487
66524154		41446
66524161		44965
66524168		38806
66524245		45588
66524277		36497
66524280		42350
66524293		31106
66524297		37401
66524364		41888
66524379		42051
66524513		43672
66524519		31578
66524757		326232
66524760		44207
66524764		43588
66524773		326184
66524811		46059
66524874		40848
66524882		34683
66524885		40241
66524904		40462
66524909		3355145
66524917		40388
66524926		37230
66524943		37382
66524947		38521
66524951		35969
66524954		3772691
66524972		40145
66524985		42179
66524990		36466
66524996		42500
66525004		41989
66525038		32221
66525042		39536
66525079		34993
66525083		34993
66525096		39730
66525107		42517
66525114		40678
66525117		40176
66525147		42872
66525150		42679
66525153		32636
66525165		38341
66525260		47877
66525285		43349
66525291		40278
66525295		42581
66525303		41097
66525306		41022
66525311		43476
66525322		41098
66525331		64877
66525335		40542
66525342		43268
66525358		42465
66525391		35029
66525397		40647
66525400		40626
66525410		38997
66525414		35078
66525424		41591
66525427		40517
66525458		42400
66525469		39250
66525499		41840
66525516		39543
66525522		36508
66525526		35654
66525531		42209
66525564		37852
66525568		37750
66525576		39304
66525584		34656
66525595		42516
66525598		41177
66525633		40552
66525646		40762
66525650		40761
66525653		39253
66525656		42520
66525665		38113
66525731		49045
66525734		37485
66525737		41760
66525744		41145
66525749		32878
66525753		41060
66525759		32822
66525794		41863
66525804		41756
66525807		42545
66525811		34548
66525845		42656
66525858		42589
66525867		37297
66525874		38373
66525882		42587
66525886		42587
66525911		41230
66525917		40080
66525954		45875
66526155		3885607
66526174		35190
66526236		35184
66526245		44227
66526263		42240
66526269		47080
66526286		44160
66526362		39750
66526385		36438
66526431		32662
66526438		53586
66526447		41390
66526450		34479
66526456		38029
66526464		41288
66526470		36252
66526473		41707
66526483		31867
66526487		42648
66526511		42648
66526537		40833
66526635		43244
66526642		43717
66526646		39988
66526650		44266
66526656		47763
66526659		34934
66526662		32124
66526670		34294
66526686		41141
66526701		42859
66526707		42860
66526733		32092
66526737		33018
66526748		33654
66526752		39456
66526767		40567
66526771		326148
66526828		32778
66526846		53565
66529173		36286
66529200		31805
66529238		35596
66529252		34984
66529306		43423
66529328		37305
66529331		37305
66529338		39720
66529463		39143
66529467		37278
66529476		41801
66529480		36643
66529483		39070
66529516		33283
66529526		37413
66529540		35925
66529543		38753
66529551		34677
66529554		31517
66529600		40551
66529630		35174
66529639		35296
66529647		48805
66529673		43783
66529683		37029
66529734		37080
66529741		31560
66529744		34955
66529793		40323
66529797		39090
66529823		3355126
66529827		31105
66529835		36748
66529843		2768997
66529855		317952
66529862		37965
66529864		39524
66529866		42470
66529873		32598
66529875		32168
66529880		39757
66529882		53566
66529891		43904
66529894		43904
66529899		33470
66529931		36731
66529941		38399
66529961		37661
66529968		31990
66530010		43325
66530013		37520
66530023		42634
66530039		33597
66530058		40612
66530060		40611
66530076		40717
66530106		41259
66530114		35043
66530142		36760
66530147		36760
66530150		40872
66530153		41450
66530192		37798
66530204		33026
66530240		42586
66530243		40724
66530247		37775
66530257		33782
66530260		37143
66530284		43330
66530328		37142
66530332		53445
66530338		46391
66530341		43456
66530373		33421
66530377		33421
66530381		38586
66530401		40259
66530404		34359
66530407		42702
66530411		43290
66530423		34256
66530430		43505
66530454		40701
66530527		42492
66530530		42492
66530537		35426
66530600		32966
66530616		37999
66530653		32771
66530680		35158
66530688		39349
66530730		33849
66530776		44071
66530897		251430
66530901		37427
66530912		31781
66530948		42783
66530952		38863
66530972		37117
66531055		35748
66531162		39026
66531166		43730
66531170		31079
66531173		36400
66531176		39777
66531179		38528
66531196		41529
66531199		41525
66531307		34488
66531362		31554
66531366		31554
66531373		246393
66531379		32162
66531384		40400
66531425		43562
66531429		43562
66531434		41550
66531474		43652
66531509		35712
66531515		39572
66531524		33678
66531538		32101
66531588		42940
66531601		32437
66531606		42601
66531676		36975
66531681		44643
66531704		33346
66531719		43693
66531723		3772641
66531726		33256
66531729		32787
66531770		36585
66531777		39881
66531780		34312
66531794		34419
66531797		34420
66531834		33845
66531851		39651
66531854		48071
66531857		39828
66531869		36653
66531937		36408
66531954		39645
66531971		35724
66531977		59173
66532014		33824
66532039		33999
66532061		35142
66532125		36037
66532171		38761
66532264		36045
66532333		35583
66532439		31118
66532480		33198
66532483		33196
66532488		38893
66532523		36102
[truncated: 4,300 more rows]

## Sheet: Phenotype Enrichment
Gene Ontology Process	canonicalName	Entrez Gene neighbors	o24 up	o24 down	c24 up	c24 down	vsh up	vsh down
GO:0006464	protein modification process	23	0.0809094	0.00371065	0.091426	0.0102729	0.113584	1
GO:0043412	macromolecule modification	24	0.0872109	0.00420666	0.0984512	0.0115932	0.122077	1
GO:0051960	regulation of nervous system development	8	1	0.00543699	1	0.157289	1	1
GO:0001505	regulation of neurotransmitter levels	8	1	0.00543699	1	0.010731	1	1
GO:0007269	neurotransmitter secretion	8	1	0.00543699	1	0.010731	1	1
GO:0023061	signal release	8	1	0.00543699	1	0.010731	1	1
GO:0003001	generation of a signal involved in cell-cell signaling	8	1	0.00543699	1	0.010731	1	1
GO:0006836	neurotransmitter transport	8	1	0.00543699	1	0.010731	1	1
GO:0060284	regulation of cell development	13	1	0.014546	1	0.243582	0.288065	1
GO:0046903	secretion	14	1	0.0168337	1	0.0324345	1	1
GO:0032940	secretion by cell	14	1	0.0168337	1	0.0324345	1	1
GO:0045595	regulation of cell differentiation	15	1	0.019267	1	0.275742	0.324735	1
GO:0040007	growth	15	1	0.019267	1	0.0369753	1	1
GO:0019226	transmission of nerve impulse	17	1	0.0245551	1	0.0467502	1	1
GO:0035637	multicellular organismal signaling	17	1	0.0245551	1	0.0467502	1	1
GO:0007268	synaptic transmission	17	1	0.0245551	1	0.0467502	1	1
GO:2000026	regulation of multicellular organismal development	18	1	0.027402	1	0.321608	0.376421	1
GO:0007267	cell-cell signaling	18	1	0.027402	1	0.0519638	0.376421	1
GO:0007399	nervous system development	48	0.267827	0.0295746	0.678977	0.267827	0.724673	0.62588
GO:0050793	regulation of developmental process	19	1	0.030379	1	0.336288	0.392805	1
GO:0051239	regulation of multicellular organismal process	22	1	0.0400546	1	0.378575	0.439562	1
GO:0007154	cell communication	24	1	0.0470895	1	0.0872109	0.468827	1
GO:0065008	regulation of biological quality	60	0.737522	0.0530171	0.761713	0.365086	0.803705	1
GO:0050877	neurological system process	27	1	0.0584499	1	0.106989	1	1
GO:0048666	neuron development	29	0.120824	0.0665238	0.491421	0.46771	0.535823	0.442932
GO:0048523	negative regulation of cellular process	29	0.46771	0.0665238	0.491421	0.46771	1	1
GO:0009894	regulation of catabolic process	5	1	0.0731742	1	0.101215	1	1
GO:0051493	regulation of cytoskeleton organization	5	1	0.0731742	1	0.101215	1	1
GO:0051124	synaptic growth at neuromuscular junction	5	1	0.0731742	1	0.101215	1	1
GO:0065009	regulation of molecular function	5	1	0.0731742	1	0.101215	1	1
GO:0017145	stem cell division	5	1	0.0731742	1	1	1	1
GO:0044270	cellular nitrogen compound catabolic process	5	1	0.0731742	1	0.101215	1	1
GO:0050767	regulation of neurogenesis	5	1	0.0731742	1	1	1	1
GO:0008037	cell recognition	5	1	0.0731742	1	0.101215	1	1
GO:0008038	neuron recognition	5	1	0.0731742	1	0.101215	1	1
GO:0044262	cellular carbohydrate metabolic process	31	0.490904	0.0749684	0.515147	0.490904	0.560325	0.119176
GO:0003008	system process	31	1	0.0749684	1	0.13511	1	1
GO:0030182	neuron differentiation	32	0.142406	0.0793221	0.526618	0.502146	0.572115	0.47645
GO:0043241	protein complex disassembly	6	1	0.087217	1	0.120281	1	1
GO:0022411	cellular component disassembly	6	1	0.087217	1	0.120281	1	1
GO:0043624	cellular protein complex disassembly	6	1	0.087217	1	0.120281	1	1
GO:0071845	cellular component disassembly at cellular level	6	1	0.087217	1	0.120281	1	1
GO:0032984	macromolecular complex disassembly	6	1	0.087217	1	0.120281	1	1
GO:0034623	cellular macromolecular complex disassembly	6	1	0.087217	1	0.120281	1	1
GO:0048589	developmental growth	6	1	0.087217	1	0.120281	1	1
GO:0007528	neuromuscular junction development	6	1	0.087217	1	0.120281	1	1
GO:0048741	skeletal muscle fiber development	6	1	0.087217	1	0.120281	1	1
GO:0048747	muscle fiber development	6	1	0.087217	1	0.120281	1	1
GO:0070647	protein modification by small protein conjugation or removal	6	1	0.087217	1	1	1	1
GO:0007422	peripheral nervous system development	6	1	0.087217	1	0.120281	1	1
GO:0048699	generation of neurons	34	0.157268	0.0882776	0.548805	0.523941	0.594806	0.49775
GO:0022008	neurogenesis	34	0.157268	0.0882776	0.548805	0.523941	0.594806	0.49775
GO:0044282	small molecule catabolic process	34	0.523941	0.0882776	0.548805	0.157268	1	0.139116
GO:0007416	synapse assembly	7	1	0.101068	1	0.13897	1	1
GO:0001754	eye photoreceptor cell differentiation	7	1	0.101068	1	1	1	1
GO:0001751	compound eye photoreceptor cell differentiation	7	1	0.101068	1	1	1	1
GO:0051129	negative regulation of cellular component organization	7	1	0.101068	1	0.13897	1	1
GO:0010646	regulation of cell communication	7	1	0.101068	1	0.13897	1	1
GO:0015991	ATP hydrolysis coupled proton transport	7	1	0.101068	1	1	1	1
GO:0015988	energy coupled proton transport, against electrochemical gradient	7	1	0.101068	1	1	1	1
GO:0048519	negative regulation of biological process	38	0.564899	0.107101	0.590297	0.564899	1	1
GO:0045596	negative regulation of cell differentiation	8	1	0.11473	1	1	1	1
GO:0060537	muscle tissue development	8	1	0.11473	1	0.157289	1	1
GO:0007519	skeletal muscle tissue development	8	1	0.11473	1	0.157289	1	1
GO:0014706	striated muscle tissue development	8	1	0.11473	1	0.157289	1	1
GO:0046530	photoreceptor cell differentiation	8	1	0.11473	1	1	1	1
GO:0048515	spermatid differentiation	8	1	0.11473	1	1	1	1
GO:0007286	spermatid development	8	1	0.11473	1	1	1	1
GO:0009056	catabolic process	83	0.848358	0.117615	0.867692	0.249102	0.648425	0.213892
GO:0050808	synapse organization	9	1	0.128204	1	0.175247	1	1
GO:0051093	negative regulation of developmental process	9	1	0.128204	1	1	1	1
GO:0001745	compound eye morphogenesis	9	1	0.128204	1	1	1	1
GO:0048592	eye morphogenesis	9	1	0.128204	1	1	1	1
GO:0005975	carbohydrate metabolic process	43	0.0555848	0.132121	0.0664094	0.611496	0.30196	0.0456992
GO:0044087	regulation of cellular component biogenesis	10	1	0.141494	1	0.192848	0.229531	1
GO:0040008	regulation of growth	10	1	0.141494	1	0.192848	1	1
GO:0033043	regulation of organelle organization	10	1	0.141494	1	0.192848	1	1
GO:0001654	eye development	10	1	0.141494	1	1	0.229531	1
GO:0048749	compound eye development	10	1	0.141494	1	1	0.229531	1
GO:0051649	establishment of localization in cell	47	1	0.153133	0.670991	0.0694224	0.716885	1
GO:0060538	skeletal muscle organ development	11	1	0.154601	1	0.2101	1	1
GO:0006096	glycolysis	11	1	0.154601	1	0.2101	1	0.196545
GO:0023051	regulation of signaling	11	1	0.154601	1	0.2101	0.249528	1
GO:0071843	cellular component biogenesis at cellular level	11	1	0.154601	1	0.2101	1	1
GO:0007283	spermatogenesis	13	0.243582	0.180276	1	1	1	1
GO:0048232	male gamete generation	13	0.243582	0.180276	1	1	1	1
GO:0006935	chemotaxis	13	0.243582	0.180276	1	0.243582	0.288065	1
GO:0042330	taxis	13	0.243582	0.180276	1	0.243582	0.288065	1
GO:0007411	axon guidance	13	0.243582	0.180276	1	0.243582	0.288065	1
GO:0007517	muscle organ development	14	0.259824	0.192848	0.275742	0.259824	1	1
GO:0010608	posttranscriptional regulation of gene expression	14	1	0.192848	1	1	1	1
GO:0046365	monosaccharide catabolic process	14	1	0.192848	1	0.259824	1	0.243582
GO:0019320	hexose catabolic process	14	1	0.192848	1	0.259824	1	0.243582
GO:0006007	glucose catabolic process	14	1	0.192848	1	0.259824	1	0.243582
GO:0044248	cellular catabolic process	56	0.711865	0.202862	0.736651	0.332842	0.780105	0.684792
GO:0051301	cell division	15	0.0369753	0.205247	0.29243	1	1	1
GO:0055001	muscle cell development	15	0.275742	0.205247	1	0.275742	1	1
GO:0055002	striated muscle cell development	15	0.275742	0.205247	1	0.275742	1	1
GO:0006006	glucose metabolic process	15	1	0.205247	1	0.275742	1	0.258687
GO:0006511	ubiquitin-dependent protein catabolic process	15	1	0.205247	1	1	0.324735	1
GO:0019941	modification-dependent protein catabolic process	15	1	0.205247	1	1	0.324735	1
GO:0043632	modification-dependent macromolecule catabolic process	15	1	0.205247	1	1	0.324735	1
GO:0044085	cellular component biogenesis	57	0.340933	0.208549	0.743137	0.110345	0.786244	1
GO:0051146	striated muscle cell differentiation	16	0.291341	0.217474	1	0.291341	1	1
GO:0042692	muscle cell differentiation	16	0.291341	0.217474	1	0.291341	1	1
GO:0043062	extracellular structure organization	16	0.291341	0.217474	1	0.291341	1	1
GO:0009144	purine nucleoside triphosphate metabolic process	16	1	0.217474	1	0.291341	1	1
GO:0009141	nucleoside triphosphate metabolic process	16	1	0.217474	1	0.291341	1	1
GO:0009205	purine ribonucleoside triphosphate metabolic process	16	1	0.217474	1	0.291341	1	1
GO:0009199	ribonucleoside triphosphate metabolic process	16	1	0.217474	1	0.291341	1	1
GO:0034220	ion transmembrane transport	16	1	0.217474	1	1	1	1
GO:0046164	alcohol catabolic process	16	1	0.217474	1	0.291341	1	0.273513
GO:0051641	cellular localization	59	1	0.219997	0.755665	0.119525	0.454707	1
GO:0051171	regulation of nitrogen compound metabolic process	17	0.306628	0.229531	0.324735	0.306628	0.359621	1
GO:0019219	regulation of nucleobase, nucleoside, nucleotide and nucleic acid metabolic process	17	0.306628	0.229531	0.324735	0.306628	0.359621	1
GO:0007409	axonogenesis	17	0.306628	0.229531	1	0.306628	0.359621	0.288065
GO:0007067	mitosis	17	1	0.229531	1	1	0.359621	1
GO:0006818	hydrogen transport	17	1	0.229531	1	1	1	1
GO:0015992	proton transport	17	1	0.229531	1	1	1	1
GO:0019318	hexose metabolic process	17	1	0.229531	1	0.306628	1	0.288065
GO:0044275	cellular carbohydrate catabolic process	17	1	0.229531	1	0.306628	1	0.288065
GO:0048522	positive regulation of cellular process	17	1	0.229531	1	0.306628	0.359621	1
GO:0021700	developmental maturation	18	1	0.241421	1	1	0.376421	1
GO:0048469	cell maturation	18	1	0.241421	1	1	0.376421	1
GO:0071822	protein complex subunit organization	18	1	0.241421	1	0.321608	1	1
GO:0007423	sensory organ development	18	1	0.241421	1	1	0.0740196	1
GO:0044257	cellular protein catabolic process	18	1	0.241421	1	0.321608	0.376421	1
GO:0051603	proteolysis involved in cellular protein catabolic process	18	1	0.241421	1	0.321608	0.376421	1
GO:0000087	M phase of mitotic cell cycle	18	1	0.241421	1	1	0.376421	1
GO:0000280	nuclear division	18	1	0.241421	1	1	0.376421	1
GO:0015672	monovalent inorganic cation transport	18	1	0.241421	1	1	1	1
GO:0005996	monosaccharide metabolic process	18	1	0.241421	1	0.321608	1	0.302348
GO:0048468	cell development	63	0.389008	0.243144	0.779029	0.755354	0.490508	0.729186
GO:0009887	organ morphogenesis	19	1	0.253146	1	1	1	1
GO:0044265	cellular macromolecule catabolic process	19	1	0.253146	1	0.336288	0.392805	1
GO:0048285	organelle fission	19	1	0.253146	1	1	0.392805	1
GO:0016052	carbohydrate catabolic process	19	1	0.253146	1	0.336288	0.392805	0.316366
GO:0009605	response to external stimulus	20	0.350672	0.264707	1	0.350672	0.0892082	1
GO:0061061	muscle structure development	21	0.0687925	0.276107	0.385257	0.364765	1	1
GO:0051276	chromosome organization	21	0.364765	0.276107	0.385257	0.364765	1	1
GO:0048667	cell morphogenesis involved in neuron differentiation	22	0.0747671	0.287347	0.399575	0.378575	0.439562	0.356874
GO:0000904	cell morphogenesis involved in differentiation	22	0.0747671	0.287347	0.399575	0.378575	0.439562	0.356874
GO:0009150	purine ribonucleotide metabolic process	22	1	0.287347	0.399575	0.378575	1	1
GO:0006163	purine nucleotide metabolic process	22	1	0.287347	0.399575	0.378575	1	1
GO:0009259	ribonucleotide metabolic process	22	1	0.287347	0.399575	0.378575	1	1
GO:0048518	positive regulation of biological process	22	1	0.287347	1	0.378575	0.439562	1
GO:0055085	transmembrane transport	22	1	0.287347	1	1	1	1
GO:0000902	cell morphogenesis	23	0.0809094	0.298431	0.413582	0.392105	0.454379	0.369877
GO:0048858	cell projection morphogenesis	23	0.0809094	0.298431	0.413582	0.392105	0.454379	0.369877
GO:0032990	cell part morphogenesis	23	0.0809094	0.298431	0.413582	0.392105	0.454379	0.369877
GO:0048812	neuron projection morphogenesis	23	0.0809094	0.298431	0.413582	0.392105	0.454379	0.369877
GO:0051128	regulation of cellular component organization	23	1	0.298431	1	0.392105	0.454379	1
GO:0072521	purine-containing compound metabolic process	23	1	0.298431	0.413582	0.392105	1	1
GO:0031175	neuron projection development	24	0.0872109	0.309358	0.427284	0.405361	0.468827	0.382636
GO:0006812	cation transport	24	1	0.309358	1	1	1	1
GO:0030030	cell projection organization	25	0.0936632	0.320133	0.440686	0.418349	0.482914	0.395157
GO:0016310	phosphorylation	25	0.418349	0.320133	0.440686	0.0936632	0.482914	1
GO:0006066	alcohol metabolic process	25	1	0.320133	1	0.418349	1	0.395157
GO:0040011	locomotion	26	0.431072	0.330756	1	0.431072	0.496649	0.407443
GO:0030163	protein catabolic process	26	1	0.330756	1	0.431072	0.496649	0.407443
GO:0006886	intracellular protein transport	26	1	0.330756	0.453795	0.100258	0.496649	1
GO:0034613	cellular protein localization	26	1	0.330756	0.453795	0.100258	0.496649	1
GO:0007281	germ cell development	27	0.443537	0.341229	1	1	0.510041	1
GO:0034621	cellular macromolecular complex subunit organization	27	0.443537	0.341229	0.466616	0.443537	1	1
GO:0043933	macromolecular complex subunit organization	27	0.443537	0.341229	0.466616	0.443537	1	1
GO:0006753	nucleoside phosphate metabolic process	27	1	0.341229	0.466616	0.443537	1	1
GO:0009117	nucleotide metabolic process	27	1	0.341229	0.466616	0.443537	1	1
GO:0010468	regulation of gene expression	28	0.455748	0.351555	0.479157	1	0.523096	1
GO:0006811	ion transport	29	1	0.361734	1	1	1	1
GO:0006793	phosphorus metabolic process	30	0.479427	0.37177	0.503416	0.0215576	0.548231	1
GO:0006796	phosphate metabolic process	30	0.479427	0.37177	0.503416	0.0215576	0.548231	1
GO:0009057	macromolecule catabolic process	30	1	0.37177	1	0.479427	0.176014	0.454319
GO:0055086	nucleobase, nucleoside and nucleotide metabolic process	30	1	0.37177	0.503416	0.479427	1	1
GO:0006457	protein folding	30	1	0.37177	1	0.479427	0.548231	1
GO:0000226	microtubule cytoskeleton organization	85	0.552452	0.372419	1	0.0910587	0.37308	0.510827
GO:0000279	M phase	85	0.552452	0.372419	1	0.261073	0.161148	0.510827
GO:0022403	cell cycle phase	87	0.565978	0.384056	1	0.273156	0.171445	0.524146
GO:0000278	mitotic cell cycle	88	0.572646	0.389855	0.883939	0.279235	0.176691	0.53073
GO:0016044	cellular membrane organization	32	1	0.391416	1	0.0256787	1	1
GO:0061024	membrane organization	32	1	0.391416	1	0.0256787	1	1
GO:0015031	protein transport	32	1	0.391416	0.526618	0.142406	0.572115	1
GO:0007017	microtubule-based process	89	0.579251	0.395638	1	0.104308	0.402929	0.537263
GO:0032989	cellular component morphogenesis	33	0.149794	0.401031	0.537835	0.513157	0.583606	0.487202
GO:0022402	cell cycle process	91	0.592268	0.407159	1	0.297603	0.192798	0.550173
GO:0045184	establishment of protein localization	34	1	0.410508	0.548805	0.157268	0.594806	1
GO:0048610	cellular process involved in reproduction	35	0.164822	0.41985	0.55953	1	0.605723	1
GO:0003006	developmental process involved in reproduction	35	0.164822	0.41985	0.55953	1	0.605723	1
GO:0070727	cellular macromolecule localization	36	1	0.429059	0.570018	0.172451	0.23335	1
GO:0016192	vesicle-mediated transport	37	1	0.438136	1	0.180147	1	1
GO:0007049	cell cycle	97	0.334772	0.441284	0.908588	0.334772	0.226533	0.58761
GO:0009888	tissue development	38	1	0.447083	1	0.564899	0.636835	1
GO:0048477	oogenesis	39	0.195723	0.455901	0.600098	1	0.646682	1
GO:0007292	female gamete generation	39	0.195723	0.455901	0.600098	1	0.646682	1
GO:0046907	intracellular transport	39	1	0.455901	0.600098	0.195723	0.646682	1
GO:0046483	heterocycle metabolic process	39	1	0.455901	0.600098	0.574615	1	0.547551
GO:0008104	protein localization	42	1	0.481602	0.628206	0.219464	0.674735	1
GO:0048609	multicellular organismal reproductive process	44	0.235484	0.498124	0.645908	1	0.692258	1
GO:0032504	multicellular organism reproduction	44	0.235484	0.498124	0.645908	1	0.692258	1
GO:0019953	sexual reproduction	44	0.235484	0.498124	0.645908	1	0.692258	1
GO:0007276	gamete generation	44	0.235484	0.498124	0.645908	1	0.692258	1
GO:0007010	cytoskeleton organization	108	0.692251	0.501746	1	0.179147	0.53954	0.650991
GO:0022414	reproductive process	45	0.243539	0.506206	0.654461	1	0.700683	1
GO:0000003	reproduction	45	0.243539	0.506206	0.654461	1	0.700683	1
GO:0006091	generation of precursor metabolites and energy	46	0.637184	0.51417	0.662821	0.251617	1	0.225074
GO:0042221	response to chemical stimulus	46	0.637184	0.51417	1	0.637184	0.331364	0.609643
GO:0071844	cellular component assembly at cellular level	49	0.275952	0.537375	0.686781	0.275952	0.732259	1
GO:0022607	cellular component assembly	49	0.275952	0.537375	0.686781	0.275952	0.732259	1
GO:0006508	proteolysis	50	1	0.544885	1	0.668985	0.128827	0.641492
GO:0051231	spindle elongation	52	0.683896	0.559577	1	0.300356	0.389376	0.270135
GO:0000022	mitotic spindle elongation	52	0.683896	0.559577	1	0.300356	0.389376	0.270135
GO:0044281	small molecule metabolic process	120	0.477233	0.563893	0.278507	0.477233	1	0.712167
GO:0033036	macromolecule localization	60	1	0.614172	0.761713	0.365086	0.463772	1
GO:0007052	mitotic spindle organization	72	0.80233	0.684699	1	0.185913	0.276425	0.419809
GO:0007051	spindle organization	73	0.466323	0.690016	1	0.191435	0.283754	0.427054
GO:0006412	translation	102	0.659161	0.813153	1	0.659161	0.497728	0.617278
GO:0055114	oxidation-reduction process	102	0.905227	0.813153	0.920076	0.659161	0.943208	0.123648
GO:0018193	peptidyl-amino acid modification	6	0.00588975	1	0.00676833	0.120281	0.144418	1
GO:0010927	cellular component assembly involved in morphogenesis	12	0.0240993	1	0.241258	1	1	1
GO:0016358	dendrite development	5	0.101215	1	0.108118	1	1	1
GO:0048813	dendrite morphogenesis	5	0.101215	1	0.108118	1	1	1
GO:0006281	DNA repair	5	0.101215	1	0.108118	1	0.121797	1
GO:0006730	one-carbon metabolic process	5	0.101215	1	0.108118	0.101215	1	1
GO:0051253	negative regulation of RNA metabolic process	5	0.101215	1	0.108118	1	1	1
GO:0045934	negative regulation of nucleobase, nucleoside, nucleotide and nucleic acid metabolic process	5	0.101215	1	0.108118	1	1	1
GO:0051172	negative regulation of nitrogen compound metabolic process	5	0.101215	1	0.108118	1	1	1
GO:0006122	mitochondrial electron transport, ubiquinol to cytochrome c	5	0.101215	1	0.108118	1	1	1
GO:0048646	anatomical structure formation involved in morphogenesis	28	0.113846	1	0.479157	1	1	1
GO:0001709	cell fate determination	6	0.120281	1	1	1	1	1
GO:0045214	sarcomere organization	6	0.120281	1	1	1	1	1
GO:0006259	DNA metabolic process	6	0.120281	1	0.128389	1	0.144418	1
GO:0006418	tRNA aminoacylation for protein translation	6	0.120281	1	1	1	1	1
GO:0043039	tRNA aminoacylation	6	0.120281	1	1	1	1	1
GO:0043038	amino acid activation	6	0.120281	1	1	1	1	1
GO:0034728	nucleosome organization	6	0.120281	1	0.128389	1	1	1
GO:0031497	chromatin assembly	6	0.120281	1	0.128389	1	1	1
GO:0016568	chromatin modification	6	0.120281	1	0.128389	0.120281	1	1
GO:0007293	germarium-derived egg chamber formation	7	0.13897	1	1	1	1	1
GO:0006399	tRNA metabolic process	7	0.13897	1	1	1	1	1
GO:2000113	negative regulation of cellular macromolecule biosynthetic process	7	0.13897	1	0.148228	1	1	1
GO:0009890	negative regulation of biosynthetic process	7	0.13897	1	0.148228	1	1	1
GO:0010558	negative regulation of macromolecule biosynthetic process	7	0.13897	1	0.148228	1	1	1
GO:0031327	negative regulation of cellular biosynthetic process	7	0.13897	1	0.148228	1	1	1
GO:0006323	DNA packaging	7	0.13897	1	0.148228	1	1	1
GO:0051297	centrosome organization	8	0.157289	1	1	0.157289	1	1
GO:0031023	microtubule organizing center organization	8	0.157289	1	1	0.157289	1	1
GO:0031324	negative regulation of cellular metabolic process	8	0.157289	1	0.167645	1	1	1
GO:0071103	DNA conformation change	8	0.157289	1	0.167645	1	1	1
GO:0030239	myofibril assembly	9	0.175247	1	1	1	1	1
GO:0007346	regulation of mitotic cell cycle	9	0.175247	1	0.186649	1	1	1
GO:0006355	regulation of transcription, DNA-dependent	9	0.175247	1	0.186649	1	0.209034	1
GO:0034660	ncRNA metabolic process	9	0.175247	1	1	1	1	1
GO:0010629	negative regulation of gene expression	9	0.175247	1	0.186649	1	1	1
GO:0016458	gene silencing	9	0.175247	1	0.186649	1	1	1
GO:0040029	regulation of gene expression, epigenetic	9	0.175247	1	0.186649	1	1	1
GO:0000910	cytokinesis	10	0.192848	1	0.205247	1	1	1
GO:0045165	cell fate commitment	10	0.192848	1	1	1	0.229531	1
GO:0008360	regulation of cell shape	10	0.192848	1	0.205247	1	1	1
GO:0006351	transcription, DNA-dependent	10	0.192848	1	0.205247	1	0.229531	1
GO:0032774	RNA biosynthetic process	10	0.192848	1	0.205247	1	0.229531	1
GO:0006333	chromatin assembly or disassembly	10	0.192848	1	0.205247	1	1	1
GO:0007015	actin filament organization	11	0.2101	1	1	1	1	1
GO:0030707	ovarian follicle cell development	11	0.2101	1	0.223447	1	1	1
GO:0022610	biological adhesion	11	0.2101	1	0.223447	1	1	1
GO:0007155	cell adhesion	11	0.2101	1	0.223447	1	1	1
GO:0031032	actomyosin structure organization	12	0.227009	1	1	1	1	1
GO:0051726	regulation of cell cycle	12	0.227009	1	0.241258	1	1	1
GO:0010605	negative regulation of macromolecule metabolic process	12	0.227009	1	0.241258	1	1	1
GO:0007166	cell surface receptor linked signaling pathway	12	0.227009	1	0.241258	1	0.0349435	1
GO:0042773	ATP synthesis coupled electron transport	13	0.243582	1	0.258687	0.243582	1	1
GO:0042775	mitochondrial ATP synthesis coupled electron transport	13	0.243582	1	0.258687	0.243582	1	1
GO:0009892	negative regulation of metabolic process	13	0.243582	1	0.258687	1	1	1
GO:0008283	cell proliferation	14	0.259824	1	1	1	1	1
GO:0051252	regulation of RNA metabolic process	14	0.259824	1	0.275742	1	0.306628	1
GO:0022904	respiratory electron transport chain	15	0.275742	1	0.29243	0.275742	1	1
GO:0022900	electron transport chain	16	0.291341	1	0.308758	0.291341	1	1
GO:0009994	oocyte differentiation	17	0.306628	1	1	1	0.359621	1
GO:0006119	oxidative phosphorylation	17	0.306628	1	0.324735	0.306628	1	1
GO:0006325	chromatin organization	17	0.306628	1	0.324735	0.306628	1	1
GO:2000112	regulation of cellular macromolecule biosynthetic process	18	0.321608	1	0.340366	1	0.376421	1
GO:0010556	regulation of macromolecule biosynthetic process	18	0.321608	1	0.340366	1	0.376421	1
GO:0009889	regulation of biosynthetic process	19	0.336288	1	0.355659	1	0.0814978	1
GO:0031326	regulation of cellular biosynthetic process	19	0.336288	1	0.355659	1	0.0814978	1
GO:0065003	macromolecular complex assembly	19	0.336288	1	0.355659	1	1	1
GO:0034622	cellular macromolecular complex assembly	19	0.336288	1	0.355659	1	1	1
GO:0030036	actin cytoskeleton organization	23	0.392105	1	1	1	1	1
GO:0030029	actin filament-based process	23	0.392105	1	1	1	1	1
GO:0006974	response to DNA damage stimulus	27	0.443537	1	0.466616	0.443537	0.510041	1
GO:0045333	cellular respiration	30	0.479427	1	0.503416	0.479427	1	1
GO:0015980	energy derivation by oxidation of organic compounds	32	0.502146	1	0.526618	0.502146	1	0.47645
GO:0006520	cellular amino acid metabolic process	33	0.513157	1	0.537835	1	1	0.487202
GO:0044106	cellular amine metabolic process	34	0.523941	1	0.548805	1	1	0.49775
GO:0033554	cellular response to stress	37	0.554979	1	0.580272	0.554979	0.626731	0.528205
GO:0009308	amine metabolic process	38	0.564899	1	0.590297	1	0.636835	0.166846
GO:0006950	response to stress	56	0.711865	1	0.736651	0.711865	0.427087	0.684792
GO:0019752	carboxylic acid metabolic process	59	0.731315	1	0.755665	1	1	0.704582
GO:0006082	organic acid metabolic process	59	0.731315	1	0.755665	1	1	0.704582
GO:0043436	oxoacid metabolic process	59	0.731315	1	0.755665	1	1	0.704582
GO:0042180	cellular ketone metabolic process	61	0.743596	1	0.767621	1	1	0.717131
GO:0006959	humoral immune response	5	1	1	1	1	0.121797	1
GO:0006955	immune response	6	1	1	1	1	0.144418	1
GO:0007349	cellularization	6	1	1	1	1	1	1
GO:0007498	mesoderm development	8	1	1	1	1	1	1
GO:0007264	small GTPase mediated signal transduction	9	1	1	1	1	1	1
GO:0010324	membrane invagination	24	1	1	1	0.405361	1	1
GO:0006897	endocytosis	24	1	1	1	0.405361	1	1
GO:0048193	Golgi vesicle transport	10	1	1	1	1	1	1
GO:0035556	intracellular signal transduction	11	1	1	1	1	1	1
GO:0002376	immune system process	11	1	1	1	1	0.249528	1
GO:0051246	regulation of protein metabolic process	12	1	1	1	1	1	1
GO:0051704	multi-organism process	16	1	1	1	1	0.342395	1
GO:0006413	translational initiation	16	1	1	1	1	1	1
GO:0006911	phagocytosis, engulfment	18	1	1	1	0.321608	1	1
GO:0006909	phagocytosis	18	1	1	1	0.321608	1	1
GO:0007317	regulation of pole plasm oskar mRNA localization	5	1	1	1	1	0.121797	1
GO:2000241	regulation of reproductive process	5	1	1	1	1	0.121797	1
GO:0060281	regulation of oocyte development	5	1	1	1	1	0.121797	1
GO:0051235	maintenance of location	5	1	1	1	1	1	1
GO:0055065	metal ion homeostasis	5	1	1	1	1	1	1
GO:0006875	cellular metal ion homeostasis	5	1	1	1	1	1	1
GO:0007297	ovarian follicle cell migration	5	1	1	1	1	1	1
GO:0034330	cell junction organization	5	1	1	1	1	1	1
GO:0045216	cell-cell junction organization	5	1	1	1	1	1	1
GO:0042461	photoreceptor cell development	5	1	1	1	1	1	1
GO:0009084	glutamine family amino acid biosynthetic process	5	1	1	1	1	1	1
GO:0006915	apoptosis	5	1	1	1	1	1	1
GO:0031344	regulation of cell projection organization	5	1	1	1	1	1	1
GO:0060249	anatomical structure homeostasis	5	1	1	1	1	1	1
GO:0009306	protein secretion	5	1	1	1	1	1	1
GO:0016325	oocyte microtubule cytoskeleton organization	6	1	1	1	1	1	1
GO:0030951	establishment or maintenance of microtubule cytoskeleton polarity	6	1	1	1	1	1	1
GO:0030952	establishment or maintenance of cytoskeleton polarity	6	1	1	1	1	1	1
GO:0030003	cellular cation homeostasis	6	1	1	1	1	1	1
GO:0055080	cation homeostasis	6	1	1	1	1	1	1
GO:0051707	response to other organism	6	1	1	1	1	0.144418	1
GO:0009607	response to biotic stimulus	6	1	1	1	1	0.144418	1
GO:0016331	morphogenesis of embryonic epithelium	6	1	1	1	1	1	1
GO:0007391	dorsal closure	6	1	1	1	1	1	1
GO:0045995	regulation of embryonic development	7	1	1	1	1	0.166489	1
GO:0002118	aggressive behavior	7	1	1	1	1	1	1
GO:0002121	inter-male aggressive behavior	7	1	1	1	1	1	1
GO:0051705	behavioral interaction between organisms	7	1	1	1	1	1	1
GO:0045451	pole plasm oskar mRNA localization	8	1	1	1	1	0.188023	1
GO:0060341	regulation of cellular localization	8	1	1	1	1	0.188023	1
GO:0050801	ion homeostasis	8	1	1	1	1	1	1
GO:0006873	cellular ion homeostasis	8	1	1	1	1	1	1
GO:0006417	regulation of translation	8	1	1	1	1	1	1
GO:0007420	brain development	8	1	1	1	1	1	1
GO:0009064	glutamine family amino acid metabolic process	8	1	1	1	1	1	1
GO:0019094	pole plasm mRNA localization	9	1	1	1	1	0.209034	1
GO:0060810	intracellular mRNA localization involved in pattern specification process	9	1	1	1	1	0.209034	1
GO:0007316	pole plasm RNA localization	9	1	1	1	1	0.209034	1
GO:0060811	intracellular mRNA localization involved in anterior/posterior axis specification	9	1	1	1	1	0.209034	1
GO:0048878	chemical homeostasis	9	1	1	1	1	1	1
GO:0055082	cellular chemical homeostasis	9	1	1	1	1	1	1
GO:0022416	bristle development	9	1	1	1	1	0.0199431	1
GO:0007559	histolysis	9	1	1	1	1	0.209034	1
GO:0016271	tissue death	9	1	1	1	1	0.209034	1
GO:0035070	salivary gland histolysis	9	1	1	1	1	0.209034	1
GO:0035071	salivary gland cell autophagic cell death	9	1	1	1	1	0.209034	1
GO:0048102	autophagic cell death	9	1	1	1	1	0.209034	1
GO:0051674	localization of cell	9	1	1	1	1	1	1
GO:0006928	cellular component movement	9	1	1	1	1	1	1
GO:0048870	cell motility	9	1	1	1	1	1	1
GO:0016477	cell migration	9	1	1	1	1	1	1
GO:0048598	embryonic morphogenesis	9	1	1	1	1	1	1
GO:0008652	cellular amino acid biosynthetic process	9	1	1	1	1	1	1
GO:0008298	intracellular mRNA localization	10	1	1	1	1	0.229531	1
GO:0007028	cytoplasm organization	10	1	1	1	1	0.229531	1
GO:0007315	pole plasm assembly	10	1	1	1	1	0.229531	1
GO:0007005	mitochondrion organization	10	1	1	1	0.192848	0.229531	1
GO:0032268	regulation of cellular protein metabolic process	10	1	1	1	1	1	1
GO:0007314	oocyte anterior/posterior axis specification	11	1	1	1	1	0.249528	1
GO:0008358	maternal determination of anterior/posterior axis, embryo	11	1	1	1	1	0.249528	1
GO:0009880	embryonic pattern specification	12	1	1	1	1	0.269036	1
GO:0007351	tripartite regional subdivision	12	1	1	1	1	0.269036	1
GO:0000578	embryonic axis specification	12	1	1	1	1	0.269036	1
GO:0009948	anterior/posterior axis specification	12	1	1	1	1	0.269036	1
GO:0008595	anterior/posterior axis specification, embryo	12	1	1	1	1	0.269036	1
GO:0007350	blastoderm segmentation	12	1	1	1	1	0.269036	1
GO:0001700	embryonic development via the syncytial blastoderm	12	1	1	1	1	1	1
GO:0007435	salivary gland morphogenesis	12	1	1	1	1	0.269036	1
GO:0007431	salivary gland development	12	1	1	1	1	0.269036	1
GO:0022612	gland morphogenesis	12	1	1	1	1	0.269036	1
GO:0035272	exocrine system development	12	1	1	1	1	0.269036	1
GO:0007417	central nervous system development	12	1	1	1	1	1	1
GO:0009309	amine biosynthetic process	12	1	1	1	1	1	1
GO:0009952	anterior/posterior pattern formation	13	1	1	1	1	0.288065	1
GO:0035282	segmentation	13	1	1	1	1	0.288065	1
GO:0009792	embryo development ending in birth or egg hatching	13	1	1	1	1	1	1
GO:0006403	RNA localization	14	1	1	1	1	0.306628	1
GO:0012501	programmed cell death	14	1	1	1	1	0.306628	1
GO:0048707	instar larval or pupal morphogenesis	14	1	1	1	1	0.306628	1
GO:0060429	epithelium development	14	1	1	1	1	1	1
GO:0002009	morphogenesis of an epithelium	14	1	1	1	1	1	1
GO:0048729	tissue morphogenesis	14	1	1	1	1	1	1
GO:0016053	organic acid biosynthetic process	14	1	1	1	1	1	1
GO:0046394	carboxylic acid biosynthetic process	14	1	1	1	1	1	1
GO:0007309	oocyte axis specification	15	1	1	1	1	0.324735	1
GO:0007163	establishment or maintenance of cell polarity	15	1	1	1	1	1	1
GO:0016265	death	15	1	1	1	1	0.324735	1
GO:0008219	cell death	15	1	1	1	1	0.324735	1
GO:0007552	metamorphosis	15	1	1	1	1	0.324735	1
GO:0048732	gland development	15	1	1	1	1	0.324735	1
GO:0048599	oocyte development	16	1	1	1	1	0.342395	1
GO:0007308	oocyte construction	16	1	1	1	1	0.342395	1
GO:0032879	regulation of localization	17	1	1	1	1	0.359621	1
GO:0009798	axis specification	17	1	1	1	1	0.359621	1
GO:0009886	post-embryonic morphogenesis	17	1	1	1	1	0.359621	1
GO:0019725	cellular homeostasis	24	1	1	1	1	0.468827	1
GO:0042592	homeostatic process	25	1	1	1	1	0.482914	1
GO:0003002	regionalization	26	1	1	1	1	0.496649	1
GO:0007389	pattern specification process	27	1	1	1	1	0.510041	1
GO:0002165	instar larval or pupal development	27	1	1	1	1	0.510041	1
GO:0009791	post-embryonic development	28	1	1	1	1	0.523096	1
GO:0007610	behavior	29	1	1	1	1	0.535823	1
GO:0009790	embryo development	31	1	1	1	1	0.560325	1
GO:0044271	cellular nitrogen compound biosynthetic process	35	1	1	0.55953	1	1	1
GO:0044283	small molecule biosynthetic process	38	1	1	0.590297	1	1	1
GO:0007098	centrosome cycle	5	1	1	1	0.101215	1	1
GO:0006890	retrograde vesicle-mediated transport, Golgi to ER	5	1	1	1	1	1	1
GO:0007059	chromosome segregation	6	1	1	1	0.120281	0.144418	1
GO:0010883	regulation of lipid storage	6	1	1	1	1	1	1
GO:0019915	lipid storage	7	1	1	1	1	1	1
GO:0006414	translational elongation	10	1	1	1	1	0.0245551	1
GO:0010876	lipid localization	13	1	1	1	1	1	1
GO:0044255	cellular lipid metabolic process	25	1	1	1	1	1	1
GO:0006629	lipid metabolic process	28	1	1	1	1	1	1
GO:0000077	DNA damage checkpoint	5	1	1	1	1	1	1
GO:0031570	DNA integrity checkpoint	5	1	1	1	1	1	1
GO:2000602	regulation of interphase of mitotic cell cycle	5	1	1	1	1	1	1
GO:0048489	synaptic vesicle transport	5	1	1	1	1	1	1
GO:0010389	regulation of G2/M transition of mitotic cell cycle	5	1	1	1	1	1	1
GO:0051329	interphase of mitotic cell cycle	5	1	1	1	1	1	1
GO:0000086	G2/M transition of mitotic cell cycle	5	1	1	1	1	1	1
GO:0071780	mitotic cell cycle G2/M transition checkpoint	5	1	1	1	1	1	1
GO:0051325	interphase	5	1	1	1	1	1	1
GO:0009314	response to radiation	5	1	1	1	1	1	1
GO:0009416	response to light stimulus	5	1	1	1	1	1	1
GO:0031576	G2/M transition checkpoint	5	1	1	1	1	1	1
GO:0007095	mitotic cell cycle G2/M transition DNA damage checkpoint	5	1	1	1	1	1	1
GO:0031572	G2/M transition DNA damage checkpoint	5	1	1	1	1	1	1
GO:0006626	protein targeting to mitochondrion	6	1	1	1	0.120281	0.144418	1
GO:0072655	establishment of protein localization in mitochondrion	6	1	1	1	0.120281	0.144418	1
GO:0070585	protein localization in mitochondrion	6	1	1	1	0.120281	0.144418	1
GO:0006869	lipid transport	6	1	1	1	1	1	1
GO:0009953	dorsal/ventral pattern formation	7	1	1	1	1	1	1
GO:0030001	metal ion transport	7	1	1	1	1	1	1
GO:0000075	cell cycle checkpoint	7	1	1	1	1	1	1
GO:0045786	negative regulation of cell cycle	7	1	1	1	1	1	1
GO:0007050	cell cycle arrest	7	1	1	1	1	1	1
GO:0071156	regulation of cell cycle arrest	7	1	1	1	1	1	1
GO:0007093	mitotic cell cycle checkpoint	7	1	1	1	1	1	1
GO:0072594	establishment of protein localization to organelle	8	1	1	1	0.157289	0.188023	1
GO:0010564	regulation of cell cycle process	8	1	1	1	1	1	1
GO:0071702	organic substance transport	9	1	1	1	1	1	1
GO:0017038	protein import	10	1	1	0.205247	0.192848	0.229531	1
GO:0015986	ATP synthesis coupled proton transport	10	1	1	1	1	1	1
GO:0015985	energy coupled proton transport, down electrochemical gradient	10	1	1	1	1	1	1
GO:0010259	multicellular organismal aging	11	1	1	1	1	1	0.196545
GO:0008340	determination of adult lifespan	11	1	1	1	1	1	0.196545
GO:0007568	aging	11	1	1	1	1	1	0.196545
GO:0006754	ATP biosynthetic process	11	1	1	1	1	1	1
GO:0033365	protein localization to organelle	12	1	1	0.241258	0.227009	0.269036	1
GO:0006839	mitochondrial transport	12	1	1	1	0.227009	0.269036	1
GO:0009201	ribonucleoside triphosphate biosynthetic process	12	1	1	1	1	1	1
GO:0009206	purine ribonucleoside triphosphate biosynthetic process	12	1	1	1	1	1	1
GO:0009142	nucleoside triphosphate biosynthetic process	12	1	1	1	1	1	1
GO:0009145	purine nucleoside triphosphate biosynthetic process	12	1	1	1	1	1	1
GO:0006605	protein targeting	13	1	1	0.258687	0.243582	0.288065	1
GO:0035220	wing disc development	13	1	1	1	1	0.288065	1
GO:0046034	ATP metabolic process	13	1	1	1	1	1	1
GO:0009628	response to abiotic stimulus	14	1	1	1	1	1	1
GO:0007444	imaginal disc development	18	1	1	1	1	0.376421	1
GO:0009260	ribonucleotide biosynthetic process	18	1	1	0.340366	1	1	1
GO:0009165	nucleotide biosynthetic process	18	1	1	0.340366	1	1	1
GO:0009152	purine ribonucleotide biosynthetic process	18	1	1	0.340366	1	1	1
GO:0006164	purine nucleotide biosynthetic process	18	1	1	0.340366	1	1	1
GO:0072522	purine-containing compound biosynthetic process	19	1	1	0.355659	1	1	1
GO:0034404	nucleobase, nucleoside and nucleotide biosynthetic process	20	1	1	0.37062	1	1	1
GO:0034654	nucleobase, nucleoside, nucleotide and nucleic acid biosynthetic process	20	1	1	0.37062	1	1	1
GO:0018130	heterocycle biosynthetic process	26	1	1	0.453795	1	1	1
GO:0005976	polysaccharide metabolic process	6	1	1	1	1	0.144418	0.00506889
GO:0034637	cellular carbohydrate biosynthetic process	5	1	1	1	1	1	0.0942696
GO:0000302	response to reactive oxygen species	5	1	1	1	1	1	0.0942696
GO:0009066	aspartate family amino acid metabolic process	5	1	1	1	1	1	0.0942696
GO:0009072	aromatic amino acid family metabolic process	5	1	1	1	1	1	0.0942696
GO:0010035	response to inorganic substance	6	1	1	1	1	1	0.11211
GO:0016051	carbohydrate biosynthetic process	7	1	1	1	1	1	0.129625
GO:0009063	cellular amino acid catabolic process	8	1	1	1	1	1	0.146821
GO:0009310	amine catabolic process	8	1	1	1	1	1	0.146821
GO:0070887	cellular response to chemical stimulus	9	1	1	1	1	1	0.163703
GO:0006979	response to oxidative stress	12	1	1	1	1	1	0.212516
GO:0006725	cellular aromatic compound metabolic process	12	1	1	1	1	1	0.212516
GO:0016054	organic acid catabolic process	13	1	1	1	1	1	0.228193
GO:0046395	carboxylic acid catabolic process	13	1	1	1	1	1	0.228193
GO:0048511	rhythmic process	5	1	1	1	1	0.121797	1
GO:0007623	circadian rhythm	5	1	1	1	1	0.121797	1
GO:0007622	rhythmic behavior	5	1	1	1	1	0.121797	1
GO:0048512	circadian behavior	5	1	1	1	1	0.121797	1
GO:0006468	protein phosphorylation	6	1	1	1	1	0.144418	1
GO:0009891	positive regulation of biosynthetic process	6	1	1	1	1	0.144418	1
GO:0031328	positive regulation of cellular biosynthetic process	6	1	1	1	1	0.144418	1
GO:0031325	positive regulation of cellular metabolic process	6	1	1	1	1	0.144418	1
GO:0009893	positive regulation of metabolic process	7	1	1	1	1	0.166489	1
GO:0010033	response to organic substance	8	1	1	1	1	0.188023	1
GO:0031122	cytoplasmic microtubule organization	8	1	1	1	1	0.188023	1
GO:0009966	regulation of signal transduction	9	1	1	1	1	0.209034	1
GO:0048583	regulation of response to stimulus	11	1	1	1	1	0.249528	1
GO:0007626	locomotory behavior	13	1	1	1	1	0.288065	1
GO:0045454	cell redox homeostasis	13	1	1	1	1	0.288065	1
GO:0008380	RNA splicing	16	1	1	1	1	0.342395	1
GO:0006396	RNA processing	21	1	1	1	1	0.424367	1
GO:0006732	coenzyme metabolic process	27	1	1	1	1	1	1
GO:0051186	cofactor metabolic process	27	1	1	1	1	1	1
GO:0032787	monocarboxylic acid metabolic process	22	1	1	1	1	1	1
GO:0006084	acetyl-CoA metabolic process	16	1	1	1	1	1	1
GO:0006631	fatty acid metabolic process	16	1	1	1	1	1	1
GO:0051187	cofactor catabolic process	15	1	1	1	1	1	1
GO:0009109	coenzyme catabolic process	15	1	1	1	1	1	1
GO:0009060	aerobic respiration	15	1	1	1	1	1	1
GO:0000377	RNA splicing, via transesterification reactions with bulged adenosine as nucleophile	15	1	1	1	1	1	1
GO:0000398	nuclear mRNA splicing, via spliceosome	15	1	1	1	1	1	1
GO:0000375	RNA splicing, via transesterification reactions	15	1	1	1	1	1	1
GO:0016071	mRNA metabolic process	15	1	1	1	1	1	1
GO:0006397	mRNA processing	15	1	1	1	1	1	1
GO:0006099	tricarboxylic acid cycle	14	1	1	1	1	1	1
GO:0046356	acetyl-CoA catabolic process	14	1	1	1	1	1	1
GO:0007424	open tracheal system development	14	1	1	1	1	1	1
GO:0060541	respiratory system development	14	1	1	1	1	1	1
GO:0070271	protein complex biogenesis	13	1	1	1	1	1	1
GO:0006461	protein complex assembly	13	1	1	1	1	1	1
GO:0043623	cellular protein complex assembly	13	1	1	1	1	1	1
GO:0002164	larval development	11	1	1	1	1	1	1
GO:0042335	cuticle development	11	1	1	1	1	1	1
GO:0002168	instar larval development	10	1	1	1	1	1	1
GO:0022613	ribonucleoprotein complex biogenesis	9	1	1	1	1	1	1
GO:0035295	tube development	9	1	1	1	1	1	1
GO:0008610	lipid biosynthetic process	9	1	1	1	1	1	1
GO:0035152	regulation of tube architecture, open tracheal system	9	1	1	1	1	1	1
GO:0090066	regulation of anatomical structure size	8	1	1	1	1	1	1
GO:0009266	response to temperature stimulus	8	1	1	1	1	1	1
GO:0048569	post-embryonic organ development	8	1	1	1	1	1	1
GO:0035239	tube morphogenesis	8	1	1	1	1	1	1
GO:0030534	adult behavior	7	1	1	1	1	1	1
GO:0008344	adult locomotory behavior	7	1	1	1	1	1	1
GO:0006913	nucleocytoplasmic transport	7	1	1	0.148228	1	1	1
GO:0051169	nuclear transport	7	1	1	0.148228	1	1	1
GO:0051258	protein polymerization	7	1	1	1	1	1	1
GO:0042254	ribosome biogenesis	7	1	1	1	1	1	1
GO:0040003	chitin-based cuticle development	7	1	1	1	1	1	1
GO:0009408	response to heat	7	1	1	1	1	1	1
GO:0016042	lipid catabolic process	7	1	1	1	1	1	1
GO:0048563	post-embryonic organ morphogenesis	7	1	1	1	1	1	1
GO:0007560	imaginal disc morphogenesis	7	1	1	1	1	1	1
GO:0035150	regulation of tube size	7	1	1	1	1	1	1
GO:0035151	regulation of tube size, open tracheal system	7	1	1	1	1	1	1
GO:0018904	organic ether metabolic process	7	1	1	1	1	1	1
GO:0006662	glycerol ether metabolic process	7	1	1	1	1	1	1
GO:0044242	cellular lipid catabolic process	7	1	1	1	1	1	1
GO:0010604	positive regulation of macromolecule metabolic process	6	1	1	1	1	1	1
GO:0015931	nucleobase, nucleoside, nucleotide and nucleic acid transport	6	1	1	1	1	1	1
GO:0042048	olfactory behavior	6	1	1	1	1	1	1
GO:0007635	chemosensory behavior	6	1	1	1	1	1	1
GO:0006090	pyruvate metabolic process	6	1	1	1	1	1	1
GO:0009108	coenzyme biosynthetic process	6	1	1	1	1	1	1
GO:0051188	cofactor biosynthetic process	6	1	1	1	1	1	1
GO:0010557	positive regulation of macromolecule biosynthetic process	5	1	1	1	1	1	1
GO:0007629	flight behavior	5	1	1	1	1	1	1
GO:0072359	circulatory system development	5	1	1	1	1	1	1
GO:0072358	cardiovascular system development	5	1	1	1	1	1	1
GO:0007507	heart development	5	1	1	1	1	1	1
GO:0043484	regulation of RNA splicing	5	1	1	1	1	1	1
GO:0050684	regulation of mRNA processing	5	1	1	1	1	1	1
GO:0048024	regulation of nuclear mRNA splicing, via spliceosome	5	1	1	1	1	1	1
GO:0035017	cuticle pattern formation	5	1	1	1	1	1	1
GO:0031047	gene silencing by RNA	5	1	1	1	1	1	1
GO:0006733	oxidoreduction coenzyme metabolic process	5	1	1	1	1	1	1
GO:0050658	RNA transport	5	1	1	1	1	1	1
GO:0051236	establishment of RNA localization	5	1	1	1	1	1	1
GO:0050657	nucleic acid transport	5	1	1	1	1	1	1
GO:0006081	cellular aldehyde metabolic process	5	1	1	1	1	1	1
GO:0030198	extracellular matrix organization	5	1	1	1	1	1	1
GO:0006820	anion transport	5	1	1	1	1	1	1
GO:0060562	epithelial tube morphogenesis	5	1	1	1	1	1	1
GO:0019438	aromatic compound biosynthetic process	5	1	1	1	1	1	1
GO:0006633	fatty acid biosynthetic process	5	1	1	1	1	1	1
GO:0051049	regulation of transport	5	1	1	1	1	1	1
GO:0034440	lipid oxidation	5	1	1	1	1	1	1
GO:0007018	microtubule-based movement	5	1	1	1	1	1	1
GO:0006635	fatty acid beta-oxidation	5	1	1	1	1	1	1
GO:0030258	lipid modification	5	1	1	1	1	1	1
GO:0019395	fatty acid oxidation	5	1	1	1	1	1	1
GO:0009062	fatty acid catabolic process	5	1	1	1	1	1	1
GO:0072329	monocarboxylic acid catabolic process	5	1	1	1	1	1	1

## Sheet: Global pheontype enrichment
Gene Ontology Process	canonicalName	Entrez Gene neighbors	O24	C24	VSH	BI	ND	PH	VB
GO:0007017	translation	102	0.001	0.001	0.181	0.704	0.008	1	0.001
GO:0051231	negative regulation of macromolecule metabolic process	12	0.708	0.457	0.884	0.397	0	0.021	0.011
GO:0055002	protein targeting to mitochondrion	6	0.925	0.876	0.379	0.889	0	0.024	0.025
GO:0006911	establishment of protein localization in mitochondrion	6	0.925	0.876	0.379	0.889	0	0.024	0.025
GO:0006909	protein localization in mitochondrion	6	0.925	0.876	0.379	0.889	0	0.024	0.025
GO:0044087	organic ether metabolic process	7	1	0.88	0.018	0.826	0.055	0.001	0.037
GO:0006626	glycerol ether metabolic process	7	1	0.88	0.018	0.826	0.055	0.001	0.037
GO:0007051	spindle elongation	52	0	0	0.169	0.283	0.235	1	0.039
GO:0007052	mitotic spindle elongation	52	0	0	0.169	0.283	0.235	1	0.039
GO:0006662	protein import	10	0.957	0.949	0.687	0.62	0	0.025	0.048
GO:0000022	response to oxidative stress	12	0.896	0.942	0.153	0.655	0.019	0	0.122
GO:0022008	cell cycle phase	87	0	0.003	0.87	0.151	0.146	0.998	0.157
GO:0018279	M phase	85	0	0.005	0.875	0.091	0.177	0.998	0.188
GO:0018196	spindle organization	73	0	0	0.572	0.029	0.191	0.999	0.225
GO:0006487	mitotic spindle organization	72	0	0	0.538	0.034	0.212	1	0.249
GO:0048699	microtubule cytoskeleton organization	85	0	0	0.602	0.036	0.251	0.999	0.426
GO:0055114	cell redox homeostasis	13	0.9	0.697	0.004	0.464	0.128	0	0.463
GO:0000226	microtubule-based process	89	0	0	0.665	0.022	0.701	0.995	0.472
GO:0045454	cytoskeleton organization	108	0.001	0	0.685	0.147	0.844	1	0.524
GO:0000279	generation of neurons	34	0.678	0.696	1	0.213	0.08	0.884	0.699
GO:0030182	neurogenesis	34	0.678	0.696	1	0.213	0.08	0.884	0.699
GO:0048589	protein N-linked glycosylation	2	0.537	0.717	1	0.096	0.133	0.664	0.709
GO:0051124	peptidyl-asparagine modification	2	0.537	0.717	1	0.096	0.133	0.664	0.709
GO:0050808	protein N-linked glycosylation via asparagine	2	0.537	0.717	1	0.096	0.133	0.664	0.709
GO:0022403	neuron differentiation	32	0.577	0.627	1	0.212	0.107	0.927	0.787
GO:0006412	humoral immune response	5	0.881	0.966	1	0.047	0.645	0.747	0.868
GO:0006959	neuron development	29	0.444	0.693	1	0.099	0.123	0.92	0.895
GO:0010605	immune response	6	0.673	0.876	1	0.131	0.579	0.858	0.901
GO:0048666	protein modification process	23	0.089	0.293	0.995	0.632	0.903	1	0.903
GO:0006979	macromolecule modification	24	0.066	0.191	0.998	0.441	0.865	1	0.926
GO:0007010	oxidation-reduction process	102	0.92	0.929	0.325	0.577	1	0.07	0.959
GO:0018904	regulation of cellular component biogenesis	10	0.311	0.458	0.978	0	0.29	0.718	0.981
GO:0006464	phagocytosis, engulfment	18	0.006	0.037	0.698	0.258	1	0.962	0.993
GO:0006955	phagocytosis	18	0.006	0.037	0.698	0.258	1	0.962	0.993
GO:0017038	muscle cell development	15	0.028	0.272	0.915	0.092	1	0.779	0.996
GO:0043412	striated muscle cell development	15	0.028	0.272	0.915	0.092	1	0.779	0.996
GO:0072655	synapse organization	9	0.022	0.07	0.34	0.006	0.989	0.793	1
GO:0070585	instar larval development	10	0.769	0.863	0.993	0.059	0.72	0.815	1
GO:0006944	synaptic growth at neuromuscular junction	5	0.01	0.075	0.866	0.016	0.99	0.851	1
GO:0055001	developmental growth	6	0.005	0.047	0.905	0.007	1	0.933	1
GO:0051493	membrane fusion	3	0.176	0.151	0.767	0.001	0.849	0.987	1
GO:0061025	organelle fusion	3	0.176	0.151	0.767	0.001	0.849	0.987	1
GO:0048284	cellular membrane fusion	3	0.176	0.151	0.767	0.001	0.849	0.987	1
GO:0002168	regulation of cytoskeleton organization	5	0.033	0.075	0.972	0.018	0.982	0.992	1
