# Supplementary material for: Correlation of proteome-wide changes with social immunity behaviors provides insight into resistance to the parasitic mite, Varroa destructor, in the honey bee (Apis mellifera)
Source: Genome Biol. 2012 Sep 28;13(9):R81. doi: 10.1186/gb-2012-13-9-r81 (PMC3491398; doi:10.1186/gb-2012-13-9-r81)
Supplement: Additional file 2 — Spreadsheet of five pages for antenna dataset. Page 1, P values and protein annotation. For each protein identified the resultant P value from the correlation analysis with each trait and refseq annotation is provided. Page 2, T statistic for each correlation provides a standardized value for the rate of change for each protein against per unit of each trait measured. Page 3, EGAN mapping, honey bee protein GI mapped to NCBI fly gene id. Page 4, P values for biological process gene enrichment for protein groups created by trait correlation and direction of correlation. Page 5, P values for global biological process gene enrichments. [file gb-2012-13-9-r81-S2.XLSX]

## Sheet: P values and annotations
Amel GI	C24 (P)	O24 (P)	C48 (P)	O48 (P)	VSH (Q)	C24 (Q)	O24 (Q)	C48 (Q)	O48 (Q)	VSH (Q)	Refseq description
110764071	0.348603	0.030147	0.000140821	0.000142164	0.537894	0.999215	0.903949	0.0985748	0.0995145	0.996025	similar to CG5903-PA
66534614	0.0850827	0.0223759	0.00481106	0.00780683	0.302054	0.999215	0.903949	0.818758	0.999715	0.996025	similar to CG5703-PA
110757574	0.189197	0.167027	0.00552807	0.00284363	0.0939295	0.999215	0.903949	0.818758	0.99527	0.881222	similar to Cysteinyl-tRNA synthetase CG8431-PA
110758626	0.0545133	0.0270412	0.00584827	0.00544098	0.378941	0.999215	0.903949	0.818758	0.999715	0.996025	similar to NADH dehydrogenase [ubiquinone] 1 alpha subcomplex subunit 10, mitochondrial precursor (NADH-ubiquinone oxidoreductase 42 kDa subunit) (Complex I-42KD) (CI-42KD)
110763730	0.00162062	0.00407883	0.00546616	0.00636479	0.276499	0.999215	0.903949	0.818758	0.999715	0.996025	glutathione-S-transferase 1
5834928	0.561078	0.580469	0.803015	0.719717	0.829697	0.999215	0.903949	0.998787	0.999715	0.996025	Cytochrome c oxidase subunit 2
48094573	0.74594	0.393904	0.704419	0.849638	0.833485	0.999215	0.903949	0.998787	0.999715	0.996025	hypothetical LOC408608
48094910	0.857361	0.507319	0.909832	0.936068	0.194018	0.999215	0.903949	0.998787	0.999715	0.963742	similar to CG4747-PA
48095068	0.176612	0.205485	0.880531	0.76017	0.936737	0.999215	0.903949	0.998787	0.999715	0.996025	similar to Fimbrin CG8649-PA, isoform A
48095070	0.770601	0.818064	0.929367	0.981011	0.75096	0.999215	0.903949	0.998787	0.999715	0.996025	hypothetical LOC408695
48095204	0.444052	0.48357	0.68208	0.693534	0.525307	0.999215	0.903949	0.998787	0.999715	0.996025	similar to nervana 3 CG8663-PA, isoform A
48095246	0.440228	0.343563	0.609958	0.630778	0.673734	0.999215	0.903949	0.998787	0.999715	0.996025	similar to CG7777-PA, isoform A
48095525	0.913872	0.986572	0.635019	0.698053	0.0980899	0.999215	0.923107	0.998787	0.999715	0.881222	similar to -Tubulin at 56D CG9277-PB, isoform B
48095863	0.343697	0.486732	0.984366	0.958361	0.77611	0.999215	0.903949	0.998787	0.999715	0.996025	similar to Carbonic anhydrase 1 CG7820-PA
48096138	0.66228	0.616408	0.222452	0.236368	0.797596	0.999215	0.903949	0.998787	0.999715	0.996025	similar to Sorbitol dehydrogenase-2 CG4649-PA
48096291	0.0587747	0.0870645	0.200358	0.236941	0.00557922	0.999215	0.903949	0.998787	0.999715	0.72781	similar to ubiquinol-cytochrome c reductase, Rieske iron-sulfur polypeptide 1
48096485	0.0393244	0.00805149	0.100122	0.121634	0.476002	0.999215	0.903949	0.998787	0.999715	0.996025	similar to CG6259-PA
48096523	0.638274	0.914243	0.833713	0.784802	0.301611	0.999215	0.912672	0.998787	0.999715	0.996025	similar to 14-3-3 CG31196-PC, isoform C
48096664	0.0610489	0.0469788	0.0436202	0.0292104	0.307418	0.999215	0.903949	0.998787	0.999715	0.996025	similar to CG8498-PA
48096676	0.681901	0.756534	0.494483	0.393341	0.188422	0.999215	0.903949	0.998787	0.999715	0.963742	similar to CG6465-PA
48096763	0.933589	0.531461	0.727472	0.662549	0.335654	0.999215	0.903949	0.998787	0.999715	0.996025	similar to sec23 CG1250-PA, isoform A
48096769	0.403199	0.529318	0.063352	0.0471527	0.0335653	0.999215	0.903949	0.998787	0.999715	0.881222	similar to Proteasome subunit alpha type 3 (Proteasome component C8) (Macropain subunit C8) (Multicatalytic endopeptidase complex subunit C8)
48096996	0.113366	0.155672	0.692948	0.666158	0.153332	0.999215	0.903949	0.998787	0.999715	0.922861	mitochondrial cytochrome C
48097100	0.573366	0.634681	0.611258	0.564171	0.718768	0.999215	0.903949	0.998787	0.999715	0.996025	similar to yippee interacting protein 2 CG4600-PA
48097144	0.277426	0.147464	0.101687	0.12377	0.862537	0.999215	0.903949	0.998787	0.999715	0.996025	similar to Signal peptidase complex subunit 2 (Microsomal signal peptidase 25 kDa subunit) (SPase 25 kDa subunit)
48097366	0.578823	0.352621	0.524642	0.500818	0.994602	0.999215	0.903949	0.998787	0.999715	0.996025	similar to ran CG1404-PA, isoform A
48097744	0.609037	0.478304	0.112325	0.0921895	0.515302	0.999215	0.903949	0.998787	0.999715	0.996025	similar to CG6414-PA
48097746	0.675273	0.500387	0.447426	0.497259	0.125861	0.999215	0.903949	0.998787	0.999715	0.889923	similar to Chromobox protein homolog 1 (Heterochromatin protein 1 homolog beta) (HP1 beta) (Modifier 1 protein) (M31) (Heterochromatin protein p25)
48097748	0.918691	0.996672	0.611367	0.579385	0.706235	0.999215	0.924497	0.998787	0.999715	0.996025	similar to CG5028-PA
48097857	0.569729	0.5278	0.716188	0.64249	0.790759	0.999215	0.903949	0.998787	0.999715	0.996025	similar to lethal (2) 37Cc CG10691-PA, isoform A
48097928	0.788814	0.758969	0.698448	0.744342	0.276536	0.999215	0.903949	0.998787	0.999715	0.996025	similar to UBX domain containing 2
48097948	0.107486	0.181066	0.160907	0.12672	0.0993295	0.999215	0.903949	0.998787	0.999715	0.881222	venom serine carboxypeptidase
48098039	0.593057	0.368113	0.206507	0.209718	0.648946	0.999215	0.903949	0.998787	0.999715	0.996025	similar to Aconitase CG9244-PB
48098073	0.491952	0.181859	0.288959	0.288772	0.987327	0.999215	0.903949	0.998787	0.999715	0.996025	similar to Probable cytochrome P450 9f2 (CYPIXF2)
48098081	0.637918	0.846673	0.998787	0.934053	0.687126	0.999215	0.903949	0.998787	0.999715	0.996025	similar to Probable cytochrome P450 9f2 (CYPIXF2)
48098085	0.676346	0.501474	0.447271	0.383191	0.665113	0.999215	0.903949	0.998787	0.999715	0.996025	similar to Probable cytochrome P450 9f2 (CYPIXF2)
48098249	0.0968654	0.335177	0.800397	0.851245	0.21292	0.999215	0.903949	0.998787	0.999715	0.967817	similar to Chloride intracellular channel CG10997-PA
48098315	0.487914	0.735666	0.561207	0.59782	0.155197	0.999215	0.903949	0.998787	0.999715	0.922861	similar to ATP synthase D chain, mitochondrial
48098427	0.354595	0.331791	0.407995	0.458985	0.519065	0.999215	0.903949	0.998787	0.999715	0.996025	similar to Ribosomal protein L26 CG6846-PA
48098918	0.119232	0.0582874	0.302972	0.31231	0.934562	0.999215	0.903949	0.998787	0.999715	0.996025	similar to Ribosomal protein L18 CG8615-PA
48100320	0.424716	0.517806	0.858623	0.890908	0.984273	0.999215	0.903949	0.998787	0.999715	0.996025	similar to Proteasome subunit beta type 4 precursor (Proteasome beta chain) (Macropain beta chain) (Multicatalytic endopeptidase complex beta chain) (Proteasome chain 3)
48100966	0.595815	0.590053	0.126679	0.153285	0.767167	0.999215	0.903949	0.998787	0.999715	0.996025	similar to bellwether CG3612-PA
48101907	0.00409087	0.0322698	0.131826	0.112027	0.0925377	0.999215	0.903949	0.998787	0.999715	0.881222	similar to Tat-binding protein-1 CG10370-PA
48101950	0.675211	0.587453	0.462975	0.598778	0.260755	0.999215	0.903949	0.998787	0.999715	0.996025	similar to Ribosomal protein S9 CG3395-PA, isoform A
48102233	0.04089	0.147863	0.726125	0.898406	0.274462	0.999215	0.903949	0.998787	0.999715	0.996025	similar to CG17233-PA, isoform A
48102403	0.222984	0.40115	0.968377	0.996544	0.0873058	0.999215	0.903949	0.998787	0.999715	0.881222	similar to CG3678-PA
48102814	0.358421	0.326241	0.243631	0.270749	0.274591	0.999215	0.903949	0.998787	0.999715	0.996025	similar to lethal (1) G0156 CG12233-PA, isoform A
48103127	0.537633	0.618728	0.973143	0.891508	0.554332	0.999215	0.903949	0.998787	0.999715	0.996025	ribosomal protein S2e
48103639	0.952519	0.930911	0.948177	0.879692	0.641131	0.999215	0.91643	0.998787	0.999715	0.996025	similar to calcyphosine-like
48104453	0.337189	0.177168	0.278601	0.33686	0.696053	0.999215	0.903949	0.998787	0.999715	0.996025	similar to CG2970-PA
48104474	0.849627	0.96654	0.903944	0.95652	0.265432	0.999215	0.922928	0.998787	0.999715	0.996025	similar to CG8680-PA
48104663	0.824284	0.680288	0.878974	0.873318	0.968153	0.999215	0.903949	0.998787	0.999715	0.996025	similar to Guanine nucleotide-binding protein subunit beta-like protein (Receptor of activated protein kinase C homolog)
48104680	0.563592	0.564764	0.915491	0.954733	0.609319	0.999215	0.903949	0.998787	0.999715	0.996025	similar to thioredoxin-2 CG31884-PA, isoform A
48105655	0.486944	0.331369	0.991552	0.950684	0.402046	0.999215	0.903949	0.998787	0.999715	0.996025	similar to CG33257-PA
48105889	0.795843	0.764085	0.987712	0.856425	0.481607	0.999215	0.903949	0.998787	0.999715	0.996025	similar to ribosomal protein L7a
48106363	0.641985	0.469908	0.46949	0.320815	0.194225	0.999215	0.903949	0.998787	0.999715	0.963742	similar to Ribosomal protein S10b CG14206-PC, isoform C
48106841	0.770866	0.94981	0.993328	0.994397	0.610931	0.999215	0.919303	0.998787	0.999715	0.996025	similar to cAMP-dependent protein kinase R1 CG3263-PC, isoform C
48107260	0.0731403	0.0747917	0.185712	0.256862	0.97202	0.999215	0.903949	0.998787	0.999715	0.996025	similar to CG9306-PA
48109165	0.944784	0.780842	0.846552	0.827494	0.0218493	0.999215	0.903949	0.998787	0.999715	0.881222	similar to CG1124-PA
48110669	0.276531	0.281985	0.789751	0.831391	0.983346	0.999215	0.903949	0.998787	0.999715	0.996025	similar to lethal (2) s5379 CG7085-PA, isoform A
48120572	0.0359968	0.0177753	0.0623049	0.0728716	0.708317	0.999215	0.903949	0.998787	0.999715	0.996025	similar to CG6463-PA
48121613	0.392663	0.20834	0.129378	0.100237	0.0598086	0.999215	0.903949	0.998787	0.999715	0.881222	similar to RhoGDI CG7823-PA
48125538	0.8667	0.81442	0.416904	0.424546	0.469169	0.999215	0.903949	0.998787	0.999715	0.996025	similar to CG8399-PA
48128110	0.674555	0.985273	0.302941	0.262454	0.735617	0.999215	0.923107	0.998787	0.999715	0.996025	similar to Proteasome 25kD subunit CG5266-PA
48128966	0.786389	0.82054	0.658992	0.723625	0.886674	0.999215	0.903949	0.998787	0.999715	0.996025	similar to CG5946-PB, isoform B
48129806	0.892046	0.873107	0.946765	0.967363	0.907165	0.999215	0.903949	0.998787	0.999715	0.996025	similar to SRY interacting protein 1 CG10939-PA
48130977	0.275995	0.253187	0.409843	0.485352	0.696987	0.999215	0.903949	0.998787	0.999715	0.996025	similar to Ribosomal protein L18A CG6510-PA
48132928	0.821668	0.335264	0.450315	0.45528	0.23133	0.999215	0.903949	0.998787	0.999715	0.996025	similar to epsilon subunit of coatomer protein complex isoform a
48138568	0.988212	0.611523	0.703109	0.773902	0.225479	0.999215	0.903949	0.998787	0.999715	0.99043	similar to Uev1A CG10640-PA, isoform A
48138633	0.894793	0.94686	0.740588	0.690579	0.847332	0.999215	0.919303	0.998787	0.999715	0.996025	similar to Ferrochelatase, mitochondrial precursor (Protoheme ferro-lyase) (Heme synthetase)
48138794	0.404447	0.700922	0.947362	0.956183	0.935179	0.999215	0.903949	0.998787	0.999715	0.996025	similar to Cytochrome b5 (CYTB5)
48138819	0.785426	0.617714	0.9349	0.904135	0.457837	0.999215	0.903949	0.998787	0.999715	0.996025	similar to VAMP (vesicle-associated membrane protein)-associated protein A
48139240	0.639674	0.515953	0.440862	0.453319	0.500765	0.999215	0.903949	0.998787	0.999715	0.996025	similar to CG15926-PA
48140499	0.393607	0.377147	0.127978	0.250784	0.118564	0.999215	0.903949	0.998787	0.999715	0.889923	similar to Ribosomal protein S19a CG4464-PA, isoform A
48140590	0.926225	0.582731	0.477375	0.576813	0.313103	0.999215	0.903949	0.998787	0.999715	0.996025	thioredoxin reductase
48141383	0.644894	0.737856	0.973931	0.999715	0.658793	0.999215	0.903949	0.998787	0.999715	0.996025	similar to Glutamine synthetase 2 CG1743-PC, isoform C
48141571	0.338865	0.461645	0.991367	0.967155	0.855004	0.999215	0.903949	0.998787	0.999715	0.996025	similar to CG5567-PA
48141870	0.8318	0.71372	0.534464	0.58165	0.950039	0.999215	0.903949	0.998787	0.999715	0.996025	Mn superoxide dismutase
48142173	0.0978101	0.0734658	0.334979	0.389662	0.103117	0.999215	0.903949	0.998787	0.999715	0.881222	similar to Proteasome subunit alpha type 7-1 (Proteasome 28 kDa subunit 1) (PROS-Dm28.1)
48142237	0.845611	0.71896	0.769694	0.885078	0.594503	0.999215	0.903949	0.998787	0.999715	0.996025	similar to ribosomal protein L31
48142798	0.57974	0.280333	0.0876068	0.0894784	0.495994	0.999215	0.903949	0.998787	0.999715	0.996025	similar to 60S ribosomal protein L7
58531215	0.272092	0.266727	0.041836	0.0509219	0.841645	0.999215	0.903949	0.998787	0.999715	0.996025	ADP/ATP translocase
58585076	0.801572	0.941182	0.621335	0.530775	0.569807	0.999215	0.919303	0.998787	0.999715	0.996025	juvenile hormone esterase
58585086	0.0694875	0.0480653	0.210569	0.348855	0.39667	0.999215	0.903949	0.998787	0.999715	0.996025	transferrin
58585098	0.888043	0.759026	0.278427	0.268897	0.816363	0.999215	0.903949	0.998787	0.999715	0.996025	major royal jelly protein 1
58585104	0.414413	0.163744	0.424448	0.572355	0.820585	0.999215	0.903949	0.998787	0.999715	0.996025	vitellogenin
58585106	0.831703	0.638295	0.176587	0.163539	0.832985	0.999215	0.903949	0.998787	0.999715	0.996025	antennal-specific protein 3c
58585108	0.877836	0.518234	0.268048	0.297301	0.713737	0.999215	0.903949	0.998787	0.999715	0.996025	major royal jelly protein 2
58585118	0.725234	0.802465	0.610524	0.505299	0.104491	0.999215	0.903949	0.998787	0.999715	0.881222	odorant binding protein ASP4
58585122	0.670167	0.613225	0.0789415	0.0555954	0.873293	0.999215	0.903949	0.998787	0.999715	0.996025	odorant binding protein ASP2
58585124	0.177392	0.182555	0.167072	0.175988	0.83554	0.999215	0.903949	0.998787	0.999715	0.996025	odorant binding protein ASP5
58585126	0.33286	0.346803	0.174051	0.183054	0.633306	0.999215	0.903949	0.998787	0.999715	0.996025	odorant binding protein 8
58585132	0.70313	0.659867	0.666861	0.677484	0.788476	0.999215	0.903949	0.998787	0.999715	0.996025	tetraspanin F139
58585146	0.884084	0.91069	0.702833	0.740127	0.953646	0.999215	0.910528	0.998787	0.999715	0.996025	arginine kinase
58585196	0.843137	0.299852	0.350107	0.378264	0.0307353	0.999215	0.903949	0.998787	0.999715	0.881222	prophenoloxidase
58585198	0.453086	0.203013	0.260409	0.240731	0.883725	0.999215	0.903949	0.998787	0.999715	0.996025	translation elongation factor eEF-1 alpha chain
58585202	0.420462	0.316768	0.739743	0.768362	0.635679	0.999215	0.903949	0.998787	0.999715	0.996025	fatty acid binding protein
58585214	0.473114	0.651417	0.831204	0.759835	0.622587	0.999215	0.903949	0.998787	0.999715	0.996025	FABP-like protein
58585246	0.786778	0.758966	0.509206	0.412149	0.918058	0.999215	0.903949	0.998787	0.999715	0.996025	troponin C type IIIa
58585250	0.665327	0.423364	0.112844	0.0901389	0.474588	0.999215	0.903949	0.998787	0.999715	0.996025	#N/A
58585252	0.70896	0.448782	0.754334	0.682829	0.813297	0.999215	0.903949	0.998787	0.999715	0.996025	troponin C type IIa
60115688	0.988764	0.706808	0.784267	0.787401	0.975927	0.999215	0.903949	0.998787	0.999715	0.996025	venom protein 2
62198229	0.497803	0.53677	0.844385	0.815441	0.569233	0.999215	0.903949	0.998787	0.999715	0.996025	troponin C type I
62526112	0.973425	0.976155	0.748675	0.820506	0.490778	0.999215	0.923107	0.998787	0.999715	0.996025	elongation factor 1-alpha
66499088	0.510873	0.583839	0.887694	0.875383	0.00866687	0.999215	0.903949	0.998787	0.999715	0.866687	similar to CG2663-PB, isoform B
66499171	0.480361	0.698041	0.706943	0.65443	0.834464	0.999215	0.903949	0.998787	0.999715	0.996025	similar to maternal expression at 31B CG4916-PA, isoform A
66499293	0.910973	0.694272	0.40104	0.39445	0.347503	0.999215	0.903949	0.998787	0.999715	0.996025	similar to Glucose-6-phosphate isomerase (GPI) (Phosphoglucose isomerase) (PGI) (Phosphohexose isomerase) (PHI)
66499360	0.736076	0.503827	0.310362	0.240278	0.645844	0.999215	0.903949	0.998787	0.999715	0.996025	similar to CG11550-PA
66499419	0.779262	0.677819	0.846541	0.875333	0.586604	0.999215	0.903949	0.998787	0.999715	0.996025	similar to Puromycin sensitive aminopeptidase CG1009-PC, isoform C
66499429	0.934383	0.877921	0.965212	0.982191	0.297984	0.999215	0.903949	0.998787	0.999715	0.996025	similar to CG12262-PA
66499475	0.34522	0.201433	0.195089	0.152294	0.647436	0.999215	0.903949	0.998787	0.999715	0.996025	similar to CG8331-PA
66499585	0.2246	0.536342	0.918243	0.889496	0.193744	0.999215	0.903949	0.998787	0.999715	0.963742	similar to Ribosomal protein L17 CG3203-PD, isoform D
66500127	0.0700004	0.015182	0.0131546	0.010801	0.923835	0.999215	0.903949	0.998787	0.999715	0.996025	similar to LRP16 protein
66500170	0.773271	0.586467	0.846149	0.838026	0.00544404	0.999215	0.903949	0.998787	0.999715	0.72781	similar to CG14476-PB, isoform B
66500174	0.454819	0.71785	0.874936	0.965094	0.111377	0.999215	0.903949	0.998787	0.999715	0.881222	similar to Nucleoplasmin CG7917-PA
66500205	0.600452	0.850256	0.914355	0.891841	0.535745	0.999215	0.903949	0.998787	0.999715	0.996025	similar to CG3731-PB, isoform B
66500213	0.812536	0.540394	0.370817	0.324295	0.739685	0.999215	0.903949	0.998787	0.999715	0.996025	similar to Calcium-binding mitochondrial protein Anon-60Da
66500225	0.644051	0.373568	0.329024	0.269783	0.569845	0.999215	0.903949	0.998787	0.999715	0.996025	similar to CG7470-PA
66500396	0.553774	0.65652	0.51462	0.516884	0.546408	0.999215	0.903949	0.998787	0.999715	0.996025	similar to Tropomyosin 1 CG4898-PD, isoform D
66500400	0.514341	0.394873	0.19095	0.192431	0.70053	0.999215	0.903949	0.998787	0.999715	0.996025	similar to Tropomyosin 1 CG4898-PD, isoform D
66500427	0.120798	0.0967258	0.170107	0.219989	0.457667	0.999215	0.903949	0.998787	0.999715	0.996025	similar to Nascent polypeptide associated complex protein alpha subunit CG8759-PB, isoform B
66500885	0.654775	0.955864	0.76923	0.720274	0.525485	0.999215	0.921562	0.998787	0.999715	0.996025	similar to Ribosomal protein L13A CG1475-PB
66501020	0.970582	0.905189	0.961819	0.95698	0.659232	0.999215	0.910366	0.998787	0.999715	0.996025	similar to Rpt4 CG3455-PA
66501172	0.660542	0.932217	0.731048	0.774525	0.309813	0.999215	0.91643	0.998787	0.999715	0.996025	similar to Rab-protein 2 CG3269-PA
66501507	0.996224	0.995059	0.938929	0.907856	0.0663224	0.999215	0.924497	0.998787	0.999715	0.881222	heat shock protein cognate 5
66503776	0.391199	0.305349	0.374155	0.295645	0.758233	0.999215	0.903949	0.998787	0.999715	0.996025	similar to CG8036-PB, isoform B
66503873	0.0702831	0.155149	0.753336	0.84138	0.990785	0.999215	0.903949	0.998787	0.999715	0.996025	similar to 26S proteasome non-ATPase regulatory subunit 6 (26S proteasome regulatory subunit S10) (Rpn7 protein)
66503969	0.793474	0.379387	0.284933	0.269279	0.446068	0.999215	0.903949	0.998787	0.999715	0.996025	similar to Ero1L CG1333-PB, isoform B
66504157	0.377765	0.189017	0.187014	0.166284	0.154796	0.999215	0.903949	0.998787	0.999715	0.922861	similar to CG4666-PA
66504249	0.801772	0.930315	0.886587	0.953368	0.356475	0.999215	0.91643	0.998787	0.999715	0.996025	similar to CG6453-PA
66504263	0.962965	0.574158	0.475939	0.386449	0.391965	0.999215	0.903949	0.998787	0.999715	0.996025	similar to CG9066-PA
66504343	0.396436	0.403351	0.427034	0.466441	0.767474	0.999215	0.903949	0.998787	0.999715	0.996025	similar to 40S ribosomal protein S3
66504360	0.464679	0.519533	0.724163	0.817092	0.570988	0.999215	0.903949	0.998787	0.999715	0.996025	similar to ATP synthase O subunit, mitochondrial precursor (Oligomycin sensitivity conferral protein) (OSCP)
66504662	0.893042	0.701463	0.974564	0.988137	0.273744	0.999215	0.903949	0.998787	0.999715	0.996025	similar to Coatomer subunit alpha (Alpha-coat protein) (Alpha-COP) (HEPCOP) (HEP-COP)
66504768	0.981427	0.850329	0.988553	0.943119	0.278922	0.999215	0.903949	0.998787	0.999715	0.996025	similar to CG1707-PA
66504786	0.351092	0.278127	0.169719	0.25737	0.514672	0.999215	0.903949	0.998787	0.999715	0.996025	similar to CG2604-PA, isoform A
66505007	0.668167	0.421282	0.819016	0.887714	0.249293	0.999215	0.903949	0.998787	0.999715	0.996025	heat shock protein 70Cb ortholog
66505131	0.473463	0.980572	0.689503	0.791551	0.110201	0.999215	0.923107	0.998787	0.999715	0.881222	similar to igloo CG18285-PA, isoform A
66505480	0.956701	0.791284	0.647283	0.755575	0.676638	0.999215	0.903949	0.998787	0.999715	0.996025	similar to succinate dehydrogenase complex, subunit A, flavoprotein (Fp)
66505531	0.95565	0.824536	0.76741	0.867858	0.115781	0.999215	0.903949	0.998787	0.999715	0.881222	similar to Protein ROP
66505914	0.272748	0.218705	0.362288	0.505347	0.346978	0.999215	0.903949	0.998787	0.999715	0.996025	similar to Succinate dehydrogenase B CG3283-PA
66505984	0.769092	0.554537	0.394935	0.489537	0.850546	0.999215	0.903949	0.998787	0.999715	0.996025	similar to failed axon connections CG4609-PA, isoform A
66506287	0.286243	0.471887	0.460178	0.506673	0.474028	0.999215	0.903949	0.998787	0.999715	0.996025	similar to CG16857-PA
66506411	0.390474	0.533452	0.0948532	0.086871	0.110604	0.999215	0.903949	0.998787	0.999715	0.881222	similar to CG31195-PA
66506619	0.254727	0.296087	0.336417	0.370133	0.465935	0.999215	0.903949	0.998787	0.999715	0.996025	similar to CG3074-PA, isoform A
66506623	0.99198	0.638445	0.310864	0.28677	0.96294	0.999215	0.903949	0.998787	0.999715	0.996025	similar to 60S ribosomal protein L15
66506773	0.585463	0.734178	0.635355	0.576053	0.603156	0.999215	0.903949	0.998787	0.999715	0.996025	similar to coracle CG11949-PC, isoform C
66506786	0.533146	0.62866	0.923795	0.966782	0.282869	0.999215	0.903949	0.998787	0.999715	0.996025	similar to CG5362-PA
66506802	0.438307	0.343943	0.484333	0.493108	0.866148	0.999215	0.903949	0.998787	0.999715	0.996025	hypothetical LOC551774
66506837	0.141865	0.189765	0.734224	0.80296	0.17973	0.999215	0.903949	0.998787	0.999715	0.963742	similar to Pros5 CG12323-PA, isoform A
66506853	0.0711349	0.270592	0.738542	0.65964	0.471076	0.999215	0.903949	0.998787	0.999715	0.996025	similar to CG2767-PA
66506923	0.658232	0.510521	0.964921	0.987902	0.195405	0.999215	0.903949	0.998787	0.999715	0.963742	similar to Ribosomal protein S24 CG3751-PA
66507104	0.537097	0.838922	0.941511	0.785006	0.135204	0.999215	0.903949	0.998787	0.999715	0.91556	similar to CG2943-PA
66507356	0.361083	0.105401	0.260703	0.177241	0.15663	0.999215	0.903949	0.998787	0.999715	0.922861	similar to CG10576-PA, isoform A
66507594	0.335378	0.351063	0.205713	0.150842	0.36296	0.999215	0.903949	0.998787	0.999715	0.996025	similar to Thiolase CG4581-PA
66507623	0.593711	0.369955	0.0599258	0.0680577	0.770859	0.999215	0.903949	0.998787	0.999715	0.996025	similar to Nucleosome remodeling factor
66508439	0.693909	0.610342	0.836128	0.790308	0.577575	0.999215	0.903949	0.998787	0.999715	0.996025	similar to Elongation factor 2 (EF-2)
66508517	0.820557	0.646109	0.540304	0.516913	0.135694	0.999215	0.903949	0.998787	0.999715	0.91556	similar to F-actin capping protein subunit alpha
66508914	0.549878	0.787479	0.989982	0.968929	0.496812	0.999215	0.903949	0.998787	0.999715	0.996025	similar to CG10527-PA
66508940	0.617543	0.468563	0.268282	0.239116	0.734661	0.999215	0.903949	0.998787	0.999715	0.996025	similar to CG6459-PA
66508961	0.79963	0.49229	0.277508	0.360083	0.529169	0.999215	0.903949	0.998787	0.999715	0.996025	similar to CG9471-PA
66509032	0.383249	0.649985	0.904287	0.944339	0.586125	0.999215	0.903949	0.998787	0.999715	0.996025	similar to Proteasome 26S subunit subunit 4 ATPase CG5289-PA
66509333	0.0482412	0.0594073	0.0140298	0.0150166	0.75607	0.999215	0.903949	0.998787	0.999715	0.996025	similar to CG12163-PA, isoform A
66509421	0.541777	0.405934	0.192738	0.221028	0.0765204	0.999215	0.903949	0.998787	0.999715	0.881222	similar to CG12082-PA
66509459	0.841777	0.932312	0.765295	0.753359	0.847527	0.999215	0.91643	0.998787	0.999715	0.996025	similar to small nuclear ribonucleoprotein at 69D CG10753-PA
66509518	0.392447	0.221143	0.182838	0.246203	0.794704	0.999215	0.903949	0.998787	0.999715	0.996025	similar to supercoiling factor CG9148-PA, isoform A
66509654	0.28749	0.441028	0.948629	0.974201	0.92718	0.999215	0.903949	0.998787	0.999715	0.996025	similar to Annexin-B9 (Annexin-9) (Annexin IX)
66509714	0.0613337	0.0923409	0.243079	0.230658	0.464634	0.999215	0.903949	0.998787	0.999715	0.996025	similar to Rpt3 CG16916-PA
66509769	0.256707	0.190461	0.140336	0.123847	0.559891	0.999215	0.903949	0.998787	0.999715	0.996025	similar to Actin-87E
66509780	0.436643	0.333481	0.181852	0.17241	0.74858	0.999215	0.903949	0.998787	0.999715	0.996025	similar to Actin-87E
66510064	0.734192	0.694673	0.998676	0.963704	0.918708	0.999215	0.903949	0.998787	0.999715	0.996025	similar to Putative Achaete Scute Target 1 CG6148-PB, isoform B
66510285	0.727972	0.625328	0.31345	0.307652	0.823727	0.999215	0.903949	0.998787	0.999715	0.996025	similar to Trehalose-6-phosphate synthase 1 CG4104-PA
66510403	0.593673	0.585284	0.146939	0.116798	0.398787	0.999215	0.903949	0.998787	0.999715	0.996025	similar to CG8309-PA
66510482	0.284206	0.232198	0.167641	0.174336	0.583745	0.999215	0.903949	0.998787	0.999715	0.996025	similar to Paramyosin CG5939-PA, isoform A
66510555	0.378731	0.758121	0.861633	0.888379	0.0923659	0.999215	0.903949	0.998787	0.999715	0.881222	similar to UBiQuitin family member (ubq-1)
66510566	0.65632	0.791605	0.53439	0.563249	0.335419	0.999215	0.903949	0.998787	0.999715	0.996025	similar to CG32405-PA
66510581	0.92513	0.486338	0.991902	0.97506	0.313191	0.999215	0.903949	0.998787	0.999715	0.996025	similar to tubulin-specific chaperone a
66510594	0.556479	0.577594	0.417441	0.347872	0.227347	0.999215	0.903949	0.998787	0.999715	0.99043	similar to zinc finger RNA binding protein
66510755	0.521071	0.312298	0.509938	0.503768	0.42173	0.999215	0.903949	0.998787	0.999715	0.996025	similar to CG9373-PA
66511001	0.324238	0.365507	0.158166	0.176945	0.733348	0.999215	0.903949	0.998787	0.999715	0.996025	similar to CG2947-PA, isoform A
66511337	0.362934	0.272835	0.314972	0.386635	0.696136	0.999215	0.903949	0.998787	0.999715	0.996025	similar to Trap1 CG3152-PA
66512039	0.552803	0.260157	0.148741	0.184689	0.882234	0.999215	0.903949	0.998787	0.999715	0.996025	similar to Sterol carrier protein X-related thiolase CG17320-PA
66512107	0.45494	0.548147	0.718127	0.73058	0.959428	0.999215	0.903949	0.998787	0.999715	0.996025	similar to Proteasome subunit beta type 1 (Proteasome 26 kDa subunit)
66512137	0.0518766	0.0287641	0.131427	0.201279	0.0959963	0.999215	0.903949	0.998787	0.999715	0.881222	similar to flotillin CG8200-PB, isoform B
66512307	0.0986432	0.096202	0.161425	0.229401	0.558654	0.999215	0.903949	0.998787	0.999715	0.996025	similar to CG32699-PA
66512625	0.194126	0.458969	0.916964	0.954019	0.872802	0.999215	0.903949	0.998787	0.999715	0.996025	heat shock protein 90
66512737	0.605162	0.46493	0.286264	0.210359	0.855139	0.999215	0.903949	0.998787	0.999715	0.996025	similar to Moesin CG10701-PD, isoform D
66512785	0.793716	0.556144	0.687511	0.678034	0.381665	0.999215	0.903949	0.998787	0.999715	0.996025	similar to BM-40-SPARC CG6378-PA
66512792	0.966521	0.91067	0.909529	0.86842	0.871848	0.999215	0.910528	0.998787	0.999715	0.996025	similar to H2A histone family, member V isoform 1
66512834	0.449844	0.845605	0.858789	0.85785	0.0228533	0.999215	0.903949	0.998787	0.999715	0.881222	similar to CG6330-PA, isoform A
66512838	0.0228517	0.0759956	0.201146	0.215926	0.0232307	0.999215	0.903949	0.998787	0.999715	0.881222	similar to Amphiphysin CG8604-PA
66512887	0.216486	0.124471	0.0180898	0.0140002	0.707463	0.999215	0.903949	0.998787	0.999715	0.996025	similar to CG9391-PA, isoform A
66512983	0.119536	0.0595925	0.112937	0.172807	0.0683019	0.999215	0.903949	0.998787	0.999715	0.881222	similar to CG4382-PA
66512987	0.786142	0.661381	0.599387	0.629802	0.154819	0.999215	0.903949	0.998787	0.999715	0.922861	similar to Transferrin 2 CG10620-PA
66513092	0.897433	0.472609	0.130636	0.169297	0.357725	0.999215	0.903949	0.998787	0.999715	0.996025	similar to mitochondrial malate dehydrogenase precursor
66513205	0.474052	0.530281	0.78848	0.943262	0.919958	0.999215	0.903949	0.998787	0.999715	0.996025	similar to lethal (1) G0022 CG8231-PA
66513257	0.833366	0.670187	0.762104	0.859688	0.935397	0.999215	0.903949	0.998787	0.999715	0.996025	similar to mitochondrial acyl carrier protein 1 CG9160-PB, isoform B
66513260	0.308404	0.272194	0.749532	0.843358	0.750503	0.999215	0.903949	0.998787	0.999715	0.996025	similar to mitochondrial acyl carrier protein 1 CG9160-PB, isoform B
66513481	0.152165	0.266411	0.877305	0.956204	0.708235	0.999215	0.903949	0.998787	0.999715	0.996025	similar to Ubiquitin activating enzyme 1 CG1782-PA
66513527	0.842695	0.468148	0.094598	0.0633906	0.292547	0.999215	0.903949	0.998787	0.999715	0.996025	CuZn superoxide dismutase
66513595	0.934848	0.830935	0.621702	0.650094	0.194483	0.999215	0.903949	0.998787	0.999715	0.963742	similar to SH3 domain-binding glutamic acid-rich protein homolog (SH3BGR protein)
66513627	0.051957	0.0455274	0.307479	0.379311	0.86403	0.999215	0.903949	0.998787	0.999715	0.996025	similar to Rab-protein 11 CG5771-PB, isoform B
66513649	0.109563	0.0899875	0.308883	0.329229	0.70355	0.999215	0.903949	0.998787	0.999715	0.996025	similar to Spectrin alpha chain
66513705	0.392139	0.374377	0.247704	0.304858	0.695427	0.999215	0.903949	0.998787	0.999715	0.996025	similar to Delta-aminolevulinic acid dehydratase (Porphobilinogen synthase) (ALADH)
66513815	0.948768	0.933567	0.279056	0.291035	0.554622	0.999215	0.91643	0.998787	0.999715	0.996025	similar to CG7359-PA
66513879	0.536647	0.543959	0.756949	0.751621	0.336161	0.999215	0.903949	0.998787	0.999715	0.996025	similar to Threonyl-tRNA synthetase CG5353-PA, isoform A
66513934	0.97864	0.787434	0.331914	0.329681	0.587544	0.999215	0.903949	0.998787	0.999715	0.996025	similar to Sodium/potassium-transporting ATPase subunit beta-2 (Sodium/potassium-dependent ATPase beta-2 subunit) (Protein nervana 2)
66514673	0.66401	0.66282	0.719038	0.67849	0.300033	0.999215	0.903949	0.998787	0.999715	0.996025	similar to Muscle LIM protein at 84B CG1019-PA, isoform A
66515272	0.743944	0.797545	0.830514	0.865204	0.387361	0.999215	0.903949	0.998787	0.999715	0.996025	similar to Vacuolar ATP synthase catalytic subunit A, osteoclast isoform (V-ATPase subunit A 2) (Vacuolar proton pump alpha subunit 2) (V-ATPase 69 kDa subunit 2) (Isoform HO68)
66515294	0.893303	0.907401	0.959594	0.877747	0.288323	0.999215	0.910366	0.998787	0.999715	0.996025	similar to Vacuolar ATP synthase subunit D 1 (V-ATPase D subunit 1) (Vacuolar proton pump D subunit 1) (dV-ATPase D)
66515350	0.0521277	0.0892507	0.0556647	0.0523345	0.258169	0.999215	0.903949	0.998787	0.999715	0.996025	similar to CG3523-PA
66515679	0.412707	0.655825	0.444887	0.426579	0.562985	0.999215	0.903949	0.998787	0.999715	0.996025	similar to Epididymal secretory protein E1 precursor (Niemann-Pick disease type C2 protein) (hE1)
66515955	0.119749	0.07374	0.291453	0.304516	0.869286	0.999215	0.903949	0.998787	0.999715	0.996025	similar to Ribosomal protein L35A CG2099-PA
66515987	0.430996	0.624661	0.743691	0.9414	0.221075	0.999215	0.903949	0.998787	0.999715	0.99043	similar to Translationally controlled tumor protein CG4800-PA
66516122	0.28591	0.128202	0.311821	0.315805	0.0669051	0.999215	0.903949	0.998787	0.999715	0.881222	similar to lethal (2) 44DEa CG8732-PB, isoform B
66516797	0.0736922	0.180172	0.629489	0.684912	0.0163051	0.999215	0.903949	0.998787	0.999715	0.881222	similar to RNA binding motif protein 4
66516926	0.426159	0.382778	0.594595	0.671034	0.364841	0.999215	0.903949	0.998787	0.999715	0.996025	similar to Ribosomal protein L8 CG1263-PA, isoform A
66517066	0.127292	0.190111	0.123946	0.159453	0.803552	0.999215	0.903949	0.998787	0.999715	0.996025	similar to Glyceraldehyde 3 phosphate dehydrogenase 1 CG12055-PA, isoform A
66517155	0.102751	0.209303	0.599647	0.61464	0.749942	0.999215	0.903949	0.998787	0.999715	0.996025	similar to 14-3-3 CG17870-PC, isoform C
66517287	0.214958	0.0854499	0.0828905	0.105492	0.134492	0.999215	0.903949	0.998787	0.999715	0.91556	similar to Neural conserved at 73EF CG11661-PA, isoform A
66517317	0.780395	0.645162	0.795018	0.726928	0.211273	0.999215	0.903949	0.998787	0.999715	0.96661	similar to lethal (1) G0230 CG2968-PA
66517407	0.965292	0.853474	0.342053	0.373327	0.905728	0.999215	0.903949	0.998787	0.999715	0.996025	similar to Ribosomal protein S4 CG11276-PA, isoform A
66517659	0.856087	0.938966	0.977758	0.925972	0.0464127	0.999215	0.919303	0.998787	0.999715	0.881222	similar to CG1532-PA
66517758	0.753617	0.578054	0.468643	0.507325	0.70489	0.999215	0.903949	0.998787	0.999715	0.996025	similar to Carbonyl reductase [NADPH] 1 (NADPH-dependent carbonyl reductase 1)
66517761	0.570681	0.679489	0.843218	0.790836	0.394815	0.999215	0.903949	0.998787	0.999715	0.996025	cAMP-dependent protein kinase type II regulatory chain
66518140	0.27578	0.611349	0.926733	0.882488	0.645735	0.999215	0.903949	0.998787	0.999715	0.996025	similar to Putative proteasome inhibitor
66518223	0.562716	0.584127	0.247285	0.243611	0.931706	0.999215	0.903949	0.998787	0.999715	0.996025	similar to CG4769-PA
66518451	0.33795	0.191257	0.21209	0.312919	0.479891	0.999215	0.903949	0.998787	0.999715	0.996025	similar to Nuclear migration protein nudC (Nuclear distribution protein C homolog) (Silica-induced gene 92 protein) (SIG-92)
66518853	0.336715	0.303534	0.368783	0.371981	0.607725	0.999215	0.903949	0.998787	0.999715	0.996025	similar to Elongation factor Tu mitochondrial CG6050-PA
66518963	0.919568	0.864824	0.8575	0.819258	0.180816	0.999215	0.903949	0.998787	0.999715	0.963742	similar to casein kinase II, alpha 1 polypeptide
66519141	0.280233	0.499407	0.992612	0.911419	0.773714	0.999215	0.903949	0.998787	0.999715	0.996025	similar to Ras-related protein CG2849-PC, isoform C
66519157	0.81028	0.777352	0.789981	0.820412	0.694333	0.999215	0.903949	0.998787	0.999715	0.996025	similar to CG17331-PA
66519233	0.945451	0.77424	0.570916	0.530725	0.562185	0.999215	0.903949	0.998787	0.999715	0.996025	similar to CG11779-PA, isoform A
66519254	0.668302	0.880254	0.535866	0.495921	0.0149533	0.999215	0.903949	0.998787	0.999715	0.881222	similar to Soluble NSF attachment protein CG6625-PA
66519360	0.871488	0.792095	0.840011	0.859914	0.818352	0.999215	0.903949	0.998787	0.999715	0.996025	similar to Annexin IX CG5730-PC, isoform C
66519390	0.81811	0.522579	0.674961	0.81665	0.849145	0.999215	0.903949	0.998787	0.999715	0.996025	similar to proteasome (prosome, macropain) 26S subunit, non-ATPase, 2
66519835	0.369293	0.839494	0.782438	0.692734	0.658043	0.999215	0.903949	0.998787	0.999715	0.996025	similar to CG10237-PB, isoform B
66519842	0.626868	0.825717	0.485188	0.438809	0.552251	0.999215	0.903949	0.998787	0.999715	0.996025	similar to Proteasome 2 subunit CG3329-PA
66519888	0.139881	0.240429	0.538876	0.606342	0.121788	0.999215	0.903949	0.998787	0.999715	0.889923	similar to membrane protein, palmitoylated 3 (MAGUK p55 subfamily member 6)
66519936	0.642197	0.513128	0.276326	0.290101	0.750929	0.999215	0.903949	0.998787	0.999715	0.996025	similar to CG4389-PA, isoform A
66520061	0.822579	0.929793	0.92364	0.938021	0.0478919	0.999215	0.91643	0.998787	0.999715	0.881222	similar to Transcription elongation factor S-II (RNA polymerase II elongation factor DMS-II) (TFIIS)
66520175	0.55546	0.356748	0.707023	0.646447	0.951358	0.999215	0.903949	0.998787	0.999715	0.996025	similar to 26S protease regulatory subunit 8
66520179	0.959259	0.953609	0.736812	0.737901	0.935238	0.999215	0.920758	0.998787	0.999715	0.996025	similar to Kinesin heavy chain CG7765-PA
66520256	0.713652	0.418814	0.3876	0.400028	0.258509	0.999215	0.903949	0.998787	0.999715	0.996025	similar to CG7834-PA, isoform A
66520275	0.213134	0.13012	0.136102	0.143487	0.368702	0.999215	0.903949	0.998787	0.999715	0.996025	similar to ADP ribosylation factor 102F CG11027-PA
66520497	0.478166	0.432251	0.260557	0.182067	0.551775	0.999215	0.903949	0.998787	0.999715	0.996025	similar to Nucleoside diphosphate kinase (NDK) (NDP kinase) (Abnormal wing disks protein) (Killer of prune protein)
66521083	0.760276	0.747091	0.53088	0.609293	0.0140615	0.999215	0.903949	0.998787	0.999715	0.881222	similar to mushroom-body expressed CG7437-PC, isoform C
66521121	0.443751	0.382633	0.374763	0.348575	0.136026	0.999215	0.903949	0.998787	0.999715	0.91556	similar to CG10882-PA
66521282	0.101824	0.265252	0.514242	0.523634	0.0994375	0.999215	0.903949	0.998787	0.999715	0.881222	lambda crystallin-like protein
66521356	0.493003	0.777361	0.652575	0.716962	0.745021	0.999215	0.903949	0.998787	0.999715	0.996025	similar to CG1764-PA
66521433	0.327181	0.165928	0.0469253	0.0521723	0.557813	0.999215	0.903949	0.998787	0.999715	0.996025	similar to Calcium-transporting ATPase sarcoplasmic/endoplasmic reticulum type (Calcium pump)
66521459	0.890684	0.978598	0.827595	0.913678	0.852822	0.999215	0.923107	0.998787	0.999715	0.996025	similar to porin CG6647-PA, isoform A
66521713	0.161244	0.291722	0.455492	0.455664	0.863337	0.999215	0.903949	0.998787	0.999715	0.996025	similar to Glycyl-tRNA synthetase CG6778-PB, isoform B
66521738	0.826935	0.496362	0.206173	0.205274	0.32555	0.999215	0.903949	0.998787	0.999715	0.996025	similar to lethal (1) G0030 CG3861-PA, isoform A
66522056	0.670594	0.557093	0.734405	0.704555	0.336344	0.999215	0.903949	0.998787	0.999715	0.996025	similar to CG15211-PA
66522163	0.394486	0.497626	0.62866	0.568688	0.370157	0.999215	0.903949	0.998787	0.999715	0.996025	similar to CG9911-PA, isoform A
66522232	0.14471	0.0896428	0.0901343	0.0779814	0.227799	0.999215	0.903949	0.998787	0.999715	0.99043	similar to CG11333-PA
66522335	0.795451	0.869235	0.612734	0.715422	0.577739	0.999215	0.903949	0.998787	0.999715	0.996025	similar to Mov34 CG3416-PA
66522349	0.170481	0.356203	0.493711	0.393043	0.0967059	0.999215	0.903949	0.998787	0.999715	0.881222	similar to T-complex Chaperonin 5 CG8439-PA, isoform A
66522386	0.295412	0.264129	0.193135	0.198735	0.796163	0.999215	0.903949	0.998787	0.999715	0.996025	similar to Tropomyosin 2 CG4843-PB, isoform B
66522467	0.669481	0.947856	0.410608	0.381914	0.428766	0.999215	0.919303	0.998787	0.999715	0.996025	similar to CG10513-PA
66522931	0.665441	0.46597	0.277413	0.299947	0.843408	0.999215	0.903949	0.998787	0.999715	0.996025	similar to ergic53 CG6822-PA, isoform A
66523390	0.051417	0.0292528	0.074517	0.0981195	0.49208	0.999215	0.903949	0.998787	0.999715	0.996025	similar to Glutamate dehydrogenase CG5320-PF, isoform F
66523464	0.44053	0.837241	0.717146	0.662872	0.703727	0.999215	0.903949	0.998787	0.999715	0.996025	similar to CG4169-PA
66523907	0.632888	0.538248	0.334099	0.31328	0.90902	0.999215	0.903949	0.998787	0.999715	0.996025	similar to Guanine nucleotide-binding protein subunit beta 1
66524108	0.0468336	0.0199709	0.0284181	0.0297288	0.249834	0.999215	0.903949	0.998787	0.999715	0.996025	similar to Thioredoxin-like CG5495-PA
66524128	0.71225	0.804196	0.572578	0.532142	0.785446	0.999215	0.903949	0.998787	0.999715	0.996025	similar to Adenylosuccinate synthetase (IMP--aspartate ligase) (AdSS) (AMPSase)
66524277	0.693169	0.380217	0.624494	0.608666	0.545486	0.999215	0.903949	0.998787	0.999715	0.996025	similar to downstream of receptor kinase CG6033-PA, isoform A
66524293	0.577281	0.399639	0.552001	0.614633	0.330618	0.999215	0.903949	0.998787	0.999715	0.996025	similar to stubarista CG14792-PA, isoform A
66524519	0.10764	0.115808	0.123464	0.168219	0.137508	0.999215	0.903949	0.998787	0.999715	0.916723	similar to CG3446-PA
66524882	0.604376	0.371782	0.632521	0.639275	0.925249	0.999215	0.903949	0.998787	0.999715	0.996025	similar to CG6180-PA
66524917	0.0594973	0.276266	0.122782	0.155012	0.1741	0.999215	0.903949	0.998787	0.999715	0.963742	similar to 26S proteasome non-ATPase regulatory subunit 4 (26S proteasome regulatory subunit S5A) (Multiubiquitin chain-binding protein) (54 kDa subunit of mu particle) (p54)
66524926	0.870451	0.902826	0.985148	0.9035	0.366451	0.999215	0.910366	0.998787	0.999715	0.996025	similar to hu li tai shao CG9325-PB, isoform B
66525165	0.608026	0.433046	0.211367	0.197104	0.203308	0.999215	0.903949	0.998787	0.999715	0.963742	similar to CG1240-PA
66525285	0.825499	0.85276	0.802824	0.841691	0.776294	0.999215	0.903949	0.998787	0.999715	0.996025	similar to Ribosomal protein L4 CG5502-PA
66525499	0.48593	0.834672	0.541295	0.511457	0.519443	0.999215	0.903949	0.998787	0.999715	0.996025	heat shock protein Hsp70Ab-like
66525522	0.843924	0.83614	0.901525	0.824809	0.12567	0.999215	0.903949	0.998787	0.999715	0.889923	similar to Roe1 CG6155-PA
66525576	0.434719	0.279719	0.339285	0.390506	0.0999796	0.999215	0.903949	0.998787	0.999715	0.881222	similar to CG6084-PA, isoform A
66525858	0.797829	0.708433	0.737452	0.676889	0.106542	0.999215	0.903949	0.998787	0.999715	0.881222	similar to fumarylacetoacetate hydrolase domain containing 2A
66525867	0.399747	0.402605	0.11807	0.140815	0.830214	0.999215	0.903949	0.998787	0.999715	0.996025	similar to CG9090-PA
66525882	0.0368303	0.175583	0.661114	0.737771	0.173146	0.999215	0.903949	0.998787	0.999715	0.963742	similar to CG6455-PA, isoform A
66525886	0.584658	0.495952	0.57478	0.478161	0.654145	0.999215	0.903949	0.998787	0.999715	0.996025	hypothetical LOC408549
66525954	0.16436	0.218443	0.579099	0.604708	0.95634	0.999215	0.903949	0.998787	0.999715	0.996025	similar to Hexokinase A CG3001-PA, isoform A
66526470	0.314722	0.787474	0.796962	0.696578	0.983667	0.999215	0.903949	0.998787	0.999715	0.996025	similar to walrus CG8996-PB, isoform B
66526642	0.795531	0.338664	0.20582	0.170939	0.00350346	0.999215	0.903949	0.998787	0.999715	0.72781	similar to -coatomer protein CG1528-PA, isoform A
66526646	0.929323	0.450348	0.456686	0.55608	0.149369	0.999215	0.903949	0.998787	0.999715	0.922861	similar to CG7430-PA
66529463	0.181668	0.167967	0.0620038	0.0704361	0.484184	0.999215	0.903949	0.998787	0.999715	0.996025	similar to ATP synthase B chain, mitochondrial precursor (FO-ATP synthase subunit B)
66529866	0.32888	0.0388565	0.0357268	0.0345448	0.761408	0.999215	0.903949	0.998787	0.999715	0.996025	similar to Ribosomal protein S30 CG15697-PA, isoform A
66529931	0.542007	0.777394	0.43917	0.346649	0.634161	0.999215	0.903949	0.998787	0.999715	0.996025	similar to Vacuolar H+ ATPase 14kD subunit CG8210-PA
66530010	0.64112	0.648532	0.327784	0.29347	0.786096	0.999215	0.903949	0.998787	0.999715	0.996025	similar to CG5590-PA
66530060	0.392928	0.590125	0.951157	0.927827	0.282819	0.999215	0.903949	0.998787	0.999715	0.996025	similar to CG14661-PA
66530147	0.430075	0.553713	0.800707	0.695818	0.693322	0.999215	0.903949	0.998787	0.999715	0.996025	similar to ATP citrate lyase CG8322-PA, isoform A
66530192	0.344657	0.484891	0.804004	0.883252	0.333043	0.999215	0.903949	0.998787	0.999715	0.996025	similar to Nucleosome assembly protein 1-like 1 (NAP-1-related protein) (hNRP)
66530240	0.599006	0.561257	0.187177	0.193965	0.736305	0.999215	0.903949	0.998787	0.999715	0.996025	similar to CG6439-PA
66530247	0.607515	0.850672	0.586298	0.601626	0.717533	0.999215	0.903949	0.998787	0.999715	0.996025	similar to CG5554-PA
66530257	0.470132	0.683569	0.937766	0.976859	0.390718	0.999215	0.903949	0.998787	0.999715	0.996025	similar to Lamin CG6944-PA
66530260	0.575322	0.613523	0.53038	0.497117	0.915935	0.999215	0.903949	0.998787	0.999715	0.996025	similar to Eip55E CG5345-PA
66530284	0.874421	0.71426	0.522052	0.500504	0.267519	0.999215	0.903949	0.998787	0.999715	0.996025	similar to CG12876-PA
66530338	0.860587	0.92377	0.362741	0.318068	0.986212	0.999215	0.915132	0.998787	0.999715	0.996025	similar to phosphoserine aminotransferase 1 isoform 1
66530377	0.570815	0.648468	0.808333	0.764842	0.924338	0.999215	0.903949	0.998787	0.999715	0.996025	similar to CG3609-PA
66530404	0.929469	0.817874	0.677291	0.715588	0.250204	0.999215	0.903949	0.998787	0.999715	0.996025	similar to Proteasome subunit alpha type 1 (Proteasome component C2) (Macropain subunit C2) (Multicatalytic endopeptidase complex subunit C2) (Proteasome nu chain)
66530423	0.481488	0.593778	0.75999	0.632222	0.561547	0.999215	0.903949	0.998787	0.999715	0.996025	similar to Aldehyde dehydrogenase CG3752-PA
66530530	0.195017	0.510196	0.735726	0.739714	0.200205	0.999215	0.903949	0.998787	0.999715	0.963742	similar to Annexin-B9 (Annexin-9) (Annexin IX)
66530537	0.217868	0.35468	0.837915	0.729857	0.0381651	0.999215	0.903949	0.998787	0.999715	0.881222	similar to CG1416-PA, isoform A
66530616	0.437091	0.705881	0.699588	0.899276	0.442254	0.999215	0.903949	0.998787	0.999715	0.996025	similar to epithelial membrane protein CG2727-PA, isoform A
66530776	0.380244	0.622819	0.817754	0.785714	0.0736113	0.999215	0.903949	0.998787	0.999715	0.881222	similar to Macroglobulin complement-related CG7586-PA
66530952	0.0261444	0.0140696	0.460482	0.435078	0.546555	0.999215	0.903949	0.998787	0.999715	0.996025	similar to proteasome (prosome, macropain) 26S subunit, non-ATPase, 10
66530972	0.533113	0.7874	0.361906	0.380333	0.784788	0.999215	0.903949	0.998787	0.999715	0.996025	similar to CG5174-PJ, isoform J
66531196	0.738804	0.862537	0.408972	0.434699	0.183073	0.999215	0.903949	0.998787	0.999715	0.963742	similar to CG5641-PA
66531429	0.431216	0.509183	0.974921	0.912322	0.991122	0.999215	0.903949	0.998787	0.999715	0.996025	similar to CG7920-PA, isoform A
66531434	0.165089	0.382985	0.69718	0.647294	0.904075	0.999215	0.903949	0.998787	0.999715	0.996025	similar to Vacuolar H+-ATPase 55kD B subunit CG17369-PB, isoform B
66531474	0.143843	0.125079	0.122073	0.109782	0.424542	0.999215	0.903949	0.998787	0.999715	0.996025	similar to dj-1 CG1349-PA
66531601	0.509438	0.2386	0.248321	0.202574	0.448616	0.999215	0.903949	0.998787	0.999715	0.996025	similar to Lipid storage droplet-2 CG9057-PA
66531681	0.834964	0.814386	0.789487	0.851937	0.242525	0.999215	0.903949	0.998787	0.999715	0.996025	similar to Calnexin 99A CG11958-PB, isoform B
66531851	0.998088	0.906668	0.627829	0.57953	0.576235	0.999215	0.910366	0.998787	0.999715	0.996025	similar to Protein disulfide-isomerase precursor (PDI)
66532014	0.989509	0.499101	0.392939	0.352712	0.396676	0.999215	0.903949	0.998787	0.999715	0.996025	similar to Glycerol-3-phosphate dehydrogenase [NAD+], cytoplasmic (GPD-C) (GPDH-C)
66532597	0.918643	0.72161	0.906713	0.865462	0.744872	0.999215	0.903949	0.998787	0.999715	0.996025	similar to Oligosaccharyltransferase 48kD subunit CG9022-PA
66532627	0.759568	0.509387	0.606009	0.640667	0.392898	0.999215	0.903949	0.998787	0.999715	0.996025	similar to CG9674-PA, isoform A
66532757	0.239696	0.768488	0.647076	0.575331	0.323134	0.999215	0.903949	0.998787	0.999715	0.996025	similar to CG5044-PA, isoform A
66532824	0.0159819	0.0296644	0.216855	0.266095	0.0349852	0.999215	0.903949	0.998787	0.999715	0.881222	similar to Helicase at 25E CG7269-PA, isoform A
66533113	0.186545	0.214723	0.394142	0.376079	0.690566	0.999215	0.903949	0.998787	0.999715	0.996025	similar to transaldolase 1
66533332	0.390858	0.578391	0.49154	0.572405	0.38137	0.999215	0.903949	0.998787	0.999715	0.996025	similar to ARMET-like protein precursor
66533395	0.409073	0.35023	0.290324	0.329993	0.0872998	0.999215	0.903949	0.998787	0.999715	0.881222	similar to CG7033-PA, isoform A
66533950	0.671993	0.685647	0.788759	0.887053	0.575783	0.999215	0.903949	0.998787	0.999715	0.996025	similar to Succinyl coenzyme A synthetase subunit CG1065-PA
66534008	0.623955	0.40893	0.318326	0.306631	0.144241	0.999215	0.903949	0.998787	0.999715	0.922861	similar to apontic CG5393-PB, isoform B
66534286	0.52796	0.715805	0.793312	0.770646	0.169481	0.999215	0.903949	0.998787	0.999715	0.963742	similar to TER94 CG2331-PA, isoform A
66534647	0.840717	0.809988	0.759739	0.698941	0.910166	0.999215	0.903949	0.998787	0.999715	0.996025	similar to jaguar CG5695-PB, isoform B
66534655	0.304568	0.175074	0.137869	0.105047	0.879323	0.999215	0.903949	0.998787	0.999715	0.996025	similar to Glutathione S transferase S1 CG8938-PA, isoform A
66534660	0.0867576	0.109476	0.158764	0.129268	0.0592637	0.999215	0.903949	0.998787	0.999715	0.881222	glutathione S-transferase S1
66534671	0.347846	0.27653	0.263462	0.26273	0.849284	0.999215	0.903949	0.998787	0.999715	0.996025	similar to Peroxisomal multifunctional enzyme type 2 (MFE-2) (D-bifunctional protein) (DBP) (17-beta-hydroxysteroid dehydrogenase 4) (17-beta-HSD 4)
66534750	0.15962	0.171223	0.240543	0.241704	0.838622	0.999215	0.903949	0.998787	0.999715	0.996025	similar to Cyclophilin 1 CG9916-PA
66534766	0.943837	0.811911	0.731962	0.628624	0.321283	0.999215	0.903949	0.998787	0.999715	0.996025	similar to CG11015-PA
66535082	0.52076	0.732615	0.483648	0.381085	0.760972	0.999215	0.903949	0.998787	0.999715	0.996025	similar to Peroxiredoxin 2540 CG11765-PA
66535209	0.19742	0.185726	0.526367	0.455679	0.868602	0.999215	0.903949	0.998787	0.999715	0.996025	similar to Tubulin alpha-1 chain
66535270	0.343368	0.134775	0.46907	0.563751	0.536758	0.999215	0.903949	0.998787	0.999715	0.996025	similar to Succinyl-CoA:3-ketoacid-coenzyme A transferase 1, mitochondrial precursor (Somatic-type succinyl CoA:3-oxoacid CoA-transferase) (Scot-S)
66535330	0.76991	0.835883	0.715309	0.75771	0.513832	0.999215	0.903949	0.998787	0.999715	0.996025	similar to atlastin CG6668-PA, isoform A
66535742	0.425546	0.424212	0.964519	0.94744	0.156672	0.999215	0.903949	0.998787	0.999715	0.922861	similar to CG17337-PA
66535957	0.5463	0.457565	0.582448	0.506925	0.687914	0.999215	0.903949	0.998787	0.999715	0.996025	similar to lethal (2) k05713 CG8256-PC, isoform C
66536233	0.235774	0.305869	0.484709	0.498932	0.707711	0.999215	0.903949	0.998787	0.999715	0.996025	similar to UGP CG4347-PA, isoform A
66536893	0.868531	0.857533	0.889459	0.843535	0.92217	0.999215	0.903949	0.998787	0.999715	0.996025	similar to Rpt1 CG1341-PA
66537377	0.153269	0.447972	0.71094	0.686976	0.205377	0.999215	0.903949	0.998787	0.999715	0.963742	similar to CG17489-PA.3
66537940	0.335354	0.201967	0.202611	0.194425	0.524555	0.999215	0.903949	0.998787	0.999715	0.996025	heat shock protein cognate 4
66538420	0.221485	0.337939	0.561094	0.653816	0.914934	0.999215	0.903949	0.998787	0.999715	0.996025	similar to Putative actin-interacting protein 1 (AIP1)
66538476	0.146159	0.342568	0.578484	0.498083	0.242819	0.999215	0.903949	0.998787	0.999715	0.996025	similar to Calmodulin CG8472-PA, isoform A
66539173	0.876201	0.717203	0.902225	0.898093	0.959154	0.999215	0.903949	0.998787	0.999715	0.996025	similar to Huntingtin interacting protein K
66540209	0.239026	0.335678	0.549065	0.47553	0.527204	0.999215	0.903949	0.998787	0.999715	0.996025	similar to Electron transfer flavoprotein-ubiquinone oxidoreductase, mitochondrial precursor (ETF-QO) (ETF-ubiquinone oxidoreductase) (ETF dehydrogenase) (Electron-transferring-flavoprotein dehydrogenase)
66540596	0.224998	0.328611	0.341386	0.327868	0.17516	0.999215	0.903949	0.998787	0.999715	0.963742	similar to CG8351-PA
66540733	0.67238	0.772245	0.370233	0.384434	0.471641	0.999215	0.903949	0.998787	0.999715	0.996025	similar to mitochondrial carnitine palmitoyltransferase I CG12891-PA, isoform A
66541426	0.561304	0.778127	0.665064	0.630509	0.38111	0.999215	0.903949	0.998787	0.999715	0.996025	similar to Proteasome subunit alpha type 5 (Proteasome zeta chain) (Macropain zeta chain) (Multicatalytic endopeptidase complex zeta chain)
66543659	0.327589	0.273872	0.796735	0.84164	0.674213	0.999215	0.903949	0.998787	0.999715	0.996025	similar to ribosomal protein L30
66543709	0.828175	0.613007	0.819626	0.793222	0.949518	0.999215	0.903949	0.998787	0.999715	0.996025	similar to mitochondrial carnitine palmitoyltransferase I CG12891-PA, isoform A
66544546	0.699677	0.964817	0.597649	0.62279	0.00595872	0.999215	0.922928	0.998787	0.999715	0.72781	similar to RAD23a homolog
66544702	0.518845	0.784279	0.776944	0.955674	0.197877	0.999215	0.903949	0.998787	0.999715	0.963742	similar to CG8258-PA
66545506	0.500835	0.591546	0.7126	0.725653	0.0511744	0.999215	0.903949	0.998787	0.999715	0.881222	similar to Calreticulin CG9429-PA
66546020	0.829022	0.777527	0.561317	0.466763	0.125208	0.999215	0.903949	0.998787	0.999715	0.889923	similar to Probable 26S proteasome non-ATPase regulatory subunit 3 (26S proteasome subunit S3) (Diphenol oxidase A2 component) (DOX-A2)
66546392	0.851342	0.869891	0.801738	0.781908	0.101033	0.999215	0.903949	0.998787	0.999715	0.881222	similar to bifocal CG1822-PB, isoform B
66546646	0.565953	0.651019	0.856066	0.689129	0.978687	0.999215	0.903949	0.998787	0.999715	0.996025	thioredoxin peroxidase-like
66546657	0.585094	0.606475	0.695045	0.620765	0.249398	0.999215	0.903949	0.998787	0.999715	0.996025	similar to ERp60 CG8983-PA, isoform A
66546729	0.99428	0.658475	0.163635	0.126376	0.201417	0.999215	0.903949	0.998787	0.999715	0.963742	similar to Guanine nucleotide-binding protein G(i) subunit alpha 65A
66546733	0.598578	0.489254	0.608445	0.560906	0.368961	0.999215	0.903949	0.998787	0.999715	0.996025	similar to small glutamine-rich tetratricopeptide repeat (TPR)-containing
66546799	0.352483	0.437623	0.487379	0.581189	0.669551	0.999215	0.903949	0.998787	0.999715	0.996025	hypothetical protein LOC406120
66547340	0.874886	0.752015	0.749674	0.869361	0.662781	0.999215	0.903949	0.998787	0.999715	0.996025	Ribosomal protein S3Ae
66547365	0.998336	0.753279	0.971666	0.951404	0.604371	0.999215	0.903949	0.998787	0.999715	0.996025	similar to proteasome (prosome, macropain) 26S subunit, non-ATPase, 13
66547438	0.332769	0.653705	0.647081	0.701866	0.452575	0.999215	0.903949	0.998787	0.999715	0.996025	similar to CG16817-PA
66547447	0.328656	0.644885	0.820657	0.745839	0.896139	0.999215	0.903949	0.998787	0.999715	0.996025	similar to CG11267-PA
66547450	0.229305	0.388996	0.753388	0.800814	0.312154	0.999215	0.903949	0.998787	0.999715	0.996025	similar to 60 kDa heat shock protein, mitochondrial precursor (Hsp60) (60 kDa chaperonin) (CPN60) (Heat shock protein 60) (HSP-60) (Mitochondrial matrix protein P1)
66547453	0.426905	0.408544	0.59901	0.560255	0.334604	0.999215	0.903949	0.998787	0.999715	0.996025	similar to DEAD-box helicase Dbp80
66547471	0.472003	0.529348	0.254751	0.250989	0.804967	0.999215	0.903949	0.998787	0.999715	0.996025	similar to Actin-5C
66547531	0.358436	0.249707	0.357391	0.443732	0.463052	0.999215	0.903949	0.998787	0.999715	0.996025	similar to 6-phosphogluconate dehydrogenase, decarboxylating
66547760	0.451525	0.181945	0.072928	0.0745299	0.787815	0.999215	0.903949	0.998787	0.999715	0.996025	similar to Dihydropteridine reductase CG4665-PA, isoform A
66548188	0.34752	0.495396	0.945383	0.855434	0.711928	0.999215	0.903949	0.998787	0.999715	0.996025	similar to thioredoxin peroxidase 1 CG1633-PA, isoform A
66548261	0.59658	0.900418	0.682118	0.670122	0.17604	0.999215	0.910366	0.998787	0.999715	0.963742	similar to CG11963-PA
66548338	0.222911	0.225261	0.110034	0.115542	0.756684	0.999215	0.903949	0.998787	0.999715	0.996025	similar to 40S ribosomal protein S12
66548684	0.426002	0.31129	0.0911135	0.0968793	0.537137	0.999215	0.903949	0.998787	0.999715	0.996025	similar to Pyruvate kinase CG7070-PB, isoform B
66548968	0.906163	0.77931	0.583362	0.70726	0.472797	0.999215	0.903949	0.998787	0.999715	0.996025	similar to Ribosomal protein S18 CG8900-PA, isoform A
66549073	0.219279	0.24128	0.534921	0.555479	0.468045	0.999215	0.903949	0.998787	0.999715	0.996025	similar to 6-phosphogluconolactonase
66549222	0.325612	0.348102	0.33397	0.317125	0.961718	0.999215	0.903949	0.998787	0.999715	0.996025	similar to CG4164-PA
66549336	0.749151	0.960079	0.989065	0.872363	0.874797	0.999215	0.922879	0.998787	0.999715	0.996025	similar to smt3 CG4494-PA
66549728	0.522047	0.386824	0.728118	0.792958	0.986546	0.999215	0.903949	0.998787	0.999715	0.996025	similar to ADP ribosylation factor 79F CG8385-PB, isoform B
66549799	0.773464	0.978777	0.723804	0.653539	0.337981	0.999215	0.923107	0.998787	0.999715	0.996025	similar to Ribosomal protein L23A CG7977-PA
66550393	0.379109	0.34977	0.449476	0.469383	0.638904	0.999215	0.903949	0.998787	0.999715	0.996025	hypothetical LOC552366
66550870	0.764607	0.403706	0.336347	0.340295	0.458162	0.999215	0.903949	0.998787	0.999715	0.996025	similar to Iron regulatory protein 1B CG6342-PA
66550890	0.277644	0.153136	0.0811859	0.0876224	0.847886	0.999215	0.903949	0.998787	0.999715	0.996025	similar to Phosphoglyceromutase CG1721-PA, isoform A
66551115	0.457577	0.656463	0.653364	0.643018	0.63548	0.999215	0.903949	0.998787	0.999715	0.996025	similar to Eukaryotic initiation factor 4A (ATP-dependent RNA helicase eIF4A) (eIF-4A)
66551478	0.896248	0.982978	0.93846	0.931412	0.674805	0.999215	0.923107	0.998787	0.999715	0.996025	similar to -coatomer protein CG14813-PA
66551610	0.702636	0.745409	0.799198	0.794109	0.640108	0.999215	0.903949	0.998787	0.999715	0.996025	similar to CG6359-PA, isoform A
66551889	0.513984	0.301638	0.127206	0.18448	0.687274	0.999215	0.903949	0.998787	0.999715	0.996025	similar to CaBP1 CG5809-PA
66551959	0.976399	0.72517	0.368018	0.323422	0.994595	0.999215	0.903949	0.998787	0.999715	0.996025	similar to CG8055-PA
66551967	0.725027	0.434632	0.24923	0.205824	0.352029	0.999215	0.903949	0.998787	0.999715	0.996025	similar to Ribosomal protein L13 CG4651-PA, isoform A
66552169	0.53041	0.453788	0.480769	0.474407	0.563709	0.999215	0.903949	0.998787	0.999715	0.996025	similar to 60S ribosomal protein L28
66552230	0.417912	0.315158	0.449836	0.573367	0.784688	0.999215	0.903949	0.998787	0.999715	0.996025	similar to Rpn11 CG18174-PA
66553147	0.918887	0.976167	0.987933	0.956361	0.489389	0.999215	0.923107	0.998787	0.999715	0.996025	similar to Vacuolar ATP synthase subunit G (V-ATPase G subunit) (Vacuolar proton pump G subunit) (V-ATPase 13 kDa subunit)
66553455	0.219856	0.221805	0.174172	0.173272	0.259358	0.999215	0.903949	0.998787	0.999715	0.996025	similar to leukotriene B4 12-hydroxydehydrogenase
66554156	0.771382	0.773578	0.272654	0.253533	0.820702	0.999215	0.903949	0.998787	0.999715	0.996025	similar to ATP synthase gamma chain, mitochondrial precursor
66554916	0.390151	0.322461	0.22144	0.16269	0.348858	0.999215	0.903949	0.998787	0.999715	0.996025	similar to CG3603-PA
66555437	0.36398	0.229839	0.125353	0.125177	0.565119	0.999215	0.903949	0.998787	0.999715	0.996025	similar to Myosin regulatory light chain 2 (MLC-2)
66556180	0.699024	0.424078	0.735997	0.77272	0.755409	0.999215	0.903949	0.998787	0.999715	0.996025	similar to Rab-protein 1 CG3320-PA, isoform A
66556287	0.332898	0.555745	0.628591	0.640252	0.921718	0.999215	0.903949	0.998787	0.999715	0.996025	similar to Vacuolar ATP synthase subunit E (V-ATPase E subunit) (Vacuolar proton pump E subunit) (V-ATPase 28 kDa subunit)
66556360	0.451025	0.225136	0.389386	0.437097	0.408393	0.999215	0.903949	0.998787	0.999715	0.996025	similar to CG5009-PA
66556661	0.745267	0.947347	0.891712	0.722356	0.691426	0.999215	0.919303	0.998787	0.999715	0.996025	similar to Adenylate kinase-2 CG3140-PA
66557121	0.708421	0.425522	0.394464	0.461684	0.571872	0.999215	0.903949	0.998787	0.999715	0.996025	similar to CG10672-PA
66557455	0.921171	0.744904	0.448902	0.436496	0.557111	0.999215	0.903949	0.998787	0.999715	0.996025	similar to metalloprotease 1
66557463	0.586189	0.862603	0.499887	0.512418	0.227436	0.999215	0.903949	0.998787	0.999715	0.99043	similar to Pterin-4-alpha-carbinolamine dehydratase 2 (PHS 2) (4-alpha-hydroxy-tetrahydropterin dehydratase 2) (DcoH-like protein DCoHm) (Dimerization cofactor of hepatocyte nuclear factor 1 from muscle) (HNF1-alpha dimerization cofactor)...
66557640	0.537981	0.460858	0.213184	0.125604	0.937665	0.999215	0.903949	0.998787	0.999715	0.996025	similar to vibrator CG5269-PA
66557660	0.726199	0.695471	0.698343	0.858535	0.818554	0.999215	0.903949	0.998787	0.999715	0.996025	apolipophorin-III-like protein
66557932	0.44023	0.322046	0.238641	0.237757	0.0590935	0.999215	0.903949	0.998787	0.999715	0.881222	similar to Glycogen phosphorylase
66557994	0.487738	0.355716	0.0946398	0.121391	0.81391	0.999215	0.903949	0.998787	0.999715	0.996025	similar to CG10664-PA, isoform A
66558413	0.790187	0.498996	0.427086	0.489495	0.596269	0.999215	0.903949	0.998787	0.999715	0.996025	similar to FK506-binding protein 2 CG11001-PA
66558612	0.502187	0.392218	0.743614	0.641647	0.45943	0.999215	0.903949	0.998787	0.999715	0.996025	epoxide hydrolase
66558822	0.612832	0.747177	0.684487	0.746317	0.310511	0.999215	0.903949	0.998787	0.999715	0.996025	similar to Myosin-2 essential light chain (Myosin II essential light chain) (Nonmuscle myosin essential light chain)
66558942	0.870385	0.91949	0.889771	0.833816	0.792361	0.999215	0.91396	0.998787	0.999715	0.996025	similar to CG5525-PA
66558956	0.980362	0.885608	0.740688	0.635633	0.695814	0.999215	0.905523	0.998787	0.999715	0.996025	similar to Ribosomal protein L23 CG3661-PA
66559141	0.498758	0.230436	0.93769	0.99565	0.106919	0.999215	0.903949	0.998787	0.999715	0.881222	similar to CG14224-PA
66559145	0.576585	0.503847	0.562025	0.566227	0.268433	0.999215	0.903949	0.998787	0.999715	0.996025	similar to CG8798-PA, isoform A
66559208	0.851879	0.814913	0.593197	0.716723	0.387516	0.999215	0.903949	0.998787	0.999715	0.996025	similar to Ribosomal protein L6 CG11522-PB, isoform B
66559229	0.996437	0.857804	0.765086	0.754471	0.689915	0.999215	0.903949	0.998787	0.999715	0.996025	similar to sluggish A CG1417-PA, isoform A
66559310	0.399168	0.287725	0.134244	0.185173	0.905385	0.999215	0.903949	0.998787	0.999715	0.996025	similar to 60S acidic ribosomal protein P0 (DNA-(apurinic or apyrimidinic site) lyase) (Apurinic-apyrimidinic endonuclease)
66559541	0.423023	0.378154	0.898938	0.900373	0.178776	0.999215	0.903949	0.998787	0.999715	0.963742	similar to Synaptic vesicle membrane protein VAT-1 homolog
66560172	0.794086	0.277084	0.398396	0.323727	0.196188	0.999215	0.903949	0.998787	0.999715	0.963742	similar to T-complex protein 1 subunit alpha (TCP-1-alpha) (CCT-alpha)
66560187	0.745238	0.768811	0.923487	0.762332	0.0330816	0.999215	0.903949	0.998787	0.999715	0.881222	similar to CG10175-PC, isoform C
66560290	0.0772386	0.0228339	0.190832	0.297917	0.472846	0.999215	0.903949	0.998787	0.999715	0.996025	similar to cathD CG1548-PA
66561330	0.95055	0.857121	0.564074	0.475092	0.805195	0.999215	0.903949	0.998787	0.999715	0.996025	similar to Phosphogluconate mutase CG5165-PA
66562243	0.749538	0.849492	0.428013	0.413202	0.285505	0.999215	0.903949	0.998787	0.999715	0.996025	similar to ribosomal protein S13
66563109	0.829683	0.793143	0.158541	0.124395	0.976208	0.999215	0.903949	0.998787	0.999715	0.996025	similar to esterase D/formylglutathione hydrolase
66563168	0.528574	0.423863	0.417756	0.448809	0.520362	0.999215	0.903949	0.998787	0.999715	0.996025	similar to CG1640-PA, isoform A
66563290	0.0543037	0.0606552	0.0295444	0.0323544	0.717134	0.999215	0.903949	0.998787	0.999715	0.996025	similar to T-complex protein 1 subunit gamma (TCP-1-gamma) (CCT-gamma)
66563717	0.884897	0.905497	0.754631	0.748725	0.992692	0.999215	0.910366	0.998787	0.999715	0.996025	similar to CG6475-PA
66564518	0.0200025	0.0313988	0.0530457	0.0733731	0.990098	0.999215	0.903949	0.998787	0.999715	0.996025	similar to CG3195-PA, isoform A
66564615	0.0694654	0.0830559	0.25516	0.324488	0.508314	0.999215	0.903949	0.998787	0.999715	0.996025	similar to bendless CG18319-PA
66564768	0.724491	0.971695	0.587997	0.533096	0.0345406	0.999215	0.923107	0.998787	0.999715	0.881222	autophagy 3-like
66565249	0.55132	0.879214	0.886667	0.82699	0.511027	0.999215	0.903949	0.998787	0.999715	0.996025	similar to Probable elongation factor 1-beta (EF-1-beta)
66565444	0.743115	0.755702	0.841365	0.805662	0.952994	0.999215	0.903949	0.998787	0.999715	0.996025	similar to 60S ribosomal protein L9
66565903	0.585292	0.659433	0.648388	0.635733	0.671739	0.999215	0.903949	0.998787	0.999715	0.996025	similar to Probable cytochrome P450 6a17 (CYPVIA17)
66565910	0.522105	0.645315	0.608166	0.600819	0.425192	0.999215	0.903949	0.998787	0.999715	0.996025	similar to Probable cytochrome P450 6a14 (CYPVIA14)
66565929	0.68792	0.907611	0.436139	0.496954	0.897024	0.999215	0.910366	0.998787	0.999715	0.996025	similar to Ribosomal protein L14 CG6253-PA
66566109	0.70533	0.64382	0.466858	0.539627	0.46567	0.999215	0.903949	0.998787	0.999715	0.996025	similar to Pdsw CG8844-PA, isoform A
66566113	0.898839	0.430681	0.284031	0.34663	0.584915	0.999215	0.903949	0.998787	0.999715	0.996025	similar to Ribosomal protein L3 CG4863-PA, isoform A
66566441	0.787149	0.382779	0.165015	0.145976	0.859922	0.999215	0.903949	0.998787	0.999715	0.996025	similar to Serine protease inhibitor 5 CG18525-PA, isoform A
74271822	0.92496	0.474688	0.855738	0.992355	0.348806	0.999215	0.903949	0.998787	0.999715	0.996025	ribosomal protein S8
94158657	0.558849	0.967253	0.562363	0.532088	0.662169	0.999215	0.922928	0.998787	0.999715	0.996025	cytochrome P450 monooxygenase
94158668	0.761722	0.165683	0.22633	0.191282	0.343768	0.999215	0.903949	0.998787	0.999715	0.996025	odorant binding protein 15
94158709	0.556769	0.244877	0.207683	0.152987	0.749086	0.999215	0.903949	0.998787	0.999715	0.996025	odorant-binding protein 16
94158718	0.978355	0.465293	0.195455	0.144845	0.85645	0.999215	0.903949	0.998787	0.999715	0.996025	odorant binding protein 21
94158813	0.359255	0.419337	0.798666	0.708186	0.793922	0.999215	0.903949	0.998787	0.999715	0.996025	odorant binding protein 20
94158822	0.7627	0.607859	0.830929	0.710003	0.882084	0.999215	0.903949	0.998787	0.999715	0.996025	odorant binding protein 14
94400883	0.665926	0.990512	0.48632	0.490406	0.350776	0.999215	0.924497	0.998787	0.999715	0.996025	anarchy 1
94400893	0.414623	0.319006	0.14772	0.147848	0.500028	0.999215	0.903949	0.998787	0.999715	0.996025	troponin T
94400899	0.377846	0.310382	0.101797	0.0933048	0.830525	0.999215	0.903949	0.998787	0.999715	0.996025	troponin I
94400901	0.580586	0.566994	0.375797	0.301725	0.318765	0.999215	0.903949	0.998787	0.999715	0.996025	alpha-glucosidase
110748682	0.401726	0.430179	0.514657	0.512845	0.0419899	0.999215	0.903949	0.998787	0.999715	0.881222	similar to CG6767-PB, isoform B
110748904	0.0719213	0.0729781	0.294974	0.321731	0.653472	0.999215	0.903949	0.998787	0.999715	0.996025	similar to glutamate-cysteine ligase, modifier subunit
110748949	0.527299	0.209689	0.0833651	0.0939844	0.586979	0.999215	0.903949	0.998787	0.999715	0.996025	similar to Aldolase CG6058-PF, isoform F
110749004	0.617065	0.740343	0.543128	0.3644	0.293715	0.999215	0.903949	0.998787	0.999715	0.996025	similar to CG31974-PA
110749015	0.997164	0.966939	0.788979	0.676674	0.479204	0.999215	0.922928	0.998787	0.999715	0.996025	similar to CG10962-PB, isoform B
110749017	0.340805	0.369572	0.294962	0.232966	0.80896	0.999215	0.903949	0.998787	0.999715	0.996025	similar to CG9360-PA
110749036	0.596816	0.474704	0.256236	0.225488	0.336088	0.999215	0.903949	0.998787	0.999715	0.996025	similar to Multiple inositol polyphosphate phosphatase 1 CG4123-PA, isoform A
110749067	0.685997	0.454162	0.368925	0.417993	0.263433	0.999215	0.903949	0.998787	0.999715	0.996025	similar to flotillin 2 CG32593-PB, isoform B
110749082	0.388017	0.352006	0.660753	0.665476	0.0894407	0.999215	0.903949	0.998787	0.999715	0.881222	similar to CG11550-PA
110749420	0.323048	0.604407	0.968073	0.98566	0.68511	0.999215	0.903949	0.998787	0.999715	0.996025	similar to CG6512-PB, isoform B
110749515	0.371084	0.275605	0.464749	0.514288	0.0276712	0.999215	0.903949	0.998787	0.999715	0.881222	hypothetical LOC552243
110749558	0.573607	0.801712	0.591754	0.542236	0.613194	0.999215	0.903949	0.998787	0.999715	0.996025	similar to Histone H2B
110749560	0.617517	0.467221	0.974458	0.999026	0.810247	0.999215	0.903949	0.998787	0.999715	0.996025	similar to Histone H1
110749614	0.628109	0.395332	0.601546	0.680841	0.147582	0.999215	0.903949	0.998787	0.999715	0.922861	similar to germinal histone H4
110749616	0.913578	0.785707	0.900443	0.932098	0.692567	0.999215	0.903949	0.998787	0.999715	0.996025	similar to Histone H1
110749621	0.35921	0.234988	0.312437	0.356017	0.742128	0.999215	0.903949	0.998787	0.999715	0.996025	similar to CG31618-PA
110749631	0.896387	0.748135	0.966871	0.973334	0.0460293	0.999215	0.903949	0.998787	0.999715	0.881222	similar to CG31613-PA
110749766	0.965195	0.659342	0.331792	0.332431	0.0808895	0.999215	0.903949	0.998787	0.999715	0.881222	similar to cat eye syndrome chromosome region, candidate 5 isoform 2 precursor
110749772	0.784573	0.863943	0.701764	0.734155	0.352372	0.999215	0.903949	0.998787	0.999715	0.996025	similar to found in neurons CG4396-PA
110749824	0.786635	0.979838	0.720483	0.900522	0.662522	0.999215	0.923107	0.998787	0.999715	0.996025	similar to heat shock protein 1, alpha
110749831	0.299333	0.330632	0.36597	0.397723	0.515992	0.999215	0.903949	0.998787	0.999715	0.996025	similar to chromosome condensation 1
110749846	0.482063	0.625363	0.386524	0.414073	0.595642	0.999215	0.903949	0.998787	0.999715	0.996025	similar to CG31352-PA
110750119	0.599214	0.78556	0.194344	0.18609	0.0427576	0.999215	0.903949	0.998787	0.999715	0.881222	similar to no on or off transient A CG4211-PB, isoform B
110750674	0.682738	0.233412	0.111117	0.126544	0.17929	0.999215	0.903949	0.998787	0.999715	0.963742	similar to CG30045-PA
110750754	0.952093	0.539384	0.879327	0.80045	0.00623837	0.999215	0.903949	0.998787	0.999715	0.72781	similar to Protein lethal(2)essential for life (Protein Efl21)
110750764	0.806385	0.801344	0.622746	0.534136	0.618155	0.999215	0.903949	0.998787	0.999715	0.996025	similar to Protein lethal(2)essential for life (Protein Efl21)
110750766	0.744225	0.751562	0.795522	0.828695	0.239843	0.999215	0.903949	0.998787	0.999715	0.996025	similar to Protein lethal(2)essential for life (Protein Efl21)
110750855	0.832496	0.736158	0.625862	0.607617	0.207893	0.999215	0.903949	0.998787	0.999715	0.963742	similar to CG12918-PA
110750857	0.933079	0.826777	0.972365	0.933136	0.153575	0.999215	0.903949	0.998787	0.999715	0.922861	similar to Aly CG1101-PA
110750903	0.489085	0.421108	0.788356	0.710951	0.683374	0.999215	0.903949	0.998787	0.999715	0.996025	similar to CG32169-PA
110750934	0.147058	0.301645	0.302357	0.291712	0.162144	0.999215	0.903949	0.998787	0.999715	0.94584	similar to Zwischenferment CG12529-PA, isoform A
110751008	0.661553	0.731736	0.586573	0.655204	0.691963	0.999215	0.903949	0.998787	0.999715	0.996025	similar to CG7580-PA
110751012	0.435065	0.20774	0.234596	0.173376	0.0384282	0.999215	0.903949	0.998787	0.999715	0.881222	hypothetical protein LOC726783
110751031	0.867864	0.792008	0.903481	0.898669	0.806683	0.999215	0.903949	0.998787	0.999715	0.996025	hypothetical LOC409400
110751158	0.48924	0.381582	0.308986	0.240422	0.119996	0.999215	0.903949	0.998787	0.999715	0.889923	similar to Cofilin/actin-depolymerizing factor homolog (Protein D61) (Protein twinstar)
110751174	0.269905	0.486123	0.874787	0.915182	0.83015	0.999215	0.903949	0.998787	0.999715	0.996025	similar to Protein Kr-h2
110751178	0.656824	0.509184	0.59794	0.596809	0.408905	0.999215	0.903949	0.998787	0.999715	0.996025	similar to ATP-binding cassette, sub-family A (ABC1), member 1
110751180	0.718618	0.682014	0.711518	0.798995	0.42572	0.999215	0.903949	0.998787	0.999715	0.996025	similar to Multidrug resistance protein homolog 49 (P-glycoprotein 49)
110751227	0.914239	0.879328	0.238358	0.238963	0.913703	0.999215	0.903949	0.998787	0.999715	0.996025	similar to MOCO sulphurase C-terminal domain containing 1
110751273	0.594038	0.723804	0.927604	0.992462	0.783842	0.999215	0.903949	0.998787	0.999715	0.996025	similar to CG30069-PA
110751295	0.515004	0.631574	0.721025	0.628777	0.156886	0.999215	0.903949	0.998787	0.999715	0.922861	similar to GDP dissociation inhibitor CG4422-PA
110751310	0.0226344	0.0353487	0.10159	0.127265	0.386179	0.999215	0.903949	0.998787	0.999715	0.996025	similar to windbeutel CG7225-PA
110751318	0.228013	0.618012	0.45515	0.320874	0.88312	0.999215	0.903949	0.998787	0.999715	0.996025	hypothetical protein LOC724582
110751360	0.146965	0.498912	0.747734	0.802212	0.0557354	0.999215	0.903949	0.998787	0.999715	0.881222	similar to squid CG16901-PC, isoform C
110754998	0.762682	0.518828	0.423012	0.479618	0.204371	0.999215	0.903949	0.998787	0.999715	0.963742	heat shock protein cognate 3
110755309	0.103284	0.226707	0.687878	0.712694	0.80844	0.999215	0.903949	0.998787	0.999715	0.996025	similar to Dodeca-satellite-binding protein 1 CG5170-PC, isoform C
110755329	0.948113	0.647135	0.298892	0.300527	0.588842	0.999215	0.903949	0.998787	0.999715	0.996025	hypothetical protein LOC725960
110755367	0.565448	0.695743	0.624836	0.617017	0.0516916	0.999215	0.903949	0.998787	0.999715	0.881222	similar to CG5195-PA
110755382	0.515952	0.582967	0.371062	0.401595	0.765834	0.999215	0.903949	0.998787	0.999715	0.996025	similar to 40S ribosomal protein S15Aa
110755392	0.205906	0.222661	0.693456	0.696277	0.0224041	0.999215	0.903949	0.998787	0.999715	0.881222	similar to dynactin 2 (p50)
110755553	0.713835	0.825716	0.867292	0.940694	0.340453	0.999215	0.903949	0.998787	0.999715	0.996025	similar to aspartate aminotransferase 2 precursor
110755689	0.121808	0.0885753	0.0561661	0.0603491	0.113799	0.999215	0.903949	0.998787	0.999715	0.881222	similar to CG8507-PA
110755732	0.746078	0.970478	0.81788	0.850823	0.856109	0.999215	0.923107	0.998787	0.999715	0.996025	similar to Tubulin alpha-6 chain (Alpha-tubulin 6) (Alpha-tubulin isotype M-alpha-6)
110755762	0.379104	0.38009	0.587448	0.597187	0.6373	0.999215	0.903949	0.998787	0.999715	0.996025	hypothetical LOC409716
110755772	0.653756	0.642172	0.85558	0.918032	0.678014	0.999215	0.903949	0.998787	0.999715	0.996025	apidermin 2
110755795	0.845571	0.950683	0.846549	0.823511	0.124653	0.999215	0.919303	0.998787	0.999715	0.889923	similar to Protein phosphatase 2B at 14D CG9842-PA
110755915	0.929304	0.998714	0.624418	0.603728	0.910034	0.999215	0.924497	0.998787	0.999715	0.996025	hypothetical protein LOC725253
110756003	0.0843928	0.0558107	0.104793	0.183995	0.8954	0.999215	0.903949	0.998787	0.999715	0.996025	similar to DnaJ homolog subfamily A member 1 (Heat shock 40 kDa protein 4) (DnaJ protein homolog 2) (HSJ-2) (HSDJ)
110756011	0.405186	0.362114	0.204767	0.144953	0.0425047	0.999215	0.903949	0.998787	0.999715	0.881222	similar to Ank2 CG7462-PB, isoform B
110756013	0.608022	0.714814	0.537292	0.579006	0.604095	0.999215	0.903949	0.998787	0.999715	0.996025	similar to Dauer Up-Regulated family member (dur-1)
110756016	0.483249	0.984792	0.762116	0.741827	0.50257	0.999215	0.923107	0.998787	0.999715	0.996025	similar to CG7217-PB, isoform B
110756063	0.611685	0.562165	0.342584	0.324542	0.622136	0.999215	0.903949	0.998787	0.999715	0.996025	similar to Nidogen/entactin CG12908-PA, isoform A
110756097	0.171335	0.258596	0.114966	0.131587	0.054082	0.999215	0.903949	0.998787	0.999715	0.881222	similar to coracle CG11949-PB, isoform B
110756123	0.201484	0.272155	0.270568	0.356474	0.907087	0.999215	0.903949	0.998787	0.999715	0.996025	similar to Hsp70/Hsp90 organizing protein homolog CG2720-PA
110756254	0.616564	0.720781	0.97735	0.908662	0.0787788	0.999215	0.903949	0.998787	0.999715	0.881222	similar to CG17838-PE, isoform E
110756292	0.972166	0.762308	0.696679	0.622281	0.914117	0.999215	0.903949	0.998787	0.999715	0.996025	hypothetical LOC408772
110756296	0.530685	0.564857	0.808362	0.880915	0.115818	0.999215	0.903949	0.998787	0.999715	0.881222	similar to CG7231-PC, isoform C
110756499	0.800243	0.723702	0.949554	0.779189	0.990411	0.999215	0.903949	0.998787	0.999715	0.996025	similar to ribosomal protein S11
110756506	0.995819	0.881786	0.94312	0.876655	0.0818969	0.999215	0.903949	0.998787	0.999715	0.881222	similar to DnaJ (Hsp40) homolog, subfamily B, member 1
110756571	0.656135	0.773622	0.622137	0.524778	0.9095	0.999215	0.903949	0.998787	0.999715	0.996025	similar to Ribosomal protein S16 CG4046-PA
110756584	0.0624852	0.0576718	0.25573	0.254178	0.539646	0.999215	0.903949	0.998787	0.999715	0.996025	similar to Vacuolar H+ ATPase 44kD C subunit CG8048-PC, isoform C
110756611	0.317223	0.480692	0.533432	0.548676	0.804582	0.999215	0.903949	0.998787	0.999715	0.996025	similar to Na pump subunit CG5670-PG, isoform G
110756630	0.388354	0.433008	0.928828	0.956032	0.528756	0.999215	0.903949	0.998787	0.999715	0.996025	similar to SEC13-like 1 isoform b
110756656	0.245628	0.419072	0.749697	0.692338	0.0430527	0.999215	0.903949	0.998787	0.999715	0.881222	similar to Arginine methyltransferase 1 CG6554-PA
110756698	0.381037	0.101052	0.135462	0.162881	0.653101	0.999215	0.903949	0.998787	0.999715	0.996025	similar to Phospholipid hydroperoxide glutathione peroxidase, mitochondrial precursor (PHGPx) (GPX-4)
110756725	0.0481915	0.0866301	0.100161	0.0747524	0.72847	0.999215	0.903949	0.998787	0.999715	0.996025	similar to Ribosomal protein S25 CG6684-PA, isoform A
110756783	0.625071	0.412321	0.312226	0.353761	0.541715	0.999215	0.903949	0.998787	0.999715	0.996025	similar to CG5214-PA
110756835	0.911416	0.622829	0.627879	0.624137	0.949645	0.999215	0.903949	0.998787	0.999715	0.996025	similar to Neuroglian CG1634-PA, isoform A
110756893	0.263101	0.309665	0.551328	0.538086	0.905512	0.999215	0.903949	0.998787	0.999715	0.996025	similar to CG6643-PA, isoform A
110756983	0.107549	0.173862	0.290732	0.307511	0.290796	0.999215	0.903949	0.998787	0.999715	0.996025	similar to High mobility group protein DSP1 (Protein dorsal switch 1)
110757102	0.390602	0.21732	0.268812	0.212076	0.91066	0.999215	0.903949	0.998787	0.999715	0.996025	similar to Actin 88F CG5178-PA
110757390	0.569081	0.564622	0.824512	0.685164	0.783645	0.999215	0.903949	0.998787	0.999715	0.996025	similar to Ugt86Dd CG6633-PA
110757469	0.104411	0.254634	0.284901	0.303946	0.739945	0.999215	0.903949	0.998787	0.999715	0.996025	similar to UDP-glycosyltransferase 35b CG6649-PA
110757630	0.458986	0.506979	0.46275	0.491798	0.0386523	0.999215	0.903949	0.998787	0.999715	0.881222	similar to CG3106-PA
110757651	0.744202	0.543331	0.441879	0.38228	0.29862	0.999215	0.903949	0.998787	0.999715	0.996025	similar to CG14207-PB, isoform B
110757658	0.612057	0.717585	0.99517	0.885648	0.148383	0.999215	0.903949	0.998787	0.999715	0.922861	similar to Pyruvate dehydrogenase protein X component, mitochondrial precursor (Dihydrolipoamide dehydrogenase-binding protein of pyruvate dehydrogenase complex) (Lipoyl-containing pyruvate dehydrogenase complex component X) (E3-binding protein) (E...
110757772	0.0497514	0.614795	0.753741	0.794859	0.020508	0.999215	0.903949	0.998787	0.999715	0.881222	hypothetical protein LOC725259
110757903	0.221842	0.357227	0.410167	0.443721	0.930081	0.999215	0.903949	0.998787	0.999715	0.996025	similar to Purine-rich binding protein- CG1507-PA, isoform A
110757951	0.285165	0.264748	0.102043	0.102474	0.729433	0.999215	0.903949	0.998787	0.999715	0.996025	similar to Ras-like protein 3 precursor (Protein roughened)
110757994	0.992046	0.852698	0.555709	0.526838	0.357963	0.999215	0.903949	0.998787	0.999715	0.996025	similar to Oxysterol binding protein CG6708-PA
110758074	0.285646	0.258863	0.261286	0.248402	0.70284	0.999215	0.903949	0.998787	0.999715	0.996025	similar to futsch CG3064-PB
110758113	0.403012	0.17821	0.0822981	0.0856338	0.177784	0.999215	0.903949	0.998787	0.999715	0.963742	similar to Mapmodulin CG5784-PB, isoform B
110758117	0.570809	0.499919	0.13194	0.140509	0.151284	0.999215	0.903949	0.998787	0.999715	0.922861	similar to leucyl/cystinyl aminopeptidase
110758129	0.876054	0.765051	0.6935	0.792797	0.583089	0.999215	0.903949	0.998787	0.999715	0.996025	similar to squid CG16901-PC, isoform C
110758163	0.911597	0.896395	0.645728	0.680084	0.79378	0.999215	0.910366	0.998787	0.999715	0.996025	similar to Moesin CG10701-PD, isoform D
110758214	0.585268	0.702974	0.62394	0.732341	0.80249	0.999215	0.903949	0.998787	0.999715	0.996025	similar to Tudor-SN CG7008-PA
110758256	0.158984	0.17939	0.219137	0.183215	0.188123	0.999215	0.903949	0.998787	0.999715	0.963742	similar to Vha100-2 CG18617-PB, isoform B
110758324	0.722379	0.697867	0.37499	0.355294	0.0712296	0.999215	0.903949	0.998787	0.999715	0.881222	similar to hydroxyacylglutathione hydrolase
110758613	0.61721	0.430908	0.224683	0.248998	0.280122	0.999215	0.903949	0.998787	0.999715	0.996025	similar to small nuclear ribonucleoprotein D3
110758668	0.753324	0.842333	0.92377	0.868455	0.785484	0.999215	0.903949	0.998787	0.999715	0.996025	similar to 3-phosphoglycerate dehydrogenase
110758675	0.646784	0.995935	0.953238	0.958638	0.109204	0.999215	0.924497	0.998787	0.999715	0.881222	similar to CG12139-PB
110758754	0.448047	0.675246	0.992857	0.989805	0.677817	0.999215	0.903949	0.998787	0.999715	0.996025	similar to CG31974-PA
110758758	0.82485	0.316996	0.59814	0.771122	0.971119	0.999215	0.903949	0.998787	0.999715	0.996025	similar to Retinoid- and fatty-acid binding protein CG11064-PA
110758819	0.590815	0.330135	0.50632	0.489198	0.113019	0.999215	0.903949	0.998787	0.999715	0.881222	similar to Dynein light chain 2, cytoplasmic (8 kDa dynein light chain)
110758823	0.333718	0.382138	0.234856	0.206734	0.0905791	0.999215	0.903949	0.998787	0.999715	0.881222	chemosensory protein 1
110758825	0.470611	0.406616	0.430279	0.470544	0.238367	0.999215	0.903949	0.998787	0.999715	0.996025	similar to TBPH CG10327-PA, isoform A
110758921	0.568548	0.518956	0.504346	0.457769	0.869096	0.999215	0.903949	0.998787	0.999715	0.996025	similar to Glycoprotein 93 CG5520-PA
110758938	0.363566	0.464318	0.806102	0.825633	0.874319	0.999215	0.903949	0.998787	0.999715	0.996025	similar to Calcium-binding mitochondrial carrier Aralar1
110758966	0.350595	0.886117	0.431344	0.531228	0.287738	0.999215	0.905523	0.998787	0.999715	0.996025	similar to Sec61 CG9539-PA
110759146	0.43911	0.15796	0.140272	0.138985	0.739135	0.999215	0.903949	0.998787	0.999715	0.996025	similar to NADPH--cytochrome P450 reductase (CPR) (P450R)
110759191	0.233285	0.170131	0.0851873	0.0885442	0.601966	0.999215	0.903949	0.998787	0.999715	0.996025	similar to Myosin heavy chain CG17927-PD, isoform D
110759314	0.0243239	0.0535943	0.0818361	0.105213	0.0442581	0.999215	0.903949	0.998787	0.999715	0.881222	similar to Fasciclin-1 precursor (Fasciclin I) (FAS I) (FCN)
110759396	0.206959	0.0844873	0.148179	0.159967	0.186366	0.999215	0.903949	0.998787	0.999715	0.963742	similar to CG5867-PA
110759433	0.380661	0.473295	0.681633	0.665997	0.477951	0.999215	0.903949	0.998787	0.999715	0.996025	similar to La protein homolog (La ribonucleoprotein) (La autoantigen homolog)
110759500	0.772458	0.480469	0.400734	0.424663	0.0500953	0.999215	0.903949	0.998787	0.999715	0.881222	similar to CG7461-PA
110759540	0.752268	0.962592	0.560597	0.523714	0.688431	0.999215	0.922928	0.998787	0.999715	0.996025	similar to Probable elongation factor 1-delta (EF-1-delta)
110759577	0.843609	0.900073	0.81474	0.657831	0.763998	0.999215	0.910366	0.998787	0.999715	0.996025	similar to Cytochrome b5 (CYTB5)
110759728	0.661549	0.653336	0.470562	0.407046	0.726756	0.999215	0.903949	0.998787	0.999715	0.996025	similar to Aldehyde dehydrogenase type III CG11140-PI, isoform I
110759783	0.362414	0.431831	0.538806	0.542522	0.219767	0.999215	0.903949	0.998787	0.999715	0.99043	similar to Spectrin beta chain
110759996	0.61354	0.538116	0.501513	0.615337	0.346864	0.999215	0.903949	0.998787	0.999715	0.996025	similar to poly A binding protein, cytoplasmic 1
110760009	0.71404	0.690674	0.868332	0.981254	0.941933	0.999215	0.903949	0.998787	0.999715	0.996025	similar to CG31548-PA
110760029	0.808199	0.434893	0.894556	0.842186	0.58075	0.999215	0.903949	0.998787	0.999715	0.996025	similar to CG5174-PA, isoform A
110760062	0.820227	0.807121	0.957643	0.915017	0.0975872	0.999215	0.903949	0.998787	0.999715	0.881222	similar to CG7000-PA
110760082	0.960646	0.497496	0.260627	0.254448	0.114167	0.999215	0.903949	0.998787	0.999715	0.881222	similar to CG4685-PA, isoform A
110760134	0.604614	0.739656	0.760711	0.760949	0.954624	0.999215	0.903949	0.998787	0.999715	0.996025	similar to CG2918-PA
110760259	0.665415	0.765972	0.757812	0.735608	0.976669	0.999215	0.903949	0.998787	0.999715	0.996025	similar to Limpet CG32171-PD, isoform D
110760290	0.0198872	0.0111774	0.100971	0.106208	0.748863	0.999215	0.903949	0.998787	0.999715	0.996025	similar to CG30084-PC, isoform C
110760320	0.668152	0.576004	0.975408	0.89286	0.906625	0.999215	0.903949	0.998787	0.999715	0.996025	similar to Pyridoxal kinase (Pyridoxine kinase)
110760326	0.246052	0.11866	0.115823	0.129209	0.849698	0.999215	0.903949	0.998787	0.999715	0.996025	similar to CG6416-PF, isoform F
110760349	0.0307774	0.0226945	0.203153	0.209932	0.635718	0.999215	0.903949	0.998787	0.999715	0.996025	similar to 14-3-3 CG17870-PC, isoform C
110760429	0.282528	0.175452	0.0785062	0.0730722	0.754635	0.999215	0.903949	0.998787	0.999715	0.996025	similar to capricious CG11282-PA, isoform A
110760701	0.323403	0.483788	0.697586	0.659167	0.760191	0.999215	0.903949	0.998787	0.999715	0.996025	similar to 3-hydroxyacyl-CoA dehydrogenase type-2 (3-hydroxyacyl-CoA dehydrogenase type II) (Type II HADH) (3-hydroxy-2-methylbutyryl-CoA dehydrogenase) (Scully protein)
110760746	0.341991	0.366721	0.517519	0.563824	0.313367	0.999215	0.903949	0.998787	0.999715	0.996025	similar to CG3011-PA
110760845	0.883231	0.808321	0.32866	0.309843	0.383671	0.999215	0.903949	0.998787	0.999715	0.996025	similar to CG10175-PC, isoform C
110760871	0.403406	0.446687	0.402111	0.279937	0.480284	0.999215	0.903949	0.998787	0.999715	0.996025	similar to CG7145-PA, isoform A
110761042	0.383694	0.317706	0.509295	0.493022	0.300045	0.999215	0.903949	0.998787	0.999715	0.996025	similar to CG9265-PA
110761174	0.0525111	0.0932873	0.67224	0.916766	0.713633	0.999215	0.903949	0.998787	0.999715	0.996025	similar to CG7627-PA
110761214	0.114238	0.186724	0.392652	0.355101	0.772648	0.999215	0.903949	0.998787	0.999715	0.996025	similar to translation elongation factor 1-gamma
110761334	0.49193	0.564845	0.347702	0.316277	0.0785272	0.999215	0.903949	0.998787	0.999715	0.881222	hypothetical LOC552459
110761346	0.457969	0.430739	0.332694	0.3304	0.399789	0.999215	0.903949	0.998787	0.999715	0.996025	similar to Niemann-Pick Type C-1 CG5722-PA
110761364	0.286577	0.190677	0.178827	0.16904	0.464868	0.999215	0.903949	0.998787	0.999715	0.996025	similar to Alpha-actinin, sarcomeric (F-actin cross linking protein)
110761380	0.807195	0.448238	0.152589	0.134114	0.540881	0.999215	0.903949	0.998787	0.999715	0.996025	similar to Syntaxin 1A CG31136-PA
110761561	0.650306	0.508111	0.997697	0.931984	0.185703	0.999215	0.903949	0.998787	0.999715	0.963742	similar to Malic enzyme CG10120-PB, isoform B
110761627	0.902791	0.686696	0.97162	0.833295	0.692826	0.999215	0.903949	0.998787	0.999715	0.996025	similar to Ribosomal protein L24 CG9282-PA
110761725	0.399528	0.236243	0.22526	0.237606	0.252221	0.999215	0.903949	0.998787	0.999715	0.996025	similar to Lachesin CG12369-PA, isoform A
110761815	0.339598	0.368207	0.910432	0.949257	0.648672	0.999215	0.903949	0.998787	0.999715	0.996025	similar to 40S ribosomal protein S26 (DS31)
110761825	0.540048	0.554387	0.699383	0.817589	0.566136	0.999215	0.903949	0.998787	0.999715	0.996025	hypothetical protein LOC724204
110761827	0.959547	0.987387	0.681993	0.699395	0.339844	0.999215	0.923107	0.998787	0.999715	0.996025	similar to Fasciclin-3 precursor (Fasciclin III) (FAS III)
110761835	0.366725	0.269599	0.384846	0.404305	0.824638	0.999215	0.903949	0.998787	0.999715	0.996025	similar to proteasome (prosome, macropain) subunit, beta type, 6
110761876	0.999215	0.907718	0.736686	0.76397	0.847531	0.999215	0.910366	0.998787	0.999715	0.996025	similar to Cytochrome P450 6g1 (CYPVIG1) (Cyp6-like protein)
110761886	0.828904	0.916097	0.617373	0.613072	0.0579372	0.999215	0.913115	0.998787	0.999715	0.881222	similar to Neprilysin 2 CG9761-PA
110761968	0.757375	0.438207	0.269945	0.28974	0.103083	0.999215	0.903949	0.998787	0.999715	0.881222	similar to Enolase CG17654-PA, isoform A
110762023	0.723464	0.733228	0.899655	0.973272	0.299484	0.999215	0.903949	0.998787	0.999715	0.996025	similar to CG1354-PA, isoform A
110762076	0.248415	0.157648	0.0867656	0.080648	0.891289	0.999215	0.903949	0.998787	0.999715	0.996025	similar to CG2862-PA, isoform A
110762101	0.811595	0.880242	0.703004	0.612894	0.411234	0.999215	0.903949	0.998787	0.999715	0.996025	similar to CG6621-PA
110762180	0.588869	0.277156	0.100212	0.157474	0.354839	0.999215	0.903949	0.998787	0.999715	0.996025	similar to Heterogeneous nuclear ribonucleoprotein at 27C CG10377-PA, isoform A
110762211	0.755685	0.959348	0.504712	0.506873	0.496343	0.999215	0.922879	0.998787	0.999715	0.996025	similar to CG9009-PA
110762376	0.702213	0.889557	0.658349	0.588593	0.81902	0.999215	0.907607	0.998787	0.999715	0.996025	similar to Probable cytochrome P450 6a14 (CYPVIA14)
110762380	0.267946	0.310969	0.575917	0.553471	0.942888	0.999215	0.903949	0.998787	0.999715	0.996025	similar to rhea CG6831-PA
110762610	0.465676	0.233336	0.587547	0.68323	0.492355	0.999215	0.903949	0.998787	0.999715	0.996025	similar to Neurotactin CG9704-PB, isoform B
110762620	0.398276	0.413726	0.712697	0.928213	0.556522	0.999215	0.903949	0.998787	0.999715	0.996025	hypothetical LOC552071
110762648	0.0795405	0.255733	0.488272	0.515714	0.038141	0.999215	0.903949	0.998787	0.999715	0.881222	similar to CG16935-PA
110762773	0.267094	0.156246	0.10289	0.103954	0.202093	0.999215	0.903949	0.998787	0.999715	0.963742	yellow-x1
110762813	0.963508	0.524752	0.830342	0.857073	0.601524	0.999215	0.903949	0.998787	0.999715	0.996025	similar to Ribosomal protein L22 CG7434-PA
110762877	0.131128	0.180925	0.257145	0.280367	0.777319	0.999215	0.903949	0.998787	0.999715	0.996025	similar to B-cell receptor-associated protein 37
110762902	0.866387	0.704911	0.103899	0.09729	0.583217	0.999215	0.903949	0.998787	0.999715	0.996025	similar to ATP synthase- CG11154-PA, isoform A
110762954	0.913855	0.742818	0.335444	0.261637	0.833005	0.999215	0.903949	0.998787	0.999715	0.996025	similar to Ribosomal protein L34a CG6090-PA, isoform A
110762998	0.388471	0.398035	0.522725	0.563836	0.817149	0.999215	0.903949	0.998787	0.999715	0.996025	similar to heterogeneous nuclear ribonucleoprotein U-like 1
110763051	0.766726	0.796438	0.905847	0.842653	0.823011	0.999215	0.903949	0.998787	0.999715	0.996025	similar to lark CG8597-PA, isoform A
110763102	0.657968	0.391918	0.419746	0.348899	0.225378	0.999215	0.903949	0.998787	0.999715	0.99043	similar to CG1458-PA
110763187	0.95698	0.737928	0.871118	0.827064	0.869193	0.999215	0.903949	0.998787	0.999715	0.996025	similar to Ribosomal protein L19 CG2746-PA, isoform A
110763326	0.629248	0.492451	0.570411	0.558363	0.85195	0.999215	0.903949	0.998787	0.999715	0.996025	thioredoxin peroxidase
110763375	0.275794	0.50796	0.602599	0.642794	0.372123	0.999215	0.903949	0.998787	0.999715	0.996025	similar to CG12807-PA
110763383	0.152793	0.139544	0.291036	0.419436	0.288537	0.999215	0.903949	0.998787	0.999715	0.996025	similar to CG4893-PA
110763386	0.504694	0.647165	0.589478	0.521156	0.682465	0.999215	0.903949	0.998787	0.999715	0.996025	similar to CG10638-PA, isoform A
110763468	0.339097	0.950116	0.873757	0.811818	0.237031	0.999215	0.919303	0.998787	0.999715	0.996025	similar to CG9990-PA, isoform A
110763546	0.993969	0.672127	0.925034	0.98802	0.77441	0.999215	0.903949	0.998787	0.999715	0.996025	similar to ADP-ribosylation factor-like 3
110763826	0.698833	0.896433	0.362963	0.310643	0.965712	0.999215	0.910366	0.998787	0.999715	0.996025	similar to Phosphoglycerate kinase
110763879	0.58985	0.652487	0.363479	0.345457	0.207497	0.999215	0.903949	0.998787	0.999715	0.963742	hypothetical LOC552675
110763892	0.575541	0.407066	0.314991	0.315694	0.272849	0.999215	0.903949	0.998787	0.999715	0.996025	similar to Cathepsin L precursor (Cysteine proteinase 1)
110763897	0.30297	0.260607	0.606929	0.723992	0.0176686	0.999215	0.903949	0.998787	0.999715	0.881222	similar to CG13759-PA
110763923	0.00969581	0.0122718	0.0341291	0.0351125	0.437865	0.999215	0.903949	0.998787	0.999715	0.996025	similar to CG10217-PA, isoform A
110763974	0.967478	0.823745	0.819191	0.650604	0.83188	0.999215	0.903949	0.998787	0.999715	0.996025	similar to CG31075-PA
110764063	0.221301	0.333459	0.276027	0.291502	0.892185	0.999215	0.903949	0.998787	0.999715	0.996025	similar to Ribosomal protein S7 CG1883-PA, isoform A
110764355	0.0177652	0.0197603	0.13609	0.167171	0.992619	0.999215	0.903949	0.998787	0.999715	0.996025	similar to kinectin 1
110764492	0.910152	0.944731	0.623871	0.56525	0.0208245	0.999215	0.919303	0.998787	0.999715	0.881222	similar to Acetyl-CoA acetyltransferase, mitochondrial precursor (Acetoacetyl-CoA thiolase)
110764577	0.20885	0.272245	0.577593	0.556922	0.752368	0.999215	0.903949	0.998787	0.999715	0.996025	similar to Contactin CG1084-PA
110764629	0.0944355	0.0887526	0.074675	0.0870894	0.438899	0.999215	0.903949	0.998787	0.999715	0.996025	similar to CG1129-PA, isoform A
110764717	0.190243	0.152169	0.671655	0.775726	0.177483	0.999215	0.903949	0.998787	0.999715	0.963742	similar to Isocitrate dehydrogenase CG7176-PC, isoform C
110765019	0.41204	0.863269	0.729999	0.773143	0.986146	0.999215	0.903949	0.998787	0.999715	0.996025	similar to Peptidoglycan recognition protein SA CG11709-PA
110765081	0.722841	0.472483	0.157882	0.19226	0.490334	0.999215	0.903949	0.998787	0.999715	0.996025	similar to lethal (1) G0334 CG7010-PD, isoform D
110765112	0.453555	0.413811	0.444685	0.426107	0.256624	0.999215	0.903949	0.998787	0.999715	0.996025	similar to ubiquitin-fold modifier 1
110765224	0.697673	0.821136	0.962036	0.901901	0.435662	0.999215	0.903949	0.998787	0.999715	0.996025	similar to Clathrin heavy chain CG9012-PA, isoform A
110765226	0.639265	0.827748	0.359068	0.44987	0.108763	0.999215	0.903949	0.998787	0.999715	0.881222	similar to 60S acidic ribosomal protein P2 (Acidic ribosomal protein RPA1)
110765839	0.332598	0.592213	0.672797	0.653721	0.996933	0.999215	0.903949	0.998787	0.999715	0.996933	similar to CG11876-PD, isoform D
110766149	0.191523	0.289446	0.707973	0.727423	0.992013	0.999215	0.903949	0.998787	0.999715	0.996025	similar to CAP, adenylate cyclase-associated protein 1
110766174	0.740986	0.801648	0.288058	0.270266	0.643454	0.999215	0.903949	0.998787	0.999715	0.996025	similar to CG6178-PA
110766309	0.949379	0.998863	0.685415	0.771177	0.388199	0.999215	0.924497	0.998787	0.999715	0.996025	similar to Tubulin-specific chaperone B (Tubulin folding cofactor B) (Cytoskeleton-associated protein 1) (Cytoskeleton-associated protein CKAPI)
110766380	0.293157	0.370351	0.545704	0.534825	0.0399992	0.999215	0.903949	0.998787	0.999715	0.881222	similar to CG14661-PA
110766424	0.0719244	0.0114231	0.0258975	0.0282362	0.268037	0.999215	0.903949	0.998787	0.999715	0.996025	similar to Vha100-1 CG1709-PB, isoform B
110766472	0.21925	0.52327	0.79786	0.831519	0.0644237	0.999215	0.903949	0.998787	0.999715	0.881222	similar to Rab proteins geranylgeranyltransferase component A 1 (Rab escort protein 1) (REP-1) (Choroideraemia protein) (TCD protein)
110766505	0.158185	0.221649	0.405093	0.503726	0.338589	0.999215	0.903949	0.998787	0.999715	0.996025	similar to Vha100-1 CG1709-PE, isoform E
110766509	0.19843	0.462129	0.747183	0.662377	0.0894938	0.999215	0.903949	0.998787	0.999715	0.881222	similar to bicaudal CG3644-PA, isoform A
110766587	0.201819	0.333067	0.759306	0.819612	0.40648	0.999215	0.903949	0.998787	0.999715	0.996025	hypothetical protein LOC726645
110766687	0.774076	0.87168	0.549524	0.701038	0.210972	0.999215	0.903949	0.998787	0.999715	0.96661	hypothetical protein LOC725522
110766765	0.187591	0.324224	0.654829	0.729824	0.96573	0.999215	0.903949	0.998787	0.999715	0.996025	similar to Carbonic anhydrase 2 CG6906-PA
110766777	0.227681	0.205903	0.116809	0.115744	0.661032	0.999215	0.903949	0.998787	0.999715	0.996025	similar to lethal (2) 35Di CG13240-PA, isoform A
110766827	0.139912	0.138183	0.2875	0.328872	0.51991	0.999215	0.903949	0.998787	0.999715	0.996025	similar to Eukaryotic translation initiation factor 2 subunit alpha (eIF-2-alpha)
110767168	0.664221	0.921152	0.390036	0.359013	0.686437	0.999215	0.91396	0.998787	0.999715	0.996025	similar to lethal (1) G0255 CG4094-PA, isoform A
110767267	0.621887	0.995592	0.814447	0.914578	0.874662	0.999215	0.924497	0.998787	0.999715	0.996025	similar to Vesicular-fusion protein Nsf1 (N-ethylmaleimide-sensitive fusion protein 1) (NEM-sensitive fusion protein 1) (dNsf-1) (Protein comatose)
110767298	0.819208	0.297191	0.0482675	0.0870761	0.423723	0.999215	0.903949	0.998787	0.999715	0.996025	similar to Ribosomal protein L21 CG12775-PA
110767398	0.327693	0.667794	0.57354	0.57316	0.419461	0.999215	0.903949	0.998787	0.999715	0.996025	similar to Proteasome subunit alpha type 4 (Proteasome component C9) (Macropain subunit C9) (Multicatalytic endopeptidase complex subunit C9) (Proteasome subunit L)
110767470	0.942548	0.749279	0.605391	0.581108	0.808198	0.999215	0.903949	0.998787	0.999715	0.996025	similar to CG17999-PA
110767543	0.699078	0.87976	0.801541	0.686475	0.300582	0.999215	0.903949	0.998787	0.999715	0.996025	similar to Probable cytochrome P450 6a14 (CYPVIA14)
110767655	0.0424097	0.0973914	0.173167	0.197114	0.964929	0.999215	0.903949	0.998787	0.999715	0.996025	similar to eIF-5A CG3186-PA, isoform A
110768010	0.412858	0.178542	0.244605	0.300374	0.261601	0.999215	0.903949	0.998787	0.999715	0.996025	similar to CG5077-PA, isoform A
110768018	0.280027	0.535085	0.28366	0.228115	0.908515	0.999215	0.903949	0.998787	0.999715	0.996025	similar to zipper CG15792-PD, isoform D
110768098	0.40045	0.498658	0.406814	0.333912	0.0698745	0.999215	0.903949	0.998787	0.999715	0.881222	similar to eukaryotic initiation factor 5C CG2922-PG, isoform G
110768214	0.629598	0.581168	0.543016	0.603451	0.264766	0.999215	0.903949	0.998787	0.999715	0.996025	similar to Guanine nucleotide-binding protein G(o) subunit alpha 47A
110768236	0.459821	0.341754	0.155306	0.156741	0.541999	0.999215	0.903949	0.998787	0.999715	0.996025	similar to Myosin alkali light chain 1 CG5596-PA, isoform A
110768336	0.97339	0.475858	0.567044	0.547936	0.865955	0.999215	0.903949	0.998787	0.999715	0.996025	similar to Ribosomal protein L11 CG7726-PA
110768411	0.688232	0.759626	0.768105	0.647464	0.539468	0.999215	0.903949	0.998787	0.999715	0.996025	similar to Neurexin IV CG6827-PB, isoform B
110768448	0.330281	0.288069	0.421611	0.458699	0.509413	0.999215	0.903949	0.998787	0.999715	0.996025	similar to cheerio CG3937-PB, isoform B
110768510	0.745397	0.532801	0.215872	0.212402	0.0979162	0.999215	0.903949	0.998787	0.999715	0.881222	similar to Protein disulfide-isomerase precursor (PDI)
110768566	0.507159	0.622897	0.671267	0.670805	0.807411	0.999215	0.903949	0.998787	0.999715	0.996025	similar to boca CG30498-PA
110770269	0.21115	0.151529	0.0561226	0.0420849	0.744664	0.999215	0.903949	0.998787	0.999715	0.996025	similar to bubblegum CG4501-PA
110770725	0.898535	0.870892	0.775633	0.793627	0.374927	0.999215	0.903949	0.998787	0.999715	0.996025	similar to CG1516-PE, isoform E
110771708	0.88403	0.852776	0.828402	0.724802	0.480178	0.999215	0.903949	0.998787	0.999715	0.996025	similar to Ribosomal protein S23 CG8415-PA
110772145	0.207465	0.136429	0.0356144	0.0405438	0.906239	0.999215	0.903949	0.998787	0.999715	0.996025	similar to lethal (2) 06225 CG6105-PA
110772198	0.777916	0.541172	0.805968	0.822087	0.558857	0.999215	0.903949	0.998787	0.999715	0.996025	similar to CG32446-PA
110772200	0.616897	0.588295	0.295108	0.306838	0.0905384	0.999215	0.903949	0.998787	0.999715	0.881222	similar to CG18811-PA
110773165	0.943194	0.710846	0.346382	0.396572	0.708253	0.999215	0.903949	0.998787	0.999715	0.996025	similar to CG4302-PA
110773271	0.776451	0.814351	0.52544	0.425144	0.814649	0.999215	0.903949	0.998787	0.999715	0.996025	enoyl Coenzyme A hydratase, short chain, 1, mitochondrial
110773623	0.764191	0.854922	0.961102	0.977782	0.580595	0.999215	0.903949	0.998787	0.999715	0.996025	similar to gephyrin isoform 1
110773823	0.90498	0.982352	0.589749	0.528883	0.659672	0.999215	0.923107	0.998787	0.999715	0.996025	similar to alpha isoform of regulatory subunit A, protein phosphatase 2
110773851	0.931809	0.627722	0.876009	0.739216	0.987491	0.999215	0.903949	0.998787	0.999715	0.996025	similar to Imaginal disc growth factor 4 CG1780-PA, isoform A
110774413	0.891244	0.816236	0.428515	0.453032	0.535064	0.999215	0.903949	0.998787	0.999715	0.996025	similar to CG30045-PA
110774625	0.250089	0.477441	0.900758	0.988802	0.903007	0.999215	0.903949	0.998787	0.999715	0.996025	odorant binding protein 18
110775155	0.944748	0.881678	0.501692	0.496715	0.545501	0.999215	0.903949	0.998787	0.999715	0.996025	similar to Alpha-enolase (2-phospho-D-glycerate hydro-lyase) (Non-neural enolase) (NNE) (Enolase 1)
110775909	0.432649	0.177695	0.384588	0.407236	0.153048	0.999215	0.903949	0.998787	0.999715	0.922861	similar to Glutamate oxaloacetate transaminase 1 CG8430-PA, isoform A
110775987	0.863016	0.64109	0.0735812	0.0569251	0.00481346	0.999215	0.903949	0.998787	0.999715	0.72781	similar to CG7967-PA
110776792	0.441232	0.427544	0.901088	0.963079	0.509384	0.999215	0.903949	0.998787	0.999715	0.996025	similar to Probable cytochrome P450 6a14 (CYPVIA14)
110776938	0.393683	0.360192	0.777813	0.803096	0.554442	0.999215	0.903949	0.998787	0.999715	0.996025	similar to CG8839-PA, isoform A
110777113	0.32545	0.174104	0.0710769	0.047262	0.375271	0.999215	0.903949	0.998787	0.999715	0.996025	similar to Catalase
110777288	0.821011	0.921176	0.441287	0.362335	0.899351	0.999215	0.91396	0.998787	0.999715	0.996025	similar to CG5112-PA
110777303	0.393937	0.239998	0.06289	0.0482486	0.292642	0.999215	0.903949	0.998787	0.999715	0.996025	similar to Rtnl1 CG33113-PB, isoform B
110777438	0.308144	0.239908	0.548549	0.625771	0.696474	0.999215	0.903949	0.998787	0.999715	0.996025	glycerol-3-phosphate dehydrogenase
110777459	0.898141	0.944655	0.910192	0.887254	0.10991	0.999215	0.919303	0.998787	0.999715	0.881222	similar to Innexin inx2 (Innexin-2) (Gap junction protein prp33) (Pas-related protein 33)
110777586	0.115153	0.187777	0.42477	0.463696	0.828216	0.999215	0.903949	0.998787	0.999715	0.996025	similar to CG30045-PA
110777801	0.11083	0.0763803	0.990335	0.997875	0.13358	0.999215	0.903949	0.998787	0.999715	0.91556	similar to RAB7, member RAS oncogene family
110777963	0.982297	0.808907	0.678216	0.660745	0.10407	0.999215	0.903949	0.998787	0.999715	0.881222	similar to CG1516-PE, isoform E

## Sheet: T statistic
Amel GI	C24	O24	C48	O48	VSH
5834928	0.5936	0.564159	0.00827625	0.0142336	-0.218638
48094573	-0.328294	-0.870436	-0.0194211	-0.0122264	-0.212865
48094910	0.181763	0.673536	0.0021891	-0.00186332	-1.33787
48095068	-1.4137	-1.31977	-0.00574569	-0.0154819	0.0806295
48095070	0.29443	0.23221	-0.00148636	0.000485962	-0.320511
48095204	-0.77676	-0.710364	-0.00494128	-0.00582246	0.643533
48095246	-0.782951	-0.963462	-0.00882599	-0.0101258	0.425487
48095525	0.109137	-0.0169808	0.00242011	0.00241463	1.71127
48095863	-0.964468	-0.705567	0.000308102	-0.000983884	-0.287366
48096138	0.442233	-0.507541	-0.0346366	-0.0415017	0.259325
48096291	-2.01063	-1.80428	-0.0341073	-0.0382872	-3.12469
48096485	2.25741	3.05315	0.0457635	0.0507792	0.731071
48096523	0.47528	0.108666	0.00163952	0.00259691	1.05241
48096664	1.95467	2.0817	0.0287421	0.0378357	1.04032
48096676	-0.416994	-0.315082	-0.0118111	-0.0178007	-1.37029
48096763	-0.0842093	-0.634961	-0.0206338	-0.0308894	0.982503
48096769	0.848786	0.636971	0.0147121	0.0189072	2.23513
48096996	1.63442	1.45908	0.00515891	0.00687036	1.46769
48097100	0.569787	0.480391	0.00399112	0.00550391	0.363762
48097144	1.10768	1.48977	0.0448986	0.0520774	-0.174745
48097366	-0.561895	-0.945835	-0.0141937	-0.0187117	0.00682789
48097744	0.51726	0.718663	0.0211677	0.027303	0.658964
48097746	0.427843	0.691781	0.0374639	0.0390578	1.62778
48097748	0.10312	0.00421344	0.0184894	0.0245546	0.381255
48097857	0.575231	0.639338	0.0038355	0.00595782	0.267876
48097928	-0.270992	-0.310511	-0.0110068	-0.0115473	-1.1146
48097948	1.66955	1.37586	0.052833	0.0714373	1.71172
48098039	-0.540601	-0.914789	-0.0150803	-0.0182199	0.460173
48098073	0.697891	1.37491	0.0305656	0.0372757	-0.0160502
48098081	0.475786	0.195166	-2.71668e-05	0.0017982	0.406968
48098085	0.421864	0.680986	0.0144854	0.0201561	-0.437489
48098249	1.71785	0.980622	0.00302758	0.00274858	1.27462
48098315	-0.702912	-0.340977	-0.00626356	-0.00693748	-1.46082
48098427	0.944773	0.991431	0.0352899	0.0374124	-0.654843
48098918	1.63158	2.0149	0.0684175	0.078496	-0.0832016
48100320	-0.810097	-0.655011	0.00212929	0.00198287	0.0198892
48100966	-0.536552	-0.545023	-0.011327	-0.0129588	-0.298975
48101907	-3.3155	-2.33176	-0.144492	-0.182111	-1.78248
48101950	0.423438	0.548858	0.0105122	0.00918614	-1.14782
48102233	-2.16104	-1.49533	-0.005257	-0.00236784	-1.11841
48102403	1.2497	0.854118	0.00111966	-0.000150839	1.77958
48102814	-0.933739	-0.999231	-0.0185899	-0.0214024	1.11438
48103127	0.624071	0.503245	-0.000321785	-0.00158986	-0.598478
48103639	0.0600797	-0.0874819	-0.000881537	0.00249885	0.471224
48104453	-0.97711	-1.38574	-0.0168442	-0.0182475	0.394853
48104474	-0.191493	-0.0423541	-0.0028891	-0.00158922	-1.13816
48104663	0.224587	0.417357	0.00274305	0.00336077	-0.0403614
48104680	-0.584458	-0.582692	-0.000711279	0.000464501	0.51685
48105655	0.704493	0.988509	0.000195024	-0.00137425	-0.850895
48105889	-0.261209	0.30306	-0.000344328	-0.00495041	-0.713229
48106363	-0.470631	-0.733782	-0.0256901	-0.0430623	-1.33402
48106841	-0.297392	-0.0641709	0.000175372	-0.000171725	-0.521289
48107260	-1.89142	-1.87974	-0.0348408	-0.0351493	-0.0355161
48109165	0.0702308	0.282422	0.0271744	0.0406508	2.50999
48110669	-1.12659	-1.1134	-0.0110051	-0.0102479	0.021203
48120572	-2.30326	-2.66157	-0.0817192	-0.106327	0.381315
48121613	-0.870478	-1.29294	-0.0358611	-0.0492364	-1.97559
48125538	-0.169659	0.237324	0.0242894	0.0282067	-0.735489
48128110	0.426844	-0.0187169	-0.0308045	-0.0389426	0.342939
48128966	-0.273614	-0.228992	-0.00658654	-0.00644669	0.143819
48129806	-0.136955	0.161183	0.00132861	0.00100704	-0.117675
48130977	1.11187	1.16757	0.0117888	0.0122932	-0.393573
48132928	0.227691	0.981765	0.00924873	0.0108863	-1.22561
48138568	0.0149067	-0.513655	-0.00346266	-0.00318758	1.23942
48138633	-0.133779	-0.0674157	0.0076613	0.0115239	0.194807
48138794	-0.85635	-0.391045	-0.00179838	0.00194473	-0.0826189
48138819	0.274881	0.504707	0.00136139	0.00243992	-0.752826
48139240	0.473293	0.657935	0.00718335	0.00853232	0.682124
48140499	0.866452	0.897421	0.0221477	0.020783	1.61024
48140590	-0.0934329	0.555847	0.00660738	0.00632195	1.02723
48141383	-0.465896	-0.338038	-0.000407596	-5.43499e-06	-0.446328
48141571	-0.973039	-0.746403	0.000206552	0.000949868	-0.184432
48141870	-0.214385	-0.370606	-0.0081294	-0.00880164	0.0632217
48142173	-1.71277	-1.85969	-0.00951213	-0.0104033	-1.68494
48142237	0.196534	0.363503	0.00379287	0.00227933	-0.538477
48142798	-0.560794	-1.10253	-0.0473359	-0.0571587	0.690507
58531215	-1.12033	-1.13323	-0.0234393	-0.0273829	-0.201654
58585076	-0.253712	0.0744496	0.00941198	0.0145133	0.575115
58585086	-1.88758	-2.06726	-0.0392381	-0.0359551	-0.860782
58585098	-0.142069	-0.309774	-0.0917912	-0.11355	0.234422
58585104	-0.828466	-1.43013	-0.0320205	-0.0276296	0.228932
58585106	0.215315	0.47734	0.0574445	0.0688412	-0.213647
58585108	-0.156045	-0.659781	-0.131008	-0.144078	0.37303
58585118	0.355154	0.252633	0.0073139	0.0115519	1.68001
58585122	0.430446	0.511192	0.019354	0.025562	-0.160945
58585124	1.38367	1.36683	0.0194399	0.0231936	-0.209545
58585126	0.986056	0.957517	0.0278107	0.033388	-0.482548
58585132	-0.385497	-0.445395	-0.00840433	-0.00975512	0.271184
58585146	-0.147129	0.113187	-0.00339659	-0.00359811	-0.0586522
58585196	-0.199728	-1.05632	-0.0260733	-0.0295296	2.27538
58585198	-0.769018	-1.32738	-0.022073	-0.0297942	-0.148601
58585202	-0.817649	-1.01934	-0.00301429	-0.00325884	-0.478971
58585214	-0.727243	-0.456691	0.00240278	0.00419533	-0.497692
58585246	-0.273103	-0.309855	-0.0241999	-0.0363319	0.103813
58585250	-0.43719	-0.812492	-0.0207017	-0.0273289	-0.7248
58585252	-0.379221	-0.77434	-0.0551746	-0.0875867	-0.239666
60115688	0.0142238	0.380472	0.00425554	0.0051493	0.0304795
62198229	-0.686888	-0.625404	-0.0100693	-0.0144557	-0.575976
62526112	-0.0336126	-0.0301585	0.00216511	0.0018699	0.698254
66499088	0.665982	0.554204	-0.00386186	-0.00527829	2.82271
66499171	-0.722591	-0.395025	-0.0159876	-0.0239669	-0.212417
66499293	-0.112827	-0.397144	-0.0122157	-0.0146944	0.955498
66499360	0.340428	0.677215	0.0105324	0.014781	-0.464552
66499419	-0.282995	-0.419823	-0.00271647	-0.00271063	0.550113
66499429	0.0831021	-0.155069	-0.000527735	0.000331959	-1.06124
66499475	0.960105	1.30823	0.0226254	0.0301306	-0.462303
66499585	-1.24521	-0.627003	0.00456275	0.00717957	1.33551
66500127	-1.88391	-2.58664	-0.0281149	-0.0348654	-0.0964689
66500170	0.291371	0.551385	0.00313827	0.00403037	-3.05496
66500174	0.760266	0.365809	0.00272531	0.000924905	1.65564
66500205	0.529764	0.190547	-0.00120009	-0.00184656	0.626991
66500213	-0.240871	-0.624807	-0.0292356	-0.0374825	-0.337752
66500225	0.467089	0.904268	0.0168761	0.0231381	-0.575058
66500396	-0.599327	-0.449515	-0.0131291	-0.0159492	-0.610571
66500400	-0.660483	-0.864104	-0.0446608	-0.0541481	0.388575
66500427	1.60197	1.72082	0.0150383	0.016476	0.753506
66500885	-0.452342	-0.0558811	-0.00498128	-0.00775549	-0.64358
66501020	0.0372091	-0.120192	0.000380644	-0.000523608	0.445713
66501172	-0.444054	-0.0858523	-0.0051266	-0.005309	-1.03508
66501507	-0.0047753	-0.00624856	-0.000356784	-0.000657953	-1.91077
66503776	0.87093	1.04415	0.0101124	0.0144514	0.310829
66503873	1.90708	1.47462	0.00489575	0.00382518	-0.0116876
66503969	-0.266512	-0.905751	-0.029206	-0.0351934	-0.782555
66504157	0.896241	1.34626	0.0232815	0.0301653	1.46229
66504249	0.253451	0.088239	-0.00216679	-0.00107301	-0.937586
66504263	0.04685	0.568603	0.00764498	0.0112683	-0.869503
66504343	0.861213	0.848508	0.0125603	0.0140592	0.298568
66504360	0.741309	0.652291	-0.0043049	-0.00344272	-0.573345
66504662	0.13602	0.388387	0.000637004	-0.000357227	1.12252
66504768	0.0236469	-0.191778	0.000277765	0.00168989	1.12078
66504786	-0.948297	-1.10603	-0.0174289	-0.0175539	-0.659959
66505007	0.43323	0.816188	0.00154171	0.00116139	1.17652
66505131	0.726665	-0.0245702	-0.00755572	-0.00608142	1.6496
66505480	-0.054782	-0.267187	-0.00469278	-0.00390065	0.421459
66505531	-0.0561737	0.224054	0.00672485	0.00438596	-1.62933
66505914	-1.11876	-1.25821	-0.0171007	-0.0151653	-0.956556
66505984	0.296426	0.598166	0.0172805	0.0170474	0.190172
66506287	-1.08715	-0.72928	-0.0123431	-0.0135485	-0.725728
66506411	-0.875274	-0.63226	-0.0259749	-0.0332265	-1.65943
66506619	1.18428	1.08259	0.024473	0.0320993	0.748156
66506623	-0.0101918	-0.477942	-0.0427529	-0.0529956	0.0471151
66506773	-0.5518	-0.342977	-0.00959872	-0.0136658	-0.525817
66506786	0.631019	0.488986	0.0008349	0.000442879	1.09495
66506802	-0.790854	-0.969361	-0.0543636	-0.0653488	0.170734
66506837	-1.52627	-1.35516	-0.00812144	-0.00737521	-1.38786
66506853	-1.91786	-1.13665	-0.00883227	-0.0143507	-0.736232
66506923	0.449789	0.671352	0.00112789	0.00047552	-1.34476
66507104	-0.632747	-0.20709	0.00303568	0.0149516	1.58537
66507356	-0.933676	-1.69216	-0.056763	-0.0816093	1.46909
66507594	0.980207	0.948353	0.00998383	0.0138282	0.924824
66507623	0.539641	0.911226	0.0190854	0.0226024	-0.294089
66508439	-0.397643	-0.515366	-0.00157111	-0.00245764	-0.563507
66508517	-0.22999	-0.466576	-0.00581701	-0.00739677	-1.55817
66508914	-0.605264	-0.272183	0.000134903	-0.000509601	-0.688487
66508940	-0.504953	-0.734814	-0.0102253	-0.0132288	-0.342327
66508961	0.256252	0.695799	0.0111718	0.0116676	-0.637202
66509032	-0.885839	-0.458707	0.00158503	0.00111553	-0.550821
66509333	2.10388	1.99878	0.0401168	0.0482935	-0.314939
66509421	0.620746	0.848992	0.0414887	0.0460196	-1.86776
66509459	-0.202372	-0.0860686	0.00652129	0.00825035	-0.194917
66509518	0.868607	1.2514	0.0160241	0.0170566	-0.262702
66509654	-1.08506	-0.781983	0.00122655	0.000743889	-0.0922504
66509714	-1.99564	-1.77777	-0.0192272	-0.0238182	-0.74713
66509769	-1.15785	-1.34174	-0.0272034	-0.034298	0.590048
66509780	-0.789172	-0.984128	-0.0455398	-0.0566479	0.323688
66510064	-0.342957	-0.396595	1.81808e-05	0.000608541	0.102987
66510285	0.353618	0.497329	0.0251478	0.0298121	-0.226221
66510403	0.541779	0.554217	0.0472585	0.0633232	0.861327
66510482	-1.09185	-1.22119	-0.0506515	-0.0607165	0.554343
66510555	-0.894403	-0.310978	-0.00214605	-0.00210879	-1.74267
66510566	-0.450604	-0.267191	-0.0200696	-0.0226968	-0.98299
66510581	0.0950094	-0.707542	-0.000150999	-0.000555782	1.03115
66510594	0.595772	0.563989	0.0123473	0.0177686	-1.23644
66510755	-0.654492	-1.03958	-0.0100291	-0.0118739	0.822184
66511001	1.00345	0.919852	0.0127125	0.0148759	0.344092
66511337	0.938341	1.13834	0.0349538	0.0368691	0.39814
66512039	0.600805	1.1493	0.0190534	0.0214051	0.149496
66512107	-0.757735	-0.60791	0.00212082	0.00247023	-0.0513284
66512137	-2.03407	-2.31007	-0.0260752	-0.0268235	-1.72479
66512307	-1.71049	-1.72367	-0.0228525	-0.0237367	-0.592185
66512625	-1.33039	-0.750914	0.000689548	-0.000464405	0.161573
66512737	0.522894	0.740887	0.00930873	0.0132565	0.184257
66512785	-0.266192	-0.602033	0.0103169	0.0125621	0.901315
66512792	-0.0423494	-0.113213	-0.00108625	-0.0019279	0.162796
66512834	0.771597	0.197407	0.00922235	0.0124008	-2.47628
66512838	2.41921	1.84809	0.0173552	0.0200384	2.41183
66512887	1.27428	1.60029	0.0301177	0.0372026	-0.380408
66512983	-1.62632	-1.99719	-0.0762634	-0.0808151	-1.92704
66512987	-0.274036	-0.442879	-0.0121658	-0.0138506	1.46371
66513092	-0.13008	-0.728082	-0.0151218	-0.0168401	0.935114
66513205	0.726451	0.636085	0.00373353	0.00120826	-0.101468
66513257	-0.212596	-0.430965	-0.00421406	-0.00294275	0.0818759
66513260	-1.03976	-1.12279	-0.00333459	-0.00245277	0.321501
66513481	1.47203	1.134	0.00112981	-0.000491525	0.378063
66513527	0.200299	0.735506	0.0203521	0.0273997	-1.07274
66513595	-0.0824846	0.215505	0.00676964	0.00754641	1.32929
66513627	2.03694	2.10057	0.0165985	0.0171504	0.17295
66513649	-1.6527	-1.75621	-0.00467728	-0.00547463	-0.384449
66513705	0.871457	0.905162	0.0208886	0.0235031	-0.396243
66513815	0.0650659	-0.0844131	0.0391156	0.0458521	0.600953
66513879	-0.6293	-0.617929	-0.0183401	-0.0233225	-0.986759
66513934	-0.0270145	-0.272241	-0.0135099	-0.0165572	0.548725
66514673	0.439202	0.440866	-0.0190165	-0.026709	1.05665
66515272	-0.329882	-0.258981	-0.00181706	-0.00175481	0.878104
66515294	0.135446	0.117456	0.000518358	0.00192423	1.08398
66515350	-2.08828	-1.80234	-0.0286743	-0.0339525	1.16993
66515679	0.833045	0.451073	0.0167577	0.020395	-0.586218
66515955	1.61875	1.87773	0.0360867	0.0421099	0.166498
66515987	0.799036	0.494716	0.00369761	0.00100517	1.25159
66516122	1.08791	1.56763	0.0201996	0.0244334	1.90643
66516797	-1.87027	-1.38045	-0.0146139	-0.0148666	-2.58337
66516926	0.81154	0.89147	0.0256316	0.0249698	-0.926247
66517066	-1.57153	-1.34283	-0.0113194	-0.0126645	-0.251124
66517155	-1.68681	-1.28505	-0.00291118	-0.0034086	0.32187
66517287	-1.2688	-1.78289	-0.0230632	-0.0264939	1.54121
66517317	0.281502	0.465518	-0.00298191	-0.00487546	-1.27935
66517407	0.0439707	0.186689	0.0366341	0.0450581	0.119687
66517659	0.183039	-0.0772597	0.000295636	0.00118814	2.08391
66517758	0.316971	-0.562794	-0.0143339	-0.0159611	0.382621
66517761	-0.574058	-0.417673	-0.00210189	-0.00343263	-0.864711
66518140	1.11327	0.514354	0.00102989	0.00196726	0.465095
66518223	-0.58604	-0.554018	-0.0137843	-0.0166875	-0.0865016
66518451	0.974916	1.33926	0.0239833	0.0231585	0.716049
66518853	-0.977452	-1.04815	-0.00667408	-0.00809918	-0.519165
66518963	0.102488	0.172833	0.00534474	0.00832509	1.39554
66519141	-1.10276	-0.684999	-0.000152661	-0.002293	0.290533
66519157	-0.242429	-0.285617	0.00264903	0.00272829	0.397214
66519233	0.0690842	0.289836	-0.0131827	-0.0178007	-0.587123
66519254	-0.433396	0.152136	0.022566	0.030384	-2.60623
66519360	-0.164091	0.26754	-0.00490499	-0.00517078	-0.23305
66519390	0.232319	0.648138	0.00763329	0.00522412	0.192115
66519835	-0.912505	-0.204434	0.00416312	0.00724719	0.44738
66519842	-0.491551	-0.22227	0.0136438	0.0184321	0.601645
66519888	-1.53158	-1.20653	-0.0107859	-0.0108941	-1.60939
66519936	-0.469714	-0.662405	-0.0110727	-0.0131157	-0.320553
66520061	0.227352	0.0892811	0.00217263	-0.00211568	2.11476
66520175	-0.596764	-0.937045	-0.00408999	-0.00591886	0.0615504
66520179	0.0515786	0.0587395	0.00680187	0.00840943	-0.0820463
66520256	-0.370698	-0.820586	-0.0134179	-0.0159512	-1.15337
66520275	1.2805	1.56979	0.0317569	0.0367524	0.916915
66520497	-0.71889	-0.796837	-0.0117635	-0.0168735	-0.602371
66521083	0.308114	0.325676	0.00539129	0.00523145	-2.61945
66521121	-0.778727	-0.889369	-0.0181408	-0.0223753	-1.54254
66521282	-1.6916	-1.13681	-0.00948406	-0.0112788	-1.7041
66521356	0.697725	0.286423	0.00499286	0.00487447	0.329528
66521433	-0.997257	-1.4225	-0.0717189	-0.0853735	0.593194
66521459	-0.138695	-0.0270672	-0.00154804	-0.000942211	0.187241
66521713	1.44972	1.08027	0.00787763	0.00964048	-0.174155
66521738	-0.22069	-0.689213	-0.0183374	-0.0224282	1.00068
66522056	0.431094	0.596251	0.00884874	0.0118999	0.982899
66522163	-0.870255	-0.690808	-0.0115903	-0.0163315	0.916828
66522232	1.50197	1.76053	0.0387034	0.0482367	1.2341
66522335	0.263114	0.166996	0.0339137	0.0289756	-0.566967
66522349	-1.40821	-0.938708	-0.00776104	-0.01165	-1.72093
66522386	-1.06627	-1.13955	-0.0494558	-0.0595123	0.26079
66522467	-0.4314	-0.0659885	0.0107196	0.0138425	0.802952
66522931	0.437389	0.739934	0.0233977	0.0271958	-0.19952
66523390	-2.035	-2.29782	-0.010132	-0.0115441	-0.69614
66523464	-0.782428	-0.207345	-0.00342504	-0.00501114	0.384208
66523907	0.482947	0.62312	0.0305321	0.0388513	0.115313
66524108	-2.09572	-2.49281	-0.0373055	-0.0438964	1.17931
66524128	-0.372743	-0.250371	0.00801255	0.010611	0.274952
66524277	0.40062	0.8984	0.032052	0.040971	-0.615563
66524293	0.564743	0.856902	0.00783181	0.00795882	-0.992178
66524519	-1.67728	-1.63723	-0.0361517	-0.0391311	-1.54129
66524882	-0.524037	-0.907703	-0.00355982	-0.00425833	-0.0946726
66524917	1.97066	1.11212	0.0281033	0.0309366	1.39742
66524926	0.164588	0.123204	9.78763e-05	-0.000778162	0.918017
66525165	0.518728	0.795446	0.0205465	0.0257949	-1.30265
66525285	0.22263	0.187385	0.00416463	0.00406149	0.287013
66525499	0.706149	0.210668	-0.0113071	-0.0148373	0.652432
66525522	0.19878	-0.208841	-0.00304751	-0.00649964	1.58036
66525576	0.792524	1.10229	0.0122655	0.0134493	-1.70124
66525858	0.258608	-0.377794	0.00276347	0.00417603	1.66761
66525867	-0.855112	-0.849872	-0.0203096	-0.0233591	-0.216441
66525882	-2.19641	-1.391	-0.00942063	-0.00888072	-1.39917
66525886	-0.555582	-0.693533	-0.0107655	-0.0163724	0.454808
66525954	-1.42939	-1.26002	-0.0105287	-0.0120207	-0.0552584
66526470	1.02374	0.272189	0.00224146	0.00413569	0.0206554
66526642	-0.263497	-0.986307	-0.0395047	-0.0496308	-3.42073
66526646	-0.0894985	-0.765552	-0.00631585	-0.00609194	1.48252
66529463	-1.36969	-1.41544	-0.0265315	-0.0315404	-0.709004
66529866	0.999608	2.20353	0.0337448	0.0392481	-0.307612
66529931	0.617327	0.285458	0.00885898	0.0131205	0.481133
66530010	0.472099	0.46159	0.0339257	0.0470104	0.274439
66530060	-0.867712	-0.544917	0.00101821	0.0018193	-1.09506
66530147	0.800652	0.59942	-0.00283386	-0.00541998	-0.398449
66530192	0.96678	0.711027	0.00508072	0.0038425	-0.990842
66530240	-0.534779	-0.59135	-0.0369662	-0.0443572	-0.341729
66530247	0.522763	0.190989	-0.0126307	-0.0140864	-0.367499
66530257	-0.7322	-0.411872	-0.000677735	-0.000306813	-0.871826
66530260	-0.567381	-0.511204	-0.00637684	-0.00818428	-0.106587
66530284	-0.159674	-0.370325	-0.00645016	-0.00826037	-1.13408
66530338	-0.177523	0.0966973	-0.00965978	-0.0128679	-0.0174622
66530377	0.574129	0.461231	0.0058692	0.00898129	0.0958963
66530404	0.0893748	0.232625	0.00613251	0.00656086	-1.17612
66530423	0.713424	0.539542	0.00525323	0.00999316	0.587545
66530530	1.32765	0.667057	0.00157404	0.00188889	1.31191
66530537	-1.27031	-0.946457	-0.00393755	-0.00773187	-2.21225
66530616	-0.788394	-0.38127	-0.00474039	-0.00189947	-0.779449
66530776	-0.892057	-0.497564	0.0037885	0.00552308	-1.86138
66530952	-2.46716	-2.77802	-0.0207873	-0.0255937	0.616894
66530972	0.631362	0.272382	0.0171508	0.0199784	-0.275818
66531196	-0.339684	0.176144	0.0320425	0.0416698	-1.39587
66531429	0.79865	0.668668	-0.000336866	-0.00143751	-0.0112276
66531434	1.42542	0.886337	0.00294074	0.00420795	-0.121611
66531474	1.50375	1.58114	0.0174945	0.0220296	0.810406
66531601	0.670627	1.21138	0.0603465	0.0807171	0.771505
66531681	-0.210617	0.237368	0.00455544	0.00390262	1.19824
66531851	-0.00241752	0.118308	0.0051827	0.00722924	-0.565504
66532014	0.0133441	-0.690661	-0.0884648	-0.115524	0.869516
66532597	0.103069	0.359916	-0.00103243	-0.00182209	-0.328642
66532627	0.310267	0.671817	-0.0176209	-0.0185796	-0.873238
66532757	-1.20131	-0.297227	0.00556631	0.00837753	-1.00578
66532824	2.59225	2.31214	0.0388992	0.0422909	2.23502
66533113	1.35406	1.26947	0.00611477	0.00775324	0.402235
66533332	0.871565	0.562292	0.00778851	0.00778934	-0.889392
66533395	0.838098	0.950023	0.00625273	0.00703312	1.77187
66533950	-0.428074	-0.409165	-0.00540562	-0.00346175	0.566426
66534008	0.497236	0.84185	0.0237357	0.0294705	-1.51408
66534286	-0.639088	-0.367777	0.00164519	0.00222943	-1.41024
66534614	-1.79608	-2.44146	-0.0426589	-0.0488629	-1.05473
66534647	0.204747	0.245031	-0.0104187	-0.0159133	0.114887
66534655	1.04587	1.39136	0.00707863	0.00936551	0.153221
66534660	1.77508	1.65313	0.0234485	0.0305991	1.96618
66534671	0.954807	1.10979	0.0127226	0.0154721	0.191799
66534750	1.44478	1.40431	0.00882329	0.0107444	0.20556
66534766	-0.071083	-0.240218	0.00535535	0.00922977	1.00971
66535082	0.650361	0.345078	0.0123533	0.0187398	-0.30719
66535209	-1.32032	-1.35667	-0.00374836	-0.00537725	0.16696
66535270	-0.969423	-1.55548	-0.0139077	-0.0134152	0.628025
66535330	-0.295344	0.209101	0.00502357	0.00518074	0.66129
66535742	0.808629	0.810989	0.000356994	-0.000644596	1.45543
66535957	-0.611015	-0.753679	-0.00651447	-0.00971234	0.406039
66536233	1.21165	1.043	0.00570845	0.00673261	0.378776
66536893	0.167107	0.18124	-0.00206269	-0.00356539	-0.0986182
66537377	-1.46793	-0.769616	-0.00727805	-0.00942061	-1.29653
66537940	0.980256	1.30664	0.0106792	0.0132861	-0.644409
66538420	1.26409	0.983044	0.0223882	0.0236982	-0.108248
66538476	1.49478	0.965484	0.00612145	0.0090669	1.19316
66539173	-0.157901	-0.367643	-0.00202251	-0.00246411	-0.0518951
66540209	1.20306	0.979589	0.00692162	0.0100341	0.640267
66540596	-1.24074	-0.994261	-0.0101611	-0.0127546	-1.39107
66540733	-0.430304	-0.294096	-0.0227669	-0.0269964	0.736209
66541426	0.587911	0.284492	0.00335623	0.00455196	0.889885
66543659	1.00987	1.13309	0.00706259	0.00666446	0.428201
66543709	0.220413	0.515259	-0.00578476	-0.00802591	-0.0642535
66544546	0.38989	0.0445212	0.00480137	0.00547216	2.98514
66544702	0.653374	0.276389	0.00333888	0.000810742	1.31893
66545506	0.682011	0.542825	0.00684034	0.00795474	-2.03727
66546020	-0.219307	0.287072	0.0146742	0.0226547	-1.61274
66546392	0.190463	0.166447	0.0132282	0.0170062	-1.74012
66546646	-0.580903	-0.45725	0.00207265	0.00555867	-0.0269546
66546657	-0.552346	-0.520983	-0.00418735	-0.00642137	-1.17625
66546729	0.00723865	-0.447143	-0.0177969	-0.0234723	1.31071
66546733	0.533835	0.702766	0.0184496	0.0256297	-0.916411
66546799	0.945518	0.787469	0.00803786	0.00778941	-0.431303
66547340	0.158903	0.319106	0.00311144	0.00197168	-0.440746
66547365	0.00210473	0.317537	0.000955996	-0.00201256	-0.524266
66547438	0.985602	0.453471	0.00648867	0.00653775	0.761756
66547447	0.994168	0.465909	0.00250606	0.00436962	-0.131732
66547450	1.22899	0.875042	0.00166959	0.0016349	-1.02929
66547453	-0.807659	-0.840593	-0.00699191	-0.00920688	0.983874
66547471	-0.729087	-0.636924	-0.0219475	-0.0269137	0.249276
66547531	0.933711	1.17547	0.0114906	0.0116851	-0.744039
66547760	0.763545	1.36879	0.0208209	0.0252767	0.271741
66548188	-0.955463	-0.690772	0.00064049	0.00207357	-0.37304
66548261	-0.535431	-0.126273	-0.00857102	-0.010881	-1.38815
66548338	1.24649	1.24002	0.027997	0.0336699	-0.312888
66548684	-0.807823	-1.03116	-0.0175205	-0.0209739	0.624837
66548968	0.118952	0.282933	0.00665348	0.00555397	0.727769
66549073	-1.26628	-1.20587	-0.0321833	-0.0389513	0.739071
66549222	1.01627	0.968605	0.0144109	0.0176512	0.0488058
66549336	0.324701	0.0507556	0.000357251	-0.00509894	0.159827
66549728	0.64834	0.87911	0.00844253	0.0075819	-0.0170146
66549799	-0.291259	0.0268926	-0.0214609	-0.0329129	-0.978555
66550393	0.906294	0.965158	0.0122904	0.0143313	0.478917
66550870	0.303172	0.851426	0.0171887	0.0206378	-0.755159
66550890	-1.10716	-1.46842	-0.0228771	-0.0272746	0.193601
66551115	-0.753267	-0.449595	-0.00447825	-0.00564086	-0.479254
66551478	-0.132257	0.0216345	-0.0019342	-0.00252561	0.426494
66551610	0.387905	0.329732	0.00354209	0.00444635	-0.47556
66551889	0.661048	1.05235	0.0220125	0.0234947	0.406765
66551959	0.0298489	0.355107	0.0127785	0.01691	0.00683436
66551967	-0.3553	-0.792676	-0.0318755	-0.0425334	-0.946425
66552169	0.639725	0.765684	0.00851128	0.0102764	-0.588195
66552230	0.823678	1.02505	0.00853916	0.00765164	-0.27617
66553147	-0.10283	0.0301629	0.000764701	0.00330189	-0.701229
66553455	1.25499	1.24956	0.0190856	0.0232205	1.15127
66554156	-0.293397	-0.290495	-0.0157292	-0.0199838	-0.228781
66554916	0.872884	1.00721	0.0175954	0.0243137	0.952773
66555437	-0.92283	-1.22754	-0.0601547	-0.0733577	0.582157
66556180	0.390634	0.811226	0.00569193	0.00594968	-0.314585
66556287	0.985334	0.596331	-0.00640086	-0.00753011	-0.0991591
66556360	0.770455	1.25611	0.0201256	0.0213255	0.84649
66556661	-0.328114	0.0666334	0.00109704	0.00349484	-0.401052
66557121	0.377953	0.809115	0.0398991	0.042201	-0.572273
66557455	0.0998883	0.328719	0.00994722	0.0124966	-0.594524
66557463	0.552125	0.17501	-0.0134734	-0.0156057	-1.24012
66557640	0.623533	0.747728	0.00993147	0.0147652	-0.0789108
66557660	0.353719	-0.395501	-0.0116404	-0.00651296	0.231573
66557932	-0.785409	-1.01204	-0.0425999	-0.0500368	1.98587
66557994	-0.703199	-0.93909	-0.0326565	-0.0369818	-0.237615
66558413	0.268935	0.686049	0.0125275	0.0132277	-0.536627
66558612	0.679842	0.869031	0.00494558	0.00854631	-0.750135
66558822	0.511974	0.32568	0.012812	0.0119645	-1.03356
66558942	0.164672	-0.101992	-0.00142913	-0.0026416	-0.265773
66558956	-0.024836	0.145181	-0.00811489	-0.0141042	-0.39503
66559141	0.692163	1.24674	0.0143674	-0.00119692	-1.70822
66559145	-0.566434	-0.679108	-0.0271438	-0.0330998	1.13411
66559208	-0.188519	0.236392	0.0108485	0.00903366	-0.878327
66559229	0.00450535	0.180829	0.00454363	0.00580801	-0.40313
66559310	0.856177	1.08374	0.0131877	0.0142672	-0.119943
66559541	-0.813096	-0.895501	-0.00161063	-0.00193569	1.37912
66560172	-0.263512	-1.10848	-0.0103831	-0.0147227	1.32407
66560187	-0.328152	-0.296798	0.00142913	0.00547007	-2.24179
66560290	1.83442	2.40876	0.0149855	0.0146049	-0.727688
66561330	0.0625948	0.18177	0.0102479	0.0154761	0.249066
66562243	0.322653	-0.191668	-0.0163438	-0.020428	1.09048
66563109	-0.218894	-0.266949	-0.0143777	-0.0185438	-0.0303247
66563168	-0.63813	-0.811608	-0.00854778	-0.00974961	0.650987
66563290	2.01193	1.95786	0.0444342	0.055313	0.366113
66563717	-0.14614	0.119841	0.00586215	0.00732135	-0.0092447
66564518	2.46709	2.26565	0.0320909	0.0363174	0.0125216
66564615	1.90035	1.80863	0.0223689	0.0242282	-0.671501
66564768	-0.357461	-0.0359298	0.00944428	0.0136979	-2.26827
66565249	-0.607853	0.154269	-0.00246869	-0.00445452	-0.671335
66565444	-0.330992	-0.314195	-0.00204753	-0.00307227	-0.059478
66565903	-0.553814	-0.446736	-0.0147166	-0.0185571	0.429497
66565910	-0.652849	-0.468124	-0.0268737	-0.0363052	-0.815957
66565929	-0.405874	0.117107	0.010139	0.0107774	-0.130602
66566109	0.382322	0.467808	0.0113797	0.0115144	0.740436
66566113	-0.12833	0.800023	0.0231785	0.0246034	-0.552849
66566441	-0.274314	-0.895974	-0.0412816	-0.0504038	0.179171
74271822	0.0950397	0.724635	0.00234645	-0.00015037	-0.952878
94158657	-0.591625	-0.0414231	0.010704	0.0140528	0.441602
94158668	0.306195	1.42335	0.0302504	0.0398185	-0.963047
94158709	0.594778	1.18784	0.0212195	0.0293612	0.323012
94158718	0.0273744	0.74028	0.0211666	0.0289785	-0.182572
94158813	0.933966	0.821125	0.0260282	0.0495815	-0.264029
94158822	-0.304896	-0.51897	0.00631045	0.0133374	0.149688
94400883	0.436354	0.0119985	-0.00801821	-0.0096792	0.948928
94400893	-0.82809	-1.01455	-0.0603122	-0.073437	0.683307
94400899	-0.896086	-1.03314	-0.0641286	-0.0800599	0.216037
94400901	0.559029	0.579337	0.0262763	0.0369598	-1.01507
110748682	-0.861432	-0.809362	-0.0140914	-0.0167968	2.2104
110748904	1.87309	1.86574	0.0110878	0.0126392	-0.453979
110748949	-0.640119	-1.28393	-0.0169118	-0.0199598	0.549558
110749004	-0.505643	-0.334704	0.00708862	0.0129444	1.07009
110749015	0.00358662	-0.0418198	0.00337614	0.00639754	0.71718
110749017	0.969074	0.911967	0.0143299	0.0198136	0.244066
110749036	-0.535084	-0.724609	-0.0119062	-0.0154506	0.978743
110749067	-0.408524	-0.759056	-0.0113947	-0.0126766	1.14125
110749082	-0.876874	-0.946471	-0.0141631	-0.0169221	-1.75936
110749420	1.00596	0.523993	-0.000945553	-0.000526465	0.409747
110749515	-0.909047	-1.11198	-0.0145981	-0.015944	-2.32292
110749558	-0.569426	-0.253529	-0.00657036	-0.00906517	-0.511235
110749560	0.507264	0.741142	-0.00161832	-7.2011e-05	-0.243306
110749614	0.489775	0.863255	0.00596121	0.00573235	-1.48932
110749616	-0.109512	0.274511	0.00394456	0.00327304	-0.399485
110749621	0.932761	1.21473	0.0200613	0.0231497	0.332435
110749631	-0.131414	0.324282	0.000514422	-0.000511925	-2.08785
110749766	-0.0442469	-0.44822	-0.055222	-0.0746938	-1.84941
110749772	-0.276101	0.172998	0.00874558	0.0093695	-0.946333
110749824	-0.273292	-0.0254983	0.0034289	0.00145781	0.441109
110749831	1.07783	1.00784	0.0289145	0.0315697	-0.666394
110749846	0.715695	0.495542	0.0493363	0.0548181	0.538873
110750119	-0.535539	0.276418	0.0899945	0.105986	-2.18999
110750674	0.41302	1.21794	0.0249092	0.0289556	-1.37743
110750754	0.0606391	-0.621652	0.00289133	0.00589755	2.96638
110750764	0.247511	0.2541	0.0218099	0.0335373	-0.50428
110750766	-0.331325	-0.321464	-0.00579379	-0.00581324	1.21559
110750855	-0.214283	0.341676	0.0160263	0.0196303	-1.30146
110750857	0.0847885	0.221055	-0.000452077	-0.0013346	-1.46995
110750903	-0.703043	-0.819151	-0.00431035	-0.0069504	-0.41308
110750934	1.4946	1.05385	0.0200567	0.0247986	1.43878
110751008	-0.442464	-0.34626	-0.0164136	-0.0166261	0.400315
110751012	-0.791921	-1.2896	-0.0362594	-0.0502654	2.17262
110751031	0.168091	-0.266542	-0.00295956	-0.00373902	-0.247317
110751158	-0.700752	-0.888991	-0.0100741	-0.0141221	1.60373
110751174	-1.1318	-0.708421	-0.00341548	-0.00279129	0.217075
110751178	0.449669	0.669706	0.0165929	0.0204308	0.839937
110751180	-0.364767	-0.414963	-0.00894719	-0.00738017	0.810926
110751227	-0.108998	-0.153681	-0.0309618	-0.0363744	-0.109682
110751273	-0.543209	-0.359287	0.00543824	-0.000789035	0.278693
110751295	0.659435	0.484822	-0.00305133	-0.00502128	1.45465
110751310	2.41785	2.21548	0.0216275	0.0246675	-0.880839
110751318	1.2325	0.504277	0.0177044	0.0285738	0.148362
110751360	-1.51209	-0.689389	0.00394841	0.00369851	-2.03783
110754998	0.30492	0.653401	0.00855207	0.00922115	-1.2995
110755309	1.71621	1.25168	0.00962092	0.0103215	0.246033
110755329	0.0656845	0.462915	0.0432682	0.0525078	0.547044
110755367	0.582199	0.395442	0.0149584	0.0184056	2.03942
110755382	0.657937	0.555497	0.0227977	0.0266182	-0.30074
110755392	1.3152	1.26579	0.0100879	0.0116663	2.51171
110755553	0.37045	0.222271	-0.00176545	-0.00095739	-0.969793
110755689	1.63386	1.81337	0.0575145	0.0687322	1.67282
110755732	0.327278	0.0373672	-0.00356175	-0.00355906	-0.18314
110755762	0.899472	0.897576	0.0261312	0.0312361	-0.478763
110755772	-0.456124	-0.472609	-0.0112258	-0.00804499	0.422011
110755795	-0.198172	-0.0628916	-0.00416889	-0.00562513	1.62655
110755915	0.0896567	0.00162846	-0.00934822	-0.0119614	-0.114194
110756003	1.78928	1.99541	0.0106579	0.0109996	0.132674
110756011	-0.84516	-0.92648	-0.0103854	-0.0144529	-2.12547
110756013	-0.518734	0.369121	0.00746308	0.00818191	-0.524448
110756016	0.710536	0.0192327	-0.00363686	-0.00469746	0.679228
110756063	-0.51342	-0.586611	-0.00882018	-0.0111404	-0.498341
110756097	-1.40678	-1.155	-0.0196152	-0.0229238	-2.01744
110756123	1.30808	1.12018	0.0108707	0.0111937	-0.117774
110756254	0.506365	0.361037	0.000241988	-0.00119299	1.82441
110756292	0.0354784	-0.308014	-0.0166863	-0.0283258	0.109681
110756296	-0.635138	-0.582811	0.00342323	0.00253426	1.62483
110756499	-0.255637	-0.357367	-0.00165843	-0.00935536	-0.0121343
110756506	-0.00530646	-0.150618	-0.0025313	-0.00659465	1.83193
110756571	-0.450056	-0.290437	-0.00512006	-0.00796454	0.114701
110756584	-1.94022	-1.97946	-0.0149498	-0.0183866	-0.620963
110756611	-1.01837	-0.714731	-0.00860191	-0.0100998	-0.249778
110756630	0.885285	0.803091	0.0014548	0.00104625	0.643073
110756656	-1.1859	-0.820124	-0.0123383	-0.0191949	-2.11944
110756698	-0.890024	-1.69562	-0.0162693	-0.0186034	0.45432
110756725	-2.06601	-1.77584	-0.0164485	-0.0214898	-0.350657
110756783	-0.494127	-0.83223	-0.0102185	-0.0114503	0.617777
110756835	-0.112263	0.497345	0.0039337	0.00485113	-0.0637207
110756893	-1.14993	-1.04111	-0.00885674	-0.0116898	0.120143
110756983	1.66923	1.3998	0.0251282	0.0295645	1.07921
110757102	-0.881002	-1.28122	-0.0669393	-0.0917305	0.113889
110757390	0.576203	0.582906	0.00294658	0.00654923	-0.277224
110757469	-1.67833	-1.16303	-0.0275841	-0.0319305	-0.335236
110757574	1.35697	1.43141	0.0805252	0.106841	-1.75448
110757630	0.751274	0.672502	0.0272181	0.0313488	-2.17388
110757651	-0.329537	-0.615292	-0.0110402	-0.0152578	1.05907
110757658	0.512882	0.365365	0.000131501	-0.0037709	-1.48627
110757772	-2.10347	-0.512117	0.00843419	0.00811251	-2.54038
110757903	1.27116	0.948004	0.0493615	0.0526896	0.0891352
110757951	-1.08963	-1.13804	-0.0272768	-0.0323783	-0.34936
110757994	-0.010059	0.1874	-0.0167748	-0.0214996	-0.934644
110758074	-1.08852	-1.15249	-0.0115319	-0.014407	-0.385418
110758113	0.853502	1.39294	0.0215527	0.0253415	-1.39437
110758117	-0.575892	-0.686483	-0.0266612	-0.0313324	1.48926
110758129	-0.157406	0.301779	0.00401129	0.00323882	-0.555315
110758163	0.112033	-0.131404	-0.00669881	-0.00741116	-0.263913
110758214	0.552089	0.385236	0.00483978	0.00412331	-0.252512
110758256	1.45572	1.38484	0.0246746	0.0326213	-1.35645
110758324	-0.360894	0.394473	0.0180179	0.0230225	-1.91716
110758613	0.509714	0.808059	0.0194294	0.0218376	-1.11788
110758626	-2.01006	-2.33806	-0.0361665	-0.0450355	-0.894535
110758668	0.317601	0.20091	-0.00224111	-0.0047342	0.275008
110758675	-0.463612	-0.00514452	-0.00176598	-0.00189999	-1.65865
110758754	0.769488	0.42339	9.75751e-05	-0.000169679	0.419825
110758758	-0.223395	-1.01885	-0.0054006	-0.00363954	-0.0365295
110758819	-0.544386	-0.992429	-0.019236	-0.0240283	1.64015
110758823	0.983637	0.88794	0.0141575	0.018295	1.75281
110758825	0.740193	0.853853	0.0224504	0.0239795	1.22801
110758921	-0.577003	-0.653199	-0.00815649	-0.0110418	-0.166325
110758938	-0.935242	-0.749698	-0.00407901	-0.00425375	-0.160728
110758966	0.959829	-0.145384	0.0173388	0.0166484	1.09747
110759146	0.784888	1.45075	0.0130457	0.0159522	-0.336322
110759191	-1.21828	-1.40802	-0.0704957	-0.0849444	0.527552
110759314	-2.38571	-2.01831	-0.0388173	-0.0442912	-2.11009
110759396	1.29188	1.78871	0.0256481	0.0303109	-1.35463
110759433	-0.897546	-0.731676	-0.00659392	-0.00814031	-0.723892
110759500	-0.292591	-0.717205	-0.0116455	-0.0132613	2.06772
110759540	-0.318885	-0.0473385	0.00937554	0.0126867	-0.405327
110759577	-0.199119	0.126713	0.00351529	0.00806388	-0.303174
110759728	0.442644	0.454171	0.0164068	0.0226468	-0.3531
110759783	-0.925891	-0.797573	-0.00458765	-0.0055337	1.25524
110759996	0.510735	0.623325	0.00774546	0.00706676	-0.956786
110760009	-0.370462	-0.402407	0.00485169	0.000826681	0.0735484
110760029	-0.245336	-0.793606	-0.00491357	-0.00869425	-0.559574
110760062	-0.229657	0.246744	0.00101929	0.00249375	-1.7211
110760082	0.0497858	-0.687383	-0.00942396	-0.011504	1.63063
110760134	-0.523692	-0.335625	-0.00300982	-0.00367245	0.0574125
110760259	-0.437626	-0.30091	-0.0143413	-0.0187816	0.0295393
110760290	-2.51091	-2.7697	-0.0625934	-0.0723494	0.324181
110760320	0.436241	0.570195	0.000710921	-0.00374169	0.119057
110760326	-1.19694	-1.63428	-0.0759405	-0.0861556	0.192105
110760349	-2.27475	-2.41147	-0.0085189	-0.0102457	-0.478916
110760429	1.09654	1.39144	0.0244944	0.030806	0.31573
110760701	1.00521	0.709652	0.00516381	0.00714095	0.308227
110760746	-0.971231	-0.921626	-0.0103299	-0.0111104	1.03182
110760845	0.148446	0.245285	0.0291809	0.0368679	0.887399
110760871	0.848407	0.771819	0.00874926	0.0136757	-0.715403
110761042	0.891725	1.02615	0.017872	0.0222232	-1.0654
110761174	2.10548	1.79222	0.339133	-0.0921857	0.374007
110761214	-1.6303	-1.35349	-0.00689203	-0.00912521	-0.291724
110761334	0.696384	0.58257	0.0220001	0.0285484	-1.82604
110761346	-0.761838	-0.809756	-0.0438014	-0.0529359	0.866642
110761364	-1.08638	-1.34107	-0.0457604	-0.0574796	0.740992
110761380	0.247302	0.773561	0.0623165	0.0758091	-0.622135
110761561	-0.458256	-0.670374	3.53864e-05	0.00127329	1.35674
110761627	0.123248	0.40756	-0.000624318	-0.00445111	-0.39913
110761725	0.856006	1.21139	0.010646	0.0126528	1.17001
110761815	0.973566	0.916413	0.00219027	0.00153661	0.461159
110761825	-0.621627	-0.599608	-0.0146458	-0.0109028	-0.581786
110761827	-0.0511775	0.0159504	-0.00437335	-0.00502145	-0.971037
110761835	-0.922542	-1.13394	-0.0168814	-0.0198467	-0.22437
110761876	-0.00099302	-0.116971	-0.00574497	-0.00624252	-0.194058
110761886	0.218214	0.106343	0.0101162	0.0126795	1.98036
110761968	-0.311969	-0.786454	-0.0128104	-0.0149909	1.68511
110762023	0.357545	0.344381	0.0022589	0.000720633	-1.05788
110762076	1.17876	1.45188	0.0150718	0.018274	-0.137922
110762101	-0.240904	0.152211	-0.00644559	-0.0104228	-0.83571
110762180	0.547257	1.11001	0.0172064	0.0180949	-0.942048
110762211	0.314889	0.05153	-0.0155347	-0.0189448	0.691224
110762376	-0.386751	0.140288	0.0147111	0.0216721	0.231227
110762380	-1.13412	-1.03504	-0.0127814	-0.0162642	-0.0723948
110762610	0.744513	1.23102	0.0224053	0.0206003	0.70009
110762620	0.857818	0.8297	0.0041299	0.00123953	0.595152
110762648	1.81952	1.16028	0.0096306	0.0109382	2.17611
110762773	1.13234	1.45698	0.0191872	0.0236759	1.30626
110762813	0.0464313	0.649409	-0.00750502	-0.0073536	0.532127
110762877	1.55521	1.3721	0.00937884	0.0109083	0.285558
110762902	0.169802	-0.382592	-0.014092	-0.0174866	-0.555126
110762954	0.109554	-0.332706	-0.0316341	-0.0466579	0.213622
110762998	0.880657	0.862725	0.00866061	0.00979559	0.234133
110763051	0.29956	0.260429	-0.000986171	-0.00199762	0.225781
110763102	0.447485	0.869591	0.0103193	0.0144581	1.2397
110763187	0.0547001	0.339816	0.00797724	0.0126175	-0.16705
110763326	-0.488145	-0.695538	-0.00647392	-0.00815768	-0.188364
110763375	-1.11896	-0.673523	-0.0382637	-0.0400927	-0.911995
110763383	1.46969	1.52072	0.01358	0.0127112	1.08188
110763386	0.675828	0.462686	0.00447289	0.00648037	0.413396
110763468	0.975389	-0.0632187	0.00347685	0.00609039	1.21274
110763546	0.00763197	-0.428068	0.00136545	0.000257956	0.289612
110763730	3.48937	3.12839	0.0321	0.0384983	1.10986
110763826	0.390896	0.131356	-0.0100566	-0.0136084	0.0433736
110763879	0.545323	0.455183	0.0147186	0.0186536	1.29031
110763892	0.566539	0.841738	0.0122812	0.0145291	1.11852
110763897	-1.04939	-1.14819	-0.00789336	-0.00662583	-2.52119
110763923	-2.85924	-2.75275	-0.0218512	-0.026035	0.79163
110763974	0.0411377	0.224829	0.00395616	0.00953502	0.214282
110764063	1.25573	0.987064	0.021557	0.0244688	0.136986
110764071	-0.955239	-2.29887	-0.0470931	-0.0551198	0.624598
110764355	-2.52465	-2.47797	-0.0219032	-0.0251155	-0.00933723
110764492	-0.113872	0.06995	-0.00598732	-0.00843265	-2.44941
110764577	-1.28637	-1.11996	-0.00929849	-0.0116966	-0.318635
110764629	1.74131	1.774	0.0374819	0.0440101	0.787149
110764717	1.34242	1.47202	0.00307166	0.00252198	1.38337
110765019	0.839794	0.174696	0.00598298	0.00603051	-0.0176076
110765081	-0.358253	-0.728291	-0.0158395	-0.0178497	0.698974
110765112	0.768205	0.839033	0.0162273	0.0207069	1.17645
110765224	0.392484	0.228218	-0.000581848	-0.00181884	-0.790881
110765226	0.473873	0.219636	0.0085595	0.00863172	1.65662
110765839	0.988859	0.542888	0.00889652	0.0115285	0.00388438
110766149	-1.33843	-1.0798	-0.00426636	-0.00479407	-0.0101007
110766174	-0.333842	0.253613	0.0201897	0.0254992	-0.467933
110766309	0.0645569	0.00144886	0.0163073	0.0153568	0.88869
110766380	-1.07382	-0.91225	-0.0126178	-0.015586	-2.1666
110766424	1.91202	2.81659	0.063106	0.0730824	1.14294
110766472	1.25669	0.646422	0.00383345	0.00386395	1.92515
110766505	-1.45864	-1.25621	-0.03036	-0.0303939	-0.977301
110766509	-1.31973	-0.746388	-0.00679316	-0.011374	-1.76392
110766587	1.33108	0.998144	0.00571628	0.00510873	-0.85257
110766687	0.289837	0.163012	0.00716648	0.00562418	1.28022
110766765	1.36004	1.0084	0.0140024	0.01321	0.0434555
110766777	-1.23673	-1.29869	-0.0270574	-0.0330494	-0.443762
110766827	1.52668	1.53369	0.0116855	0.0127836	0.653083
110767168	0.438734	0.099879	-0.0107391	-0.0137944	0.407917
110767267	-0.499127	-0.00557766	0.0023507	0.0013199	-0.159302
110767298	0.232356	1.0776	0.0942193	0.0997594	-0.820977
110767398	-0.996182	-0.433749	0.0041704	0.00509858	-0.819432
110767470	-0.0727168	0.322755	0.00984152	0.0128312	-0.245059
110767543	-0.39056	0.152661	0.00624948	0.0121955	-1.05469
110767655	-2.13435	-1.71959	-0.0366197	-0.0434214	-0.0443952
110768010	0.832773	1.38416	0.0188516	0.0201907	-1.14858
110768018	-1.10753	-0.630155	-0.0171074	-0.0227166	-0.116242
110768098	0.857433	0.687976	0.0187046	0.0261648	-1.90545
110768214	-0.48806	-0.558668	-0.0110889	-0.0114423	1.13979
110768236	-0.749476	-0.96714	-0.0618514	-0.0750648	0.617339
110768336	0.0337215	0.724844	0.0139306	0.017834	0.170697
110768411	-0.405445	-0.308978	-0.00331667	-0.00625723	-0.621239
110768448	-0.997832	-1.09141	-0.0555756	-0.0601881	0.671776
110768510	0.32794	0.631553	0.0137512	0.0169219	-1.7122
110768566	-0.67481	-0.4991	0.00461386	0.00567063	-0.246863
110770269	1.27971	1.4744	0.018324	0.0236536	0.32892
110770725	0.128717	-0.164078	-0.00403434	-0.00445671	-0.902205
110771708	-0.147198	0.1873	-0.00250423	-0.00492291	-0.715576
110772145	-1.2904	-1.53328	-0.040268	-0.0478742	0.118855
110772198	-0.284872	-0.618896	-0.00389118	-0.00428644	-0.591876
110772200	0.510843	0.553173	0.0244533	0.0272313	1.80898
110773165	-0.072114	-0.375786	-0.0326349	-0.0338974	0.379328
110773271	0.286702	0.237041	0.00565777	0.00864088	0.236653
110773623	0.304836	0.185643	0.0012916	-0.000903795	0.563285
110773823	-0.120696	-0.0223625	0.0129386	0.0185561	-0.446135
110773851	-0.0863425	-0.490328	0.00228001	0.00593399	0.0158194
110774413	0.138252	0.235068	-0.0194606	-0.0211882	0.629751
110774625	-1.17641	-0.720838	-0.00475405	0.000646862	-0.123058
110775155	-0.0699281	0.150208	0.0210917	0.0260107	-0.611961
110775909	-0.79614	-1.38267	-0.0115904	-0.0131613	1.46875
110775987	0.174665	-0.473003	-0.0276064	-0.0350021	3.15166
110776792	0.785736	0.809875	0.0034385	0.00155613	-0.671822
110776938	0.866813	0.930826	0.0035138	0.00374535	0.59858
110777113	1.00089	1.3946	0.0247536	0.0324999	0.901004
110777288	-0.229095	0.100149	0.0192064	0.0272617	-0.12802
110777303	0.867467	1.20365	0.0783179	0.101283	1.075
110777438	-1.04721	-1.21324	-0.0102654	-0.0100381	-0.396059
110777459	0.129647	0.0702977	0.00358741	0.00526192	1.67294
110777586	-1.65109	-1.36637	-0.0207119	-0.0222724	-0.220003
110777801	-1.64655	-1.84008	-0.000158422	4.23844e-05	1.54498
110777963	-0.0223881	-0.244134	-0.00571618	-0.00736654	1.68006

## Sheet: EGAN Mapping file
5834928		192470
48094341		38490
48094357		36379
48094369		37776
48094382		31802
48094441		41852
48094452		35195
48094505		38468
48094508		33901
48094536		33677
48094542		39978
48094544		32683
48094550		42322
48094573		408608
48094590		39231
48094603		32416
48094605		32417
48094611		32424
48094624		40644
48094635		32909
48094647		36767
48094717		53435
48094723		37778
48094731		38808
48094737		33961
48094759		35687
48094791		318246
48094880		32876
48094884		261611
48094910		192507
48094957		44110
48094997		33434
48095001		39537
48095044		31050
48095046		31014
48095052		42572
48095068		32721
48095070		408695
48095098		37429
48095116		34476
48095134		32751
48095147		319028
48095151		38390
48095165		42286
48095181		3772476
48095204		35408
48095215		39655
48095236		31140
48095246		36237
48095262		33292
48095266		34519
48095285		31582
48095358		35576
48095365		3772100
48095369		43502
48095378		32532
48095399		31775
48095402		#N/A
48095404		33641
48095446		31038
48095499		33516
48095512		33768
48095525		37238
48095529		33258
48095533		33991
48095539		44118
48095543		37888
48095551		34453
48095590		40457
48095594		37805
48095625		37589
48095665		43664
48095690		41671
48095863		34786
48095871		49816
48095908		45969
48095924		42850
48095928		40993
48095930		43275
48095935		41133
48095945		35732
48095955		41342
48095960		41432
48095962		31949
48095986		43516
48096010		31817
48096057		42106
48096074		43630
48096118		36791
48096120		40096
48096130		40097
48096135		32564
48096138		41313
48096153		36683
48096163		39293
48096165		39747
48096209		42438
48096246		42564
48096263		40800
48096291		44390
48096310		34793
48096324		39310
48096351		38982
48096382		36224
48096485		39964
48096523		42186
48096527		31851
48096617		42999
48096648		50391
48096650		36797
48096658		33128
48096664		34111
48096667		42590
48096676		41274
48096697		36127
48096748		31980
48096759		43867
48096761		40695
48096763		40694
48096769		36018
48096775		31236
48096783		246614
48096836		34636
48096886		40575
48096894		34924
48096936		34627
48096941		31466
48096956		43713
48096958		42235
48096969		32131
48096980		37602
48096994		326171
48096996		34996
48097000		32923
48097023		33212
48097086		36059
48097100		34313
48097144		32095
48097187		38911
48097206		36419
48097221		39421
48097243		32701
48097300		34423
48097306		34799
48097321		45280
48097332		34873
48097334		39684
48097336		36727
48097362		36865
48097366		44072
48097372		34121
48097408		33977
48097416		37015
48097418		35953
48097450		43267
48097512		34106
48097526		35226
48097530		40088
48097532		40150
48097536		33852
48097552		40281
48097576		32350
48097602		32342
48097606		41565
48097608		31256
48097614		45374
48097668		35768
48097671		33142
48097712		42943
48097744		31352
48097746		34119
48097748		43102
48097764		36638
48097776		32858
48097778		32856
48097793		33567
48097805		31150
48097815		43358
48097825		34529
48097831		42003
48097857		49168
48097870		246439
48097876		42642
48097884		31558
48097910		49077
48097928		38886
48097948		42360
48097950		31506
48097975		34908
48098033		32758
48098039		44149
48098060		32123
48098073		35635
48098081		41520
48098085		41520
48098088		40879
48098107		42770
48098113		38631
48098137		39367
48098155		40282
48098159		32145
48098213		246587
48098231		43096
48098241		46260
48098249		32349
48098273		39809
48098295		36143
48098305		326154
48098309		59261
48098315		42291
48098347		36273
48098353		39160
48098376		44835
48098391		50005
48098427		40060
48098489		43348
48098499		37647
48098509		42950
48098542		40770
48098560		42257
48098562		48450
48098747		34004
48098822		59137
48098825		48844
48098905		117332
48098909		35314
48098918		38794
48098924		45910
48099074		38124
48099112		35989
48099278		38378
48099304		39255
48099654		35773
48099854		45247
48099870		38398
48099998		3772540
48100282		36574
48100320		40639
48100580		39675
48100966		37617
48100981		36641
48101013		35240
48101027		42295
48101080		32135
48101238		41838
48101271		318825
48101366		35806
48101370		35667
48101413		39811
48101426		43693
48101484		36776
48101511		42268
48101556		31168
48101574		38083
48101607		37467
48101717		49952
48101769		32792
48101809		40898
48101875		246485
48101879		34027
48101893		34875
48101907		42805
48101936		59176
48101950		39108
48102172		38916
48102174		36769
48102198		35926
48102233		40220
48102304		42325
48102389		34153
48102403		42046
48102413		32947
48102495		33131
48102586		32395
48102645		42647
48102693		40270
48102797		34430
48102814		32940
48102954		33981
48102983		39688
48103127		34309
48103229		35713
48103303		34325
48103443		37588
48103506		34745
48103592		31179
48103608		42960
48103639		41579
48103649		38422
48103761		49809
48103765		33114
48103791		32557
48103807		246533
48103883		33397
48103887		44360
48104021		40815
48104155		42077
48104167		33078
48104195		34319
48104218		32737
48104287		36849
48104307		33776
48104369		38598
48104416		43041
48104453		37807
48104474		33744
48104536		35503
48104556		35337
48104639		34002
48104652		34429
48104663		34070
48104680		34281
48104740		35847
48104864		37946
48104995		43938
48105111		39226
48105154		42016
48105251		38692
48105316		38459
48105655		2768960
48105660		39722
48105716		45881
48105753		40056
48105783		41741
48105836		42663
48105889		31588
48105901		38494
48106095		40296
48106137		53439
48106220		36130
48106318		41340
48106363		32953
48106725		40177
48106779		43222
48106789		33973
48106841		40305
48107260		34747
48107653		43864
48108926		36035
48109133		40654
48109145		42380
48109165		40613
48109169		42551
48109173		42550
48109570		31214
48109763		42615
48109772		35519
48109902		39734
48110122		41967
48110669		33402
48110768		34015
48111538		35197
48111618		38985
48112232		39254
48112647		35220
48112653		40019
48112712		37147
48113490		37236
48113496		35931
48113502		37823
48114117		41068
48114125		38614
48115199		39332
48115538		42875
48116262		39955
48116446		43128
48117538		43449
48118518		32963
48118672		43289
48118852		37986
48119524		43400
48120151		32540
48120270		31228
48120544		31903
48120548		33897
48120555		32700
48120572		39214
48120807		34167
48121613		40179
48121676		38539
48122105		37727
48122204		40577
48123803		32324
48124377		37832
48124380		326203
48124579		36160
48124643		41311
48125538		36768
48125807		32918
48126473		32969
48126476		40587
48126576		34284
48128110		41531
48128757		32551
48128966		39336
48129131		40522
48129273		38749
48129686		43748
48129806		44238
48130104		43152
48130120		47729
48130459		36244
48130977		36985
48132535		37854
48132665		42105
48132776		43523
48132928		33908
48133028		43091
48133431		251900
48135592		35837
48135803		38150
48135934		319033
48135937		31940
48136057		40987
48136060		43019
48137684		31521
48137702		37532
48137874		38294
48137906		43729
48137940		32256
48138147		34138
48138396		36775
48138568		38613
48138633		43757
48138658		32796
48138741		37931
48138794		35688
48138800		48228
48138819		31349
48138874		35315
48139121		39477
48139204		42272
48139240		32196
48139270		40876
48139441		32880
48139533		40560
48139777		318983
48139894		36154
48139903		38096
48139949		32973
48139951		31056
48140090		36460
48140124		37198
48140222		46032
48140312		42015
48140379		38192
48140497		36233
48140499		32635
48140590		31760
48140984		31170
48141041		42428
48141081		38530
48141273		44154
48141383		32087
48141510		36238
48141539		33097
48141571		39986
48141628		42894
48141806		43805
48141870		36878
48141927		41114
48141939		42975
48141950		40189
48142173		32584
48142179		34425
48142181		34881
48142237		35988
48142250		42166
48142297		37780
48142301		43943
48142673		38301
48142692		35728
48142734		35145
48142774		35128
48142798		34352
48142864		34658
48143181		35749
48143219		47285
48143341		38230
58531215		32007
58585068		42873
58585074		33861
58585076		31352
58585078		36589
58585080		43982
58585082		44307
58585084		43484
58585086		32821
58585092		40835
58585096		40665
58585098		43779
58585100		42920
58585102		44817
58585104		41921
58585106		49821
58585108		43779
58585110		326119
58585114		43573
58585118		406101
58585120		43382
58585122		406103
58585124		33037
58585126		406109
58585128		39411
58585130		41726
58585132		59178
58585136		42452
58585138		37703
58585140		31251
58585142		43779
58585144		47764
58585146		39041
58585148		45326
58585150		42398
58585152		36118
58585160		34615
58585170		37704
58585172		35665
58585184		32058
58585186		32928
58585190		35832
58585192		43838
58585194		42919
58585196		35910
58585198		36271
58585200		44936
58585202		3772221
58585204		39962
58585206		43682
58585208		38746
58585210		31165
58585214		3772221
58585216		34379
58585218		36047
58585220		41889
58585222		42924
58585224		41407
58585230		36404
58585246		35473
58585248		43493
58585250		33834
58585252		33752
58585256		33752
60115688		34652
60458817		41825
61175210		34495
61316393		43803
61656216		37272
62198227		35005
62198229		39916
62526102		33007
62526108		35652
62526110		32285
62526112		43736
66498993		31622
66499038		33429
66499042		33473
66499068		32506
66499076		42754
66499088		40649
66499131		37774
66499158		34966
66499163		39041
66499167		34688
66499171		34364
66499175		318053
66499182		43873
66499186		47762
66499229		32418
66499254		40666
66499259		36381
66499263		35114
66499272		37936
66499293		35886
66499310		32120
66499314		39102
66499320		36808
66499326		40998
66499349		32765
66499360		43731
66499366		42467
66499419		38175
66499429		38864
66499433		36809
66499467		38740
66499475		36569
66499513		38987
66499523		38532
66499526		38771
66499547		32418
66499554		38338
66499585		31613
66499600		32796
66499611		37954
66499617		33109
66499624		33108
66499627		44326
66499640		48971
66499643		31612
66499678		38101
66499703		36176
66499717		32799
66499720		551557
66499725		319025
66499731		38898
66499735		38897
66499760		31863
66499763		31863
66499771		32375
66499777		35044
66499807		38972
66499810		39083
66499817		38326
66499821		39111
66499854		35758
66499878		2768670
66499906		38735
66499920		318977
66499932		37345
66499955		32817
66499993		38047
66499997		38047
66500005		38369
66500008		35565
66500029		39106
66500045		33710
66500081		36757
66500087		31144
66500091		38667
66500108		38541
66500111		2768948
66500127		59173
66500170		49953
66500174		43560
66500178		43533
66500183		43475
66500205		41800
66500210		34372
66500213		37912
66500221		33683
66500225		40443
66500257		43604
66500267		50169
66500304		42139
66500348		40585
66500352		40583
66500356		43098
66500359		49636
66500390		41852
66500396		41852
66500400		41852
66500427		36409
66500451		31684
66500455		40781
66500463		34541
66500469		37927
66500474		33765
66500478		3771829
66500529		34435
66500533		37084
66500538		33203
66500545		41426
66500583		37814
66500605		318558
66500629		35041
66500636		44096
66500639		43576
66500686		34012
66500700		31001
66500710		34192
66500745		33119
66500767		45248
66500786		42265
66500808		40728
66500861		37872
66500864		37925
66500868		7354429
66500873		31955
66500885		40687
66500891		41833
66500907		38535
66500931		41365
66500942		36208
66500946		32334
66500960		37200
66501005		42803
66501010		34225
66501020		31567
66501023		250736
66501026		35292
66501030		32623
66501034		38928
66501038		39768
66501042		318103
66501046		31357
66501096		31873
66501107		33600
66501148		37769
66501163		43081
66501172		35577
66501175		45821
66501185		39858
66501217		35918
66501241		33024
66501269		40898
66501273		43999
66501277		3772186
66501305		33971
66501322		38871
66501325		38871
66501397		35019
66501433		40144
66501438		32272
66501445		35850
66501456		42136
66501503		40172
66501507		36583
66501511		33682
66501574		40673
66501582		32109
66501608		40622
66501614		35737
66501629		326262
66501633		35152
66501636		32539
66501640		32536
66503776		41027
66503779		32020
66503804		3885647
66503810		40163
66503818		49968
66503826		39391
66503830		35963
66503839		31772
66503847		41367
66503873		42641
66503882		33719
66503903		40332
66503909		39884
66503923		41028
66503932		47384
66503966		33955
66503969		38500
66503993		32569
66504030		31016
66504040		2768929
66504044		53431
66504100		36015
66504135		34713
66504141		36394
66504144		36918
66504157		31541
66504162		31540
66504165		37709
66504184		39419
66504194		36393
66504222		33703
66504238		39691
66504242		35150
66504249		35056
66504257		38321
66504263		32548
66504268		37245
66504308		326197
66504336		32026
66504343		42761
66504348		33988
66504360		41845
66504429		39995
66504467		40383
66504478		41090
66504484		35206
66504487		42024
66504524		42992
66504528		31292
66504538		40239
66504543		37563
66504546		37744
66504551		35246
66504555		42056
66504572		39947
66504577		31153
66504580		35784
66504625		33539
66504662		38199
66504665		41156
66504684		33166
66504690		34631
66504742		37741
66504768		35656
66504777		37662
66504786		40623
66504790		39141
66504805		44573
66504816		3885567
66504858		31728
66504865		33140
66504876		42822
66504889		43799
66504921		37581
66504945		36513
66504949		32687
66504956		40814
66504967		3772221
66504971		40657
66504975		35922
66504997		36758
66505000		36758
66505007		39557
66505029		326219
66505039		326228
66505051		38780
66505114		41452
66505117		36966
66505131		36681
66505138		38023
66505235		326251
66505260		31724
66505264		36997
66505302		35119
66505356		49892
66505413		45307
66505480		37228
66505499		45928
66505531		38493
66505538		40812
66505576		31387
66505588		37069
66505599		35359
66505680		36601
66505684		43042
66505698		31017
66505703		39690
66505721		43103
66505742		39671
66505745		31904
66505780		34421
66505792		35930
66505812		40692
66505876		40359
66505914		35590
66505918		3355129
66505925		33235
66505934		35920
66505980		38985
66505984		39826
66505988		38077
66506021		38444
66506257		37237
66506267		33247
66506271		33248
66506287		33635
66506314		38076
66506319		50302
66506325		38799
66506328		42593
66506331		42592
66506335		34120
66506366		33171
66506380		42269
66506385		37575
66506397		38888
66506404		41206
66506411		46155
66506431		33766
66506515		41118
66506524		33619
66506539		37129
66506550		34633
66506589		47408
66506599		40668
66506607		36547
66506612		34736
66506619		37537
66506623		3354918
66506640		41107
66506662		38136
66506677		34024
66506681		33579
66506759		38137
66506769		37536
66506773		37205
66506776		36886
66506782		33529
66506786		34414
66506802		33462
66506821		37887
66506832		37889
66506837		45269
66506849		42218
66506853		40946
66506890		42853
66506923		37589
66506992		39669
66507070		43657
66507074		36391
66507099		43662
66507104		40933
66507125		42836
66507221		42048
66507324		42499
66507327		36539
66507342		41392
66507345		41392
66507356		38645
66507375		42175
66507455		38496
66507461		35880
66507466		40973
66507470		42093
66507473		35414
66507476		45875
66507549		43806
66507568		39334
66507571		33556
66507574		33269
66507577		34965
66507590		46326
66507594		37784
66507612		36107
66507623		37922
66507692		42753
66507711		41440
66507736		42435
66507742		43558
66508134		31163
66508193		41279
66508197		41279
66508204		41672
66508222		43217
66508331		31383
66508338		35674
66508341		43426
66508366		43873
66508439		35422
66508462		39213
66508466		33139
66508472		40719
66508485		42616
66508509		35697
66508513		37431
66508517		37387
66508526		34251
66508546		34731
66508557		34477
66508562		36955
66508566		41960
66508573		3771779
66508630		40415
66508632		42670
66508635		326141
66508641		39997
66508683		39082
66508741		43312
66508763		41270
66508778		40544
66508786		43710
66508807		252554
66508834		43347
66508837		43215
66508862		38488
66508910		37393
66508914		37393
66508922		42527
66508940		37006
66508944		38930
66508951		41740
66508954		42436
66508961		41197
66508969		4379844
66508985		41117
66509028		41611
66509032		42828
66509055		44007
66509068		42619
66509076		43504
66509079		43508
66509083		42826
66509103		42867
66509109		3355089
66509118		39915
66509122		38473
66509143		30975
66509149		31617
66509208		37800
66509265		33162
66509272		49779
66509307		36820
66509333		40628
66509338		43399
66509418		34445
66509421		38375
66509425		39322
66509431		34003
66509442		40996
66509459		44668
66509463		39910
66509467		42394
66509501		32664
66509515		37856
66509518		38145
66509531		43912
66509537		34155
66509580		35864
66509585		36529
66509654		42492
66509659		32323
66509665		31701
66509670		39014
66509679		117353
66509714		32047
66509729		36128
66509734		31518
66509769		48632
66509780		48632
66509785		48632
66509793		48632
66509800		45786
66509804		39670
66509809		50428
66509812		34805
66509820		37248
66509892		32981
66509908		32700
66509916		33518
66509920		33518
66509923		43148
66509926		43164
66509929		31565
66509947		41837
66509962		192506
66509969		33777
66509973		37938
66509983		34442
66509994		35151
66510005		47272
66510039		42115
66510064		41569
66510074		41351
66510078		41149
66510082		38046
66510275		37177
66510279		36487
66510285		33642
66510340		31826
66510350		37772
66510377		41398
66510399		44831
66510403		36565
66510448		39872
66510482		39002
66510510		39233
66510528		37449
66510555		38456
66510566		318014
66510575		34093
66510581		43737
66510586		41460
66510590		33704
66510594		39764
66510640		42089
66510755		41138
66510767		3355010
66510776		40171
66510879		43043
66510891		43810
66510919		35523
66510928		40048
66510978		32541
66511001		318211
66511007		44750
66511054		36846
66511117		38012
66511125		41542
66511128		32934
66511133		40222
66511238		44127
66511248		39366
66511266		32930
66511322		34215
66511337		35559
66511339		33775
66511388		39746
66511404		317841
66511409		36145
66511412		36144
66511475		33211
66511507		41687
66511554		318721
66511557		41995
66511562		32297
66511580		32530
66511590		39219
66511593		34293
66511616		41491
66511637		43046
66511652		35194
66511659		42369
66511756		31604
66511984		38160
66512020		326165
66512023		35261
66512029		246650
66512039		35140
66512104		39842
66512107		39855
66512110		33716
66512122		36882
66512127		40161
66512130		40161
66512137		36726
66512146		36173
66512193		32565
66512196		41830
66512203		38695
66512212		39314
66512295		53472
66512299		38121
66512304		31317
66512307		31899
66512323		35788
66512377		3346209
66512416		33910
66512450		43444
66512520		39388
66512545		37664
66512549		40873
66512568		38647
66512589		2768716
66512625		38389
66512639		38109
66512717		53573
66512737		31816
66512744		42249
66512768		42795
66512785		43230
66512788		43230
66512792		43229
66512822		36384
66512834		43240
66512838		36383
66512887		40346
66512891		40348
66512914		41993
66512921		42148
66512942		43178
66512983		34279
66512987		39435
66512999		31493
66513058		35531
66513092		42185
66513120		37119
66513124		7411855
66513135		32312
66513145		30976
66513165		37203
66513180		36159
66513183		36959
66513194		31840
66513200		31480
66513202		34286
66513205		32518
66513237		32958
66513253		32144
66513257		38154
66513260		38154
66513276		33487
66513291		246620
66513296		64872
66513362		34310
66513371		34872
66513379		36387
66513390		39232
66513399		41254
66513412		37131
66513420		34608
66513424		40704
66513465		32340
66513469		38153
66513481		35998
66513484		42518
66513493		38205
66513496		47216
66513511		37123
66513518		39035
66513527		39251
66513572		35124
66513592		33681
66513595		38820
66513610		43547
66513612		38655
66513627		42501
66513629		40916
66513632		35648
66513638		31970
66513640		35537
66513642		35747
66513647		31601
66513649		38231
66513657		32157
66513660		32156
66513671		31380
66513676		32079
66513683		31326
66513690		44851
66513692		32132
66513695		42979
66513705		39402
66513717		35323
66513722		34839
66513750		41744
66513776		32112
66513781		31962
66513806		34324
66513815		31030
66513846		41864
66513849		36789
66513879		45784
66513893		43618
66513897		41713
66513908		39242
66513911		40186
66513918		40698
66513934		33953
66513948		35330
66513952		3355118
66513962		38492
66513973		40852
66513978		31103
66513986		43735
66513988		33650
66513990		31037
66513995		31669
66514019		34388
66514025		31880
66514064		32852
66514067		33984
66514070		32852
66514075		44446
66514091		#N/A
66514094		35407
66514099		41091
66514111		37249
66514115		36236
66514120		36234
66514122		41086
66514129		34333
66514132		33213
66514135		40412
66514137		3772662
66514142		40087
66514147		41913
66514150		37161
66514152		37737
66514160		35488
66514163		36584
66514166		318947
66514190		32954
66514203		32902
66514238		33350
66514241		33350
66514252		41013
66514311		33489
66514316		37281
66514338		32191
66514411		43009
66514422		32165
66514467		36288
66514482		30979
66514488		32769
66514502		38177
66514506		42005
66514510		40360
66514520		33469
66514528		37020
66514532		40148
66514540		33421
66514614		31926
66514621		33606
66514660		33914
66514673		40849
66514688		34485
66514697		36468
66514740		41078
66514748		42891
66514865		40095
66515169		47251
66515192		31248
66515269		31499
66515272		45012
66515278		31384
66515288		32566
66515291		32770
66515294		44702
66515297		2768870
66515334		42192
66515345		40308
66515350		33524
66515359		39461
66515362		39460
66515365		38157
66515371		33924
66515380		39261
66515387		250735
66515451		32983
66515469		42463
66515473		34486
66515478		40063
66515485		38364
66515491		37959
66515499		37979
66515513		39989
66515516		37465
66515523		32463
66515532		41849
66515669		32032
66515679		33374
66515700		35891
66515704		53554
66515781		34402
66515809		42617
66515812		192535
66515840		43031
66515857		35941
66515870		35653
66515909		39596
66515913		38219
66515955		40654
66515958		42158
66515987		41341
66516000		41150
66516052		44289
66516056		44289
66516060		35584
66516076		41850
66516089		3355114
66516093		38374
66516122		46068
66516128		34154
66516132		34156
66516140		42432
66516193		49424
66516204		39866
66516213		37443
66516218		44100
66516298		41029
66516301		37757
66516304		42973
66516308		42239
66516775		34847
66516786		42697
66516790		42807
66516797		43554
66516817		33652
66516821		37073
66516828		39776
66516850		39903
66516854		40167
66516870		34032
66516877		34572
66516926		44251
66516952		35984
66516956		38531
66517005		36447
66517010		35207
66517030		34660
66517066		35728
66517077		40642
66517100		37551
66517155		36059
66517180		31222
66517185		44978
66517189		3355133
66517199		34890
66517207		34360
66517225		36058
66517228		31042
66517238		42661
66517247		35322
66517287		39899
66517291		39899
66517310		36289
66517317		31950
66517323		38751
66517328		38752
66517407		39484
66517414		38993
66517421		32953
66517433		36614
66517442		40181
66517446		38900
66517470		39381
66517474		37768
66517490		36358
66517496		36357
66517499		32668
66517504		39313
66517510		38821
66517534		39069
66517547		38656
66517554		326150
66517558		34796
66517561		32627
66517574		32122
66517577		36849
66517581		46717
66517607		33001
66517612		32962
66517653		34807
66517656		37068
66517659		33076
66517710		36444
66517714		39685
66517749		33259
66517758		37301
66517761		36041
66517777		31007
66517857		38315
66517867		38529
66517870		40637
66517901		39663
66517904		40217
66517907		44497
66517919		40437
66517924		32684
66517972		36131
66517978		35021
66517981		5740766
66517997		39168
66518019		36984
66518026		31662
66518070		37289
66518074		37926
66518078		31344
66518140		36277
66518169		32253
66518218		48973
66518223		38612
66518227		39430
66518230		39812
66518279		33025
66518314		36579
66518332		36953
66518336		35376
66518339		4379890
66518356		40285
66518451		39879
66518456		34646
66518848		44438
66518853		44438
66518863		42446
66518880		32278
66518885		38954
66518899		38343
66518963		48448
66518971		48448
66518975		38185
66518988		40994
66518990		40074
66519013		36386
66519017		32514
66519020		32094
66519026		39901
66519029		38698
66519055		45894
66519058		39990
66519103		40709
66519131		36568
66519141		31332
66519149		39555
66519153		33227
66519157		34999
66519171		4379834
66519183		32019
66519229		45783
66519233		42298
66519237		31229
66519248		31593
66519254		40233
66519258		41561
66519264		32410
66519267		39845
66519275		35929
66519279		42680
66519286		33261
66519316		40710
66519332		32377
66519335		39202
66519360		32612
66519371		32612
66519376		42177
66519378		35660
66519384		40491
66519390		40174
66519402		37956
66519407		44263
66519484		34275
66519502		31729
66519504		34314
66519526		40640
66519534		41318
66519549		31045
66519566		33911
66519576		33679
66519588		33180
66519591		43749
66519599		37288
66519638		33226
66519640		33226
66519669		246389
66519672		32581
66519677		38198
66519683		32471
66519699		34380
66519835		35222
66519838		35222
66519842		39628
66519850		34438
66519856		33862
66519872		35226
66519875		34022
66519881		40279
66519888		35343
66519891		33810
66519905		34274
66519917		33863
66519933		33224
66519936		34276
66519946		34778
66519954		33686
66519972		38989
66519975		35058
66519981		35060
66520019		39221
66520053		42971
66520056		31803
66520061		34883
66520066		44052
66520070		40228
66520076		36527
66520165		33105
66520175		33105
66520179		36810
66520251		42840
66520256		43515
66520275		43823
66520282		41406
66520311		39206
66520405		40557
66520436		32780
66520497		43739
66520512		38028
66520515		39052
66520561		39441
66520566		38295
66520626		39438
66520647		42812
66520699		32602
66520735		32786
66520741		35106
66520744		34446
66520782		40373
66520786		37842
66520808		35385
66520994		42530
66521020		31603
66521043		43241
66521078		33118
66521083		40436
66521086		40377
66521117		41123
66521121		33409
66521130		34546
66521282		32592
66521295		34157
66521301		42839
66521326		41246
66521352		37375
66521356		32281
66521378		36403
66521433		49297
66521444		31189
66521453		36499
66521456		35759
66521459		34500
66521464		34502
66521471		35347
66521477		40382
66521481		39748
66521514		34095
66521517		33493
66521531		31009
66521534		33562
66521541		38121
66521545		40848
66521548		42944
66521556		34064
66521636		3355123
66521713		39644
66521724		36317
66521734		38931
66521738		31579
66521752		40231
66521798		3346235
66522011		39876
66522015		32274
66522047		31765
66522051		38244
66522056		32006
66522071		39218
66522078		32097
66522082		45830
66522084		43483
66522088		35730
66522154		37988
66522163		32588
66522177		31013
66522187		36279
66522197		31178
66522232		37944
66522238		36854
66522249		35970
66522253		37987
66522325		33717
66522335		37894
66522338		40268
66522342		44915
66522349		36308
66522386		41853
66522405		40294
66522463		31025
66522467		31025
66522585		38484
66522596		34551
66522602		34613
66522612		35336
66522615		35334
66522619		33221
66522626		34564
66522635		33271
66522653		32351
66522657		45577
66522685		33424
66522696		44132
66522710		40429
66522787		47283
66522796		40925
66522801		33515
66522804		35862
66522818		36538
66522902		64880
66522931		44679
66522963		31844
66522970		33573
66522976		45556
66523029		40085
66523051		30995
66523366		33005
66523378		35742
66523386		40164
66523390		42832
66523416		35259
66523464		39846
66523471		38094
66523500		34474
66523524		35971
66523545		37407
66523552		36956
66523627		35218
66523635		41678
66523642		38196
66523678		40117
66523683		36420
66523693		34550
66523698		43429
66523706		246458
66523738		36507
66523748		38909
66523757		34196
66523766		41428
66523770		40339
66523779		37970
66523789		36110
66523907		32544
66523916		4379850
66523933		39028
66523936		42493
66523949		34632
66523953		41992
66523963		38131
66523966		43327
66523978		38914
66523986		41953
66524012		48312
66524051		48224
66524108		38646
66524128		42466
66524145		38487
66524154		41446
66524161		44965
66524168		38806
66524245		45588
66524277		36497
66524280		42350
66524293		31106
66524297		37401
66524364		41888
66524379		42051
66524513		43672
66524519		31578
66524757		326232
66524760		44207
66524764		43588
66524773		326184
66524811		46059
66524874		40848
66524882		34683
66524885		40241
66524904		40462
66524909		3355145
66524917		40388
66524926		37230
66524943		37382
66524947		38521
66524951		35969
66524954		3772691
66524972		40145
66524985		42179
66524990		36466
66524996		42500
66525004		41989
66525038		32221
66525042		39536
66525079		34993
66525083		34993
66525096		39730
66525107		42517
66525114		40678
66525117		40176
66525147		42872
66525150		42679
66525153		32636
66525165		38341
66525260		47877
66525285		43349
66525291		40278
66525295		42581
66525303		41097
66525306		41022
66525311		43476
66525322		41098
66525331		64877
66525335		40542
66525342		43268
66525358		42465
66525391		35029
66525397		40647
66525400		40626
66525410		38997
66525414		35078
66525424		41591
66525427		40517
66525458		42400
66525469		39250
66525499		41840
66525516		39543
66525522		36508
66525526		35654
66525531		42209
66525564		37852
66525568		37750
66525576		39304
66525584		34656
66525595		42516
66525598		41177
66525633		40552
66525646		40762
66525650		40761
66525653		39253
66525656		42520
66525665		38113
66525731		49045
66525734		37485
66525737		41760
66525744		41145
66525749		32878
66525753		41060
66525759		32822
66525794		41863
66525804		41756
66525807		42545
66525811		34548
66525845		42656
66525858		42589
66525867		37297
66525874		38373
66525882		42587
66525886		42587
66525911		41230
66525917		40080
66525954		45875
66526155		3885607
66526174		35190
66526236		35184
66526245		44227
66526263		42240
66526269		47080
66526286		44160
66526362		39750
66526385		36438
66526431		32662
66526438		53586
66526447		41390
66526450		34479
66526456		38029
66526464		41288
66526470		36252
66526473		41707
66526483		31867
66526487		42648
66526511		42648
66526537		40833
66526635		43244
66526642		43717
66526646		39988
66526650		44266
66526656		47763
66526659		34934
66526662		32124
66526670		34294
66526686		41141
66526701		42859
66526707		42860
66526733		32092
66526737		33018
66526748		33654
66526752		39456
66526767		40567
66526771		326148
66526828		32778
66526846		53565
66529173		36286
66529200		31805
66529238		35596
66529252		34984
66529306		43423
66529328		37305
66529331		37305
66529338		39720
66529463		39143
66529467		37278
66529476		41801
66529480		36643
66529483		39070
66529516		33283
66529526		37413
66529540		35925
66529543		38753
66529551		34677
66529554		31517
66529600		40551
66529630		35174
66529639		35296
66529647		48805
66529673		43783
66529683		37029
66529734		37080
66529741		31560
66529744		34955
66529793		40323
66529797		39090
66529823		3355126
66529827		31105
66529835		36748
66529843		2768997
66529855		317952
66529862		37965
66529864		39524
66529866		42470
66529873		32598
66529875		32168
66529880		39757
66529882		53566
66529891		43904
66529894		43904
66529899		33470
66529931		36731
66529941		38399
66529961		37661
66529968		31990
66530010		43325
66530013		37520
66530023		42634
66530039		33597
66530058		40612
66530060		40611
66530076		40717
66530106		41259
66530114		35043
66530142		36760
66530147		36760
66530150		40872
66530153		41450
66530192		37798
66530204		33026
66530240		42586
66530243		40724
66530247		37775
66530257		33782
66530260		37143
66530284		43330
66530328		37142
66530332		53445
66530338		46391
66530341		43456
66530373		33421
66530377		33421
66530381		38586
66530401		40259
66530404		34359
66530407		42702
66530411		43290
66530423		34256
66530430		43505
66530454		40701
66530527		42492
66530530		42492
66530537		35426
66530600		32966
66530616		37999
66530653		32771
66530680		35158
66530688		39349
66530730		33849
66530776		44071
66530897		251430
66530901		37427
66530912		31781
66530948		42783
66530952		38863
66530972		37117
66531055		35748
66531162		39026
66531166		43730
66531170		31079
66531173		36400
66531176		39777
66531179		38528
66531196		41529
66531199		41525
66531307		34488
66531362		31554
66531366		31554
66531373		246393
66531379		32162
66531384		40400
66531425		43562
66531429		43562
66531434		41550
66531474		43652
66531509		35712
66531515		39572
66531524		33678
66531538		32101
66531588		42940
66531601		32437
66531606		42601
66531676		36975
66531681		44643
66531704		33346
66531719		43693
66531723		3772641
66531726		33256
66531729		32787
66531770		36585
66531777		39881
66531780		34312
66531794		34419
66531797		34420
66531834		33845
66531851		39651
66531854		48071
66531857		39828
66531869		36653
66531937		36408
66531954		39645
66531971		35724
66531977		59173
66532014		33824
66532039		33999
66532061		35142
66532125		36037
66532171		38761
66532264		36045
66532333		35583
66532439		31118
66532480		33198
66532483		33196
66532488		38893
66532523		36102
[truncated: 4,300 more rows]

## Sheet: Phenotype enrichment (antenna)
Gene Ontology Process	canonicalName	Entrez Gene neighbors	O24up	O24down	C24 up	C24 down	VSH up	VSH down
GO:0015031	protein transport	29	0.00607071	1	0.0370176	1	1	0.197782
GO:0045184	establishment of protein localization	30	0.00669599	1	0.039449	1	1	0.208437
GO:0033036	macromolecule localization	63	0.00772581	0.773795	0.00250592	0.68803	0.33989	0.26335
GO:0048193	Golgi vesicle transport	12	0.0110613	1	0.126142	1	1	0.0427267
GO:0048610	cellular process involved in reproduction	39	0.0141072	1	0.361137	1	1	1
GO:0007313	maternal specification of dorsal/ventral axis, oocyte, soma encoded	1	0.0142405	1	0.0110759	1	1	1
GO:0034067	protein localization in Golgi apparatus	1	0.0142405	1	0.0110759	1	1	1
GO:0072600	establishment of protein localization in Golgi	1	0.0142405	1	0.0110759	1	1	1
GO:0000301	retrograde transport, vesicle recycling within Golgi	1	0.0142405	1	0.0110759	1	1	1
GO:0000042	protein targeting to Golgi	1	0.0142405	1	0.0110759	1	1	1
GO:0006891	intra-Golgi vesicle-mediated transport	1	0.0142405	1	0.0110759	1	1	1
GO:0045476	nurse cell apoptosis	1	0.0142405	1	1	1	1	1
GO:0000916	contractile ring contraction involved in cell cycle cytokinesis	1	0.0142405	1	1	1	1	1
GO:0034334	adherens junction maintenance	1	0.0142405	1	1	1	1	1
GO:0048210	Golgi vesicle fusion to target membrane	1	0.0142405	1	1	1	1	1
GO:0016360	sensory organ precursor cell fate determination	1	0.0142405	1	1	1	1	1
GO:0008052	sensory organ boundary specification	1	0.0142405	1	1	1	1	1
GO:0048645	organ formation	1	0.0142405	1	1	1	1	1
GO:0048137	spermatocyte division	1	0.0142405	1	1	1	1	1
GO:0010160	formation of organ boundary	1	0.0142405	1	1	1	1	1
GO:0048859	formation of anatomical boundary	1	0.0142405	1	1	1	1	1
GO:0048136	male germ-line cyst formation	1	0.0142405	1	1	1	1	1
GO:0042049	cellular acyl-CoA homeostasis	1	0.0142405	1	1	1	1	1
GO:0048477	oogenesis	40	0.0151389	1	0.368679	1	1	1
GO:0007292	female gamete generation	40	0.0151389	1	0.368679	1	1	1
GO:0046907	intracellular transport	42	0.0173325	1	0.0731881	1	0.56514	0.33905
GO:0000226	microtubule cytoskeleton organization	80	0.0182538	0.852801	0.218355	0.777209	0.461498	0.915579
GO:0009792	embryo development ending in birth or egg hatching	16	0.0195205	1	0.165036	1	1	1
GO:0008104	protein localization	45	0.0209534	0.648417	0.00966452	0.559242	0.591181	0.129753
GO:0022402	cell cycle process	84	0.0216595	0.867214	0.235645	0.794489	0.488705	0.926091
GO:0006403	RNA localization	17	0.0219588	1	0.174524	1	0.281168	1
GO:0019953	sexual reproduction	46	0.0222496	1	0.412344	1	1	1
GO:0007276	gamete generation	46	0.0222496	1	0.412344	1	1	1
GO:0007017	microtubule-based process	86	0.0235082	0.873918	0.244366	0.802664	0.502053	0.930871
GO:0007049	cell cycle	87	0.0244698	0.87715	0.248743	0.80664	0.508659	0.93315
GO:0007309	oocyte axis specification	18	0.0245201	1	0.183919	1	1	1
GO:0048609	multicellular organismal reproductive process	48	0.0249775	1	0.426312	1	1	0.763565
GO:0032504	multicellular organism reproduction	48	0.0249775	1	0.426312	1	1	0.763565
GO:0022414	reproductive process	49	0.0264095	1	0.433188	1	1	0.770852
GO:0000003	reproduction	49	0.0264095	1	0.433188	1	1	0.770852
GO:0048599	oocyte development	19	0.0272011	1	0.193223	1	1	1
GO:0007308	oocyte construction	19	0.0272011	1	0.193223	1	1	1
GO:0006406	mRNA export from nucleus	2	0.0283005	1	0.0220466	1	0.0376437	1
GO:0051168	nuclear export	2	0.0283005	1	0.0220466	1	0.0376437	1
GO:0051028	mRNA transport	2	0.0283005	1	0.0220466	1	0.0376437	1
GO:0006405	RNA export from nucleus	2	0.0283005	1	0.0220466	1	0.0376437	1
GO:0007310	oocyte dorsal/ventral axis specification	2	0.0283005	1	0.0220466	1	1	1
GO:0040014	regulation of multicellular organism growth	2	0.0283005	1	0.0220466	1	1	1
GO:0035264	multicellular organism growth	2	0.0283005	1	0.0220466	1	1	1
GO:0033206	cytokinesis after meiosis	2	0.0283005	1	1	1	1	1
GO:0007112	male meiosis cytokinesis	2	0.0283005	1	1	1	1	1
GO:0031532	actin cytoskeleton reorganization	2	0.0283005	1	1	1	1	1
GO:0043954	cellular component maintenance	2	0.0283005	1	1	1	1	1
GO:0034331	cell junction maintenance	2	0.0283005	1	1	1	1	1
GO:0071956	cellular component maintenance at cellular level	2	0.0283005	1	1	1	1	1
GO:0034332	adherens junction organization	2	0.0283005	1	1	1	1	1
GO:0030723	ovarian fusome organization	2	0.0283005	1	1	1	1	1
GO:0006906	vesicle fusion	2	0.0283005	1	1	1	1	1
GO:0042078	germ-line stem cell division	2	0.0283005	1	1	1	1	1
GO:0048469	cell maturation	20	0.0299987	1	0.202436	1	1	1
GO:0009994	oocyte differentiation	21	0.0329098	1	0.211559	1	1	1
GO:0009798	axis specification	21	0.0329098	1	0.211559	1	1	1
GO:0051649	establishment of localization in cell	54	0.0342552	1	0.0161508	1	0.273508	0.464997
GO:0021700	developmental maturation	23	0.0390608	1	0.229535	1	1	1
GO:0051604	protein maturation	3	0.0421819	1	0.0329127	1	1	1
GO:0016485	protein processing	3	0.0421819	1	0.0329127	1	1	1
GO:0000381	regulation of alternative nuclear mRNA splicing, via spliceosome	3	0.0421819	1	0.0329127	1	0.0559743	1
GO:0000380	alternative nuclear mRNA splicing, via spliceosome	3	0.0421819	1	0.0329127	1	0.0559743	1
GO:0008063	Toll signaling pathway	3	0.0421819	1	0.0329127	1	1	1
GO:0048134	germ-line cyst formation	3	0.0421819	1	1	1	1	1
GO:0032506	cytokinetic process	3	0.0421819	1	1	1	1	1
GO:0030718	germ-line stem cell maintenance	3	0.0421819	1	1	1	1	1
GO:0048864	stem cell development	3	0.0421819	1	1	1	1	1
GO:0048863	stem cell differentiation	3	0.0421819	1	1	1	1	1
GO:0019827	stem cell maintenance	3	0.0421819	1	1	1	1	1
GO:0007052	mitotic spindle organization	61	0.047168	1	0.140307	1	0.325169	0.843293
GO:0007010	cytoskeleton organization	107	0.0492673	0.927683	0.337655	0.872337	0.630372	0.838362
GO:0007051	spindle organization	63	0.0512695	1	0.148113	1	0.33989	0.853026
GO:0043484	regulation of RNA splicing	4	0.0558868	1	0.0436752	1	0.0739843	1
GO:0050684	regulation of mRNA processing	4	0.0558868	1	0.0436752	1	0.0739843	1
GO:0048024	regulation of nuclear mRNA splicing, via spliceosome	4	0.0558868	1	0.0436752	1	0.0739843	1
GO:0009950	dorsal/ventral axis specification	4	0.0558868	1	0.0436752	1	1	1
GO:0033205	cell cycle cytokinesis	4	0.0558868	1	1	1	1	1
GO:0016050	vesicle organization	4	0.0558868	1	1	1	1	1
GO:0061025	membrane fusion	4	0.0558868	1	1	1	1	1
GO:0048284	organelle fusion	4	0.0558868	1	1	1	1	1
GO:0006944	cellular membrane fusion	4	0.0558868	1	1	1	1	1
GO:0045478	fusome organization	4	0.0558868	1	1	1	1	1
GO:0019730	antimicrobial humoral response	4	0.0558868	1	1	1	1	1
GO:0006959	humoral immune response	4	0.0558868	1	1	1	1	1
GO:0051239	regulation of multicellular organismal process	28	0.0562197	0.473333	0.0346504	0.395013	0.422291	1
GO:0007281	germ cell development	29	0.0599345	1	0.281374	1	1	1
GO:0003002	regionalization	29	0.0599345	1	0.281374	1	1	1
GO:0051641	cellular localization	68	0.0623147	0.800376	0.0304047	0.71714	0.129205	0.304168
GO:0007389	pattern specification process	31	0.0676253	1	0.297976	1	1	1
GO:0009306	protein secretion	5	0.069417	1	0.0543349	1	1	0.134924
GO:0050658	RNA transport	5	0.069417	1	0.0543349	1	0.0916789	1
GO:0051236	establishment of RNA localization	5	0.069417	1	0.0543349	1	0.0916789	1
GO:0050657	nucleic acid transport	5	0.069417	1	0.0543349	1	0.0916789	1
GO:0042052	rhabdomere development	5	0.069417	1	0.0543349	1	0.0916789	1
GO:0042462	eye photoreceptor cell development	5	0.069417	1	0.0543349	1	0.0916789	1
GO:0042051	compound eye photoreceptor development	5	0.069417	1	0.0543349	1	0.0916789	1
GO:0072594	establishment of protein localization to organelle	5	0.069417	1	0.0543349	1	1	1
GO:0050803	regulation of synapse structure and activity	5	0.069417	1	1	1	1	1
GO:0050807	regulation of synapse organization	5	0.069417	1	1	1	1	1
GO:0008356	asymmetric cell division	5	0.069417	1	1	1	1	1
GO:0007298	border follicle cell migration	5	0.069417	1	1	1	1	1
GO:0017145	stem cell division	5	0.069417	1	1	1	1	1
GO:0070727	cellular macromolecule localization	33	0.0756475	1	0.314247	1	1	0.240802
GO:0000278	mitotic cell cycle	76	0.0822844	1	0.201304	1	0.433663	0.903666
GO:0015931	nucleobase, nucleoside, nucleotide and nucleic acid transport	6	0.0827747	1	0.0648926	1	0.109063	1
GO:0042461	photoreceptor cell development	6	0.0827747	1	0.0648926	1	0.109063	1
GO:0000279	M phase	77	0.0849738	0.841053	0.205542	0.763393	0.440677	0.906785
GO:0022403	cell cycle phase	79	0.0904778	0.848978	0.214068	0.772687	0.454595	0.912739
GO:0022416	bristle development	7	0.0959616	1	0.075349	1	1	1
GO:0006915	apoptosis	7	0.0959616	1	1	1	1	1
GO:0007297	ovarian follicle cell migration	7	0.0959616	1	1	1	1	1
GO:0008103	oocyte microtubule cytoskeleton polarization	7	0.0959616	1	1	1	1	1
GO:0045596	negative regulation of cell differentiation	7	0.0959616	1	1	1	1	1
GO:0009790	embryo development	38	0.0970218	0.584175	0.353519	0.49729	1	1
GO:0003006	developmental process involved in reproduction	39	0.101504	1	0.361137	1	1	1
GO:0007559	histolysis	8	0.10898	1	0.0857051	0.131734	1	1
GO:0016271	tissue death	8	0.10898	1	0.0857051	0.131734	1	1
GO:0035070	salivary gland histolysis	8	0.10898	1	0.0857051	0.131734	1	1
GO:0035071	salivary gland cell autophagic cell death	8	0.10898	1	0.0857051	0.131734	1	1
GO:0048102	autophagic cell death	8	0.10898	1	0.0857051	0.131734	1	1
GO:0006913	nucleocytoplasmic transport	8	0.10898	1	0.0857051	1	0.14292	1
GO:0051169	nuclear transport	8	0.10898	1	0.0857051	1	0.14292	1
GO:0009953	dorsal/ventral pattern formation	8	0.10898	1	0.0857051	1	1	1
GO:0033365	protein localization to organelle	8	0.10898	1	0.0857051	1	1	1
GO:0001709	cell fate determination	8	0.10898	1	1	1	1	1
GO:0007317	regulation of pole plasm oskar mRNA localization	8	0.10898	1	1	1	1	1
GO:2000241	regulation of reproductive process	8	0.10898	1	1	1	1	1
GO:0060281	regulation of oocyte development	8	0.10898	1	1	1	1	1
GO:0051093	negative regulation of developmental process	8	0.10898	1	1	1	1	1
GO:0051707	response to other organism	8	0.10898	1	1	1	1	1
GO:0009607	response to biotic stimulus	8	0.10898	1	1	1	1	1
GO:0006955	immune response	8	0.10898	1	1	1	1	1
GO:0016325	oocyte microtubule cytoskeleton organization	8	0.10898	1	1	1	1	1
GO:0030951	establishment or maintenance of microtubule cytoskeleton polarity	8	0.10898	1	1	1	1	1
GO:0030952	establishment or maintenance of cytoskeleton polarity	8	0.10898	1	1	1	1	1
GO:0016192	vesicle-mediated transport	42	0.115322	1	0.0731881	1	0.56514	0.33905
GO:0051231	spindle elongation	42	0.115322	1	0.383533	1	1	1
GO:0000022	mitotic spindle elongation	42	0.115322	1	0.383533	1	1	1
GO:0001751	compound eye photoreceptor cell differentiation	9	0.121831	1	0.0959616	1	0.159402	1
GO:0007293	germarium-derived egg chamber formation	9	0.121831	1	1	1	1	1
GO:0007349	cellularization	9	0.121831	1	1	1	1	1
GO:0055082	cellular chemical homeostasis	9	0.121831	0.183649	1	1	1	1
GO:0007391	dorsal closure	9	0.121831	1	1	1	1	1
GO:0040008	regulation of growth	10	0.134517	1	0.106119	1	1	1
GO:0001754	eye photoreceptor cell differentiation	10	0.134517	1	0.106119	1	0.175593	1
GO:0006605	protein targeting	10	0.134517	1	0.106119	1	1	1
GO:0000910	cytokinesis	10	0.134517	1	1	1	1	0.0301349
GO:0048878	chemical homeostasis	10	0.134517	0.201994	1	1	1	1
GO:0009888	tissue development	47	0.139468	0.279635	0.419364	0.0416832	1	0.756059
GO:0007435	salivary gland morphogenesis	11	0.14704	1	0.116179	0.176919	1	0.274155
GO:0007431	salivary gland development	11	0.14704	1	0.116179	0.176919	1	0.274155
GO:0022612	gland morphogenesis	11	0.14704	1	0.116179	0.176919	1	0.274155
GO:0035272	exocrine system development	11	0.14704	1	0.116179	0.176919	1	0.274155
GO:0046530	photoreceptor cell differentiation	11	0.14704	1	0.116179	1	0.191498	1
GO:0045995	regulation of embryonic development	11	0.14704	0.219955	1	0.176919	1	1
GO:0045451	pole plasm oskar mRNA localization	11	0.14704	1	1	1	1	1
GO:0016331	morphogenesis of embryonic epithelium	11	0.14704	1	1	1	1	1
GO:0001745	compound eye morphogenesis	12	0.159402	1	0.126142	1	0.207122	0.295194
GO:0051674	localization of cell	12	0.159402	0.237541	1	0.191498	1	1
GO:0006928	cellular component movement	12	0.159402	0.237541	1	0.191498	1	1
GO:0048870	cell motility	12	0.159402	0.237541	1	0.191498	1	1
GO:0016477	cell migration	12	0.159402	0.237541	1	0.191498	1	1
GO:0007283	spermatogenesis	12	0.159402	1	1	1	1	1
GO:0048232	male gamete generation	12	0.159402	1	1	1	1	1
GO:0019094	pole plasm mRNA localization	12	0.159402	1	1	1	1	1
GO:0060341	regulation of cellular localization	12	0.159402	1	1	1	1	1
GO:0060810	intracellular mRNA localization involved in pattern specification process	12	0.159402	1	1	1	1	1
GO:0007316	pole plasm RNA localization	12	0.159402	1	1	1	1	1
GO:0060811	intracellular mRNA localization involved in anterior/posterior axis specification	12	0.159402	1	1	1	1	1
GO:0030707	ovarian follicle cell development	12	0.159402	1	1	1	1	1
GO:0002376	immune system process	12	0.159402	1	1	1	1	1
GO:0048732	gland development	13	0.171604	1	0.136008	0.205843	1	0.315657
GO:0048592	eye morphogenesis	13	0.171604	1	0.136008	1	0.222468	0.315657
GO:0050808	synapse organization	13	0.171604	0.254758	1	0.205843	1	1
GO:0007028	cytoplasm organization	13	0.171604	1	1	1	1	1
GO:0007315	pole plasm assembly	13	0.171604	1	1	1	1	1
GO:0007314	oocyte anterior/posterior axis specification	13	0.171604	1	1	1	1	1
GO:0008298	intracellular mRNA localization	13	0.171604	1	1	1	1	1
GO:0008358	maternal determination of anterior/posterior axis, embryo	13	0.171604	1	1	1	1	1
GO:0007264	small GTPase mediated signal transduction	13	0.171604	1	1	1	1	1
GO:0034330	cell junction organization	13	0.171604	1	1	1	1	1
GO:0045216	cell-cell junction organization	13	0.171604	1	1	1	1	1
GO:0048598	embryonic morphogenesis	14	0.183649	0.271613	1	0.219955	1	1
GO:0045165	cell fate commitment	14	0.183649	1	1	1	1	1
GO:0012501	programmed cell death	15	0.195537	1	0.155454	0.23384	1	1
GO:0048749	compound eye development	15	0.195537	1	0.155454	1	0.252346	0.354909
GO:0044087	regulation of cellular component biogenesis	15	0.195537	1	1	1	1	1
GO:0009880	embryonic pattern specification	15	0.195537	1	1	1	1	1
GO:0007351	tripartite regional subdivision	15	0.195537	1	1	1	1	1
GO:0000578	embryonic axis specification	15	0.195537	1	1	1	1	1
GO:0009948	anterior/posterior axis specification	15	0.195537	1	1	1	1	1
GO:0008595	anterior/posterior axis specification, embryo	15	0.195537	1	1	1	1	1
GO:0007350	blastoderm segmentation	15	0.195537	1	1	1	1	1
GO:0035556	intracellular signal transduction	15	0.195537	1	1	1	1	1
GO:0008283	cell proliferation	15	0.195537	1	1	1	1	1
GO:0001700	embryonic development via the syncytial blastoderm	15	0.195537	1	1	1	1	1
GO:0016265	death	16	0.207272	1	0.165036	0.247499	1	1
GO:0008219	cell death	16	0.207272	1	0.165036	0.247499	1	1
GO:0001654	eye development	16	0.207272	1	0.165036	1	0.266887	0.373729
GO:0009952	anterior/posterior pattern formation	16	0.207272	1	1	1	1	1
GO:0051301	cell division	16	0.207272	1	1	1	1	0.0726169
GO:0000377	RNA splicing, via transesterification reactions with bulged adenosine as nucleophile	17	0.218854	1	0.174524	1	0.281168	0.392029
GO:0000398	nuclear mRNA splicing, via spliceosome	17	0.218854	1	0.174524	1	0.281168	0.392029
GO:0000375	RNA splicing, via transesterification reactions	17	0.218854	1	0.174524	1	0.281168	0.392029
GO:0016071	mRNA metabolic process	17	0.218854	1	0.174524	1	0.281168	0.392029
GO:0006397	mRNA processing	17	0.218854	1	0.174524	1	0.281168	0.392029
GO:0008380	RNA splicing	17	0.218854	1	0.174524	1	0.281168	0.392029
GO:0051252	regulation of RNA metabolic process	17	0.218854	1	0.174524	1	0.0383843	1
GO:0007166	cell surface receptor linked signaling pathway	17	0.218854	1	0.174524	1	1	1
GO:0051704	multi-organism process	17	0.218854	0.320079	1	0.260936	1	0.392029
GO:0060284	regulation of cell development	17	0.218854	1	1	1	1	1
GO:0035282	segmentation	17	0.218854	1	1	1	1	1
GO:0006396	RNA processing	18	0.230285	1	0.183919	1	0.295194	0.409823
GO:0007163	establishment or maintenance of cell polarity	18	0.230285	1	1	1	1	1
GO:0040007	growth	19	0.241568	0.350707	0.193223	0.287159	1	0.427125
GO:0007423	sensory organ development	20	0.252703	1	0.0181804	1	0.322497	0.443947
GO:0048707	instar larval or pupal morphogenesis	20	0.252703	1	0.202436	0.299951	1	0.443947
GO:0051171	regulation of nitrogen compound metabolic process	20	0.252703	1	0.202436	1	0.0519462	1
GO:0019219	regulation of nucleobase, nucleoside, nucleotide and nucleic acid metabolic process	20	0.252703	1	0.202436	1	0.0519462	1
GO:0043062	extracellular structure organization	20	0.252703	0.365536	1	0.299951	1	0.443947
GO:0045595	regulation of cell differentiation	20	0.252703	1	1	1	1	1
GO:0007552	metamorphosis	21	0.263693	1	0.211559	0.312533	1	0.460301
GO:0006886	intracellular protein transport	21	0.263693	1	0.211559	1	1	0.116856
GO:0034613	cellular protein localization	21	0.263693	1	0.211559	1	1	0.116856
GO:0006412	translation	72	0.273444	1	0.573	0.362246	1	1
GO:0046903	secretion	22	0.274538	1	0.021868	1	0.348826	0.126412
GO:0032940	secretion by cell	22	0.274538	1	0.021868	1	0.348826	0.126412
GO:0009886	post-embryonic morphogenesis	22	0.274538	1	0.220591	0.32491	1	0.126412
GO:0032879	regulation of localization	22	0.274538	0.394255	1	0.32491	1	0.476201
GO:0019725	cellular homeostasis	22	0.274538	0.0817428	1	0.32491	1	1
GO:0060429	epithelium development	22	0.274538	1	1	1	1	0.476201
GO:0002009	morphogenesis of an epithelium	22	0.274538	1	1	1	1	0.476201
GO:0048729	tissue morphogenesis	22	0.274538	1	1	1	1	0.476201
GO:0065008	regulation of biological quality	74	0.28466	0.218899	0.583618	0.375672	0.778735	0.353899
GO:2000026	regulation of multicellular organismal development	23	0.285242	0.408157	1	0.337084	1	1
GO:0050793	regulation of developmental process	24	0.295805	0.421763	1	0.349058	1	1
GO:0048468	cell development	80	0.318406	0.546933	0.218355	0.415481	0.80591	1
GO:0009887	organ morphogenesis	27	0.326666	0.460857	0.264438	0.383809	0.4106	0.54928
GO:0010468	regulation of gene expression	27	0.326666	1	0.264438	0.383809	0.0891092	1
GO:0010324	membrane invagination	27	0.326666	1	0.264438	1	0.4106	0.176746
GO:0006897	endocytosis	27	0.326666	1	0.264438	1	0.4106	0.176746
GO:0007268	synaptic transmission	27	0.326666	1	0.264438	1	0.4106	0.54928
GO:0042592	homeostatic process	27	0.326666	0.116607	1	0.383809	1	1
GO:0007267	cell-cell signaling	28	0.336683	1	0.272948	1	0.422291	0.56269
GO:0051128	regulation of cellular component organization	28	0.336683	1	1	0.395013	1	1
GO:0030036	actin cytoskeleton organization	28	0.336683	1	1	1	1	1
GO:0030029	actin filament-based process	28	0.336683	1	1	1	1	1
GO:0019226	transmission of nerve impulse	29	0.346567	1	0.281374	1	0.433768	0.575722
GO:0035637	multicellular organismal signaling	29	0.346567	1	0.281374	1	0.433768	0.575722
GO:0002165	instar larval or pupal development	31	0.365942	1	0.297976	0.427521	1	0.219167
GO:0048646	anatomical structure formation involved in morphogenesis	31	0.365942	1	1	1	1	0.600695
GO:0009791	post-embryonic development	32	0.375438	1	0.306152	0.437999	1	0.229959
GO:0048523	negative regulation of cellular process	32	0.375438	1	1	1	1	1
GO:0048666	neuron development	33	0.384806	0.162656	0.314247	0.108292	0.47762	1
GO:0040011	locomotion	33	0.384806	0.531791	1	0.448303	1	0.624274
GO:0016044	cellular membrane organization	35	0.403169	1	0.330194	1	0.498357	0.262598
GO:0061024	membrane organization	35	0.403169	1	0.330194	1	0.498357	0.262598
GO:0007154	cell communication	37	0.421043	1	0.345823	1	0.518338	0.667545
GO:0030182	neuron differentiation	38	0.4298	0.203419	0.353519	0.137474	0.528052	1
GO:0048519	negative regulation of biological process	38	0.4298	1	1	1	1	1
GO:0048699	generation of neurons	42	0.463664	0.237006	0.383533	0.162081	0.56514	1
GO:0050877	neurological system process	43	0.471846	0.631072	0.390847	0.542291	0.573985	0.349883
GO:0006508	proteolysis	45	0.487876	0.648417	0.405252	0.559242	0.207913	1
GO:0022008	neurogenesis	47	0.503473	0.279635	0.419364	0.194047	0.607739	1
GO:0003008	system process	47	0.503473	0.665001	0.419364	0.57562	0.607739	0.392723
GO:0007399	nervous system development	58	0.581948	0.373357	0.491963	0.267337	0.688329	1
GO:0071844	cellular component assembly at cellular level	61	0.601339	1	1	1	1	0.843293
GO:0022607	cellular component assembly	61	0.601339	1	1	1	1	0.843293
GO:0044085	cellular component biogenesis	65	0.625949	1	0.53399	1	0.731388	0.862186
GO:0090257	regulation of muscle system process	1	1	1	0.0110759	1	0.0189873	1
GO:0006937	regulation of muscle contraction	1	1	1	0.0110759	1	0.0189873	1
GO:0045313	rhabdomere membrane biogenesis	2	1	1	0.0220466	1	0.0376437	1
GO:0044091	membrane biogenesis	2	1	1	0.0220466	1	0.0376437	1
GO:0048488	synaptic vesicle endocytosis	3	1	1	0.0329127	1	0.0559743	1
GO:0044057	regulation of system process	4	1	1	0.0436752	1	0.0739843	1
GO:0003012	muscle system process	6	1	1	0.0648926	1	0.109063	1
GO:0006936	muscle contraction	6	1	1	0.0648926	1	0.109063	1
GO:0006887	exocytosis	7	1	1	0.075349	1	0.126142	0.183919
GO:0071843	cellular component biogenesis at cellular level	7	1	1	0.075349	1	0.126142	1
GO:0048489	synaptic vesicle transport	10	1	1	0.106119	1	0.175593	0.252524
GO:0001505	regulation of neurotransmitter levels	15	1	1	0.155454	1	0.252346	0.354909
GO:0007269	neurotransmitter secretion	15	1	1	0.155454	1	0.252346	0.354909
GO:0023061	signal release	15	1	1	0.155454	1	0.252346	0.354909
GO:0003001	generation of a signal involved in cell-cell signaling	15	1	1	0.155454	1	0.252346	0.354909
GO:0006836	neurotransmitter transport	15	1	1	0.155454	1	0.252346	0.354909
GO:0035220	wing disc development	19	1	1	0.193223	0.287159	1	0.427125
GO:0007444	imaginal disc development	28	1	1	0.272948	0.395013	1	0.56269
GO:0040012	regulation of locomotion	1	1	0.0221519	1	0.0174051	1	1
GO:2000145	regulation of cell motility	1	1	0.0221519	1	0.0174051	1	1
GO:0030334	regulation of cell migration	1	1	0.0221519	1	0.0174051	1	1
GO:0051270	regulation of cellular component movement	1	1	0.0221519	1	0.0174051	1	1
GO:0042398	cellular modified amino acid biosynthetic process	1	1	1	1	0.0174051	1	1
GO:0006448	regulation of translational elongation	1	1	1	1	0.0174051	1	1
GO:0045901	positive regulation of translational elongation	1	1	1	1	0.0174051	1	1
GO:0008612	peptidyl-lysine modification to hypusine	1	1	1	1	0.0174051	1	1
GO:0045905	positive regulation of translational termination	1	1	1	1	0.0174051	1	1
GO:0006415	translational termination	1	1	1	1	0.0174051	1	1
GO:0006452	translational frameshifting	1	1	1	1	0.0174051	1	1
GO:0006575	cellular modified amino acid metabolic process	1	1	1	1	0.0174051	1	1
GO:0046516	hypusine metabolic process	1	1	1	1	0.0174051	1	1
GO:0006449	regulation of translational termination	1	1	1	1	0.0174051	1	1
GO:0043243	positive regulation of protein complex disassembly	1	1	1	1	0.0174051	1	1
GO:0051130	positive regulation of cellular component organization	2	1	1	1	0.0345343	1	1
GO:0048854	brain morphogenesis	2	1	0.0438474	1	0.0345343	1	1
GO:0031987	locomotion involved in locomotory behavior	2	1	0.0438474	1	0.0345343	1	1
GO:0001964	startle response	2	1	0.0438474	1	0.0345343	1	1
GO:0018205	peptidyl-lysine modification	2	1	1	1	0.0345343	1	1
GO:0030155	regulation of cell adhesion	3	1	0.0650953	1	0.0513916	1	1
GO:0045132	meiotic chromosome segregation	3	1	0.0650953	1	0.0513916	1	1
GO:0050905	neuromuscular process	3	1	0.0650953	1	0.0513916	1	1
GO:0016321	female meiosis chromosome segregation	3	1	0.0650953	1	0.0513916	1	1
GO:0016049	cell growth	3	1	0.0650953	1	0.0513916	1	1
GO:0048588	developmental cell growth	3	1	0.0650953	1	0.0513916	1	1
GO:0048675	axon extension	3	1	0.0650953	1	0.0513916	1	1
GO:0007409	axonogenesis	23	1	0.0884029	1	0.0570874	1	1
GO:0007016	cytoskeletal anchoring at plasma membrane	4	1	0.0859039	1	0.067981	1	0.109398
GO:0045727	positive regulation of translation	4	1	1	1	0.067981	1	1
GO:0032270	positive regulation of cellular protein metabolic process	4	1	1	1	0.067981	1	1
GO:0051247	positive regulation of protein metabolic process	4	1	1	1	0.067981	1	1
GO:0072359	circulatory system development	4	1	0.0859039	1	0.067981	1	1
GO:0007143	female meiosis	4	1	0.0859039	1	0.067981	1	1
GO:0008361	regulation of cell size	4	1	0.0859039	1	0.067981	1	1
GO:0072358	cardiovascular system development	4	1	0.0859039	1	0.067981	1	1
GO:0007507	heart development	4	1	0.0859039	1	0.067981	1	1
GO:0048667	cell morphogenesis involved in neuron differentiation	27	1	0.116607	1	0.0762316	1	1
GO:0048812	neuron projection morphogenesis	27	1	0.116607	1	0.0762316	1	1
GO:0048858	cell projection morphogenesis	28	1	0.124004	1	0.0813155	1	1
GO:0032990	cell part morphogenesis	28	1	0.124004	1	0.0813155	1	1
GO:0000904	cell morphogenesis involved in differentiation	28	1	0.124004	1	0.0813155	1	1
GO:0031175	neuron projection development	28	1	0.124004	1	0.0813155	1	1
GO:0043244	regulation of protein complex disassembly	5	1	1	1	0.0843061	1	1
GO:0051327	M phase of meiotic cell cycle	5	1	0.106282	1	0.0843061	1	1
GO:0007126	meiosis	5	1	0.106282	1	0.0843061	1	1
GO:0032535	regulation of cellular component size	5	1	0.106282	1	0.0843061	1	1
GO:0060560	developmental growth involved in morphogenesis	5	1	0.106282	1	0.0843061	1	0.134924
GO:0018193	peptidyl-amino acid modification	5	1	1	1	0.0843061	1	0.134924
GO:0002118	aggressive behavior	5	1	0.106282	1	0.0843061	1	1
GO:0002121	inter-male aggressive behavior	5	1	0.106282	1	0.0843061	1	1
GO:0007422	peripheral nervous system development	5	1	0.106282	1	0.0843061	1	1
GO:0000902	cell morphogenesis	30	1	0.139155	1	0.0918081	1	1
GO:0032507	maintenance of protein location in cell	6	1	0.126237	1	0.100371	1	0.159759
GO:0051651	maintenance of location in cell	6	1	0.126237	1	0.100371	1	0.159759
GO:0045185	maintenance of protein location	6	1	0.126237	1	0.100371	1	0.159759
GO:0051321	meiotic cell cycle	6	1	0.126237	1	0.100371	1	1
GO:0018904	organic ether metabolic process	6	1	0.126237	1	0.100371	1	1
GO:0006662	glycerol ether metabolic process	6	1	0.126237	1	0.100371	1	1
GO:0006413	translational initiation	6	1	1	1	0.100371	1	1
GO:0043241	protein complex disassembly	7	1	1	1	0.116179	1	1
GO:0022411	cellular component disassembly	7	1	1	1	0.116179	1	1
GO:0043624	cellular protein complex disassembly	7	1	1	1	0.116179	1	1
GO:0071845	cellular component disassembly at cellular level	7	1	1	1	0.116179	1	1
GO:0032984	macromolecular complex disassembly	7	1	1	1	0.116179	1	1
GO:0034623	cellular macromolecular complex disassembly	7	1	1	1	0.116179	1	1
GO:0010557	positive regulation of macromolecule biosynthetic process	7	1	1	1	0.116179	1	1
GO:0010604	positive regulation of macromolecule metabolic process	7	1	1	1	0.116179	1	1
GO:0051705	behavioral interaction between organisms	7	1	0.145778	1	0.116179	1	0.183919
GO:0007420	brain development	7	1	0.145778	1	0.116179	1	1
GO:0007498	mesoderm development	7	1	0.145778	1	0.116179	1	1
GO:0030030	cell projection organization	35	1	0.178756	1	0.119729	1	1
GO:0051235	maintenance of location	8	1	0.164913	1	0.131734	1	0.207423
GO:0009891	positive regulation of biosynthetic process	8	1	1	1	0.131734	1	1
GO:0031328	positive regulation of cellular biosynthetic process	8	1	1	1	0.131734	1	1
GO:0009893	positive regulation of metabolic process	8	1	1	1	0.131734	1	1
GO:0031325	positive regulation of cellular metabolic process	8	1	1	1	0.131734	1	1
GO:0006417	regulation of translation	8	1	1	1	0.131734	1	1
GO:0006120	mitochondrial electron transport, NADH to ubiquinone	8	1	0.000455682	1	0.131734	1	1
GO:0007059	chromosome segregation	8	1	0.164913	1	0.131734	1	1
GO:0007528	neuromuscular junction development	9	1	0.183649	1	0.14704	1	1
GO:0048741	skeletal muscle fiber development	9	1	0.183649	1	0.14704	1	1
GO:0048747	muscle fiber development	9	1	0.183649	1	0.14704	1	1
GO:0032989	cellular component morphogenesis	40	1	0.220131	1	0.149654	1	1
GO:0045454	cell redox homeostasis	11	1	0.219955	1	0.176919	1	1
GO:0060537	muscle tissue development	11	1	0.219955	1	0.176919	1	1
GO:0007519	skeletal muscle tissue development	11	1	0.219955	1	0.176919	1	1
GO:0014706	striated muscle tissue development	11	1	0.219955	1	0.176919	1	1
GO:0006414	translational elongation	11	1	1	1	0.176919	1	1
GO:0010608	posttranscriptional regulation of gene expression	11	1	1	1	0.176919	1	1
GO:0008652	cellular amino acid biosynthetic process	11	1	1	1	0.176919	1	1
GO:0032268	regulation of cellular protein metabolic process	12	1	1	1	0.191498	1	1
GO:0048589	developmental growth	12	1	0.237541	1	0.191498	1	0.295194
GO:0009309	amine biosynthetic process	12	1	1	1	0.191498	1	1
GO:0016053	organic acid biosynthetic process	13	1	1	1	0.205843	1	0.315657
GO:0046394	carboxylic acid biosynthetic process	13	1	1	1	0.205843	1	0.315657
GO:0051246	regulation of protein metabolic process	14	1	1	1	0.219955	1	1
GO:0060538	skeletal muscle organ development	15	1	0.288114	1	0.23384	1	1
GO:0007626	locomotory behavior	15	1	0.288114	1	0.23384	1	1
GO:0007417	central nervous system development	15	1	0.288114	1	0.23384	1	1
GO:0090066	regulation of anatomical structure size	16	1	0.304267	1	0.247499	1	0.373729
GO:0006935	chemotaxis	16	1	0.304267	1	0.247499	1	1
GO:0007411	axon guidance	16	1	0.304267	1	0.247499	1	1
GO:0007517	muscle organ development	17	1	0.320079	1	0.260936	1	1
GO:0042773	ATP synthesis coupled electron transport	17	1	0.00491145	1	0.260936	1	0.392029
GO:0042775	mitochondrial ATP synthesis coupled electron transport	17	1	0.00491145	1	0.260936	1	0.392029
GO:0048522	positive regulation of cellular process	18	1	1	1	0.274155	1	1
GO:0042330	taxis	18	1	0.335557	1	0.274155	1	0.409823
GO:0071822	protein complex subunit organization	19	1	1	1	0.287159	1	0.427125
GO:0051146	striated muscle cell differentiation	19	1	0.350707	1	0.287159	1	1
GO:0042692	muscle cell differentiation	19	1	0.350707	1	0.287159	1	1
GO:0055001	muscle cell development	19	1	0.350707	1	0.287159	1	1
GO:0055002	striated muscle cell development	19	1	0.350707	1	0.287159	1	1
GO:0022904	respiratory electron transport chain	19	1	0.00681551	1	0.287159	1	0.427125
GO:0022900	electron transport chain	20	1	0.0079125	1	0.299951	1	0.443947
GO:0048518	positive regulation of biological process	21	1	1	1	0.312533	1	1
GO:2000112	regulation of cellular macromolecule biosynthetic process	21	1	1	1	0.312533	0.335781	1
GO:0010556	regulation of macromolecule biosynthetic process	21	1	1	1	0.312533	0.335781	1
GO:0022610	biological adhesion	21	1	0.38005	1	0.312533	1	1
GO:0007155	cell adhesion	21	1	0.38005	1	0.312533	1	1
GO:0006520	cellular amino acid metabolic process	21	1	0.38005	1	0.312533	1	1
GO:0044106	cellular amine metabolic process	21	1	0.38005	1	0.312533	1	1
GO:0006464	protein modification process	21	1	1	1	0.312533	1	0.460301
GO:0043412	macromolecule modification	21	1	1	1	0.312533	1	0.460301
GO:0006119	oxidative phosphorylation	21	1	0.00910948	1	0.312533	1	0.460301
GO:0009889	regulation of biosynthetic process	22	1	1	1	0.32491	0.348826	1
GO:0031326	regulation of cellular biosynthetic process	22	1	1	1	0.32491	0.348826	1
GO:0009308	amine metabolic process	23	1	0.408157	1	0.337084	1	1
GO:0006974	response to DNA damage stimulus	24	1	0.421763	1	0.349058	0.0723285	1
GO:0061061	muscle structure development	25	1	0.435077	1	0.360835	1	1
GO:0009605	response to external stimulus	25	1	0.435077	1	0.360835	1	0.521287
GO:0030163	protein catabolic process	26	1	0.448107	1	0.372417	0.0833858	1
GO:0034621	cellular macromolecular complex subunit organization	28	1	1	1	0.395013	1	0.56269
GO:0043933	macromolecular complex subunit organization	28	1	1	1	0.395013	1	0.56269
GO:0016310	phosphorylation	30	1	0.0246712	1	0.416866	1	0.588387
GO:0009057	macromolecule catabolic process	30	1	0.497485	1	0.416866	0.106988	1
GO:0044271	cellular nitrogen compound biosynthetic process	31	1	1	1	0.427521	0.456099	1
GO:0044283	small molecule biosynthetic process	32	1	1	1	0.437999	0.466959	0.612654
GO:0045333	cellular respiration	34	1	0.00477842	1	0.458434	1	0.635565
GO:0033554	cellular response to stress	34	1	0.542734	1	0.458434	0.132273	1
GO:0007610	behavior	36	1	0.563911	1	0.478191	1	0.657192
GO:0015980	energy derivation by oxidation of organic compounds	36	1	0.00591218	1	0.478191	1	0.657192
GO:0006793	phosphorus metabolic process	36	1	0.0400542	1	0.478191	1	0.657192
GO:0006796	phosphate metabolic process	36	1	0.0400542	1	0.478191	1	0.657192
GO:0044281	small molecule metabolic process	92	1	0.628706	1	0.492151	0.851307	0.500691
GO:0019752	carboxylic acid metabolic process	44	1	0.639841	1	0.550839	1	0.732168
GO:0006082	organic acid metabolic process	44	1	0.639841	1	0.550839	1	0.732168
GO:0043436	oxoacid metabolic process	44	1	0.639841	1	0.550839	1	0.732168
GO:0042180	cellular ketone metabolic process	46	1	0.656802	1	0.567502	1	0.748328
GO:0006091	generation of precursor metabolites and energy	49	1	0.017915	1	0.591443	1	0.770852
GO:0042221	response to chemical stimulus	54	1	0.717499	1	0.628682	1	1
GO:0006950	response to stress	59	1	0.38175	1	0.662809	0.310415	0.832954
GO:0009056	catabolic process	80	1	0.546933	1	0.777209	0.461498	0.688353
GO:0055114	oxidation-reduction process	90	1	0.12465	1	0.818134	1	0.939568
GO:0016203	muscle attachment	4	1	1	1	1	1	1
GO:0051050	positive regulation of transport	4	1	1	1	1	1	1
GO:0008360	regulation of cell shape	12	1	1	1	1	1	1
GO:0030198	extracellular matrix organization	5	1	1	1	1	1	0.134924
GO:0051261	protein depolymerization	6	1	1	1	1	1	1
GO:0045892	negative regulation of transcription, DNA-dependent	6	1	1	1	1	1	1
GO:0035152	regulation of tube architecture, open tracheal system	15	1	1	1	1	1	0.354909
GO:0051493	regulation of cytoskeleton organization	7	1	1	1	1	1	1
GO:0051253	negative regulation of RNA metabolic process	7	1	1	1	1	1	1
GO:0051049	regulation of transport	7	1	1	1	1	1	1
GO:0007289	spermatid nucleus differentiation	1	1	1	1	1	1	1
GO:0007140	male meiosis	1	1	1	1	1	1	1
GO:0030837	negative regulation of actin filament polymerization	1	1	1	1	1	1	1
GO:0032272	negative regulation of protein polymerization	1	1	1	1	1	1	1
GO:0031333	negative regulation of protein complex assembly	1	1	1	1	1	1	1
GO:0030834	regulation of actin filament depolymerization	1	1	1	1	1	1	1
GO:0051016	barbed-end actin filament capping	1	1	1	1	1	1	1
GO:0030835	negative regulation of actin filament depolymerization	1	1	1	1	1	1	1
GO:0051693	actin filament capping	1	1	1	1	1	1	1
GO:0032271	regulation of protein polymerization	1	1	1	1	1	1	1
GO:0030833	regulation of actin filament polymerization	1	1	1	1	1	1	1
GO:0043254	regulation of protein complex assembly	1	1	1	1	1	1	1
GO:0030832	regulation of actin filament length	1	1	1	1	1	1	1
GO:0008064	regulation of actin polymerization or depolymerization	1	1	1	1	1	1	1
GO:0051605	protein maturation by peptide bond cleavage	1	1	1	1	1	1	1
GO:0006465	signal peptide processing	1	1	1	1	1	1	1
GO:0007304	chorion-containing eggshell formation	1	1	1	1	1	1	1
GO:0030703	eggshell formation	1	1	1	1	1	1	1
GO:0007306	eggshell chorion assembly	1	1	1	1	1	1	1
GO:0022410	circadian sleep/wake cycle process	1	1	1	1	1	1	1
GO:0045187	regulation of circadian sleep/wake cycle, sleep	1	1	1	1	1	1	1
GO:0042752	regulation of circadian rhythm	1	1	1	1	1	1	1
GO:0042745	circadian sleep/wake cycle	1	1	1	1	1	1	1
GO:0042749	regulation of circadian sleep/wake cycle	1	1	1	1	1	1	1
GO:0050795	regulation of behavior	1	1	1	1	1	1	1
GO:0046579	positive regulation of Ras protein signal transduction	1	1	1	1	1	1	1
GO:0051057	positive regulation of small GTPase mediated signal transduction	1	1	1	1	1	1	1
GO:0035186	syncytial blastoderm mitotic cell cycle	1	1	1	1	1	1	1
GO:0061031	endodermal digestive tract morphogenesis	1	1	1	1	1	1	1
GO:0018991	oviposition	1	1	1	1	1	1	1
GO:0042982	amyloid precursor protein metabolic process	1	1	1	1	1	1	1
GO:0007475	apposition of dorsal and ventral imaginal disc-derived wing surfaces	1	1	1	1	1	1	1
GO:0022412	cellular process involved in reproduction in multicellular organism	1	1	1	1	1	1	1
GO:0051338	regulation of transferase activity	1	1	1	1	1	1	1
GO:0045859	regulation of protein kinase activity	1	1	1	1	1	1	1
GO:0043549	regulation of kinase activity	1	1	1	1	1	1	1
GO:0033301	cell cycle comprising mitosis without cytokinesis	1	1	1	1	1	1	1
GO:0032582	negative regulation of gene-specific transcription	1	1	1	1	1	1	1
GO:0051347	positive regulation of transferase activity	1	1	1	1	1	1	1
GO:0033674	positive regulation of kinase activity	1	1	1	1	1	1	1
GO:0045860	positive regulation of protein kinase activity	1	1	1	1	1	1	1
GO:0007526	larval somatic muscle development	1	1	1	1	1	1	1
GO:0043406	positive regulation of MAP kinase activity	1	1	1	1	1	1	1
GO:0071902	positive regulation of protein serine/threonine kinase activity	1	1	1	1	1	1	1
GO:0007494	midgut development	1	1	1	1	1	1	1
GO:0032583	regulation of gene-specific transcription	1	1	1	1	1	1	1
GO:0060627	regulation of vesicle-mediated transport	1	1	1	1	1	1	1
GO:0030100	regulation of endocytosis	1	1	1	1	1	1	1
GO:0045807	positive regulation of endocytosis	1	1	1	1	1	1	1
GO:0043405	regulation of MAP kinase activity	1	1	1	1	1	1	1
GO:0071900	regulation of protein serine/threonine kinase activity	1	1	1	1	1	1	1
GO:0042044	fluid transport	1	1	1	1	1	1	1
GO:0042045	epithelial fluid transport	1	1	1	1	1	1	1
GO:0046843	dorsal appendage formation	1	1	1	1	1	1	1
GO:0046666	retinal cell programmed cell death	1	1	1	1	1	1	1
GO:0046667	compound eye retinal cell programmed cell death	1	1	1	1	1	1	1
GO:0010623	developmental programmed cell death	1	1	1	1	1	1	1
GO:0050802	circadian sleep/wake cycle, sleep	1	1	1	1	1	1	1
GO:0071363	cellular response to growth factor stimulus	1	1	1	1	1	1	1
GO:0071559	response to transforming growth factor beta stimulus	1	1	1	1	1	1	1
GO:0070848	response to growth factor stimulus	1	1	1	1	1	1	1
GO:0071560	cellular response to transforming growth factor beta stimulus	1	1	1	1	1	1	1
GO:0035002	liquid clearance, open tracheal system	1	1	1	1	1	1	1
GO:0016185	synaptic vesicle budding from presynaptic membrane	1	1	1	1	1	1	1
GO:0016183	synaptic vesicle coating	1	1	1	1	1	1	1
GO:0006901	vesicle coating	1	1	1	1	1	1	1
GO:0070142	synaptic vesicle budding	1	1	1	1	1	1	1
GO:0048515	spermatid differentiation	8	1	1	1	1	1	1
GO:0007286	spermatid development	8	1	1	1	1	1	1
GO:0045934	negative regulation of nucleobase, nucleoside, nucleotide and nucleic acid metabolic process	8	1	1	1	1	1	1
GO:0051172	negative regulation of nitrogen compound metabolic process	8	1	1	1	1	1	1
GO:0007424	open tracheal system development	19	1	1	1	1	1	0.427125
GO:0060541	respiratory system development	20	1	1	1	1	1	0.443947
GO:0048583	regulation of response to stimulus	9	1	1	1	1	1	1
GO:2000113	negative regulation of cellular macromolecule biosynthetic process	9	1	1	1	1	1	1
GO:0009890	negative regulation of biosynthetic process	9	1	1	1	1	1	1
GO:0010558	negative regulation of macromolecule biosynthetic process	9	1	1	1	1	1	1
GO:0031327	negative regulation of cellular biosynthetic process	9	1	1	1	1	1	1
GO:0010629	negative regulation of gene expression	9	1	1	1	1	1	1
GO:0006911	phagocytosis, engulfment	21	1	1	1	1	1	0.116856
GO:0006909	phagocytosis	21	1	1	1	1	1	0.116856
GO:0033043	regulation of organelle organization	11	1	1	1	1	1	1
GO:0031324	negative regulation of cellular metabolic process	11	1	1	1	1	1	1
GO:0046578	regulation of Ras protein signal transduction	2	1	1	1	1	1	1
GO:0051056	regulation of small GTPase mediated signal transduction	2	1	1	1	1	1	1
GO:0006900	membrane budding	2	1	1	1	1	1	1
GO:0006518	peptide metabolic process	2	1	1	1	1	1	1
GO:0090174	organelle membrane fusion	2	1	1	1	1	1	1
GO:0016320	endoplasmic reticulum membrane fusion	2	1	1	1	1	1	1
GO:0031935	regulation of chromatin silencing	2	1	1	1	1	1	1
GO:0060968	regulation of gene silencing	2	1	1	1	1	1	1
GO:0051046	regulation of secretion	2	1	1	1	1	1	1
GO:0045466	R7 cell differentiation	2	1	1	1	1	1	1
GO:0007465	R7 cell fate commitment	2	1	1	1	1	1	1
GO:0008293	torso signaling pathway	2	1	1	1	1	1	1
GO:0009967	positive regulation of signal transduction	2	1	1	1	1	1	1
GO:0048584	positive regulation of response to stimulus	2	1	1	1	1	1	1
GO:0008587	imaginal disc-derived wing margin morphogenesis	2	1	1	1	1	1	1
GO:0048070	regulation of developmental pigmentation	2	1	1	1	1	1	1
GO:0022409	positive regulation of cell-cell adhesion	2	1	1	1	1	1	1
GO:0045785	positive regulation of cell adhesion	2	1	1	1	1	1	1
GO:0030011	maintenance of cell polarity	2	1	1	1	1	1	1
GO:0071711	basement membrane organization	2	1	1	1	1	1	1
GO:0022407	regulation of cell-cell adhesion	2	1	1	1	1	1	1
GO:0010669	epithelial structure maintenance	2	1	1	1	1	1	1
GO:0048079	regulation of cuticle pigmentation	2	1	1	1	1	1	1
GO:0003330	regulation of extracellular matrix constituent secretion	2	1	1	1	1	1	1
GO:0009100	glycoprotein metabolic process	2	1	1	1	1	1	1
GO:0034394	protein localization at cell surface	2	1	1	1	1	1	1
GO:0003331	positive regulation of extracellular matrix constituent secretion	2	1	1	1	1	1	1
GO:0048087	positive regulation of developmental pigmentation	2	1	1	1	1	1	1
GO:0048081	positive regulation of cuticle pigmentation	2	1	1	1	1	1	1
GO:0051047	positive regulation of secretion	2	1	1	1	1	1	1
GO:0035160	maintenance of epithelial integrity, open tracheal system	2	1	1	1	1	1	1
GO:0071310	cellular response to organic substance	2	1	1	1	1	1	1
GO:0071495	cellular response to endogenous stimulus	2	1	1	1	1	1	1
GO:0030431	sleep	2	1	1	1	1	1	1
GO:0043085	positive regulation of catalytic activity	2	1	1	1	1	1	1
GO:0042335	cuticle development	12	1	1	1	1	1	0.295194
GO:0035150	regulation of tube size	12	1	1	1	1	1	0.295194
GO:0035151	regulation of tube size, open tracheal system	12	1	1	1	1	1	0.295194
GO:0010605	negative regulation of macromolecule metabolic process	12	1	1	1	1	1	1
GO:0006355	regulation of transcription, DNA-dependent	13	1	1	1	1	0.222468	1
GO:0006351	transcription, DNA-dependent	14	1	1	1	1	0.237541	1
GO:0032774	RNA biosynthetic process	14	1	1	1	1	0.237541	1
GO:0009892	negative regulation of metabolic process	14	1	1	1	1	1	1
GO:0043242	negative regulation of protein complex disassembly	3	1	1	1	1	1	1
GO:0051494	negative regulation of cytoskeleton organization	3	1	1	1	1	1	1
GO:0031110	regulation of microtubule polymerization or depolymerization	3	1	1	1	1	1	1
GO:0031114	regulation of microtubule depolymerization	3	1	1	1	1	1	1
GO:0007019	microtubule depolymerization	3	1	1	1	1	1	1
GO:0031109	microtubule polymerization or depolymerization	3	1	1	1	1	1	1
GO:0033057	multicellular organismal reproductive behavior	3	1	1	1	1	1	0.0831606
GO:0019098	reproductive behavior	3	1	1	1	1	1	0.0831606
GO:0035148	tube formation	3	1	1	1	1	1	0.0831606
GO:0035149	lumen formation, open tracheal system	3	1	1	1	1	1	0.0831606
GO:0006997	nucleus organization	3	1	1	1	1	1	1
GO:0030032	lamellipodium assembly	3	1	1	1	1	1	1
GO:0060491	regulation of cell projection assembly	3	1	1	1	1	1	1
GO:0010591	regulation of lamellipodium assembly	3	1	1	1	1	1	1
GO:0030042	actin filament depolymerization	3	1	1	1	1	1	1
GO:0032970	regulation of actin filament-based process	3	1	1	1	1	1	1
GO:0032956	regulation of actin cytoskeleton organization	3	1	1	1	1	1	1
GO:0006606	protein import into nucleus	3	1	1	1	1	1	1
GO:0034504	protein localization to nucleus	3	1	1	1	1	1	1
GO:0051170	nuclear import	3	1	1	1	1	1	1
GO:0043523	regulation of neuron apoptosis	3	1	1	1	1	1	1
GO:0060548	negative regulation of cell death	3	1	1	1	1	1	1
GO:0043069	negative regulation of programmed cell death	3	1	1	1	1	1	1
GO:0043066	negative regulation of apoptosis	3	1	1	1	1	1	1
GO:0043524	negative regulation of neuron apoptosis	3	1	1	1	1	1	1
GO:0048066	developmental pigmentation	3	1	1	1	1	1	1
GO:0048067	cuticle pigmentation	3	1	1	1	1	1	1
GO:0051094	positive regulation of developmental process	3	1	1	1	1	1	1
GO:0033227	dsRNA transport	3	1	1	1	1	1	1
GO:0043473	pigmentation	3	1	1	1	1	1	1
GO:0007029	endoplasmic reticulum organization	3	1	1	1	1	1	1
GO:0019220	regulation of phosphate metabolic process	3	1	1	1	1	1	1
GO:0042325	regulation of phosphorylation	3	1	1	1	1	1	1
GO:0001932	regulation of protein phosphorylation	3	1	1	1	1	1	1
GO:0051174	regulation of phosphorus metabolic process	3	1	1	1	1	1	1
GO:0007525	somatic muscle development	3	1	1	1	1	1	1
GO:0070278	extracellular matrix constituent secretion	3	1	1	1	1	1	1
GO:0048871	multicellular organismal homeostasis	3	1	1	1	1	1	1
GO:0001894	tissue homeostasis	3	1	1	1	1	1	1
GO:0007169	transmembrane receptor protein tyrosine kinase signaling pathway	3	1	1	1	1	1	1
GO:0001752	compound eye photoreceptor fate commitment	3	1	1	1	1	1	1
GO:0042706	eye photoreceptor cell fate commitment	3	1	1	1	1	1	1
GO:0045448	mitotic cell cycle, embryonic	3	1	1	1	1	1	1
GO:0046552	photoreceptor cell fate commitment	3	1	1	1	1	1	1
GO:0009719	response to endogenous stimulus	3	1	1	1	1	1	1
GO:0044093	positive regulation of molecular function	3	1	1	1	1	1	1
GO:0006457	protein folding	29	1	1	1	1	1	1
GO:0048634	regulation of muscle organ development	4	1	1	1	1	1	1
GO:0070507	regulation of microtubule cytoskeleton organization	4	1	1	1	1	1	1
GO:0051153	regulation of striated muscle cell differentiation	4	1	1	1	1	1	1
GO:0051963	regulation of synaptogenesis	4	1	1	1	1	1	1
GO:0016202	regulation of striated muscle tissue development	4	1	1	1	1	1	1
GO:0051147	regulation of muscle cell differentiation	4	1	1	1	1	1	1
GO:0008582	regulation of synaptic growth at neuromuscular junction	4	1	1	1	1	1	1
GO:0048742	regulation of skeletal muscle fiber development	4	1	1	1	1	1	1
GO:0048641	regulation of skeletal muscle tissue development	4	1	1	1	1	1	1
GO:0032886	regulation of microtubule-based process	4	1	1	1	1	1	1
GO:0010647	positive regulation of cell communication	4	1	1	1	1	1	1
GO:0023056	positive regulation of signaling	4	1	1	1	1	1	1
GO:0048511	rhythmic process	4	1	1	1	1	1	1
GO:0007623	circadian rhythm	4	1	1	1	1	1	1
GO:0007622	rhythmic behavior	4	1	1	1	1	1	1
GO:0048512	circadian behavior	4	1	1	1	1	1	1
GO:0030041	actin filament polymerization	4	1	1	1	1	1	1
GO:0007167	enzyme linked receptor protein signaling pathway	4	1	1	1	1	1	1
GO:0051402	neuron apoptosis	4	1	1	1	1	1	1
GO:0070997	neuron death	4	1	1	1	1	1	1
GO:0042981	regulation of apoptosis	4	1	1	1	1	1	1
GO:0006342	chromatin silencing	4	1	1	1	1	1	1
GO:0045814	negative regulation of gene expression, epigenetic	4	1	1	1	1	1	1
GO:0048663	neuron fate commitment	4	1	1	1	1	1	1
GO:0031399	regulation of protein modification process	4	1	1	1	1	1	1
GO:0050790	regulation of catalytic activity	4	1	1	1	1	1	1
GO:0007015	actin filament organization	17	1	1	1	1	1	1
GO:0010639	negative regulation of organelle organization	5	1	1	1	1	1	1
GO:0030706	germarium-derived oocyte differentiation	5	1	1	1	1	1	1
GO:0007294	germarium-derived oocyte fate determination	5	1	1	1	1	1	1
GO:0030716	oocyte fate determination	5	1	1	1	1	1	1
GO:0048638	regulation of developmental growth	5	1	1	1	1	1	1
GO:0035296	regulation of tube diameter	5	1	1	1	1	1	0.134924
GO:0035158	regulation of tube diameter, open tracheal system	5	1	1	1	1	1	0.134924
GO:0007265	Ras protein signal transduction	5	1	1	1	1	1	1
GO:0030031	cell projection assembly	5	1	1	1	1	1	1
GO:0010941	regulation of cell death	5	1	1	1	1	1	1
GO:0043067	regulation of programmed cell death	5	1	1	1	1	1	1
GO:0007030	Golgi organization	5	1	1	1	1	1	1
GO:0007098	centrosome cycle	5	1	1	1	1	1	1
GO:0035159	regulation of tube length, open tracheal system	5	1	1	1	1	1	1
GO:0051124	synaptic growth at neuromuscular junction	6	1	1	1	1	1	1
GO:0007291	sperm individualization	6	1	1	1	1	1	1
GO:0006888	ER to Golgi vesicle-mediated transport	6	1	1	1	1	1	0.159759
GO:0008154	actin polymerization or depolymerization	6	1	1	1	1	1	1
GO:0031344	regulation of cell projection organization	6	1	1	1	1	1	1
GO:0017038	protein import	6	1	1	1	1	1	1
GO:0048546	digestive tract morphogenesis	6	1	1	1	1	1	1
GO:0055123	digestive system development	6	1	1	1	1	1	1
GO:0048565	digestive tract development	6	1	1	1	1	1	1
GO:0065009	regulation of molecular function	6	1	1	1	1	1	1
GO:0051258	protein polymerization	7	1	1	1	1	1	1
GO:0016337	cell-cell adhesion	7	1	1	1	1	1	1
GO:0040003	chitin-based cuticle development	7	1	1	1	1	1	0.183919
GO:0009966	regulation of signal transduction	7	1	1	1	1	1	1
GO:0016458	gene silencing	7	1	1	1	1	1	1
GO:0040029	regulation of gene expression, epigenetic	7	1	1	1	1	1	1
GO:0006468	protein phosphorylation	7	1	1	1	1	1	1
GO:0051129	negative regulation of cellular component organization	8	1	1	1	1	1	1
GO:0007416	synapse assembly	8	1	1	1	1	1	1
GO:0010646	regulation of cell communication	8	1	1	1	1	1	1
GO:0035239	tube morphogenesis	8	1	1	1	1	1	0.207423
GO:0035295	tube development	8	1	1	1	1	1	0.207423
GO:0051297	centrosome organization	8	1	1	1	1	1	1
GO:0031023	microtubule organizing center organization	8	1	1	1	1	1	1
GO:0060249	anatomical structure homeostasis	8	1	1	1	1	1	1
GO:0051960	regulation of nervous system development	9	1	1	1	1	1	1
GO:0070887	cellular response to chemical stimulus	9	1	1	1	1	1	1
GO:0035120	post-embryonic appendage morphogenesis	9	1	1	1	1	1	0.230285
GO:0035107	appendage morphogenesis	9	1	1	1	1	1	0.230285
GO:0035114	imaginal disc-derived appendage morphogenesis	9	1	1	1	1	1	0.230285
GO:0007472	wing disc morphogenesis	9	1	1	1	1	1	0.230285
GO:0007476	imaginal disc-derived wing morphogenesis	9	1	1	1	1	1	0.230285
GO:0009408	response to heat	9	1	1	1	1	1	1
GO:0002164	larval development	10	1	1	1	1	1	0.252524
GO:0007018	microtubule-based movement	10	1	1	1	1	0.175593	1
GO:0023051	regulation of signaling	10	1	1	1	1	1	1
GO:0048736	appendage development	10	1	1	1	1	1	0.252524
GO:0048737	imaginal disc-derived appendage development	10	1	1	1	1	1	0.252524
GO:0009266	response to temperature stimulus	10	1	1	1	1	1	1
GO:0010033	response to organic substance	12	1	1	1	1	1	1
GO:0010927	cellular component assembly involved in morphogenesis	12	1	1	1	1	1	1
GO:0048563	post-embryonic organ morphogenesis	13	1	1	1	1	1	0.315657
GO:0007560	imaginal disc morphogenesis	13	1	1	1	1	1	0.315657
GO:0006631	fatty acid metabolic process	14	1	1	1	1	1	0.335557
GO:0070271	protein complex biogenesis	14	1	1	1	1	1	0.335557
GO:0006461	protein complex assembly	14	1	1	1	1	1	0.335557
GO:0043623	cellular protein complex assembly	14	1	1	1	1	1	0.335557
GO:0048569	post-embryonic organ development	14	1	1	1	1	1	0.335557
GO:0006099	tricarboxylic acid cycle	15	1	1	1	1	1	1
GO:0051187	cofactor catabolic process	15	1	1	1	1	1	1
GO:0009109	coenzyme catabolic process	15	1	1	1	1	1	1
GO:0046356	acetyl-CoA catabolic process	15	1	1	1	1	1	1
GO:0000087	M phase of mitotic cell cycle	15	1	1	1	1	1	1
GO:0009060	aerobic respiration	16	1	0.304267	1	1	1	1
GO:0044255	cellular lipid metabolic process	16	1	1	1	1	1	0.373729
GO:0009628	response to abiotic stimulus	17	1	1	1	1	1	0.392029
GO:0006084	acetyl-CoA metabolic process	18	1	1	1	1	1	1
GO:0006629	lipid metabolic process	19	1	1	1	1	1	0.427125
GO:0065003	macromolecular complex assembly	19	1	1	1	1	1	0.427125
GO:0034622	cellular macromolecular complex assembly	19	1	1	1	1	1	0.427125
GO:0032787	monocarboxylic acid metabolic process	21	1	1	1	1	1	0.460301
GO:0006732	coenzyme metabolic process	28	1	0.473333	1	1	1	1
GO:0051186	cofactor metabolic process	29	1	0.48554	1	1	1	1
GO:0044248	cellular catabolic process	53	1	0.710499	1	1	0.266144	0.454926
GO:0015991	ATP hydrolysis coupled proton transport	8	1	1	1	1	1	1
GO:0015988	energy coupled proton transport, against electrochemical gradient	8	1	1	1	1	1	1
GO:0055085	transmembrane transport	22	1	1	1	1	1	1
GO:0006811	ion transport	26	1	0.448107	1	1	1	1
GO:0034220	ion transmembrane transport	15	1	1	1	1	1	1
GO:0006818	hydrogen transport	15	1	1	1	1	1	1
GO:0015992	proton transport	15	1	1	1	1	1	1
GO:0009259	ribonucleotide metabolic process	18	1	1	1	1	0.295194	1
GO:0015672	monovalent inorganic cation transport	18	1	1	1	1	1	1
GO:0009124	nucleoside monophosphate biosynthetic process	1	1	1	1	1	0.0189873	1
GO:0009123	nucleoside monophosphate metabolic process	1	1	1	1	1	0.0189873	1
GO:0009161	ribonucleoside monophosphate metabolic process	1	1	1	1	1	0.0189873	1
GO:0009156	ribonucleoside monophosphate biosynthetic process	1	1	1	1	1	0.0189873	1
GO:0030727	germarium-derived female germ-line cyst formation	1	1	1	1	1	1	1
GO:0006546	glycine catabolic process	1	1	1	1	1	1	1
GO:0009071	serine family amino acid catabolic process	1	1	1	1	1	1	1
GO:0006748	lipoamide metabolic process	1	1	1	1	1	1	1
GO:0009106	lipoate metabolic process	1	1	1	1	1	1	1
GO:0043603	cellular amide metabolic process	1	1	1	1	1	1	1
GO:0006108	malate metabolic process	1	1	1	1	1	1	1
GO:0030382	sperm mitochondrion organization	1	1	1	1	1	1	1
GO:0006117	acetaldehyde metabolic process	1	1	1	1	1	1	1
GO:0006812	cation transport	22	1	0.394255	1	1	1	1
GO:0016054	organic acid catabolic process	11	1	0.219955	1	1	1	1
GO:0046395	carboxylic acid catabolic process	11	1	0.219955	1	1	1	1
GO:0007009	plasma membrane organization	2	1	1	1	1	1	1
GO:0031111	negative regulation of microtubule polymerization or depolymerization	2	1	1	1	1	1	1
GO:0007026	negative regulation of microtubule depolymerization	2	1	1	1	1	1	1
GO:0031646	positive regulation of neurological system process	2	1	1	1	1	1	1
GO:0050806	positive regulation of synaptic transmission	2	1	1	1	1	1	1
GO:0051971	positive regulation of transmission of nerve impulse	2	1	1	1	1	1	1
GO:0042062	long-term strengthening of neuromuscular junction	2	1	1	1	1	1	1
GO:0048790	maintenance of presynaptic active zone structure	2	1	1	1	1	1	1
GO:0048135	female germ-line cyst formation	2	1	1	1	1	1	1
GO:0006544	glycine metabolic process	2	1	1	1	1	1	1
GO:0006790	sulfur compound metabolic process	2	1	1	1	1	1	1
GO:0045841	negative regulation of mitotic metaphase/anaphase transition	2	1	1	1	1	1	1
GO:0045839	negative regulation of mitosis	2	1	1	1	1	1	1
GO:0071174	mitotic cell cycle spindle checkpoint	2	1	1	1	1	1	1
GO:0071173	spindle assembly checkpoint	2	1	1	1	1	1	1
GO:0007091	mitotic metaphase/anaphase transition	2	1	1	1	1	1	1
GO:0007094	mitotic cell cycle spindle assembly checkpoint	2	1	1	1	1	1	1
GO:0051784	negative regulation of nuclear division	2	1	1	1	1	1	1
GO:0010948	negative regulation of cell cycle process	2	1	1	1	1	1	1
GO:0031577	spindle checkpoint	2	1	1	1	1	1	1
GO:0030071	regulation of mitotic metaphase/anaphase transition	2	1	1	1	1	1	1
GO:0070301	cellular response to hydrogen peroxide	2	1	1	1	1	1	1
GO:0042744	hydrogen peroxide catabolic process	2	1	1	1	1	1	1
GO:0042743	hydrogen peroxide metabolic process	2	1	1	1	1	1	1
GO:0007602	phototransduction	2	1	1	1	1	1	1
GO:0009583	detection of light stimulus	2	1	1	1	1	1	1
GO:0009582	detection of abiotic stimulus	2	1	1	1	1	1	1
GO:0046034	ATP metabolic process	13	1	1	1	1	1	1
GO:0006753	nucleoside phosphate metabolic process	27	1	0.460857	1	1	0.4106	0.54928
GO:0055086	nucleobase, nucleoside and nucleotide metabolic process	27	1	0.460857	1	1	0.4106	0.54928
GO:0009117	nucleotide metabolic process	27	1	0.460857	1	1	0.4106	0.54928
GO:0009116	nucleoside metabolic process	3	1	1	1	1	0.0559743	0.0831606
GO:0043648	dicarboxylic acid metabolic process	3	1	0.0650953	1	1	1	1
GO:0016199	axon midline choice point recognition	3	1	1	1	1	1	1
GO:0016198	axon choice point recognition	3	1	1	1	1	1	1
GO:0051969	regulation of transmission of nerve impulse	3	1	1	1	1	1	1
GO:0050804	regulation of synaptic transmission	3	1	1	1	1	1	1
GO:0031644	regulation of neurological system process	3	1	1	1	1	1	1
GO:0030721	spectrosome organization	3	1	1	1	1	1	1
GO:0009581	detection of external stimulus	3	1	1	1	1	1	1
GO:0051606	detection of stimulus	3	1	1	1	1	1	1
GO:0051783	regulation of nuclear division	3	1	1	1	1	1	1
GO:0007088	regulation of mitosis	3	1	1	1	1	1	1
GO:0042542	response to hydrogen peroxide	3	1	1	1	1	1	1
GO:0006820	anion transport	3	1	1	1	1	1	1
GO:0009144	purine nucleoside triphosphate metabolic process	16	1	1	1	1	1	1
GO:0009141	nucleoside triphosphate metabolic process	16	1	1	1	1	1	1
GO:0009205	purine ribonucleoside triphosphate metabolic process	16	1	1	1	1	1	1
GO:0009199	ribonucleoside triphosphate metabolic process	16	1	1	1	1	1	1
GO:0044282	small molecule catabolic process	31	1	0.509171	1	1	1	0.600695
GO:0006081	cellular aldehyde metabolic process	4	1	1	1	1	1	1
GO:0007274	neuromuscular synaptic transmission	4	1	1	1	1	1	1
GO:0051240	positive regulation of multicellular organismal process	4	1	1	1	1	1	1
GO:0009069	serine family amino acid metabolic process	4	1	1	1	1	1	1
GO:0034599	cellular response to oxidative stress	4	1	1	1	1	1	1
GO:0034614	cellular response to reactive oxygen species	4	1	1	1	1	1	1
GO:0072593	reactive oxygen species metabolic process	4	1	1	1	1	1	1
GO:0045471	response to ethanol	4	1	1	1	1	1	1
GO:0009150	purine ribonucleotide metabolic process	17	1	1	1	1	1	1
GO:0072521	purine-containing compound metabolic process	18	1	1	1	1	1	1
GO:0006163	purine nucleotide metabolic process	18	1	1	1	1	1	1
GO:0046483	heterocycle metabolic process	34	1	0.542734	1	1	1	1
GO:0006122	mitochondrial electron transport, ubiquinol to cytochrome c	5	1	1	1	1	1	0.134924
GO:0009063	cellular amino acid catabolic process	5	1	0.106282	1	1	1	1
GO:0009310	amine catabolic process	5	1	0.106282	1	1	1	1
GO:0000075	cell cycle checkpoint	5	1	1	1	1	1	1
GO:0045786	negative regulation of cell cycle	5	1	1	1	1	1	1
GO:0007050	cell cycle arrest	5	1	1	1	1	1	1
GO:0071156	regulation of cell cycle arrest	5	1	1	1	1	1	1
GO:0007093	mitotic cell cycle checkpoint	5	1	1	1	1	1	1
GO:0000302	response to reactive oxygen species	5	1	1	1	1	1	1
GO:0009314	response to radiation	6	1	1	1	1	1	0.159759
GO:0009416	response to light stimulus	6	1	1	1	1	1	0.159759
GO:0007005	mitochondrion organization	6	1	1	1	1	1	1
GO:0034440	lipid oxidation	6	1	1	1	1	1	1
GO:0006635	fatty acid beta-oxidation	6	1	1	1	1	1	1
GO:0030258	lipid modification	6	1	1	1	1	1	1
GO:0019395	fatty acid oxidation	6	1	1	1	1	1	1
GO:0009062	fatty acid catabolic process	6	1	1	1	1	1	1
GO:0072329	monocarboxylic acid catabolic process	6	1	1	1	1	1	1
GO:0006090	pyruvate metabolic process	7	1	1	1	1	1	0.183919
GO:0008037	cell recognition	7	1	1	1	1	1	1
GO:0008038	neuron recognition	7	1	1	1	1	1	1
GO:0010564	regulation of cell cycle process	7	1	1	1	1	1	1
GO:0016042	lipid catabolic process	7	1	1	1	1	1	1
GO:0044242	cellular lipid catabolic process	7	1	1	1	1	1	1
GO:0010035	response to inorganic substance	7	1	1	1	1	1	1
GO:0002168	instar larval development	8	1	1	1	1	1	0.207423
GO:0007346	regulation of mitotic cell cycle	8	1	1	1	1	1	1
GO:0051726	regulation of cell cycle	9	1	1	1	1	1	1
GO:0006839	mitochondrial transport	9	1	1	1	1	1	1
GO:0006096	glycolysis	10	1	1	1	1	1	1
GO:0010259	multicellular organismal aging	11	1	1	1	1	1	1
GO:0008340	determination of adult lifespan	11	1	1	1	1	1	1
GO:0007568	aging	11	1	1	1	1	1	1
GO:0006979	response to oxidative stress	11	1	1	1	1	1	1
GO:0007067	mitosis	13	1	1	1	1	1	1
GO:0009260	ribonucleotide biosynthetic process	14	1	1	1	1	0.237541	1
GO:0048285	organelle fission	14	1	1	1	1	1	1
GO:0000280	nuclear division	14	1	1	1	1	1	1
GO:0009165	nucleotide biosynthetic process	15	1	1	1	1	0.252346	1
GO:0034404	nucleobase, nucleoside and nucleotide biosynthetic process	15	1	1	1	1	0.252346	1
GO:0034654	nucleobase, nucleoside, nucleotide and nucleic acid biosynthetic process	15	1	1	1	1	0.252346	1
GO:0046365	monosaccharide catabolic process	15	1	1	1	1	1	1
GO:0019320	hexose catabolic process	15	1	1	1	1	1	1
GO:0006007	glucose catabolic process	15	1	1	1	1	1	1
GO:0046164	alcohol catabolic process	16	1	1	1	1	1	1
GO:0005996	monosaccharide metabolic process	16	1	1	1	1	1	1
GO:0019318	hexose metabolic process	16	1	1	1	1	1	1
GO:0006006	glucose metabolic process	16	1	1	1	1	1	1
GO:0044275	cellular carbohydrate catabolic process	17	1	1	1	1	1	1
GO:0016052	carbohydrate catabolic process	20	1	1	1	1	1	1
GO:0006066	alcohol metabolic process	20	1	1	1	1	1	1
GO:0044262	cellular carbohydrate metabolic process	25	1	1	1	1	1	1
GO:0005975	carbohydrate metabolic process	30	1	1	1	1	1	0.588387
GO:0043985	histone H4-R3 methylation	1	1	1	1	1	1	0.028481
GO:0034969	histone arginine methylation	1	1	1	1	1	1	0.028481
GO:0018216	peptidyl-arginine methylation	1	1	1	1	1	1	0.028481
GO:0019919	peptidyl-arginine methylation, to asymmetrical-dimethyl arginine	1	1	1	1	1	1	0.028481
GO:0035247	peptidyl-arginine omega-N-methylation	1	1	1	1	1	1	0.028481
GO:0018195	peptidyl-arginine modification	1	1	1	1	1	1	0.028481
GO:0035246	peptidyl-arginine N-methylation	1	1	1	1	1	1	0.028481
GO:0048526	imaginal disc-derived wing expansion	1	1	1	1	1	1	0.028481
GO:0007632	visual behavior	1	1	1	1	1	1	0.028481
GO:0016545	male courtship behavior, veined wing vibration	1	1	1	1	1	1	0.028481
GO:0045433	male courtship behavior, veined wing generated song production	1	1	1	1	1	1	0.028481
GO:0016571	histone methylation	2	1	1	1	1	1	0.0561947
GO:0043414	macromolecule methylation	2	1	1	1	1	1	0.0561947
GO:0006479	protein methylation	2	1	1	1	1	1	0.0561947
GO:0032259	methylation	2	1	1	1	1	1	0.0561947
GO:0008213	protein alkylation	2	1	1	1	1	1	0.0561947
GO:0016570	histone modification	2	1	1	1	1	1	0.0561947
GO:0016569	covalent chromatin modification	2	1	1	1	1	1	0.0561947
GO:0008049	male courtship behavior	2	1	1	1	1	1	0.0561947
GO:0007619	courtship behavior	2	1	1	1	1	1	0.0561947
GO:0048065	male courtship behavior, veined wing extension	2	1	1	1	1	1	0.0561947
GO:0060179	male mating behavior	2	1	1	1	1	1	0.0561947
GO:0008362	chitin-based embryonic cuticle biosynthetic process	2	1	1	1	1	1	0.0561947
GO:0007617	mating behavior	2	1	1	1	1	1	0.0561947
GO:0007618	mating	2	1	1	1	1	1	0.0561947
GO:0006633	fatty acid biosynthetic process	2	1	1	1	1	1	0.0561947
GO:0042331	phototaxis	2	1	1	1	1	1	0.0561947
GO:0009453	energy taxis	2	1	1	1	1	1	0.0561947
GO:0006914	autophagy	2	1	1	1	1	1	0.0561947
GO:0050953	sensory perception of light stimulus	2	1	1	1	1	1	0.0561947
GO:0007601	visual perception	2	1	1	1	1	1	0.0561947
GO:0035146	tube fusion	2	1	1	1	1	1	0.0561947
GO:0007436	larval salivary gland morphogenesis	2	1	1	1	1	1	0.0561947
GO:0035147	branch fusion, open tracheal system	2	1	1	1	1	1	0.0561947
GO:0006325	chromatin organization	15	1	1	1	1	1	0.0646186
GO:0006730	one-carbon metabolic process	3	1	1	1	1	1	0.0831606
GO:0060446	branching involved in open tracheal system development	3	1	1	1	1	1	0.0831606
GO:0001763	morphogenesis of a branching structure	3	1	1	1	1	1	0.0831606
GO:0048754	branching morphogenesis of a tube	3	1	1	1	1	1	0.0831606
GO:0061138	morphogenesis of a branching epithelium	3	1	1	1	1	1	0.0831606
GO:0009166	nucleotide catabolic process	3	1	1	1	1	1	0.0831606
GO:0034656	nucleobase, nucleoside and nucleotide catabolic process	3	1	1	1	1	1	0.0831606
GO:0034655	nucleobase, nucleoside, nucleotide and nucleic acid catabolic process	3	1	1	1	1	1	0.0831606
GO:0044270	cellular nitrogen compound catabolic process	3	1	1	1	1	1	0.0831606
GO:0051276	chromosome organization	18	1	1	1	1	1	0.0895263
GO:0006890	retrograde vesicle-mediated transport, Golgi to ER	4	1	1	1	1	1	0.109398
GO:0010883	regulation of lipid storage	4	1	1	1	1	1	0.109398
GO:0016082	synaptic vesicle priming	4	1	1	1	1	1	0.109398
GO:0008610	lipid biosynthetic process	4	1	1	1	1	1	0.109398
GO:0016568	chromatin modification	5	1	1	1	1	1	0.134924
GO:0019915	lipid storage	6	1	1	1	1	1	0.159759
GO:0007600	sensory perception	6	1	1	1	1	1	0.159759
GO:0016079	synaptic vesicle exocytosis	6	1	1	1	1	1	0.159759
GO:0060562	epithelial tube morphogenesis	6	1	1	1	1	1	0.159759
GO:0006333	chromatin assembly or disassembly	10	1	1	1	1	1	0.252524
GO:0010876	lipid localization	10	1	1	1	1	1	0.252524
GO:0010498	proteasomal protein catabolic process	1	1	1	1	1	0.0189873	1
GO:0043161	proteasomal ubiquitin-dependent protein catabolic process	1	1	1	1	1	0.0189873	1
GO:0006354	transcription elongation, DNA-dependent	1	1	1	1	1	0.0189873	1
GO:0006289	nucleotide-excision repair	1	1	1	1	1	0.0189873	1
GO:0006368	transcription elongation from RNA polymerase II promoter	1	1	1	1	1	0.0189873	1
GO:0051642	centrosome localization	1	1	1	1	1	0.0189873	1
GO:0006511	ubiquitin-dependent protein catabolic process	14	1	1	1	1	0.0265143	1
GO:0019941	modification-dependent protein catabolic process	14	1	1	1	1	0.0265143	1
GO:0043632	modification-dependent macromolecule catabolic process	14	1	1	1	1	0.0265143	1
GO:0006357	regulation of transcription from RNA polymerase II promoter	2	1	1	1	1	0.0376437	1
GO:0006366	transcription from RNA polymerase II promoter	2	1	1	1	1	0.0376437	1
GO:0044257	cellular protein catabolic process	18	1	1	1	1	0.0427267	1
GO:0051603	proteolysis involved in cellular protein catabolic process	18	1	1	1	1	0.0427267	1
GO:0044265	cellular macromolecule catabolic process	19	1	1	1	1	0.0472498	1
GO:0006281	DNA repair	4	1	1	1	1	0.0739843	1
GO:0006259	DNA metabolic process	6	1	1	1	1	0.109063	1
GO:0051640	organelle localization	7	1	1	1	1	0.126142	1
GO:0001906	cell killing	1	1	1	1	1	1	1
GO:0006097	glyoxylate cycle	1	1	1	1	1	1	1
GO:0046487	glyoxylate metabolic process	1	1	1	1	1	1	1
GO:0006102	isocitrate metabolic process	1	1	1	1	1	1	1
GO:0007563	regulation of eclosion	1	1	1	1	1	1	1
GO:0045804	negative regulation of eclosion	1	1	1	1	1	1	1
GO:0007562	eclosion	1	1	1	1	1	1	1
GO:0008062	eclosion rhythm	1	1	1	1	1	1	1
GO:0071684	organism emergence from protective structure	1	1	1	1	1	1	1
GO:0042551	neuron maturation	1	1	1	1	1	1	1
GO:0016322	neuron remodeling	1	1	1	1	1	1	1
GO:0016567	protein ubiquitination	2	1	1	1	1	1	1
GO:0032446	protein modification by small protein conjugation	2	1	1	1	1	1	1
GO:0045475	locomotor rhythm	3	1	1	1	1	1	1
GO:0007303	cytoplasmic transport, nurse cell to oocyte	3	1	1	1	1	1	1
GO:0016482	cytoplasmic transport	3	1	1	1	1	1	1
GO:0019236	response to pheromone	3	1	1	1	1	1	1
GO:0006334	nucleosome assembly	3	1	1	1	1	1	1
GO:0071824	protein-DNA complex subunit organization	3	1	1	1	1	1	1
GO:0070647	protein modification by small protein conjugation or removal	3	1	1	1	1	1	1
GO:0065004	protein-DNA complex assembly	3	1	1	1	1	1	1
GO:0016319	mushroom body development	4	1	1	1	1	1	1
GO:0007606	sensory perception of chemical stimulus	4	1	1	1	1	1	1
GO:0034728	nucleosome organization	5	1	1	1	1	1	1
GO:0031497	chromatin assembly	5	1	1	1	1	1	1
GO:0006739	NADP metabolic process	5	1	1	1	1	1	1
GO:0006740	NADPH regeneration	5	1	1	1	1	1	1
GO:0006098	pentose-phosphate shunt	5	1	1	1	1	1	1
GO:0006733	oxidoreduction coenzyme metabolic process	6	1	0.126237	1	1	1	1
GO:0046496	nicotinamide nucleotide metabolic process	6	1	0.126237	1	1	1	1
GO:0072524	pyridine-containing compound metabolic process	6	1	0.126237	1	1	1	1
GO:0019362	pyridine nucleotide metabolic process	6	1	0.126237	1	1	1	1
GO:0006323	DNA packaging	6	1	1	1	1	1	1
GO:0007300	ovarian nurse cell to oocyte transport	6	1	1	1	1	1	1
GO:0071103	DNA conformation change	7	1	1	1	1	1	1
GO:0042048	olfactory behavior	12	1	1	1	1	1	1
GO:0007635	chemosensory behavior	12	1	1	1	1	1	1
GO:0006116	NADH oxidation	1	1	0.0221519	1	1	1	1
GO:0019551	glutamate catabolic process to 2-oxoglutarate	1	1	0.0221519	1	1	1	1
GO:0006734	NADH metabolic process	1	1	0.0221519	1	1	1	1
GO:0006103	2-oxoglutarate metabolic process	1	1	0.0221519	1	1	1	1
GO:0019674	NAD metabolic process	1	1	0.0221519	1	1	1	1
GO:0051017	actin filament bundle assembly	1	1	1	1	1	1	1
GO:0007178	transmembrane receptor protein serine/threonine kinase signaling pathway	1	1	1	1	1	1	1
GO:0030241	skeletal muscle myosin thick filament assembly	1	1	1	1	1	1	1
GO:0071688	striated muscle myosin thick filament assembly	1	1	1	1	1	1	1
GO:0006941	striated muscle contraction	1	1	1	1	1	1	1
GO:0007184	SMAD protein import into nucleus	1	1	1	1	1	1	1
GO:0072668	tubulin complex biogenesis	1	1	1	1	1	1	1
GO:0007021	tubulin complex assembly	1	1	1	1	1	1	1
GO:0030239	myofibril assembly	10	1	1	1	1	1	1
GO:0031032	actomyosin structure organization	12	1	1	1	1	1	1
GO:0006106	fumarate metabolic process	2	1	0.0438474	1	1	1	1
GO:0000041	transition metal ion transport	2	1	0.0438474	1	1	1	1
GO:0006538	glutamate catabolic process	2	1	0.0438474	1	1	1	1
GO:0055072	iron ion homeostasis	2	1	0.0438474	1	1	1	1
GO:0006826	iron ion transport	2	1	0.0438474	1	1	1	1
GO:0006879	cellular iron ion homeostasis	2	1	0.0438474	1	1	1	1
GO:0001667	ameboidal cell migration	2	1	1	1	1	1	1
GO:0090132	epithelium migration	2	1	1	1	1	1	1
GO:0007427	epithelial cell migration, open tracheal system	2	1	1	1	1	1	1
GO:0010631	epithelial cell migration	2	1	1	1	1	1	1
GO:0090130	tissue migration	2	1	1	1	1	1	1
GO:0035293	chitin-based larval cuticle pattern formation	2	1	1	1	1	1	1
GO:0031033	myosin filament assembly or disassembly	2	1	1	1	1	1	1
GO:0031034	myosin filament assembly	2	1	1	1	1	1	1
GO:0009065	glutamine family amino acid catabolic process	3	1	0.0650953	1	1	1	1
GO:0030003	cellular cation homeostasis	3	1	0.0650953	1	1	1	1
GO:0055080	cation homeostasis	3	1	0.0650953	1	1	1	1
GO:0055065	metal ion homeostasis	3	1	0.0650953	1	1	1	1
GO:0006875	cellular metal ion homeostasis	3	1	0.0650953	1	1	1	1
GO:0000077	DNA damage checkpoint	3	1	1	1	1	1	1
GO:0031570	DNA integrity checkpoint	3	1	1	1	1	1	1
GO:2000602	regulation of interphase of mitotic cell cycle	3	1	1	1	1	1	1
GO:0014866	skeletal myofibril assembly	3	1	1	1	1	1	1
GO:0042336	cuticle development involved in protein-based cuticle molting cycle	3	1	1	1	1	1	1
GO:0007592	protein-based cuticle development	3	1	1	1	1	1	1
GO:0008363	larval chitin-based cuticle development	3	1	1	1	1	1	1
GO:0010389	regulation of G2/M transition of mitotic cell cycle	3	1	1	1	1	1	1
GO:0051329	interphase of mitotic cell cycle	3	1	1	1	1	1	1
GO:0000086	G2/M transition of mitotic cell cycle	3	1	1	1	1	1	1
GO:0071780	mitotic cell cycle G2/M transition checkpoint	3	1	1	1	1	1	1
GO:0051325	interphase	3	1	1	1	1	1	1
GO:0035017	cuticle pattern formation	3	1	1	1	1	1	1
GO:0042337	cuticle development involved in chitin-based cuticle molting cycle	3	1	1	1	1	1	1
GO:0022404	molting cycle process	3	1	1	1	1	1	1
GO:0031576	G2/M transition checkpoint	3	1	1	1	1	1	1
GO:0007095	mitotic cell cycle G2/M transition DNA damage checkpoint	3	1	1	1	1	1	1
GO:0031572	G2/M transition DNA damage checkpoint	3	1	1	1	1	1	1
GO:0007629	flight behavior	5	1	1	1	1	1	1
GO:0018988	molting cycle, protein-based cuticle	5	1	1	1	1	1	1
GO:0007591	molting cycle, chitin-based cuticle	5	1	1	1	1	1	1
GO:0042303	molting cycle	5	1	1	1	1	1	1
GO:0030001	metal ion transport	6	1	0.126237	1	1	1	1
GO:0006536	glutamate metabolic process	6	1	0.126237	1	1	1	1
GO:0045214	sarcomere organization	7	1	1	1	1	1	1
GO:0006952	defense response	8	1	0.164913	1	1	1	1
GO:0009064	glutamine family amino acid metabolic process	8	1	0.164913	1	1	1	1
GO:0050801	ion homeostasis	8	1	0.164913	1	1	1	1
GO:0006873	cellular ion homeostasis	8	1	0.164913	1	1	1	1
GO:0008344	adult locomotory behavior	8	1	1	1	1	1	1
GO:0030534	adult behavior	10	1	1	1	1	1	1
GO:0032494	response to peptidoglycan	1	1	1	1	1	1	1
GO:0031347	regulation of defense response	1	1	1	1	1	1	1
GO:0002237	response to molecule of bacterial origin	1	1	1	1	1	1	1
GO:0002775	antimicrobial peptide production	1	1	1	1	1	1	1
GO:0002777	antimicrobial peptide biosynthetic process	1	1	1	1	1	1	1
GO:0002440	production of molecular mediator of immune response	1	1	1	1	1	1	1
GO:0006963	positive regulation of antibacterial peptide biosynthetic process	1	1	1	1	1	1	1
GO:0002697	regulation of immune effector process	1	1	1	1	1	1	1
GO:0043043	peptide biosynthetic process	1	1	1	1	1	1	1
GO:0002808	regulation of antibacterial peptide biosynthetic process	1	1	1	1	1	1	1
GO:0002805	regulation of antimicrobial peptide biosynthetic process	1	1	1	1	1	1	1
GO:0002778	antibacterial peptide production	1	1	1	1	1	1	1
GO:0002807	positive regulation of antimicrobial peptide biosynthetic process	1	1	1	1	1	1	1
GO:0002784	regulation of antimicrobial peptide production	1	1	1	1	1	1	1
GO:0002780	antibacterial peptide biosynthetic process	1	1	1	1	1	1	1
GO:0002700	regulation of production of molecular mediator of immune response	1	1	1	1	1	1	1
GO:0002786	regulation of antibacterial peptide production	1	1	1	1	1	1	1
GO:0016045	detection of bacterium	1	1	1	1	1	1	1
GO:0006027	glycosaminoglycan catabolic process	1	1	1	1	1	1	1
GO:0000270	peptidoglycan metabolic process	1	1	1	1	1	1	1
GO:0009253	peptidoglycan catabolic process	1	1	1	1	1	1	1
GO:0009595	detection of biotic stimulus	1	1	1	1	1	1	1
GO:0030203	glycosaminoglycan metabolic process	1	1	1	1	1	1	1
GO:0019731	antibacterial humoral response	1	1	1	1	1	1	1
GO:0002815	biosynthetic process of antibacterial peptides active against Gram-positive bacteria	1	1	1	1	1	1	1
GO:0002816	regulation of biosynthetic process of antibacterial peptides active against Gram-positive bacteria	1	1	1	1	1	1	1
GO:0006965	positive regulation of biosynthetic process of antibacterial peptides active against Gram-positive bacteria	1	1	1	1	1	1	1
GO:0050830	defense response to Gram-positive bacterium	2	1	1	1	1	1	1
GO:0008592	regulation of Toll signaling pathway	2	1	1	1	1	1	1
GO:0042742	defense response to bacterium	2	1	1	1	1	1	1
GO:0009617	response to bacterium	2	1	1	1	1	1	1
GO:0050776	regulation of immune response	2	1	1	1	1	1	1
GO:0002831	regulation of response to biotic stimulus	2	1	1	1	1	1	1
GO:0002920	regulation of humoral immune response	2	1	1	1	1	1	1
GO:0002759	regulation of antimicrobial humoral response	2	1	1	1	1	1	1
GO:0006022	aminoglycan metabolic process	2	1	1	1	1	1	1
GO:0006026	aminoglycan catabolic process	2	1	1	1	1	1	1
GO:0000272	polysaccharide catabolic process	3	1	1	1	1	1	1
GO:0002252	immune effector process	3	1	1	1	1	1	1
GO:0045087	innate immune response	3	1	1	1	1	1	1
GO:0080134	regulation of response to stress	3	1	1	1	1	1	1
GO:0002682	regulation of immune system process	3	1	1	1	1	1	1
GO:0005976	polysaccharide metabolic process	4	1	1	1	1	1	1
GO:0043900	regulation of multi-organism process	4	1	1	1	1	1	1
GO:0010884	positive regulation of lipid storage	1	1	1	1	1	1	1
GO:0006471	protein ADP-ribosylation	1	1	1	1	1	1	1
GO:0010890	positive regulation of sequestering of triglyceride	1	1	1	1	1	1	1
GO:0010889	regulation of sequestering of triglyceride	1	1	1	1	1	1	1
GO:0009615	response to virus	2	1	1	1	1	1	1
GO:0030730	sequestering of triglyceride	2	1	1	1	1	1	1
GO:0016197	endosome transport	2	1	1	1	1	1	1
GO:0016584	nucleosome positioning	1	1	1	1	1	1	1
GO:0046501	protoporphyrinogen IX metabolic process	1	1	1	1	1	1	1
GO:0006782	protoporphyrinogen IX biosynthetic process	1	1	1	1	1	1	1
GO:0009312	oligosaccharide biosynthetic process	1	1	1	1	1	1	1
GO:0006779	porphyrin biosynthetic process	1	1	1	1	1	1	1
GO:0006778	porphyrin metabolic process	1	1	1	1	1	1	1
GO:0042168	heme metabolic process	1	1	1	1	1	1	1
GO:0016138	glycoside biosynthetic process	1	1	1	1	1	1	1
GO:0005992	trehalose biosynthetic process	1	1	1	1	1	1	1
GO:0046351	disaccharide biosynthetic process	1	1	1	1	1	1	1
GO:0006783	heme biosynthetic process	1	1	1	1	1	1	1
GO:0005991	trehalose metabolic process	1	1	1	1	1	1	1
GO:0005984	disaccharide metabolic process	1	1	1	1	1	1	1
GO:0016137	glycoside metabolic process	1	1	1	1	1	1	1
GO:0009311	oligosaccharide metabolic process	1	1	1	1	1	1	1
GO:0007616	long-term memory	1	1	1	1	1	1	1
GO:0006423	cysteinyl-tRNA aminoacylation	1	1	1	1	1	1	1
GO:0033013	tetrapyrrole metabolic process	2	1	1	1	1	1	1
GO:0033014	tetrapyrrole biosynthetic process	2	1	1	1	1	1	1
GO:0046148	pigment biosynthetic process	2	1	1	1	1	1	1
GO:0007613	memory	2	1	1	1	1	1	1
GO:0016311	dephosphorylation	3	1	1	1	1	1	1
GO:0042440	pigment metabolic process	3	1	1	1	1	1	1
GO:0051248	negative regulation of protein metabolic process	3	1	1	1	1	1	1
GO:0032269	negative regulation of cellular protein metabolic process	3	1	1	1	1	1	1
GO:0017148	negative regulation of translation	3	1	1	1	1	1	1
GO:0006399	tRNA metabolic process	3	1	1	1	1	1	1
GO:0006418	tRNA aminoacylation for protein translation	3	1	1	1	1	1	1
GO:0034660	ncRNA metabolic process	3	1	1	1	1	1	1
GO:0043039	tRNA aminoacylation	3	1	1	1	1	1	1
GO:0043038	amino acid activation	3	1	1	1	1	1	1
GO:0034637	cellular carbohydrate biosynthetic process	4	1	1	1	1	1	1
GO:0016051	carbohydrate biosynthetic process	4	1	1	1	1	1	1
GO:0006725	cellular aromatic compound metabolic process	5	1	1	1	1	1	1
GO:0051188	cofactor biosynthetic process	6	1	1	1	1	1	1
GO:0050890	cognition	8	1	1	1	1	1	1
GO:0007611	learning or memory	8	1	1	1	1	1	1
GO:0018130	heterocycle biosynthetic process	21	1	1	1	1	1	1
GO:0005980	glycogen catabolic process	1	1	1	1	1	1	1
GO:0009251	glucan catabolic process	1	1	1	1	1	1	1
GO:0046331	lateral inhibition	1	1	1	1	1	1	1
GO:0045168	cell-cell signaling involved in cell fate commitment	1	1	1	1	1	1	1
GO:0044247	cellular polysaccharide catabolic process	1	1	1	1	1	1	1
GO:0007219	Notch signaling pathway	1	1	1	1	1	1	1
GO:0044042	glucan metabolic process	2	1	1	1	1	1	1
GO:0006112	energy reserve metabolic process	2	1	1	1	1	1	1
GO:0005977	glycogen metabolic process	2	1	1	1	1	1	1
GO:0006073	cellular glucan metabolic process	2	1	1	1	1	1	1
GO:0044264	cellular polysaccharide metabolic process	2	1	1	1	1	1	1
GO:0008407	bristle morphogenesis	2	1	1	1	1	1	1
GO:0060361	flight	3	1	1	1	1	1	1
GO:0051173	positive regulation of nitrogen compound metabolic process	3	1	1	1	1	1	1
GO:0051254	positive regulation of RNA metabolic process	3	1	1	1	1	1	1
GO:0010628	positive regulation of gene expression	3	1	1	1	1	1	1
GO:0045893	positive regulation of transcription, DNA-dependent	3	1	1	1	1	1	1
GO:0045935	positive regulation of nucleobase, nucleoside, nucleotide and nucleic acid metabolic process	3	1	1	1	1	1	1
GO:0016055	Wnt receptor signaling pathway	4	1	1	1	1	1	1
GO:0015865	purine nucleotide transport	1	1	1	1	1	1	1
GO:0015866	ADP transport	1	1	1	1	1	1	1
GO:0015868	purine ribonucleotide transport	1	1	1	1	1	1	1
GO:0051503	adenine nucleotide transport	1	1	1	1	1	1	1
GO:0033044	regulation of chromosome organization	1	1	1	1	1	1	1
GO:0019321	pentose metabolic process	1	1	1	1	1	1	1
GO:0048168	regulation of neuronal synaptic plasticity	1	1	1	1	1	1	1
GO:0048167	regulation of synaptic plasticity	1	1	1	1	1	1	1
GO:0070085	glycosylation	1	1	1	1	1	1	1
GO:0006486	protein glycosylation	1	1	1	1	1	1	1
GO:0050771	negative regulation of axonogenesis	1	1	1	1	1	1	1
GO:0043413	macromolecule glycosylation	1	1	1	1	1	1	1
GO:0042991	transcription factor import into nucleus	1	1	1	1	1	1	1
GO:0042990	regulation of transcription factor import into nucleus	1	1	1	1	1	1	1
GO:0042307	positive regulation of protein import into nucleus	1	1	1	1	1	1	1
GO:0090316	positive regulation of intracellular protein transport	1	1	1	1	1	1	1
GO:0033157	regulation of intracellular protein transport	1	1	1	1	1	1	1
GO:0070201	regulation of establishment of protein localization	1	1	1	1	1	1	1
GO:0046824	positive regulation of nucleocytoplasmic transport	1	1	1	1	1	1	1
GO:0000070	mitotic sister chromatid segregation	1	1	1	1	1	1	1
GO:0000819	sister chromatid segregation	1	1	1	1	1	1	1
GO:0034764	positive regulation of transmembrane transport	1	1	1	1	1	1	1
GO:0042306	regulation of protein import into nucleus	1	1	1	1	1	1	1
GO:0034762	regulation of transmembrane transport	1	1	1	1	1	1	1
GO:0009448	gamma-aminobutyric acid metabolic process	1	1	1	1	1	1	1
GO:0006032	chitin catabolic process	1	1	1	1	1	1	1
GO:0007096	regulation of exit from mitosis	1	1	1	1	1	1	1
GO:0051533	positive regulation of NFAT protein import into nucleus	1	1	1	1	1	1	1
GO:0042993	positive regulation of transcription factor import into nucleus	1	1	1	1	1	1	1
GO:0050770	regulation of axonogenesis	1	1	1	1	1	1	1
GO:0010458	exit from mitosis	1	1	1	1	1	1	1
GO:0051222	positive regulation of protein transport	1	1	1	1	1	1	1
GO:0051223	regulation of protein transport	1	1	1	1	1	1	1
GO:0051532	regulation of NFAT protein import into nucleus	1	1	1	1	1	1	1
GO:0051531	NFAT protein import into nucleus	1	1	1	1	1	1	1
GO:0032388	positive regulation of intracellular transport	1	1	1	1	1	1	1
GO:0019932	second-messenger-mediated signaling	1	1	1	1	1	1	1
GO:0042594	response to starvation	1	1	1	1	1	1	1
GO:0042401	cellular biogenic amine biosynthetic process	1	1	1	1	1	1	1
GO:0009052	pentose-phosphate shunt, non-oxidative branch	1	1	1	1	1	1	1
GO:0015867	ATP transport	1	1	1	1	1	1	1
GO:0070304	positive regulation of stress-activated protein kinase signaling cascade	1	1	1	1	1	1	1
GO:0045175	basal protein localization	1	1	1	1	1	1	1
GO:0046330	positive regulation of JNK cascade	1	1	1	1	1	1	1
GO:0030720	oocyte localization involved in germarium-derived egg chamber formation	1	1	1	1	1	1	1
GO:0035218	leg disc development	1	1	1	1	1	1	1
GO:0009954	proximal/distal pattern formation	1	1	1	1	1	1	1
GO:0035216	haltere disc development	1	1	1	1	1	1	1
GO:0009450	gamma-aminobutyric acid catabolic process	1	1	1	1	1	1	1
GO:0045217	cell-cell junction maintenance	1	1	1	1	1	1	1
GO:0019749	cytoskeleton-dependent cytoplasmic transport, nurse cell to oocyte	1	1	1	1	1	1	1
GO:0006720	isoprenoid metabolic process	1	1	1	1	1	1	1
GO:0042386	hemocyte differentiation	1	1	1	1	1	1	1
GO:0035162	embryonic hemopoiesis	1	1	1	1	1	1	1
GO:0048568	embryonic organ development	1	1	1	1	1	1	1
GO:0007392	initiation of dorsal closure	1	1	1	1	1	1	1
GO:0016476	regulation of embryonic cell shape	1	1	1	1	1	1	1
GO:0009620	response to fungus	1	1	1	1	1	1	1
GO:0015711	organic anion transport	1	1	1	1	1	1	1
GO:0015849	organic acid transport	1	1	1	1	1	1	1
GO:0046942	carboxylic acid transport	1	1	1	1	1	1	1
GO:0045500	sevenless signaling pathway	1	1	1	1	1	1	1
GO:0051101	regulation of DNA binding	1	1	1	1	1	1	1
GO:0046605	regulation of centrosome cycle	1	1	1	1	1	1	1
GO:0015698	inorganic anion transport	1	1	1	1	1	1	1
GO:0051098	regulation of binding	1	1	1	1	1	1	1
GO:0035010	encapsulation of foreign target	1	1	1	1	1	1	1
GO:0035099	hemocyte migration	1	1	1	1	1	1	1
GO:0040001	establishment of mitotic spindle localization	1	1	1	1	1	1	1
GO:0046950	cellular ketone body metabolic process	1	1	1	1	1	1	1
GO:0006930	substrate-dependent cell migration, cell extension	1	1	1	1	1	1	1
GO:0046952	ketone body catabolic process	1	1	1	1	1	1	1
GO:0006842	tricarboxylic acid transport	1	1	1	1	1	1	1
GO:0015746	citrate transport	1	1	1	1	1	1	1
GO:0006929	substrate-dependent cell migration	1	1	1	1	1	1	1
GO:0030713	ovarian follicle cell stalk formation	1	1	1	1	1	1	1
GO:0008069	dorsal/ventral axis specification, ovarian follicular epithelium	1	1	1	1	1	1	1
GO:0008354	germ cell migration	1	1	1	1	1	1	1
GO:0016080	synaptic vesicle targeting	1	1	1	1	1	1	1
GO:0006576	cellular biogenic amine metabolic process	1	1	1	1	1	1	1
GO:0007440	foregut morphogenesis	1	1	1	1	1	1	1
GO:0006766	vitamin metabolic process	1	1	1	1	1	1	1
GO:0006614	SRP-dependent cotranslational protein targeting to membrane	1	1	1	1	1	1	1
GO:0045047	protein targeting to ER	1	1	1	1	1	1	1
GO:0006426	glycyl-tRNA aminoacylation	1	1	1	1	1	1	1
GO:0072599	establishment of protein localization in endoplasmic reticulum	1	1	1	1	1	1	1
GO:0006613	cotranslational protein targeting to membrane	1	1	1	1	1	1	1
GO:0070972	protein localization in endoplasmic reticulum	1	1	1	1	1	1	1
GO:0030308	negative regulation of cell growth	1	1	1	1	1	1	1
GO:0010506	regulation of autophagy	1	1	1	1	1	1	1
GO:0045792	negative regulation of cell size	1	1	1	1	1	1	1
GO:0008300	isoprenoid catabolic process	1	1	1	1	1	1	1
GO:0006714	sesquiterpenoid metabolic process	1	1	1	1	1	1	1
GO:0042214	terpene metabolic process	1	1	1	1	1	1	1
GO:0042447	hormone catabolic process	1	1	1	1	1	1	1
GO:0006716	juvenile hormone metabolic process	1	1	1	1	1	1	1
GO:0016115	terpenoid catabolic process	1	1	1	1	1	1	1
GO:0006721	terpenoid metabolic process	1	1	1	1	1	1	1
GO:0030240	skeletal muscle thin filament assembly	1	1	1	1	1	1	1
GO:0007160	cell-matrix adhesion	1	1	1	1	1	1	1
GO:0031589	cell-substrate adhesion	1	1	1	1	1	1	1
GO:0051761	sesquiterpene metabolic process	1	1	1	1	1	1	1
GO:0046247	terpene catabolic process	1	1	1	1	1	1	1
GO:0051763	sesquiterpene catabolic process	1	1	1	1	1	1	1
GO:0014074	response to purine-containing compound	1	1	1	1	1	1	1
GO:0031000	response to caffeine	1	1	1	1	1	1	1
GO:0055092	sterol homeostasis	1	1	1	1	1	1	1
GO:0006855	drug transmembrane transport	1	1	1	1	1	1	1
GO:0032200	telomere organization	1	1	1	1	1	1	1
GO:0072530	purine-containing compound transmembrane transport	1	1	1	1	1	1	1
GO:0008218	bioluminescence	1	1	1	1	1	1	1
GO:0018298	protein-chromophore linkage	1	1	1	1	1	1	1
GO:0000723	telomere maintenance	1	1	1	1	1	1	1
GO:0008333	endosome to lysosome transport	1	1	1	1	1	1	1
GO:0034770	histone H4-K20 methylation	1	1	1	1	1	1	1
GO:0034773	histone H4-K20 trimethylation	1	1	1	1	1	1	1
GO:0018023	peptidyl-lysine trimethylation	1	1	1	1	1	1	1
GO:0010824	regulation of centrosome duplication	1	1	1	1	1	1	1
GO:0009799	specification of symmetry	1	1	1	1	1	1	1
GO:0007368	determination of left/right symmetry	1	1	1	1	1	1	1
GO:0018022	peptidyl-lysine methylation	1	1	1	1	1	1	1
GO:0050777	negative regulation of immune response	1	1	1	1	1	1	1
GO:0008348	negative regulation of antimicrobial humoral response	1	1	1	1	1	1	1
GO:0035006	melanization defense response	1	1	1	1	1	1	1
GO:0002832	negative regulation of response to biotic stimulus	1	1	1	1	1	1	1
GO:0002921	negative regulation of humoral immune response	1	1	1	1	1	1	1
GO:0032770	positive regulation of monooxygenase activity	1	1	1	1	1	1	1
GO:0032768	regulation of monooxygenase activity	1	1	1	1	1	1	1
GO:0051341	regulation of oxidoreductase activity	1	1	1	1	1	1	1
GO:0006588	activation of tryptophan 5-monooxygenase activity	1	1	1	1	1	1	1
GO:0051353	positive regulation of oxidoreductase activity	1	1	1	1	1	1	1
GO:0046664	dorsal closure, amnioserosa morphology change	1	1	1	1	1	1	1
GO:0016335	morphogenesis of larval imaginal disc epithelium	1	1	1	1	1	1	1
GO:0009855	determination of bilateral symmetry	1	1	1	1	1	1	1
GO:0045610	regulation of hemocyte differentiation	1	1	1	1	1	1	1
GO:0007614	short-term memory	1	1	1	1	1	1	1
GO:0046958	nonassociative learning	1	1	1	1	1	1	1
GO:0046329	negative regulation of JNK cascade	1	1	1	1	1	1	1
GO:0010741	negative regulation of intracellular protein kinase cascade	1	1	1	1	1	1	1
GO:0070303	negative regulation of stress-activated protein kinase signaling cascade	1	1	1	1	1	1	1
GO:0051259	protein oligomerization	1	1	1	1	1	1	1
GO:0006435	threonyl-tRNA aminoacylation	1	1	1	1	1	1	1
GO:0060173	limb development	1	1	1	1	1	1	1
GO:0048728	proboscis development	1	1	1	1	1	1	1
GO:0072350	tricarboxylic acid metabolic process	1	1	1	1	1	1	1
GO:0006101	citrate metabolic process	1	1	1	1	1	1	1
GO:0035110	leg morphogenesis	1	1	1	1	1	1	1
GO:0035108	limb morphogenesis	1	1	1	1	1	1	1
GO:0006562	proline catabolic process	1	1	1	1	1	1	1
GO:0016107	sesquiterpenoid catabolic process	1	1	1	1	1	1	1
GO:0006719	juvenile hormone catabolic process	1	1	1	1	1	1	1
GO:0009895	negative regulation of catabolic process	1	1	1	1	1	1	1
GO:0051650	establishment of vesicle localization	1	1	1	1	1	1	1
GO:0017085	response to insecticide	1	1	1	1	1	1	1
GO:0006903	vesicle targeting	1	1	1	1	1	1	1
GO:0051648	vesicle localization	1	1	1	1	1	1	1
GO:0042766	nucleosome mobilization	1	1	1	1	1	1	1
GO:0071383	cellular response to steroid hormone stimulus	1	1	1	1	1	1	1
GO:0035076	ecdysone receptor-mediated signaling pathway	1	1	1	1	1	1	1
GO:0006851	mitochondrial calcium ion transport	1	1	1	1	1	1	1
GO:0048640	negative regulation of developmental growth	1	1	1	1	1	1	1
GO:0016336	establishment or maintenance of polarity of larval imaginal disc epithelium	1	1	1	1	1	1	1
GO:0045176	apical protein localization	1	1	1	1	1	1	1
GO:0035193	larval central nervous system remodeling	1	1	1	1	1	1	1
GO:0007379	segment specification	1	1	1	1	1	1	1
GO:0035072	ecdysone-mediated induction of salivary gland cell autophagic cell death	1	1	1	1	1	1	1
GO:0071390	cellular response to ecdysone	1	1	1	1	1	1	1
GO:0030518	steroid hormone receptor signaling pathway	1	1	1	1	1	1	1
GO:0030522	intracellular receptor mediated signaling pathway	1	1	1	1	1	1	1
GO:0045200	establishment of neuroblast polarity	1	1	1	1	1	1	1
GO:0043409	negative regulation of MAPKKK cascade	1	1	1	1	1	1	1
GO:0070838	divalent metal ion transport	1	1	1	1	1	1	1
GO:0072511	divalent inorganic cation transport	1	1	1	1	1	1	1
GO:0006816	calcium ion transport	1	1	1	1	1	1	1
GO:0048138	germ-line cyst encapsulation	1	1	1	1	1	1	1
GO:0048139	female germ-line cyst encapsulation	1	1	1	1	1	1	1
GO:0046663	dorsal closure, leading edge cell differentiation	1	1	1	1	1	1	1
GO:0007395	dorsal closure, spreading of leading edge cells	1	1	1	1	1	1	1
GO:0034968	histone lysine methylation	1	1	1	1	1	1	1
GO:0051607	defense response to virus	1	1	1	1	1	1	1
GO:0031330	negative regulation of cellular catabolic process	1	1	1	1	1	1	1
GO:0007630	jump response	1	1	1	1	1	1	1
GO:0044026	DNA hypermethylation	1	1	1	1	1	1	1
GO:0048132	female germ-line stem cell division	1	1	1	1	1	1	1
GO:0006121	mitochondrial electron transport, succinate to ubiquinone	1	1	1	1	1	1	1
GO:0006998	nuclear envelope organization	1	1	1	1	1	1	1
GO:0006487	protein N-linked glycosylation	1	1	1	1	1	1	1
GO:0031468	nuclear envelope reassembly	1	1	1	1	1	1	1
GO:0044030	regulation of DNA methylation	1	1	1	1	1	1	1
GO:0006304	DNA modification	1	1	1	1	1	1	1
GO:0006305	DNA alkylation	1	1	1	1	1	1	1
GO:0006306	DNA methylation	1	1	1	1	1	1	1
GO:0071616	acyl-CoA biosynthetic process	1	1	1	1	1	1	1
GO:0016057	regulation of membrane potential in photoreceptor cell	1	1	1	1	1	1	1
GO:0046174	polyol catabolic process	1	1	1	1	1	1	1
GO:0031036	myosin II filament assembly	1	1	1	1	1	1	1
GO:0035081	induction of programmed cell death by hormones	1	1	1	1	1	1	1
GO:0009794	regulation of mitotic cell cycle, embryonic	1	1	1	1	1	1	1
GO:0045103	intermediate filament-based process	1	1	1	1	1	1	1
GO:0035213	clypeo-labral disc development	1	1	1	1	1	1	1
GO:0060052	neurofilament cytoskeleton organization	1	1	1	1	1	1	1
GO:0030517	negative regulation of axon extension	1	1	1	1	1	1	1
GO:0006542	glutamine biosynthetic process	1	1	1	1	1	1	1
GO:0030516	regulation of axon extension	1	1	1	1	1	1	1
GO:0007625	grooming behavior	1	1	1	1	1	1	1
GO:0045104	intermediate filament cytoskeleton organization	1	1	1	1	1	1	1
GO:0006241	CTP biosynthetic process	1	1	1	1	1	1	1
GO:0006228	UTP biosynthetic process	1	1	1	1	1	1	1
GO:0006183	GTP biosynthetic process	1	1	1	1	1	1	1
GO:0035026	leading edge cell differentiation	1	1	1	1	1	1	1
GO:0035078	induction of programmed cell death by ecdysone	1	1	1	1	1	1	1
GO:0045196	establishment or maintenance of neuroblast polarity	1	1	1	1	1	1	1
GO:0031038	myosin II filament assembly or disassembly	1	1	1	1	1	1	1
GO:0009147	pyrimidine nucleoside triphosphate metabolic process	1	1	1	1	1	1	1
GO:0009148	pyrimidine nucleoside triphosphate biosynthetic process	1	1	1	1	1	1	1
GO:0046777	protein autophosphorylation	1	1	1	1	1	1	1
GO:0018105	peptidyl-serine phosphorylation	1	1	1	1	1	1	1
GO:0006165	nucleoside diphosphate phosphorylation	1	1	1	1	1	1	1
GO:0046949	fatty-acyl-CoA biosynthetic process	1	1	1	1	1	1	1
GO:0006220	pyrimidine nucleotide metabolic process	1	1	1	1	1	1	1
GO:0009209	pyrimidine ribonucleoside triphosphate biosynthetic process	1	1	1	1	1	1	1
GO:0009220	pyrimidine ribonucleotide biosynthetic process	1	1	1	1	1	1	1
GO:0006221	pyrimidine nucleotide biosynthetic process	1	1	1	1	1	1	1
GO:0035384	thioester biosynthetic process	1	1	1	1	1	1	1
GO:0035337	fatty-acyl-CoA metabolic process	1	1	1	1	1	1	1
GO:0009218	pyrimidine ribonucleotide metabolic process	1	1	1	1	1	1	1
GO:0006213	pyrimidine nucleoside metabolic process	1	1	1	1	1	1	1
GO:0046131	pyrimidine ribonucleoside metabolic process	1	1	1	1	1	1	1
GO:0009208	pyrimidine ribonucleoside triphosphate metabolic process	1	1	1	1	1	1	1
GO:0072528	pyrimidine-containing compound biosynthetic process	1	1	1	1	1	1	1
GO:0072527	pyrimidine-containing compound metabolic process	1	1	1	1	1	1	1
GO:0046036	CTP metabolic process	1	1	1	1	1	1	1
GO:0046051	UTP metabolic process	1	1	1	1	1	1	1
GO:0046939	nucleotide phosphorylation	1	1	1	1	1	1	1
GO:0018209	peptidyl-serine modification	1	1	1	1	1	1	1
GO:0048644	muscle organ morphogenesis	1	1	1	1	1	1	1
GO:0006616	SRP-dependent cotranslational protein targeting to membrane, translocation	1	1	1	1	1	1	1
GO:0008210	estrogen metabolic process	1	1	1	1	1	1	1
GO:0032409	regulation of transporter activity	1	1	1	1	1	1	1
GO:0071806	protein transmembrane transport	1	1	1	1	1	1	1
GO:0023058	adaptation of signaling pathway	1	1	1	1	1	1	1
GO:0022898	regulation of transmembrane transporter activity	1	1	1	1	1	1	1
GO:0010507	negative regulation of autophagy	1	1	1	1	1	1	1
GO:0032412	regulation of ion transmembrane transporter activity	1	1	1	1	1	1	1
GO:0045980	negative regulation of nucleotide metabolic process	1	1	1	1	1	1	1
GO:0051592	response to calcium ion	1	1	1	1	1	1	1
GO:0016060	metarhodopsin inactivation	1	1	1	1	1	1	1
GO:0016061	regulation of light-activated channel activity	1	1	1	1	1	1	1
GO:0005513	detection of calcium ion	1	1	1	1	1	1	1
GO:0051383	kinetochore organization	1	1	1	1	1	1	1
GO:0060438	trachea development	1	1	1	1	1	1	1
GO:0033962	cytoplasmic mRNA processing body assembly	1	1	1	1	1	1	1
GO:0032374	regulation of cholesterol transport	1	1	1	1	1	1	1
GO:0030301	cholesterol transport	1	1	1	1	1	1	1
GO:0032371	regulation of sterol transport	1	1	1	1	1	1	1
GO:0032368	regulation of lipid transport	1	1	1	1	1	1	1
GO:0018196	peptidyl-asparagine modification	1	1	1	1	1	1	1
GO:0019227	neuronal action potential propagation	1	1	1	1	1	1	1
GO:0030702	chromatin silencing at centromere	1	1	1	1	1	1	1
GO:0018279	protein N-linked glycosylation via asparagine	1	1	1	1	1	1	1
GO:0009250	glucan biosynthetic process	1	1	1	1	1	1	1
GO:0005978	glycogen biosynthetic process	1	1	1	1	1	1	1
GO:0042493	response to drug	1	1	1	1	1	1	1
GO:0065002	intracellular protein transmembrane transport	1	1	1	1	1	1	1
GO:0006086	acetyl-CoA biosynthetic process from pyruvate	1	1	1	1	1	1	1
GO:0009101	glycoprotein biosynthetic process	1	1	1	1	1	1	1
GO:0033692	cellular polysaccharide biosynthetic process	1	1	1	1	1	1	1
GO:0034765	regulation of ion transmembrane transport	1	1	1	1	1	1	1
GO:0008209	androgen metabolic process	1	1	1	1	1	1	1
GO:0051085	chaperone mediated protein folding requiring cofactor	1	1	1	1	1	1	1
GO:0043269	regulation of ion transport	1	1	1	1	1	1	1
GO:0061077	chaperone-mediated protein folding	1	1	1	1	1	1	1
GO:0006467	protein thiol-disulfide exchange	1	1	1	1	1	1	1
GO:0051084	'de novo' posttranslational protein folding	1	1	1	1	1	1	1
GO:0051052	regulation of DNA metabolic process	1	1	1	1	1	1	1
GO:0051294	establishment of spindle orientation	1	1	1	1	1	1	1
GO:0046031	ADP metabolic process	1	1	1	1	1	1	1
GO:0009179	purine ribonucleoside diphosphate metabolic process	1	1	1	1	1	1	1
GO:0006172	ADP biosynthetic process	1	1	1	1	1	1	1
GO:0009133	nucleoside diphosphate biosynthetic process	1	1	1	1	1	1	1
GO:0009188	ribonucleoside diphosphate biosynthetic process	1	1	1	1	1	1	1
GO:0009185	ribonucleoside diphosphate metabolic process	1	1	1	1	1	1	1
GO:0009180	purine ribonucleoside diphosphate biosynthetic process	1	1	1	1	1	1	1
GO:0048311	mitochondrion distribution	1	1	1	1	1	1	1
GO:0014073	response to tropane	1	1	1	1	1	1	1
GO:0042220	response to cocaine	1	1	1	1	1	1	1
GO:0034605	cellular response to heat	1	1	1	1	1	1	1
GO:0009135	purine nucleoside diphosphate metabolic process	1	1	1	1	1	1	1
GO:0009136	purine nucleoside diphosphate biosynthetic process	1	1	1	1	1	1	1
GO:0009411	response to UV	1	1	1	1	1	1	1
GO:0048172	regulation of short-term neuronal synaptic plasticity	1	1	1	1	1	1	1
GO:0045751	negative regulation of Toll signaling pathway	1	1	1	1	1	1	1
GO:0035286	leg segmentation	1	1	1	1	1	1	1
GO:0000271	polysaccharide biosynthetic process	1	1	1	1	1	1	1
GO:0035285	appendage segmentation	1	1	1	1	1	1	1
GO:0050906	detection of stimulus involved in sensory perception	1	1	1	1	1	1	1
GO:0031887	lipid particle transport along microtubule	1	1	1	1	1	1	1
GO:0048036	central complex development	1	1	1	1	1	1	1
GO:0050821	protein stabilization	1	1	1	1	1	1	1
GO:0050916	sensory perception of sweet taste	1	1	1	1	1	1	1
GO:0048148	behavioral response to cocaine	1	1	1	1	1	1	1
GO:0006843	mitochondrial citrate transport	1	1	1	1	1	1	1
GO:0042427	serotonin biosynthetic process	1	1	1	1	1	1	1
GO:0042428	serotonin metabolic process	1	1	1	1	1	1	1
GO:0006587	serotonin biosynthetic process from tryptophan	1	1	1	1	1	1	1
GO:0006570	tyrosine metabolic process	1	1	1	1	1	1	1
GO:0006583	melanin biosynthetic process from tyrosine	1	1	1	1	1	1	1
GO:0010998	regulation of translational initiation by eIF2 alpha phosphorylation	1	1	1	1	1	1	1
GO:0043555	regulation of translation in response to stress	1	1	1	1	1	1	1
GO:0042430	indole-containing compound metabolic process	1	1	1	1	1	1	1
GO:0043558	regulation of translational initiation in response to stress	1	1	1	1	1	1	1
GO:0043388	positive regulation of DNA binding	1	1	1	1	1	1	1
GO:0016062	adaptation of rhodopsin mediated signaling	1	1	1	1	1	1	1
GO:0042438	melanin biosynthetic process	1	1	1	1	1	1	1
GO:0051099	positive regulation of binding	1	1	1	1	1	1	1
GO:0030048	actin filament-based movement	1	1	1	1	1	1	1
GO:0007084	mitotic nuclear envelope reassembly	1	1	1	1	1	1	1
GO:0046168	glycerol-3-phosphate catabolic process	1	1	1	1	1	1	1
GO:0019405	alditol catabolic process	1	1	1	1	1	1	1
GO:0019563	glycerol catabolic process	1	1	1	1	1	1	1
GO:0031507	heterochromatin formation	1	1	1	1	1	1	1
GO:0007488	histoblast morphogenesis	1	1	1	1	1	1	1
GO:0045611	negative regulation of hemocyte differentiation	1	1	1	1	1	1	1
GO:0035204	negative regulation of lamellocyte differentiation	1	1	1	1	1	1	1
GO:0048738	cardiac muscle tissue development	1	1	1	1	1	1	1
GO:0007173	epidermal growth factor receptor signaling pathway	1	1	1	1	1	1	1
GO:0007474	imaginal disc-derived wing vein specification	1	1	1	1	1	1	1
GO:0006260	DNA replication	1	1	1	1	1	1	1
GO:0006261	DNA-dependent DNA replication	1	1	1	1	1	1	1
GO:0035203	regulation of lamellocyte differentiation	1	1	1	1	1	1	1
GO:0007482	haltere development	1	1	1	1	1	1	1
GO:0048580	regulation of post-embryonic development	1	1	1	1	1	1	1
GO:0015893	drug transport	1	1	1	1	1	1	1
GO:0042435	indole-containing compound biosynthetic process	1	1	1	1	1	1	1
GO:0007224	smoothened signaling pathway	1	1	1	1	1	1	1
GO:0007034	vacuolar transport	1	1	1	1	1	1	1
GO:0032392	DNA geometric change	1	1	1	1	1	1	1
GO:0006268	DNA unwinding involved in replication	1	1	1	1	1	1	1
GO:0032508	DNA duplex unwinding	1	1	1	1	1	1	1
GO:0031647	regulation of protein stability	1	1	1	1	1	1	1
GO:0000122	negative regulation of transcription from RNA polymerase II promoter	1	1	1	1	1	1	1
GO:0046219	indolalkylamine biosynthetic process	1	1	1	1	1	1	1
GO:0006586	indolalkylamine metabolic process	1	1	1	1	1	1	1
GO:0006568	tryptophan metabolic process	1	1	1	1	1	1	1
GO:0007041	lysosomal transport	1	1	1	1	1	1	1
GO:0000212	meiotic spindle organization	1	1	1	1	1	1	1
GO:0006638	neutral lipid metabolic process	1	1	1	1	1	1	1
GO:0006639	acylglycerol metabolic process	1	1	1	1	1	1	1
GO:0030588	pseudocleavage	1	1	1	1	1	1	1
GO:0001885	endothelial cell development	1	1	1	1	1	1	1
GO:0045446	endothelial cell differentiation	1	1	1	1	1	1	1
GO:0070925	organelle assembly	1	1	1	1	1	1	1
GO:0001878	response to yeast	1	1	1	1	1	1	1
GO:0003158	endothelium development	1	1	1	1	1	1	1
GO:0035011	melanotic encapsulation of foreign target	1	1	1	1	1	1	1
GO:0007158	neuron cell-cell adhesion	1	1	1	1	1	1	1
GO:0019933	cAMP-mediated signaling	1	1	1	1	1	1	1
GO:0008065	establishment of blood-nerve barrier	1	1	1	1	1	1	1
GO:0035321	maintenance of imaginal disc-derived wing hair orientation	1	1	1	1	1	1	1
GO:0030589	pseudocleavage involved in syncytial blastoderm formation	1	1	1	1	1	1	1
GO:0051225	spindle assembly	1	1	1	1	1	1	1
GO:0002064	epithelial cell development	1	1	1	1	1	1	1
GO:0071705	nitrogen compound transport	1	1	1	1	1	1	1
GO:0035001	dorsal trunk growth, open tracheal system	1	1	1	1	1	1	1
GO:0070828	heterochromatin organization	1	1	1	1	1	1	1
GO:0045678	positive regulation of R7 cell differentiation	1	1	1	1	1	1	1
GO:0045666	positive regulation of neuron differentiation	1	1	1	1	1	1	1
GO:0045676	regulation of R7 cell differentiation	1	1	1	1	1	1	1
GO:0046534	positive regulation of photoreceptor cell differentiation	1	1	1	1	1	1	1
GO:0019935	cyclic-nucleotide-mediated signaling	1	1	1	1	1	1	1
GO:0030317	sperm motility	1	1	1	1	1	1	1
GO:0033194	response to hydroperoxide	1	1	1	1	1	1	1
GO:0006982	response to lipid hydroperoxide	1	1	1	1	1	1	1
GO:0046486	glycerolipid metabolic process	1	1	1	1	1	1	1
GO:0008039	synaptic target recognition	1	1	1	1	1	1	1
GO:0050918	positive chemotaxis	1	1	1	1	1	1	1
GO:0016200	synaptic target attraction	1	1	1	1	1	1	1
GO:0007430	terminal branching, open tracheal system	1	1	1	1	1	1	1
GO:0000956	nuclear-transcribed mRNA catabolic process	1	1	1	1	1	1	1
GO:0006402	mRNA catabolic process	1	1	1	1	1	1	1
GO:0006401	RNA catabolic process	1	1	1	1	1	1	1
GO:0046011	regulation of oskar mRNA translation	1	1	1	1	1	1	1
GO:0050909	sensory perception of taste	1	1	1	1	1	1	1
GO:0009593	detection of chemical stimulus	1	1	1	1	1	1	1
GO:0072347	response to anesthetic	1	1	1	1	1	1	1
GO:0006729	tetrahydrobiopterin biosynthetic process	1	1	1	1	1	1	1
GO:0018342	protein prenylation	1	1	1	1	1	1	1
GO:0035168	larval lymph gland hemocyte differentiation	1	1	1	1	1	1	1
GO:0042067	establishment of ommatidial planar polarity	1	1	1	1	1	1	1
GO:0007412	axon target recognition	1	1	1	1	1	1	1
GO:0046532	regulation of photoreceptor cell differentiation	1	1	1	1	1	1	1
GO:0010740	positive regulation of intracellular protein kinase cascade	1	1	1	1	1	1	1
GO:0035166	post-embryonic hemopoiesis	1	1	1	1	1	1	1
GO:0035167	larval lymph gland hemopoiesis	1	1	1	1	1	1	1
GO:0035171	lamellocyte differentiation	1	1	1	1	1	1	1
GO:0000184	nuclear-transcribed mRNA catabolic process, nonsense-mediated decay	1	1	1	1	1	1	1
GO:0007319	negative regulation of oskar mRNA translation	1	1	1	1	1	1	1
GO:0010942	positive regulation of cell death	1	1	1	1	1	1	1
GO:0007318	pole plasm protein localization	1	1	1	1	1	1	1
GO:0012502	induction of programmed cell death	1	1	1	1	1	1	1
GO:2000027	regulation of organ morphogenesis	1	1	1	1	1	1	1
GO:0007439	ectodermal digestive tract development	1	1	1	1	1	1	1
GO:0007282	cystoblast division	1	1	1	1	1	1	1
GO:0043068	positive regulation of programmed cell death	1	1	1	1	1	1	1
GO:0048567	ectodermal digestive tract morphogenesis	1	1	1	1	1	1	1
GO:0046146	tetrahydrobiopterin metabolic process	1	1	1	1	1	1	1
GO:0043410	positive regulation of MAPKKK cascade	1	1	1	1	1	1	1
GO:0006641	triglyceride metabolic process	1	1	1	1	1	1	1
GO:0032870	cellular response to hormone stimulus	1	1	1	1	1	1	1
GO:0042384	cilium assembly	1	1	1	1	1	1	1
GO:0008594	photoreceptor cell morphogenesis	1	1	1	1	1	1	1
GO:0007076	mitotic chromosome condensation	1	1	1	1	1	1	1
GO:0008614	pyridoxine metabolic process	1	1	1	1	1	1	1
GO:0042819	vitamin B6 biosynthetic process	1	1	1	1	1	1	1
GO:0000096	sulfur amino acid metabolic process	1	1	1	1	1	1	1
GO:0032799	low-density lipoprotein receptor particle metabolic process	1	1	1	1	1	1	1
GO:0033119	negative regulation of RNA splicing	1	1	1	1	1	1	1
GO:0007446	imaginal disc growth	1	1	1	1	1	1	1
GO:0030717	karyosome formation	1	1	1	1	1	1	1
GO:0008615	pyridoxine biosynthetic process	1	1	1	1	1	1	1
GO:0042364	water-soluble vitamin biosynthetic process	1	1	1	1	1	1	1
GO:0006767	water-soluble vitamin metabolic process	1	1	1	1	1	1	1
GO:0042816	vitamin B6 metabolic process	1	1	1	1	1	1	1
GO:0009110	vitamin biosynthetic process	1	1	1	1	1	1	1
GO:0030708	germarium-derived female germ-line cyst encapsulation	1	1	1	1	1	1	1
GO:0008277	regulation of G-protein coupled receptor protein signaling pathway	1	1	1	1	1	1	1
GO:0009584	detection of visible light	1	1	1	1	1	1	1
GO:0016059	deactivation of rhodopsin mediated signaling	1	1	1	1	1	1	1
GO:0007603	phototransduction, visible light	1	1	1	1	1	1	1
GO:0050908	detection of light stimulus involved in visual perception	1	1	1	1	1	1	1
GO:0006862	nucleotide transport	1	1	1	1	1	1	1
GO:0022400	regulation of rhodopsin mediated signaling pathway	1	1	1	1	1	1	1
GO:0009586	rhodopsin mediated phototransduction	1	1	1	1	1	1	1
GO:0001677	formation of translation initiation ternary complex	1	1	1	1	1	1	1
GO:0060271	cilium morphogenesis	1	1	1	1	1	1	1
GO:0050962	detection of light stimulus involved in sensory perception	1	1	1	1	1	1	1
GO:0006343	establishment of chromatin silencing	1	1	1	1	1	1	1
GO:0018344	protein geranylgeranylation	1	1	1	1	1	1	1
GO:0030724	testicular fusome organization	1	1	1	1	1	1	1
GO:0007549	dosage compensation	1	1	1	1	1	1	1
GO:0009047	dosage compensation, by hyperactivation of X chromosome	1	1	1	1	1	1	1
GO:0031060	regulation of histone methylation	1	1	1	1	1	1	1
GO:0045793	positive regulation of cell size	1	1	1	1	1	1	1
GO:0001558	regulation of cell growth	1	1	1	1	1	1	1
GO:0040018	positive regulation of multicellular organism growth	1	1	1	1	1	1	1
GO:0008205	ecdysone metabolic process	1	1	1	1	1	1	1
GO:0016579	protein deubiquitination	1	1	1	1	1	1	1
GO:0031667	response to nutrient levels	1	1	1	1	1	1	1
GO:0009991	response to extracellular stimulus	1	1	1	1	1	1	1
GO:0035265	organ growth	1	1	1	1	1	1	1
GO:0006030	chitin metabolic process	1	1	1	1	1	1	1
GO:0046545	development of primary female sexual characteristics	1	1	1	1	1	1	1
GO:0046660	female sex differentiation	1	1	1	1	1	1	1
GO:0009119	ribonucleoside metabolic process	1	1	1	1	1	1	1
GO:0055088	lipid homeostasis	1	1	1	1	1	1	1
GO:0070646	protein modification by small protein removal	1	1	1	1	1	1	1
GO:0042026	protein refolding	1	1	1	1	1	1	1
GO:0055074	calcium ion homeostasis	1	1	1	1	1	1	1
GO:0031056	regulation of histone modification	1	1	1	1	1	1	1
GO:0008585	female gonad development	1	1	1	1	1	1	1
GO:0045597	positive regulation of cell differentiation	1	1	1	1	1	1	1
GO:0035262	gonad morphogenesis	1	1	1	1	1	1	1
GO:0006541	glutamine metabolic process	1	1	1	1	1	1	1
GO:0006777	Mo-molybdopterin cofactor biosynthetic process	1	1	1	1	1	1	1
GO:0051189	prosthetic group metabolic process	1	1	1	1	1	1	1
GO:0019720	Mo-molybdopterin cofactor metabolic process	1	1	1	1	1	1	1
GO:0043545	molybdopterin cofactor metabolic process	1	1	1	1	1	1	1
GO:0032324	molybdopterin cofactor biosynthetic process	1	1	1	1	1	1	1
GO:0031629	synaptic vesicle fusion to presynaptic membrane	1	1	1	1	1	1	1
GO:0006447	regulation of translational initiation by iron	1	1	1	1	1	1	1
GO:0006817	phosphate transport	1	1	1	1	1	1	1
GO:0006874	cellular calcium ion homeostasis	1	1	1	1	1	1	1
GO:0072503	cellular divalent inorganic cation homeostasis	1	1	1	1	1	1	1
GO:0072507	divalent inorganic cation homeostasis	1	1	1	1	1	1	1
GO:0046165	alcohol biosynthetic process	2	1	1	1	1	1	1
GO:0009072	aromatic amino acid family metabolic process	2	1	1	1	1	1	1
GO:0022618	ribonucleoprotein complex assembly	2	1	1	1	1	1	1
GO:0071826	ribonucleoprotein complex subunit organization	2	1	1	1	1	1	1
GO:0031098	stress-activated protein kinase signaling cascade	2	1	1	1	1	1	1
GO:0000912	assembly of actomyosin apparatus involved in cell cycle cytokinesis	2	1	1	1	1	1	1
GO:0023014	signal transduction via phosphorylation event	2	1	1	1	1	1	1
GO:0000165	MAPKKK cascade	2	1	1	1	1	1	1
GO:0007243	intracellular protein kinase cascade	2	1	1	1	1	1	1
GO:0000915	cytokinesis, actomyosin contractile ring assembly	2	1	1	1	1	1	1
GO:0006814	sodium ion transport	2	1	1	1	1	1	1
GO:0030097	hemopoiesis	2	1	1	1	1	1	1
GO:0034643	establishment of mitochondrion localization, microtubule-mediated	2	1	1	1	1	1	1
GO:0048545	response to steroid hormone stimulus	2	1	1	1	1	1	1
GO:0072384	organelle transport along microtubule	2	1	1	1	1	1	1
GO:0051654	establishment of mitochondrion localization	2	1	1	1	1	1	1
GO:0007254	JNK cascade	2	1	1	1	1	1	1
GO:0040023	establishment of nucleus localization	2	1	1	1	1	1	1
GO:0007097	nuclear migration	2	1	1	1	1	1	1
GO:0035088	establishment or maintenance of apical/basal cell polarity	2	1	1	1	1	1	1
GO:0047497	mitochondrion transport along microtubule	2	1	1	1	1	1	1
GO:0007301	female germline ring canal formation	2	1	1	1	1	1	1
GO:0030855	epithelial cell differentiation	2	1	1	1	1	1	1
GO:0045197	establishment or maintenance of epithelial cell apical/basal polarity	2	1	1	1	1	1	1
GO:0061245	establishment or maintenance of bipolar cell polarity	2	1	1	1	1	1	1
GO:0043063	intercellular bridge organization	2	1	1	1	1	1	1
GO:0030725	germline ring canal formation	2	1	1	1	1	1	1
GO:0048542	lymph gland development	2	1	1	1	1	1	1
GO:0016081	synaptic vesicle docking involved in exocytosis	2	1	1	1	1	1	1
GO:0019637	organophosphate metabolic process	2	1	1	1	1	1	1
GO:0035075	response to ecdysone	2	1	1	1	1	1	1
GO:0006531	aspartate metabolic process	2	1	1	1	1	1	1
GO:0001676	long-chain fatty acid metabolic process	2	1	1	1	1	1	1
GO:0019751	polyol metabolic process	2	1	1	1	1	1	1
GO:0006072	glycerol-3-phosphate metabolic process	2	1	1	1	1	1	1
GO:0006071	glycerol metabolic process	2	1	1	1	1	1	1
GO:0019400	alditol metabolic process	2	1	1	1	1	1	1
GO:0006582	melanin metabolic process	2	1	1	1	1	1	1
GO:0008302	female germline ring canal formation, actin assembly	2	1	1	1	1	1	1
GO:0002683	negative regulation of immune system process	2	1	1	1	1	1	1
GO:0001737	establishment of imaginal disc-derived wing hair orientation	2	1	1	1	1	1	1
GO:0080135	regulation of cellular response to stress	2	1	1	1	1	1	1
GO:0070302	regulation of stress-activated protein kinase signaling cascade	2	1	1	1	1	1	1
GO:0009636	response to toxin	2	1	1	1	1	1	1
GO:0070050	neuron homeostasis	2	1	1	1	1	1	1
GO:0019319	hexose biosynthetic process	2	1	1	1	1	1	1
GO:0046364	monosaccharide biosynthetic process	2	1	1	1	1	1	1
GO:0006094	gluconeogenesis	2	1	1	1	1	1	1
GO:0046328	regulation of JNK cascade	2	1	1	1	1	1	1
GO:0050774	negative regulation of dendrite morphogenesis	2	1	1	1	1	1	1
GO:0007527	adult somatic muscle development	2	1	1	1	1	1	1
GO:0006637	acyl-CoA metabolic process	2	1	1	1	1	1	1
GO:0016339	calcium-dependent cell-cell adhesion	2	1	1	1	1	1	1
GO:0016334	establishment or maintenance of polarity of follicular epithelium	2	1	1	1	1	1	1
GO:0035383	thioester metabolic process	2	1	1	1	1	1	1
GO:0010038	response to metal ion	2	1	1	1	1	1	1
GO:0006085	acetyl-CoA biosynthetic process	2	1	1	1	1	1	1
GO:0006470	protein dephosphorylation	2	1	1	1	1	1	1
GO:0030866	cortical actin cytoskeleton organization	2	1	1	1	1	1	1
GO:0045167	asymmetric protein localization involved in cell fate determination	2	1	1	1	1	1	1
GO:0051646	mitochondrion localization	2	1	1	1	1	1	1
GO:0043279	response to alkaloid	2	1	1	1	1	1	1
GO:0007099	centriole replication	2	1	1	1	1	1	1
GO:0009132	nucleoside diphosphate metabolic process	2	1	1	1	1	1	1
GO:0014070	response to organic cyclic compound	2	1	1	1	1	1	1
GO:0006561	proline biosynthetic process	2	1	1	1	1	1	1
GO:0006446	regulation of translational initiation	2	1	1	1	1	1	1
GO:0006127	glycerophosphate shuttle	2	1	1	1	1	1	1
GO:0044126	regulation of growth of symbiont in host	2	1	1	1	1	1	1
GO:0044110	growth involved in symbiotic interaction	2	1	1	1	1	1	1
GO:0044130	negative regulation of growth of symbiont in host	2	1	1	1	1	1	1
GO:0044146	negative regulation of growth of symbiont involved in interaction with host	2	1	1	1	1	1	1
GO:0051653	spindle localization	2	1	1	1	1	1	1
GO:0030865	cortical cytoskeleton organization	2	1	1	1	1	1	1
GO:0051293	establishment of spindle localization	2	1	1	1	1	1	1
GO:0030010	establishment of cell polarity	2	1	1	1	1	1	1
GO:0006813	potassium ion transport	2	1	1	1	1	1	1
GO:0048814	regulation of dendrite morphogenesis	2	1	1	1	1	1	1
GO:0042176	regulation of protein catabolic process	2	1	1	1	1	1	1
GO:0050773	regulation of dendrite development	2	1	1	1	1	1	1
GO:0007156	homophilic cell adhesion	2	1	1	1	1	1	1
GO:0044144	modulation of growth of symbiont involved in interaction with host	2	1	1	1	1	1	1
GO:0044403	symbiosis, encompassing mutualism through parasitism	2	1	1	1	1	1	1
GO:0043903	regulation of symbiosis, encompassing mutualism through parasitism	2	1	1	1	1	1	1
GO:0044117	growth of symbiont in host	2	1	1	1	1	1	1
GO:0044419	interspecies interaction between organisms	2	1	1	1	1	1	1
GO:0044116	growth of symbiont involved in interaction with host	2	1	1	1	1	1	1
GO:0009612	response to mechanical stimulus	2	1	1	1	1	1	1
GO:0045213	neurotransmitter receptor metabolic process	2	1	1	1	1	1	1
GO:0043408	regulation of MAPKKK cascade	2	1	1	1	1	1	1
GO:0010627	regulation of intracellular protein kinase cascade	2	1	1	1	1	1	1
GO:0035194	posttranscriptional gene silencing by RNA	2	1	1	1	1	1	1
GO:0016246	RNA interference	2	1	1	1	1	1	1
GO:0016441	posttranscriptional gene silencing	2	1	1	1	1	1	1
GO:0042558	pteridine-containing compound metabolic process	2	1	1	1	1	1	1
GO:0042559	pteridine-containing compound biosynthetic process	2	1	1	1	1	1	1
GO:0009725	response to hormone stimulus	2	1	1	1	1	1	1
GO:0032386	regulation of intracellular transport	2	1	1	1	1	1	1
GO:0030261	chromosome condensation	2	1	1	1	1	1	1
GO:0046822	regulation of nucleocytoplasmic transport	2	1	1	1	1	1	1
GO:0048149	behavioral response to ethanol	2	1	1	1	1	1	1
GO:0009066	aspartate family amino acid metabolic process	2	1	1	1	1	1	1
GO:0016056	rhodopsin mediated signaling pathway	2	1	1	1	1	1	1
GO:0072499	photoreceptor cell axon guidance	2	1	1	1	1	1	1
GO:0045927	positive regulation of growth	2	1	1	1	1	1	1
GO:0045456	ecdysteroid biosynthetic process	2	1	1	1	1	1	1
GO:0042446	hormone biosynthetic process	2	1	1	1	1	1	1
GO:0006694	steroid biosynthetic process	2	1	1	1	1	1	1
GO:0008406	gonad development	2	1	1	1	1	1	1
GO:0006184	GTP catabolic process	2	1	1	1	1	1	1
GO:0033124	regulation of GTP catabolic process	2	1	1	1	1	1	1
GO:0009154	purine ribonucleotide catabolic process	2	1	1	1	1	1	1
GO:0015918	sterol transport	2	1	1	1	1	1	1
GO:0072523	purine-containing compound catabolic process	2	1	1	1	1	1	1
GO:0045137	development of primary sexual characteristics	2	1	1	1	1	1	1
GO:0048608	reproductive structure development	2	1	1	1	1	1	1
GO:0007548	sex differentiation	2	1	1	1	1	1	1
GO:0006801	superoxide metabolic process	2	1	1	1	1	1	1
GO:0009146	purine nucleoside triphosphate catabolic process	2	1	1	1	1	1	1
GO:0009143	nucleoside triphosphate catabolic process	2	1	1	1	1	1	1
GO:0006195	purine nucleotide catabolic process	2	1	1	1	1	1	1
GO:0009207	purine ribonucleoside triphosphate catabolic process	2	1	1	1	1	1	1
GO:0033121	regulation of purine nucleotide catabolic process	2	1	1	1	1	1	1
GO:0009203	ribonucleoside triphosphate catabolic process	2	1	1	1	1	1	1
GO:0009261	ribonucleotide catabolic process	2	1	1	1	1	1	1
GO:0071451	cellular response to superoxide	2	1	1	1	1	1	1
GO:0030811	regulation of nucleotide catabolic process	2	1	1	1	1	1	1
GO:0043087	regulation of GTPase activity	2	1	1	1	1	1	1
GO:0000305	response to oxygen radical	2	1	1	1	1	1	1
GO:0042181	ketone biosynthetic process	2	1	1	1	1	1	1
GO:0016125	sterol metabolic process	2	1	1	1	1	1	1
GO:0000303	response to superoxide	2	1	1	1	1	1	1
GO:0071450	cellular response to oxygen radical	2	1	1	1	1	1	1
GO:0008088	axon cargo transport	2	1	1	1	1	1	1
GO:0019430	removal of superoxide radicals	2	1	1	1	1	1	1
GO:0043687	post-translational protein modification	2	1	1	1	1	1	1
GO:0051336	regulation of hydrolase activity	2	1	1	1	1	1	1
GO:0035222	wing disc pattern formation	3	1	1	1	1	1	1
GO:0045926	negative regulation of growth	3	1	1	1	1	1	1
GO:0050768	negative regulation of neurogenesis	3	1	1	1	1	1	1
GO:0010721	negative regulation of cell development	3	1	1	1	1	1	1
GO:0019748	secondary metabolic process	3	1	1	1	1	1	1
GO:0042254	ribosome biogenesis	3	1	1	1	1	1	1
GO:0048190	wing disc dorsal/ventral pattern formation	3	1	1	1	1	1	1
GO:0002520	immune system development	3	1	1	1	1	1	1
GO:0048534	hemopoietic or lymphoid organ development	3	1	1	1	1	1	1
GO:0051647	nucleus localization	3	1	1	1	1	1	1
GO:0008258	head involution	3	1	1	1	1	1	1
GO:0006612	protein targeting to membrane	3	1	1	1	1	1	1
GO:0031329	regulation of cellular catabolic process	3	1	1	1	1	1	1
GO:0031345	negative regulation of cell projection organization	3	1	1	1	1	1	1
GO:0009070	serine family amino acid biosynthetic process	3	1	1	1	1	1	1
GO:0006564	L-serine biosynthetic process	3	1	1	1	1	1	1
GO:0006563	L-serine metabolic process	3	1	1	1	1	1	1
GO:0007450	dorsal/ventral pattern formation, imaginal disc	3	1	1	1	1	1	1
GO:0006560	proline metabolic process	3	1	1	1	1	1	1
GO:0006626	protein targeting to mitochondrion	3	1	1	1	1	1	1
GO:0006904	vesicle docking involved in exocytosis	3	1	1	1	1	1	1
GO:0048278	vesicle docking	3	1	1	1	1	1	1
GO:0022406	membrane docking	3	1	1	1	1	1	1
GO:0055059	asymmetric neuroblast division	3	1	1	1	1	1	1
GO:0032880	regulation of protein localization	3	1	1	1	1	1	1
GO:0051298	centrosome duplication	3	1	1	1	1	1	1
GO:0072655	establishment of protein localization in mitochondrion	3	1	1	1	1	1	1
GO:0070585	protein localization in mitochondrion	3	1	1	1	1	1	1
GO:0019438	aromatic compound biosynthetic process	3	1	1	1	1	1	1
GO:0010648	negative regulation of cell communication	3	1	1	1	1	1	1
GO:0009968	negative regulation of signal transduction	3	1	1	1	1	1	1
GO:0001738	morphogenesis of a polarized epithelium	3	1	1	1	1	1	1
GO:0007164	establishment of tissue polarity	3	1	1	1	1	1	1
GO:0001736	establishment of planar polarity	3	1	1	1	1	1	1
GO:0048103	somatic stem cell division	3	1	1	1	1	1	1
GO:0007405	neuroblast proliferation	3	1	1	1	1	1	1
GO:0007419	ventral cord development	3	1	1	1	1	1	1
GO:0061351	neural precursor cell proliferation	3	1	1	1	1	1	1
GO:0055057	neuroblast division	3	1	1	1	1	1	1
GO:0023057	negative regulation of signaling	3	1	1	1	1	1	1
GO:0046716	muscle cell homeostasis	3	1	1	1	1	1	1
GO:0061333	renal tubule morphogenesis	3	1	1	1	1	1	1
GO:0072001	renal system development	3	1	1	1	1	1	1
GO:0048619	embryonic hindgut morphogenesis	3	1	1	1	1	1	1
GO:0001655	urogenital system development	3	1	1	1	1	1	1
GO:0007442	hindgut morphogenesis	3	1	1	1	1	1	1
GO:0061326	renal tubule development	3	1	1	1	1	1	1
GO:0072002	Malpighian tubule development	3	1	1	1	1	1	1
GO:0007443	Malpighian tubule morphogenesis	3	1	1	1	1	1	1
GO:0071695	anatomical structure maturation	3	1	1	1	1	1	1
GO:0021682	nerve maturation	3	1	1	1	1	1	1
GO:0019228	regulation of action potential in neuron	3	1	1	1	1	1	1
GO:0007272	ensheathment of neurons	3	1	1	1	1	1	1
GO:0021675	nerve development	3	1	1	1	1	1	1
GO:0008366	axon ensheathment	3	1	1	1	1	1	1
GO:0043901	negative regulation of multi-organism process	3	1	1	1	1	1	1
GO:0071456	cellular response to hypoxia	3	1	1	1	1	1	1
GO:0071453	cellular response to oxygen levels	3	1	1	1	1	1	1
GO:0043112	receptor metabolic process	3	1	1	1	1	1	1
GO:0031047	gene silencing by RNA	3	1	1	1	1	1	1
GO:0006123	mitochondrial electron transport, cytochrome c to oxygen	3	1	1	1	1	1	1
GO:0007447	imaginal disc pattern formation	3	1	1	1	1	1	1
GO:0022604	regulation of cell morphogenesis	3	1	1	1	1	1	1
GO:0010975	regulation of neuron projection development	3	1	1	1	1	1	1
GO:0010769	regulation of cell morphogenesis involved in differentiation	3	1	1	1	1	1	1
GO:0008202	steroid metabolic process	3	1	1	1	1	1	1
GO:0006140	regulation of nucleotide metabolic process	3	1	1	1	1	1	1
GO:0046039	GTP metabolic process	3	1	1	1	1	1	1
GO:0046700	heterocycle catabolic process	3	1	1	1	1	1	1
GO:0045455	ecdysteroid metabolic process	3	1	1	1	1	1	1
GO:0006458	'de novo' protein folding	3	1	1	1	1	1	1
GO:0006338	chromatin remodeling	4	1	1	1	1	1	1
GO:0016333	morphogenesis of follicular epithelium	4	1	1	1	1	1	1
GO:0006537	glutamate biosynthetic process	4	1	1	1	1	1	1
GO:0008105	asymmetric protein localization	4	1	1	1	1	1	1
GO:0048585	negative regulation of response to stimulus	4	1	1	1	1	1	1
GO:0001508	regulation of action potential	4	1	1	1	1	1	1
GO:0007413	axonal fasciculation	4	1	1	1	1	1	1
GO:0006869	lipid transport	4	1	1	1	1	1	1
GO:0045664	regulation of neuron differentiation	4	1	1	1	1	1	1
GO:0022603	regulation of anatomical structure morphogenesis	4	1	1	1	1	1	1
GO:0010817	regulation of hormone levels	4	1	1	1	1	1	1
GO:0042445	hormone metabolic process	4	1	1	1	1	1	1
GO:0034754	cellular hormone metabolic process	4	1	1	1	1	1	1
GO:0030705	cytoskeleton-dependent intracellular transport	4	1	1	1	1	1	1
GO:0010970	microtubule-based transport	4	1	1	1	1	1	1
GO:0071702	organic substance transport	5	1	1	1	1	1	1
GO:0009894	regulation of catabolic process	5	1	1	1	1	1	1
GO:0022613	ribonucleoprotein complex biogenesis	5	1	1	1	1	1	1
GO:0007186	G-protein coupled receptor protein signaling pathway	5	1	1	1	1	1	1
GO:0035316	non-sensory hair organization	5	1	1	1	1	1	1
GO:0035315	hair cell differentiation	5	1	1	1	1	1	1
GO:0035317	imaginal disc-derived wing hair organization	5	1	1	1	1	1	1
GO:0009913	epidermal cell differentiation	5	1	1	1	1	1	1
GO:0008544	epidermis development	5	1	1	1	1	1	1
GO:0042391	regulation of membrane potential	5	1	1	1	1	1	1
GO:0001666	response to hypoxia	5	1	1	1	1	1	1
GO:0070482	response to oxygen levels	5	1	1	1	1	1	1
GO:0050767	regulation of neurogenesis	5	1	1	1	1	1	1
GO:0009108	coenzyme biosynthetic process	5	1	1	1	1	1	1
GO:0008355	olfactory learning	6	1	1	1	1	1	1
GO:0008306	associative learning	6	1	1	1	1	1	1
GO:0051656	establishment of organelle localization	6	1	1	1	1	1	1
GO:0009084	glutamine family amino acid biosynthetic process	7	1	1	1	1	1	1
GO:0007612	learning	7	1	1	1	1	1	1
GO:0060857	establishment of glial blood-brain barrier	7	1	1	1	1	1	1
GO:0021782	glial cell development	7	1	1	1	1	1	1
GO:0042063	gliogenesis	7	1	1	1	1	1	1
GO:0010001	glial cell differentiation	7	1	1	1	1	1	1
GO:0016358	dendrite development	7	1	1	1	1	1	1
GO:0048813	dendrite morphogenesis	7	1	1	1	1	1	1
GO:0031122	cytoplasmic microtubule organization	8	1	1	1	1	1	1
GO:0060856	establishment of blood-brain barrier	8	1	1	1	1	1	1
GO:0015986	ATP synthesis coupled proton transport	8	1	1	1	1	1	1
GO:0015985	energy coupled proton transport, down electrochemical gradient	8	1	1	1	1	1	1
GO:0034329	cell junction assembly	10	1	1	1	1	1	1
GO:0043297	apical junction assembly	10	1	1	1	1	1	1
GO:0007043	cell-cell junction assembly	10	1	1	1	1	1	1
GO:0019991	septate junction assembly	10	1	1	1	1	1	1
GO:0006754	ATP biosynthetic process	11	1	1	1	1	1	1
GO:0009201	ribonucleoside triphosphate biosynthetic process	12	1	1	1	1	1	1
GO:0009206	purine ribonucleoside triphosphate biosynthetic process	12	1	1	1	1	1	1
GO:0009142	nucleoside triphosphate biosynthetic process	12	1	1	1	1	1	1
GO:0009145	purine nucleoside triphosphate biosynthetic process	12	1	1	1	1	1	1
GO:0009152	purine ribonucleotide biosynthetic process	13	1	1	1	1	1	1
GO:0072522	purine-containing compound biosynthetic process	14	1	1	1	1	1	1
GO:0006164	purine nucleotide biosynthetic process	14	1	1	1	1	1	1

## Sheet: Global phenotype enrichment
Gene Ontology Process	canonicalName	Entrez Gene neighbors	O24	C24	VSH	BI	ND	PH	VB
GO:0046356	acetyl-CoA catabolic process	15	0.004	0.077	0.994	0.719	0.856	1	0.949
GO:0031032	actomyosin structure organization	12	0.001	0.011	0.967	0.999	0.001	0.982	0
GO:0009060	aerobic respiration	16	0.001	0.063	0.988	0.852	0.871	1	0.974
GO:0046164	alcohol catabolic process	16	0.023	0.135	0.932	0.721	0.998	1	0.999
GO:0006915	apoptosis	7	0.624	0.556	0.259	0.193	0.008	0.331	0
GO:0006754	ATP biosynthetic process	11	0.009	0.097	0.064	1	0.072	0.879	0.846
GO:0042773	ATP synthesis coupled electron transport	17	0	0.001	0.243	0.819	0.814	1	0.93
GO:0009056	catabolic process	80	0.008	0.188	0.934	0.116	0.997	0.999	1
GO:0007049	cell cycle	87	0.753	0.601	0.123	0.959	0.016	0.002	0
GO:0022403	cell cycle phase	79	0.913	0.74	0.129	0.948	0.004	0.005	0
GO:0022402	cell cycle process	84	0.837	0.635	0.138	0.983	0.008	0.001	0
GO:0048468	cell development	80	0.239	0.055	0.647	0.855	0	0.728	0.001
GO:0044275	cellular carbohydrate catabolic process	17	0.007	0.079	0.961	0.832	0.994	1	0.997
GO:0010927	cellular component assembly involved in morphogenesis	12	0.037	0.031	0.995	0.986	0	0.982	0.004
GO:0045333	cellular respiration	34	0	0	0.925	0.967	0.868	1	0.983
GO:0031497	chromatin assembly	5	0.923	0.981	0.789	0.194	0.026	0	0.296
GO:0006333	chromatin assembly or disassembly	10	0.985	0.938	0.446	0.396	0.012	0	0.15
GO:0009109	coenzyme catabolic process	15	0.004	0.077	0.994	0.719	0.856	1	0.949
GO:0051187	cofactor catabolic process	15	0.004	0.077	0.994	0.719	0.856	1	0.949
GO:0033206	cytokinesis after meiosis	2	0.926	0.912	0.318	0.752	0	0.158	0.019
GO:0007016	cytoskeletal anchoring at plasma membrane	4	0	0.001	0.394	0.755	0.281	0.927	0.346
GO:0007010	cytoskeleton organization	107	0.46	0.225	0.204	0.993	0.011	0.071	0
GO:0071103	DNA conformation change	7	0.847	0.981	0.375	0.123	0.008	0	0.229
GO:0006323	DNA packaging	6	0.956	0.999	0.558	0.062	0.016	0	0.267
GO:0022900	electron transport chain	20	0	0	0.207	0.858	0.74	1	0.941
GO:0015980	energy derivation by oxidation of organic compounds	36	0	0	0.955	0.983	0.813	1	0.975
GO:0006635	fatty acid beta-oxidation	6	0.695	0.843	0.616	0.004	0.988	0.116	1
GO:0009062	fatty acid catabolic process	6	0.695	0.843	0.616	0.004	0.988	0.116	1
GO:0019395	fatty acid oxidation	6	0.695	0.843	0.616	0.004	0.988	0.116	1
GO:0006091	generation of precursor metabolites and energy	49	0	0.001	0.986	0.997	0.981	1	1
GO:0006007	glucose catabolic process	15	0.042	0.196	0.899	0.796	1	0.999	0.999
GO:0006006	glucose metabolic process	16	0.065	0.263	0.932	0.886	1	1	0.999
GO:0006096	glycolysis	10	0.003	0.013	0.974	0.959	1	1	0.989
GO:0048193	Golgi vesicle transport	12	0.618	0.744	0.199	0.876	0.052	0.072	0
GO:0019320	hexose catabolic process	15	0.042	0.196	0.899	0.796	1	0.999	0.999
GO:0019318	hexose metabolic process	16	0.065	0.263	0.932	0.886	1	1	0.999
GO:0030258	lipid modification	6	0.695	0.843	0.616	0.004	0.988	0.116	1
GO:0034440	lipid oxidation	6	0.695	0.843	0.616	0.004	0.988	0.116	1
GO:0000279	M phase	77	0.96	0.84	0.12	0.919	0.004	0.001	0
GO:0051651	maintenance of location in cell	6	0	0.001	0.36	0.896	0.283	0.936	0.169
GO:0045185	maintenance of protein location	6	0	0.001	0.36	0.896	0.283	0.936	0.169
GO:0032507	maintenance of protein location in cell	6	0	0.001	0.36	0.896	0.283	0.936	0.169
GO:0007112	male meiosis cytokinesis	2	0.926	0.912	0.318	0.752	0	0.158	0.019
GO:0000226	microtubule cytoskeleton organization	80	0.906	0.614	0.062	0.902	0.043	0.017	0
GO:0042775	mitochondrial ATP synthesis coupled electron transport	17	0	0.001	0.243	0.819	0.814	1	0.93
GO:0000278	mitotic cell cycle	76	0.9	0.672	0.145	0.898	0.006	0.002	0
GO:0000022	mitotic spindle elongation	42	0.964	0.881	0.009	0.988	0	0.001	0
GO:0007052	mitotic spindle organization	61	0.955	0.867	0.029	0.969	0.004	0.002	0
GO:0072329	monocarboxylic acid catabolic process	6	0.695	0.843	0.616	0.004	0.988	0.116	1
GO:0032787	monocarboxylic acid metabolic process	21	0.826	0.888	0.935	0.002	0.979	0.384	1
GO:0046365	monosaccharide catabolic process	15	0.042	0.196	0.899	0.796	1	0.999	0.999
GO:0005996	monosaccharide metabolic process	16	0.065	0.263	0.932	0.886	1	1	0.999
GO:0055001	muscle cell development	19	0.002	0	0.965	0.951	0	1	0.017
GO:0042692	muscle cell differentiation	19	0.002	0	0.965	0.951	0	1	0.017
GO:0061061	muscle structure development	25	0	0	0.819	0.972	0	0.994	0.027
GO:0030239	myofibril assembly	10	0.014	0.006	0.995	0.998	0	0.992	0.001
GO:0009142	nucleoside triphosphate biosynthetic process	12	0.005	0.079	0.034	1	0.048	0.89	0.138
GO:0006334	nucleosome assembly	3	0.826	0.855	0.256	0.354	0.108	0	0.299
GO:0055114	oxidation-reduction process	90	0.133	0.384	0.997	0.092	0.99	1	1
GO:0006119	oxidative phosphorylation	21	0.009	0.006	0.358	0.674	0.93	1	0.988
GO:0006796	phosphate metabolic process	36	0.026	0.046	0.483	0.664	0.632	1	0.992
GO:0006793	phosphorus metabolic process	36	0.026	0.046	0.483	0.664	0.632	1	0.992
GO:0016310	phosphorylation	30	0.023	0.022	0.428	0.547	0.892	1	0.99
GO:0048518	positive regulation of biological process	21	0.74	0.941	0.637	0.316	0.05	0.109	0
GO:0065004	protein-DNA complex assembly	3	0.826	0.855	0.256	0.354	0.108	0	0.299
GO:0071824	protein-DNA complex subunit organization	3	0.826	0.855	0.256	0.354	0.108	0	0.299
GO:0009145	purine nucleoside triphosphate biosynthetic process	12	0.005	0.079	0.034	1	0.048	0.89	0.138
GO:0009206	purine ribonucleoside triphosphate biosynthetic process	12	0.005	0.079	0.034	1	0.048	0.89	0.138
GO:0009152	purine ribonucleotide biosynthetic process	13	0.013	0.057	0.013	1	0.042	0.907	0.131
GO:0090066	regulation of anatomical structure size	16	0.086	0.067	0.118	0.867	0.015	0.012	0
GO:0035152	regulation of tube architecture, open tracheal system	15	0.015	0.009	0.088	0.957	0.002	0.089	0
GO:0035150	regulation of tube size	12	0.119	0.045	0.101	0.859	0.014	0.024	0
GO:0035151	regulation of tube size, open tracheal system	12	0.119	0.045	0.101	0.859	0.014	0.024	0
GO:0022904	respiratory electron transport chain	19	0	0	0.221	0.845	0.671	1	0.902
GO:0009201	ribonucleoside triphosphate biosynthetic process	12	0.005	0.079	0.034	1	0.048	0.89	0.138
GO:0045214	sarcomere organization	7	0.265	0.133	0.962	0.97	0	0.946	0.007
GO:0044282	small molecule catabolic process	31	0.089	0.494	0.973	0.188	0.999	0.995	1
GO:0051231	spindle elongation	42	0.964	0.881	0.009	0.988	0	0.001	0
GO:0007051	spindle organization	63	0.97	0.895	0.032	0.931	0.003	0	0
GO:0055002	striated muscle cell development	19	0.002	0	0.965	0.951	0	1	0.017
GO:0051146	striated muscle cell differentiation	19	0.002	0	0.965	0.951	0	1	0.017
GO:0009888	tissue development	47	0	0	0.831	0.589	0.002	0.947	0.213
GO:0006412	translation	72	0.999	0.968	0	0.807	0	0	0
GO:0006099	tricarboxylic acid cycle	15	0.004	0.077	0.994	0.719	0.856	1	0.949
