# Supplementary material for: Correlation of proteome-wide changes with social immunity behaviors provides insight into resistance to the parasitic mite, Varroa destructor, in the honey bee (Apis mellifera)
Source: Genome Biol. 2012 Sep 28;13(9):R81. doi: 10.1186/gb-2012-13-9-r81 (PMC3491398; doi:10.1186/gb-2012-13-9-r81)
Supplement: Additional file 3 — Spreadsheet of five pages for processed antenna LC-MS data. Page 1 gives the experimental design designating used to generate LC-MS datasets. Each block is shown with colony numbers and the output file name generated for each block. Pages 2 to 4 are examples of the output from LC-MS and protein identification and quantitification result for each peptide used to generate proteins ratios. Page 5 is the result of rolling all peptide identification up into unique proteins using parsimony rules. [file gb-2012-13-9-r81-S3.XLSX]

## Sheet: Experimental design
Experimental block	Light	Medium	Heavy		MSQuant output file
BLK1	14	11	18		AVA09_BLK1_14_11_18.txt
BLK2	44	39	36		AVA09_BLK2_44_39_36.txt
BLK3	11	6	3		AVA09_BLK3_11_6_3.txt
BLK4	30	8	2		AVA09_BLK4_30_8_2.txt
BLK5	25	40	45		AVA09_BLK5_25_40_45.txt
BLK6	1	45	30		AVA09_BLK6_1_45_30.txt
BLK7	13	18	29		AVA09_BLK7_13_18_29.txt
BLK8	31	41	32		AVA09_BLK8_31_41_32.txt
BLK9	2	22	8		AVA09_BLK9_2_22_8.txt
BLK10	42	35	4		AVA09_BLK10_42_35_4.txt
BLK11	39	36	14		AVA09_BLK11_39_36_14.txt
BLK12	27	44	37		AVA09_BLK12_27_44_37.txt
BLK13	41	25	44		AVA09_BLK13_41_25_44.txt
BLK14	9	16	13		AVA09_BLK14_9_16_13.txt
BLK15	16	42	39		AVA09_BLK15_16_42_39.txt
BLK16	3	12	22		AVA09_BLK16_3_12_22.txt
BLK17	18	13	9		AVA09_BLK17_18_13_9.txt
BLK18	32	2	42		AVA09_BLK18_32_2_42.txt
BLK19	37	32	11		AVA09_BLK19_37_32_11.txt
BLK20	7	29	25		AVA09_BLK20_7_29_25.txt
BLK21	40	31	16		AVA09_BLK21_40_31_16.txt
BLK22	6	30	40		AVA09_BLK22_6_30_40.txt
BLK23	22	4	7		AVA09_BLK23_22_4_7.txt
BLK24	36	7	12		AVA09_BLK24_36_7_12.txt
BLK25	8	14	35		AVA09_BLK25_8_14_35.txt
BLK26	12	9	31		AVA09_BLK26_12_9_31.txt
BLK27	35	27	1		AVA09_BLK27_35_27_1.txt
BLK28	29	37	27		AVA09_BLK28_29_37_27.txt
BLK29	4	3	6		AVA09_BLK29_4_3_6.txt
BLK30	45	1	41		AVA09_BLK30_45_1_41.txt

## Sheet: AVA09_BLK1_14_11_18.txt
Accession number	Mass [Da]	Reserved	Description	Sequence	MCR (Mass charge ratio) [Th]	Measured mass [Da]	Charge	Score	*** Intensity wild	*** XIC wild [Da*secs]	*** Ratio (of intensity sums)	*** StDev	LC centroid [secs]	LC peak width [secs]	LC, MS/MS event [secs]	LC peak detection centroid [secs]	LC max time [secs]	LC max intensity [sumCounts]	Mascot calculated mass [Da]	Calibrated measured MCR [Th]	Calibrated measured mass [Da]	Neutral MS centroid for LC max [Da]	Bad peak	Bad peak text	Reserved	*** High ratio	*** High StDev	*** Ratios correlation	Peptide rank	Peptide delta score	Result file	Modifications	Mascot protein hit number	*** Isotope intensity	*** Higher isotope intensity	Raw file path	Naked seq	Max wild for checked	Peptide mass, no mods [Da]	Sequence with mods	Uncalibrated MS centroid MCR [Th]	Verified	Calibrated MS centroid mass [Da]	*** Isotope XIC [Da*secs]	*** Higher isotope XIC [Da*secs]	Score plus MS3 score	MS3 precursor sequence	*** Average of ratios	Start retention time [secs]
gi_110758758	376750	SPACER	XP_392490.3 *retinoid and fatty acid binding protein* PREDICTED: similar to Retinoid- and fatty-acid binding protein CG11064-PA isoform 1 [Apis mellifera] MFIXED: MFIXED: MFIXED: MFIXED: MFIXED: MFIXED: MFIXED: MFIXED: MFIXED: MFIXED: MFIXED: MFIXED: MFIXED: MFIXED: MFIXED: MFIXED: MFIXED: MFIXED: MFIXED: MFIXED: MFIXED: MFIXED: MFIXED: MFIXED: MFIXED: MFIXED: MFIXED: MFIXED: MFIXED: MFIXED: MFIX…	ADNPTVTVSQPK	660.887	1319.76	2	104	-777.777	-777.777	-777.777	-777.777	2727.09	28.9641	2716.88	2729.56	2729.11	5051.04	1319.75	660.884	1319.75	1311.7	FALSE			-777.777	-777.777	-777.777	1	100.4	C:\Jenny\AVA09\MSQuant\Mascot\AVA09_BLK1_100-26424.htm	1diMet_Nt_M 1diMet_K_M	1	-777.777	-777.777	C:\Jenny\AVA09\MSQuant\RAW\BLK1\ava2648a206ma2-spectrafile.raw		1.10846e+06	1255.64		660.887	TRUE	660.884	-777.777	-777.777	104		-777.777	2716.88
gi_110758758	376750	SPACER	XP_392490.3 *retinoid and fatty acid binding protein* PREDICTED: similar to Retinoid- and fatty-acid binding protein CG11064-PA isoform 1 [Apis mellifera] MFIXED: MFIXED: MFIXED: MFIXED: MFIXED: MFIXED: MFIXED: MFIXED: MFIXED: MFIXED: MFIXED: MFIXED: MFIXED: MFIXED: MFIXED: MFIXED: MFIXED: MFIXED: MFIXED: MFIXED: MFIXED: MFIXED: MFIXED: MFIXED: MFIXED: MFIXED: MFIXED: MFIXED: MFIXED: MFIXED: MFIX…	ADNPTVTVSQPK	664.907	1327.8	2	103	-777.777	-777.777	-777.777	-777.777	3074.19	23.2069	3064.07	3075.34	3074.22	3093.39	1327.79	664.904	1327.79	1311.7	FALSE			-777.777	-777.777	-777.777	1	98.2	C:\Jenny\AVA09\MSQuant\Mascot\AVA09_BLK1_100-26424.htm	1diMet_Nt_H 1diMet_K_H	1	-777.777	-777.777	C:\Jenny\AVA09\MSQuant\RAW\BLK1\ava2648a207ma2-spectrafile.raw		673340	1255.64		664.904	TRUE	664.901	-777.777	-777.777	103		-777.777	3064.07
gi_110758758	376750	SPACER	XP_392490.3 *retinoid and fatty acid binding protein* PREDICTED: similar to Retinoid- and fatty-acid binding protein CG11064-PA isoform 1 [Apis mellifera] MFIXED: MFIXED: MFIXED: MFIXED: MFIXED: MFIXED: MFIXED: MFIXED: MFIXED: MFIXED: MFIXED: MFIXED: MFIXED: MFIXED: MFIXED: MFIXED: MFIXED: MFIXED: MFIXED: MFIXED: MFIXED: MFIXED: MFIXED: MFIXED: MFIXED: MFIXED: MFIXED: MFIXED: MFIXED: MFIXED: MFIX…	AEVAGGVKPDAASR	464.609	1390.8	3	53	-777.777	-777.777	-777.777	-777.777	2418.11	12.8858	2414.73	2419.63	2420.66	659.943	1390.8	464.608	1390.8	1382.75	FALSE			-777.777	-777.777	-777.777	1	41.4	C:\Jenny\AVA09\MSQuant\Mascot\AVA09_BLK1_100-26424.htm	1diMet_Nt_M 1diMet_K_M	1	-777.777	-777.777	C:\Jenny\AVA09\MSQuant\RAW\BLK1\ava2648a210ma2-spectrafile.raw		293193	1326.69		464.608	TRUE	464.607	-777.777	-777.777	53		-777.777	2414.73
gi_110758758	376750	SPACER	XP_392490.3 *retinoid and fatty acid binding protein* PREDICTED: similar to Retinoid- and fatty-acid binding protein CG11064-PA isoform 1 [Apis mellifera] MFIXED: MFIXED: MFIXED: MFIXED: MFIXED: MFIXED: MFIXED: MFIXED: MFIXED: MFIXED: MFIXED: MFIXED: MFIXED: MFIXED: MFIXED: MFIXED: MFIXED: MFIXED: MFIXED: MFIXED: MFIXED: MFIXED: MFIXED: MFIXED: MFIXED: MFIXED: MFIXED: MFIXED: MFIXED: MFIXED: MFIX…	AEVAGGVKPDAASR	461.923	1382.75	3	43	-777.777	-777.777	-777.777	-777.777	2264.43	27.3373	2258.82	2268.01	2266.82	1034.26	1382.75	461.922	1382.74	1382.75	FALSE			-777.777	-777.777	-777.777	1	38.7	C:\Jenny\AVA09\MSQuant\Mascot\AVA09_BLK1_100-26424.htm	1diMet_Nt_L 1diMet_K_L	1	-777.777	-777.777	C:\Jenny\AVA09\MSQuant\RAW\BLK1\ava2648a206ma2-spectrafile.raw		460164	1326.69		461.925	TRUE	461.924	-777.777	-777.777	43		-777.777	2258.82
gi_110758758	376750	SPACER	XP_392490.3 *retinoid and fatty acid binding protein* PREDICTED: similar to Retinoid- and fatty-acid binding protein CG11064-PA isoform 1 [Apis mellifera] MFIXED: MFIXED: MFIXED: MFIXED: MFIXED: MFIXED: MFIXED: MFIXED: MFIXED: MFIXED: MFIXED: MFIXED: MFIXED: MFIXED: MFIXED: MFIXED: MFIXED: MFIXED: MFIXED: MFIXED: MFIXED: MFIXED: MFIXED: MFIXED: MFIXED: MFIXED: MFIXED: MFIXED: MFIXED: MFIXED: MFIX…	AEVAGGVKPDAASR	461.925	1382.75	3	29	-777.777	-777.777	-777.777	-777.777	2438.46	12.5449	2436.01	2439.63	2440.49	617.048	1382.75	461.924	1382.75	1382.75	FALSE			-777.777	-777.777	-777.777	1	19.7	C:\Jenny\AVA09\MSQuant\Mascot\AVA09_BLK1_100-26424.htm	1diMet_Nt_L 1diMet_K_L	1	-777.777	-777.777	C:\Jenny\AVA09\MSQuant\RAW\BLK1\ava2648a209ma2-spectrafile.raw		274324	1326.69		461.925	TRUE	461.924	-777.777	-777.777	29		-777.777	2436.01
gi_110758758	376750	SPACER	XP_392490.3 *retinoid and fatty acid binding protein* PREDICTED: similar to Retinoid- and fatty-acid binding protein CG11064-PA isoform 1 [Apis mellifera] MFIXED: MFIXED: MFIXED: MFIXED: MFIXED: MFIXED: MFIXED: MFIXED: MFIXED: MFIXED: MFIXED: MFIXED: MFIXED: MFIXED: MFIXED: MFIXED: MFIXED: MFIXED: MFIXED: MFIXED: MFIXED: MFIXED: MFIXED: MFIXED: MFIXED: MFIXED: MFIXED: MFIXED: MFIXED: MFIXED: MFIX…	ALGNSQFLDDATLQK	842.977	1683.94	2	153	-777.777	-777.777	-777.777	-777.777	4122.36	24.3387	4113.54	4112.13	4114.68	2948.87	1683.93	842.972	1683.93	1675.87	FALSE			-777.777	-777.777	-777.777	1	145.2	C:\Jenny\AVA09\MSQuant\Mascot\AVA09_BLK1_100-26424.htm	1diMet_Nt_M 1diMet_K_M	1	-777.777	-777.777	C:\Jenny\AVA09\MSQuant\RAW\BLK1\ava2648a210ma2-spectrafile.raw		1.64085e+06	1619.82		842.977	TRUE	842.972	-777.777	-777.777	153		-777.777	4113.54
gi_110758758	376750	SPACER	XP_392490.3 *retinoid and fatty acid binding protein* PREDICTED: similar to Retinoid- and fatty-acid binding protein CG11064-PA isoform 1 [Apis mellifera] MFIXED: MFIXED: MFIXED: MFIXED: MFIXED: MFIXED: MFIXED: MFIXED: MFIXED: MFIXED: MFIXED: MFIXED: MFIXED: MFIXED: MFIXED: MFIXED: MFIXED: MFIXED: MFIXED: MFIXED: MFIXED: MFIXED: MFIXED: MFIXED: MFIXED: MFIXED: MFIXED: MFIXED: MFIXED: MFIXED: MFIX…	ALGNSQFLDDATLQK	842.974	1683.93	2	146	-777.777	-777.777	-777.777	-777.777	4193.86	13.4143	4189.24	4193.78	4194.36	11008.9	1683.93	842.968	1683.92	1675.87	FALSE			-777.777	-777.777	-777.777	1	141.8	C:\Jenny\AVA09\MSQuant\Mascot\AVA09_BLK1_100-26424.htm	1diMet_Nt_M 1diMet_K_M	1	-777.777	-777.777	C:\Jenny\AVA09\MSQuant\RAW\BLK1\ava2648a209ma2-spectrafile.raw		1.39962e+06	1619.82		842.977	TRUE	842.972	-777.777	-777.777	146		-777.777	4189.24
gi_110758758	376750	SPACER	XP_392490.3 *retinoid and fatty acid binding protein* PREDICTED: similar to Retinoid- and fatty-acid binding protein CG11064-PA isoform 1 [Apis mellifera] MFIXED: MFIXED: MFIXED: MFIXED: MFIXED: MFIXED: MFIXED: MFIXED: MFIXED: MFIXED: MFIXED: MFIXED: MFIXED: MFIXED: MFIXED: MFIXED: MFIXED: MFIXED: MFIXED: MFIXED: MFIXED: MFIXED: MFIXED: MFIXED: MFIXED: MFIXED: MFIXED: MFIXED: MFIXED: MFIXED: MFIX…	ALGNSQFLDDATLQK	842.978	1683.94	2	135	-777.777	-777.777	-777.777	-777.777	4576.55	14.1134	4575.01	4577.41	4578.37	1212.64	1683.93	842.973	1683.93	1675.88	FALSE			-777.777	-777.777	-777.777	1	127.5	C:\Jenny\AVA09\MSQuant\Mascot\AVA09_BLK1_100-26424.htm	1diMet_Nt_M 1diMet_K_M	1	-777.777	-777.777	C:\Jenny\AVA09\MSQuant\RAW\BLK1\ava2648a207ma2-spectrafile.raw		162752	1619.82		842.981	TRUE	842.976	-777.777	-777.777	135		-777.777	4575.01
gi_110758758	376750	SPACER	XP_392490.3 *retinoid and fatty acid binding protein* PREDICTED: similar to Retinoid- and fatty-acid binding protein CG11064-PA isoform 1 [Apis mellifera] MFIXED: MFIXED: MFIXED: MFIXED: MFIXED: MFIXED: MFIXED: MFIXED: MFIXED: MFIXED: MFIXED: MFIXED: MFIXED: MFIXED: MFIXED: MFIXED: MFIXED: MFIXED: MFIXED: MFIXED: MFIXED: MFIXED: MFIXED: MFIXED: MFIXED: MFIXED: MFIXED: MFIXED: MFIXED: MFIXED: MFIX…	DLEEDLK	459.245	916.476	2	42	-777.777	-777.777	-777.777	-777.777	3225.28	21.4	3237.1	3230.73	3229.71	6109.54	916.475	459.245	916.475	916.475	FALSE			-777.777	-777.777	-777.777	1	1.9	C:\Jenny\AVA09\MSQuant\Mascot\AVA09_BLK1_100-26424.htm	1diMet_Nt_L 1diMet_K_L	1	-777.777	-777.777	C:\Jenny\AVA09\MSQuant\RAW\BLK1\ava2648a209ma2-spectrafile.raw		2.7379e+06	860.413		459.245	TRUE	459.245	-777.777	-777.777	42		-777.777	3237.1
gi_110758758	376750	SPACER	XP_392490.3 *retinoid and fatty acid binding protein* PREDICTED: similar to Retinoid- and fatty-acid binding protein CG11064-PA isoform 1 [Apis mellifera] MFIXED: MFIXED: MFIXED: MFIXED: MFIXED: MFIXED: MFIXED: MFIXED: MFIXED: MFIXED: MFIXED: MFIXED: MFIXED: MFIXED: MFIXED: MFIXED: MFIXED: MFIXED: MFIXED: MFIXED: MFIXED: MFIXED: MFIXED: MFIXED: MFIXED: MFIXED: MFIXED: MFIXED: MFIXED: MFIXED: MFIX…	DLEEDLK	459.247	916.479	2	35	-777.777	-777.777	-777.777	-777.777	3569.44	14.0909	3565.81	3571.89	3570.55	1947.41	916.475	459.245	916.476	916.475	FALSE			-777.777	-777.777	-777.777	1	0	C:\Jenny\AVA09\MSQuant\Mascot\AVA09_BLK1_100-26424.htm	1diMet_Nt_L 1diMet_K_L	1	-777.777	-777.777	C:\Jenny\AVA09\MSQuant\RAW\BLK1\ava2648a207ma2-spectrafile.raw		829632	860.413		459.247	TRUE	459.245	-777.777	-777.777	35		-777.777	3565.81
gi_110758758	376750	SPACER	XP_392490.3 *retinoid and fatty acid binding protein* PREDICTED: similar to Retinoid- and fatty-acid binding protein CG11064-PA isoform 1 [Apis mellifera] MFIXED: MFIXED: MFIXED: MFIXED: MFIXED: MFIXED: MFIXED: MFIXED: MFIXED: MFIXED: MFIXED: MFIXED: MFIXED: MFIXED: MFIXED: MFIXED: MFIXED: MFIXED: MFIXED: MFIXED: MFIXED: MFIXED: MFIXED: MFIXED: MFIXED: MFIXED: MFIXED: MFIXED: MFIXED: MFIXED: MFIX…	DMLNVISGMSQDIVK	857.476	1712.94	2	59	-777.777	-777.777	-777.777	-777.777	5751.65	23.036	5750.7	5751.57	5743.96	1749.99	1712.93	857.471	1712.93	1704.88	FALSE			-777.777	-777.777	-777.777	1	55.4	C:\Jenny\AVA09\MSQuant\Mascot\AVA09_BLK1_100-26424.htm	1diMet_Nt_M 1diMet_K_M	1	-777.777	-777.777	C:\Jenny\AVA09\MSQuant\RAW\BLK1\ava2648a210ma2-spectrafile.raw		226597	1648.82		857.48	TRUE	857.474	-777.777	-777.777	59		-777.777	5750.7
gi_110758758	376750	SPACER	XP_392490.3 *retinoid and fatty acid binding protein* PREDICTED: similar to Retinoid- and fatty-acid binding protein CG11064-PA isoform 1 [Apis mellifera] MFIXED: MFIXED: MFIXED: MFIXED: MFIXED: MFIXED: MFIXED: MFIXED: MFIXED: MFIXED: MFIXED: MFIXED: MFIXED: MFIXED: MFIXED: MFIXED: MFIXED: MFIXED: MFIXED: MFIXED: MFIXED: MFIXED: MFIXED: MFIXED: MFIXED: MFIXED: MFIXED: MFIXED: MFIXED: MFIXED: MFIX…	EAATILTLPSR	600.354	1198.69	2	82	-777.777	-777.777	-777.777	-777.777	3891.83	26.5266	3897.84	3891.69	3893.64	20303.3	1198.69	600.352	1198.69	1198.7	FALSE			-777.777	-777.777	-777.777	1	35.5	C:\Jenny\AVA09\MSQuant\Mascot\AVA09_BLK1_100-26424.htm	1diMet_Nt_L	1	-777.777	-777.777	C:\Jenny\AVA09\MSQuant\RAW\BLK1\ava2648a209ma2-spectrafile.raw		5.31088e+06	1170.66		600.357	TRUE	600.355	-777.777	-777.777	82		-777.777	3897.84
gi_110758758	376750	SPACER	XP_392490.3 *retinoid and fatty acid binding protein* PREDICTED: similar to Retinoid- and fatty-acid binding protein CG11064-PA isoform 1 [Apis mellifera] MFIXED: MFIXED: MFIXED: MFIXED: MFIXED: MFIXED: MFIXED: MFIXED: MFIXED: MFIXED: MFIXED: MFIXED: MFIXED: MFIXED: MFIXED: MFIXED: MFIXED: MFIXED: MFIXED: MFIXED: MFIXED: MFIXED: MFIXED: MFIXED: MFIXED: MFIXED: MFIXED: MFIXED: MFIXED: MFIXED: MFIX…	EAATILTLPSR	602.369	1202.72	2	79	-777.777	-777.777	-777.777	-777.777	4287.38	33.0913	4279.02	4289.21	4287.05	3384.31	1202.72	602.366	1202.72	1198.69	FALSE			-777.777	-777.777	-777.777	1	48.6	C:\Jenny\AVA09\MSQuant\Mascot\AVA09_BLK1_100-26424.htm	1diMet_Nt_M	1	-777.777	-777.777	C:\Jenny\AVA09\MSQuant\RAW\BLK1\ava2648a207ma2-spectrafile.raw		889272	1170.66		602.37	TRUE	602.368	-777.777	-777.777	79		-777.777	4279.02
gi_110758758	376750	SPACER	XP_392490.3 *retinoid and fatty acid binding protein* PREDICTED: similar to Retinoid- and fatty-acid binding protein CG11064-PA isoform 1 [Apis mellifera] MFIXED: MFIXED: MFIXED: MFIXED: MFIXED: MFIXED: MFIXED: MFIXED: MFIXED: MFIXED: MFIXED: MFIXED: MFIXED: MFIXED: MFIXED: MFIXED: MFIXED: MFIXED: MFIXED: MFIXED: MFIXED: MFIXED: MFIXED: MFIXED: MFIXED: MFIXED: MFIXED: MFIXED: MFIXED: MFIXED: MFIX…	EADVIFVIEQQIPNDK	641.368	1921.08	3	37	-777.777	-777.777	-777.777	-777.777	5490.89	41.5785	5467.02	5492.97	5501.22	2283.54	1921.06	641.366	1921.08	1913.03	TRUE	Higher peak to the left (C13?). Possible charge state:	3	-777.777	-777.777	-777.777	1	30.7	C:\Jenny\AVA09\MSQuant\Mascot\AVA09_BLK1_100-26424.htm	1diMet_Nt_M 1diMet_K_M	1	-777.777	-777.777	C:\Jenny\AVA09\MSQuant\RAW\BLK1\ava2648a210ma2-spectrafile.raw		531418	1856.95		641.368	TRUE	641.366	-777.777	-777.777	37		-777.777	5467.02
gi_110758758	376750	SPACER	XP_392490.3 *retinoid and fatty acid binding protein* PREDICTED: similar to Retinoid- and fatty-acid binding protein CG11064-PA isoform 1 [Apis mellifera] MFIXED: MFIXED: MFIXED: MFIXED: MFIXED: MFIXED: MFIXED: MFIXED: MFIXED: MFIXED: MFIXED: MFIXED: MFIXED: MFIXED: MFIXED: MFIXED: MFIXED: MFIXED: MFIXED: MFIXED: MFIXED: MFIXED: MFIXED: MFIXED: MFIXED: MFIXED: MFIXED: MFIXED: MFIXED: MFIXED: MFIX…	EFNFGTELSAK	653.862	1305.71	2	61	-777.777	-777.777	-777.777	-777.777	4206.51	14.7922	4207.46	4209.2	4208.56	1087.03	1305.71	653.859	1305.7	1297.66	FALSE			-777.777	-777.777	-777.777	1	54.8	C:\Jenny\AVA09\MSQuant\Mascot\AVA09_BLK1_100-26424.htm	1diMet_Nt_M 1diMet_K_M	1	-777.777	-777.777	C:\Jenny\AVA09\MSQuant\RAW\BLK1\ava2648a208ma2-spectrafile.raw		243606	1241.59		653.86	TRUE	653.857	-777.777	-777.777	61		-777.777	4207.46
gi_110758758	376750	SPACER	XP_392490.3 *retinoid and fatty acid binding protein* PREDICTED: similar to Retinoid- and fatty-acid binding protein CG11064-PA isoform 1 [Apis mellifera] MFIXED: MFIXED: MFIXED: MFIXED: MFIXED: MFIXED: MFIXED: MFIXED: MFIXED: MFIXED: MFIXED: MFIXED: MFIXED: MFIXED: MFIXED: MFIXED: MFIXED: MFIXED: MFIXED: MFIXED: MFIXED: MFIXED: MFIXED: MFIXED: MFIXED: MFIXED: MFIXED: MFIXED: MFIXED: MFIXED: MFIX…	EGDSLIVNK	523.838	1045.66	2	57	-777.777	-777.777	-777.777	-777.777	2780.88	10.5459	2778.61	2783.93	2785.37	770.796	1045.66	523.837	1045.66	1029.57	FALSE			-777.777	-777.777	-777.777	1	36.5	C:\Jenny\AVA09\MSQuant\Mascot\AVA09_BLK1_100-26424.htm	1diMet_Nt_H 1diMet_K_H	1	-777.777	-777.777	C:\Jenny\AVA09\MSQuant\RAW\BLK1\ava2648a210ma2-spectrafile.raw		253094	973.508		523.84	TRUE	523.839	-777.777	-777.777	57		-777.777	2778.61
gi_110758758	376750	SPACER	XP_392490.3 *retinoid and fatty acid binding protein* PREDICTED: similar to Retinoid- and fatty-acid binding protein CG11064-PA isoform 1 [Apis mellifera] MFIXED: MFIXED: MFIXED: MFIXED: MFIXED: MFIXED: MFIXED: MFIXED: MFIXED: MFIXED: MFIXED: MFIXED: MFIXED: MFIXED: MFIXED: MFIXED: MFIXED: MFIXED: MFIXED: MFIXED: MFIXED: MFIXED: MFIXED: MFIXED: MFIXED: MFIXED: MFIXED: MFIXED: MFIXED: MFIXED: MFIX…	EGDSLIVNK	515.795	1029.58	2	56	-777.777	-777.777	-777.777	-777.777	2853.46	22.7568	2848.75	2858.97	2858.89	3598.12	1029.57	515.793	1029.57	1029.57	FALSE			-777.777	-777.777	-777.777	1	35.3	C:\Jenny\AVA09\MSQuant\Mascot\AVA09_BLK1_100-26424.htm	1diMet_Nt_L 1diMet_K_L	1	-777.777	-777.777	C:\Jenny\AVA09\MSQuant\RAW\BLK1\ava2648a206ma2-spectrafile.raw		1.20368e+06	973.508		515.794	TRUE	515.792	-777.777	-777.777	56		-777.777	2848.75
gi_110758758	376750	SPACER	XP_392490.3 *retinoid and fatty acid binding protein* PREDICTED: similar to Retinoid- and fatty-acid binding protein CG11064-PA isoform 1 [Apis mellifera] MFIXED: MFIXED: MFIXED: MFIXED: MFIXED: MFIXED: MFIXED: MFIXED: MFIXED: MFIXED: MFIXED: MFIXED: MFIXED: MFIXED: MFIXED: MFIXED: MFIXED: MFIXED: MFIXED: MFIXED: MFIXED: MFIXED: MFIXED: MFIXED: MFIXED: MFIXED: MFIXED: MFIXED: MFIXED: MFIXED: MFIX…	ELELIGMNK	555.84	1109.66	2	66	-777.777	-777.777	-777.777	-777.777	4043.44	20.172	4051.58	4046.34	4046.81	1813.15	1109.66	555.838	1109.66	1101.61	FALSE			-777.777	-777.777	-777.777	1	39	C:\Jenny\AVA09\MSQuant\Mascot\AVA09_BLK1_100-26424.htm	1diMet_Nt_M 1diMet_K_M	1	-777.777	-777.777	C:\Jenny\AVA09\MSQuant\RAW\BLK1\ava2648a208ma2-spectrafile.raw		563173	1045.55		555.84	TRUE	555.838	-777.777	-777.777	66		-777.777	4051.58
gi_110758758	376750	SPACER	XP_392490.3 *retinoid and fatty acid binding protein* PREDICTED: similar to Retinoid- and fatty-acid binding protein CG11064-PA isoform 1 [Apis mellifera] MFIXED: MFIXED: MFIXED: MFIXED: MFIXED: MFIXED: MFIXED: MFIXED: MFIXED: MFIXED: MFIXED: MFIXED: MFIXED: MFIXED: MFIXED: MFIXED: MFIXED: MFIXED: MFIXED: MFIXED: MFIXED: MFIXED: MFIXED: MFIXED: MFIXED: MFIXED: MFIXED: MFIXED: MFIXED: MFIXED: MFIX…	ELELIGMNK	555.839	1109.66	2	62	-777.777	-777.777	-777.777	-777.777	4032.27	19.7314	4037.54	4034.24	4037.77	7424.05	1109.66	555.837	1109.66	1101.61	FALSE			-777.777	-777.777	-777.777	1	38.1	C:\Jenny\AVA09\MSQuant\Mascot\AVA09_BLK1_100-26424.htm	1diMet_Nt_M 1diMet_K_M	1	-777.777	-777.777	C:\Jenny\AVA09\MSQuant\RAW\BLK1\ava2648a209ma2-spectrafile.raw		2.31795e+06	1045.55		555.843	TRUE	555.841	-777.777	-777.777	62		-777.777	4037.54
gi_110758758	376750	SPACER	XP_392490.3 *retinoid and fatty acid binding protein* PREDICTED: similar to Retinoid- and fatty-acid binding protein CG11064-PA isoform 1 [Apis mellifera] MFIXED: MFIXED: MFIXED: MFIXED: MFIXED: MFIXED: MFIXED: MFIXED: MFIXED: MFIXED: MFIXED: MFIXED: MFIXED: MFIXED: MFIXED: MFIXED: MFIXED: MFIXED: MFIXED: MFIXED: MFIXED: MFIXED: MFIXED: MFIXED: MFIXED: MFIXED: MFIXED: MFIXED: MFIXED: MFIXED: MFIX…	ELELIGMNK	551.815	1101.62	2	61	-777.777	-777.777	-777.777	-777.777	3949.94	18.0329	3953.47	3953.5	3953.94	18938	1101.61	551.813	1101.61	1101.61	FALSE			-777.777	-777.777	-777.777	1	33.5	C:\Jenny\AVA09\MSQuant\Mascot\AVA09_BLK1_100-26424.htm	1diMet_Nt_L 1diMet_K_L	1	-777.777	-777.777	C:\Jenny\AVA09\MSQuant\RAW\BLK1\ava2648a210ma2-spectrafile.raw		5.51546e+06	1045.55		551.814	TRUE	551.812	-777.777	-777.777	61		-777.777	3953.47
gi_110758758	376750	SPACER	XP_392490.3 *retinoid and fatty acid binding protein* PREDICTED: similar to Retinoid- and fatty-acid binding protein CG11064-PA isoform 1 [Apis mellifera] MFIXED: MFIXED: MFIXED: MFIXED: MFIXED: MFIXED: MFIXED: MFIXED: MFIXED: MFIXED: MFIXED: MFIXED: MFIXED: MFIXED: MFIXED: MFIXED: MFIXED: MFIXED: MFIXED: MFIXED: MFIXED: MFIXED: MFIXED: MFIXED: MFIXED: MFIXED: MFIXED: MFIXED: MFIXED: MFIXED: MFIX…	ELELIGMNK	551.816	1101.62	2	33	-777.777	-777.777	-777.777	-777.777	4334.53	14.2796	4341.69	4334.2	4337.96	444.726	1101.61	551.813	1101.61	1101.61	FALSE			-777.777	-777.777	-777.777	1	0	C:\Jenny\AVA09\MSQuant\Mascot\AVA09_BLK1_100-26424.htm	1diMet_Nt_L 1diMet_K_L	1	-777.777	-777.777	C:\Jenny\AVA09\MSQuant\RAW\BLK1\ava2648a206ma2-spectrafile.raw		138272	1045.55		551.817	TRUE	551.815	-777.777	-777.777	33		-777.777	4341.69
gi_110758758	376750	SPACER	XP_392490.3 *retinoid and fatty acid binding protein* PREDICTED: similar to Retinoid- and fatty-acid binding protein CG11064-PA isoform 1 [Apis mellifera] MFIXED: MFIXED: MFIXED: MFIXED: MFIXED: MFIXED: MFIXED: MFIXED: MFIXED: MFIXED: MFIXED: MFIXED: MFIXED: MFIXED: MFIXED: MFIXED: MFIXED: MFIXED: MFIXED: MFIXED: MFIXED: MFIXED: MFIXED: MFIXED: MFIXED: MFIXED: MFIXED: MFIXED: MFIXED: MFIXED: MFIX…	ELLVSGKPQK	603.944	1205.87	2	51	-777.777	-777.777	-777.777	-777.777	2673.92	15.1453	2668.99	2677.65	2678.08	1826.4	1205.87	603.942	1205.87	1181.74	FALSE			-777.777	-777.777	-777.777	1	50.7	C:\Jenny\AVA09\MSQuant\Mascot\AVA09_BLK1_100-26424.htm	1diMet_Nt_H 2diMet_K_H	1	-777.777	-777.777	C:\Jenny\AVA09\MSQuant\RAW\BLK1\ava2648a210ma2-spectrafile.raw		462629	1097.64		603.944	TRUE	603.942	-777.777	-777.777	51		-777.777	2668.99
gi_110758758	376750	SPACER	XP_392490.3 *retinoid and fatty acid binding protein* PREDICTED: similar to Retinoid- and fatty-acid binding protein CG11064-PA isoform 1 [Apis mellifera] MFIXED: MFIXED: MFIXED: MFIXED: MFIXED: MFIXED: MFIXED: MFIXED: MFIXED: MFIXED: MFIXED: MFIXED: MFIXED: MFIXED: MFIXED: MFIXED: MFIXED: MFIXED: MFIXED: MFIXED: MFIXED: MFIXED: MFIXED: MFIXED: MFIXED: MFIXED: MFIXED: MFIXED: MFIXED: MFIXED: MFIX…	ENVNQGLVSGNTDAEAGVK	983.523	1965.03	2	161	-777.777	-777.777	-777.777	-777.777	3238.85	15.9029	3234.36	3239.21	3239.56	3067.81	1965.03	983.517	1965.02	1956.98	FALSE			-777.777	-777.777	-777.777	1	150.4	C:\Jenny\AVA09\MSQuant\Mascot\AVA09_BLK1_100-26424.htm	1diMet_Nt_M 1diMet_K_M	1	-777.777	-777.777	C:\Jenny\AVA09\MSQuant\RAW\BLK1\ava2648a208ma2-spectrafile.raw		296491	1900.91		983.528	TRUE	983.521	-777.777	-777.777	161		-777.777	3234.36
gi_110758758	376750	SPACER	XP_392490.3 *retinoid and fatty acid binding protein* PREDICTED: similar to Retinoid- and fatty-acid binding protein CG11064-PA isoform 1 [Apis mellifera] MFIXED: MFIXED: MFIXED: MFIXED: MFIXED: MFIXED: MFIXED: MFIXED: MFIXED: MFIXED: MFIXED: MFIXED: MFIXED: MFIXED: MFIXED: MFIXED: MFIXED: MFIXED: MFIXED: MFIXED: MFIXED: MFIXED: MFIXED: MFIXED: MFIXED: MFIXED: MFIXED: MFIXED: MFIXED: MFIXED: MFIX…	ENVNQGLVSGNTDAEAGVK	979.5	1956.99	2	138	-777.777	-777.777	-777.777	-777.777	3526.62	17.2406	3522.33	3527.01	3525.91	4586.06	1956.98	979.492	1956.97	1956.98	FALSE			-777.777	-777.777	-777.777	1	131.4	C:\Jenny\AVA09\MSQuant\Mascot\AVA09_BLK1_100-26424.htm	1diMet_Nt_L 1diMet_K_L	1	-777.777	-777.777	C:\Jenny\AVA09\MSQuant\RAW\BLK1\ava2648a207ma2-spectrafile.raw		449978	1900.91		979.5	TRUE	979.493	-777.777	-777.777	138		-777.777	3522.33
gi_110758758	376750	SPACER	XP_392490.3 *retinoid and fatty acid binding protein* PREDICTED: similar to Retinoid- and fatty-acid binding protein CG11064-PA isoform 1 [Apis mellifera] MFIXED: MFIXED: MFIXED: MFIXED: MFIXED: MFIXED: MFIXED: MFIXED: MFIXED: MFIXED: MFIXED: MFIXED: MFIXED: MFIXED: MFIXED: MFIXED: MFIXED: MFIXED: MFIXED: MFIXED: MFIXED: MFIXED: MFIXED: MFIXED: MFIXED: MFIXED: MFIXED: MFIXED: MFIXED: MFIXED: MFIX…	EQENSIISALK	644.364	1286.71	2	49	-777.777	-777.777	-777.777	-777.777	3749.67	14.3221	3753.07	3750.81	3749.35	1721.67	1286.71	644.361	1286.71	1286.71	FALSE			-777.777	-777.777	-777.777	1	37.2	C:\Jenny\AVA09\MSQuant\Mascot\AVA09_BLK1_100-26424.htm	1diMet_Nt_L 1diMet_K_L	1	-777.777	-777.777	C:\Jenny\AVA09\MSQuant\RAW\BLK1\ava2648a210ma2-spectrafile.raw		394034	1230.65		644.366	TRUE	644.363	-777.777	-777.777	49		-777.777	3753.07
gi_110758758	376750	SPACER	XP_392490.3 *retinoid and fatty acid binding protein* PREDICTED: similar to Retinoid- and fatty-acid binding protein CG11064-PA isoform 1 [Apis mellifera] MFIXED: MFIXED: MFIXED: MFIXED: MFIXED: MFIXED: MFIXED: MFIXED: MFIXED: MFIXED: MFIXED: MFIXED: MFIXED: MFIXED: MFIXED: MFIXED: MFIXED: MFIXED: MFIXED: MFIXED: MFIXED: MFIXED: MFIXED: MFIXED: MFIXED: MFIXED: MFIXED: MFIXED: MFIXED: MFIXED: MFIX…	ESLNNLISNVK	647.898	1293.78	2	55	-777.777	-777.777	-777.777	-777.777	4262.03	17.0854	4259.56	4263.84	4263.81	3992.54	1293.77	647.895	1293.78	1285.73	FALSE			-777.777	-777.777	-777.777	1	48.1	C:\Jenny\AVA09\MSQuant\Mascot\AVA09_BLK1_100-26424.htm	1diMet_Nt_M 1diMet_K_M	1	-777.777	-777.777	C:\Jenny\AVA09\MSQuant\RAW\BLK1\ava2648a208ma2-spectrafile.raw		860911	1229.66		647.898	TRUE	647.896	-777.777	-777.777	55		-777.777	4259.56
gi_110758758	376750	SPACER	XP_392490.3 *retinoid and fatty acid binding protein* PREDICTED: similar to Retinoid- and fatty-acid binding protein CG11064-PA isoform 1 [Apis mellifera] MFIXED: MFIXED: MFIXED: MFIXED: MFIXED: MFIXED: MFIXED: MFIXED: MFIXED: MFIXED: MFIXED: MFIXED: MFIXED: MFIXED: MFIXED: MFIXED: MFIXED: MFIXED: MFIXED: MFIXED: MFIXED: MFIXED: MFIXED: MFIXED: MFIXED: MFIXED: MFIXED: MFIXED: MFIXED: MFIXED: MFIX…	ESLNNLISNVK	651.917	1301.82	2	48	-777.777	-777.777	-777.777	-777.777	4152.82	29.9085	4163.93	4157.54	4157.01	11224.1	1301.81	651.915	1301.82	1285.72	FALSE			-777.777	-777.777	-777.777	1	39.3	C:\Jenny\AVA09\MSQuant\Mascot\AVA09_BLK1_100-26424.htm	1diMet_Nt_H 1diMet_K_H	1	-777.777	-777.777	C:\Jenny\AVA09\MSQuant\RAW\BLK1\ava2648a210ma2-spectrafile.raw		2.56168e+06	1229.66		651.917	TRUE	651.915	-777.777	-777.777	48		-777.777	4163.93
gi_110758758	376750	SPACER	XP_392490.3 *retinoid and fatty acid binding protein* PREDICTED: similar to Retinoid- and fatty-acid binding protein CG11064-PA isoform 1 [Apis mellifera] MFIXED: MFIXED: MFIXED: MFIXED: MFIXED: MFIXED: MFIXED: MFIXED: MFIXED: MFIXED: MFIXED: MFIXED: MFIXED: MFIXED: MFIXED: MFIXED: MFIXED: MFIXED: MFIXED: MFIXED: MFIXED: MFIXED: MFIXED: MFIXED: MFIXED: MFIXED: MFIXED: MFIXED: MFIXED: MFIXED: MFIX…	FEEGKPIISYQEAK	574.984	1721.93	3	32	-777.777	-777.777	-777.777	-777.777	3367.98	16.0766	3364.06	3369.79	3372.55	8746.82	1721.92	574.982	1721.93	1721.92	FALSE			-777.777	-777.777	-777.777	1	20.3	C:\Jenny\AVA09\MSQuant\Mascot\AVA09_BLK1_100-26424.htm	1diMet_Nt_L 2diMet_K_L	1	-777.777	-777.777	C:\Jenny\AVA09\MSQuant\RAW\BLK1\ava2648a210ma2-spectrafile.raw		2.5025e+06	1637.83		574.984	TRUE	574.982	-777.777	-777.777	32		-777.777	3364.06
gi_110758758	376750	SPACER	XP_392490.3 *retinoid and fatty acid binding protein* PREDICTED: similar to Retinoid- and fatty-acid binding protein CG11064-PA isoform 1 [Apis mellifera] MFIXED: MFIXED: MFIXED: MFIXED: MFIXED: MFIXED: MFIXED: MFIXED: MFIXED: MFIXED: MFIXED: MFIXED: MFIXED: MFIXED: MFIXED: MFIXED: MFIXED: MFIXED: MFIXED: MFIXED: MFIXED: MFIXED: MFIXED: MFIXED: MFIXED: MFIXED: MFIXED: MFIXED: MFIXED: MFIXED: MFIX…	FNVPVEFGLK	607.377	1212.74	2	39	-777.777	-777.777	-777.777	-777.777	5280.74	16.6094	5275.28	5285.57	5283.27	284.302	1212.74	607.374	1212.73	1204.69	FALSE			-777.777	-777.777	-777.777	1	21.6	C:\Jenny\AVA09\MSQuant\Mascot\AVA09_BLK1_100-26424.htm	1diMet_Nt_M 1diMet_K_M	1	-777.777	-777.777	C:\Jenny\AVA09\MSQuant\RAW\BLK1\ava2648a207ma2-spectrafile.raw		58123.3	1148.62		607.378	TRUE	607.376	-777.777	-777.777	39		-777.777	5275.28
gi_110758758	376750	SPACER	XP_392490.3 *retinoid and fatty acid binding protein* PREDICTED: similar to Retinoid- and fatty-acid binding protein CG11064-PA isoform 1 [Apis mellifera] MFIXED: MFIXED: MFIXED: MFIXED: MFIXED: MFIXED: MFIXED: MFIXED: MFIXED: MFIXED: MFIXED: MFIXED: MFIXED: MFIXED: MFIXED: MFIXED: MFIXED: MFIXED: MFIXED: MFIXED: MFIXED: MFIXED: MFIXED: MFIXED: MFIXED: MFIXED: MFIXED: MFIXED: MFIXED: MFIXED: MFIX…	FNVPVEFGLK	603.351	1204.69	2	35	-777.777	-777.777	-777.777	-777.777	4896.55	18.7256	4890.81	4890.89	4891.54	427.269	1204.69	603.348	1204.68	1205.69	FALSE			-777.777	-777.777	-777.777	1	24.1	C:\Jenny\AVA09\MSQuant\Mascot\AVA09_BLK1_100-26424.htm	1diMet_Nt_L 1diMet_K_L	1	-777.777	-777.777	C:\Jenny\AVA09\MSQuant\RAW\BLK1\ava2648a209ma2-spectrafile.raw		359533	1148.62		603.354	TRUE	603.352	-777.777	-777.777	35		-777.777	4890.81
gi_110758758	376750	SPACER	XP_392490.3 *retinoid and fatty acid binding protein* PREDICTED: similar to Retinoid- and fatty-acid binding protein CG11064-PA isoform 1 [Apis mellifera] MFIXED: MFIXED: MFIXED: MFIXED: MFIXED: MFIXED: MFIXED: MFIXED: MFIXED: MFIXED: MFIXED: MFIXED: MFIXED: MFIXED: MFIXED: MFIXED: MFIXED: MFIXED: MFIXED: MFIXED: MFIXED: MFIXED: MFIXED: MFIXED: MFIXED: MFIXED: MFIXED: MFIXED: MFIXED: MFIXED: MFIX…	GSLDTPFKK	359.551	1075.63	3	30	-777.777	-777.777	-777.777	-777.777	2897.92	17.681	2904.83	2901.2	2899.65	895.392	1075.63	359.551	1075.63	1075.63	FALSE			-777.777	-777.777	-777.777	1	14.9	C:\Jenny\AVA09\MSQuant\Mascot\AVA09_BLK1_100-26424.htm	1diMet_Nt_L 2diMet_K_L	1	-777.777	-777.777	C:\Jenny\AVA09\MSQuant\RAW\BLK1\ava2648a210ma2-spectrafile.raw		656014	991.534		359.55	TRUE	359.55	-777.777	-777.777	30		-777.777	2904.83
gi_110758758	376750	SPACER	XP_392490.3 *retinoid and fatty acid binding protein* PREDICTED: similar to Retinoid- and fatty-acid binding protein CG11064-PA isoform 1 [Apis mellifera] MFIXED: MFIXED: MFIXED: MFIXED: MFIXED: MFIXED: MFIXED: MFIXED: MFIXED: MFIXED: MFIXED: MFIXED: MFIXED: MFIXED: MFIXED: MFIXED: MFIXED: MFIXED: MFIXED: MFIXED: MFIXED: MFIXED: MFIXED: MFIXED: MFIXED: MFIXED: MFIXED: MFIXED: MFIXED: MFIXED: MFIX…	IFANNNAEANK	639.375	1276.74	2	69	-777.777	-777.777	-777.777	-777.777	2424.98	15.4716	2419.73	2426.48	2425.13	1352.47	1276.73	639.373	1276.73	1260.64	FALSE			-777.777	-777.777	-777.777	1	56.3	C:\Jenny\AVA09\MSQuant\Mascot\AVA09_BLK1_100-26424.htm	1diMet_Nt_H 1diMet_K_H	1	-777.777	-777.777	C:\Jenny\AVA09\MSQuant\RAW\BLK1\ava2648a209ma2-spectrafile.raw		304550	1204.58		639.377	TRUE	639.374	-777.777	-777.777	69		-777.777	2419.73
gi_110758758	376750	SPACER	XP_392490.3 *retinoid and fatty acid binding protein* PREDICTED: similar to Retinoid- and fatty-acid binding protein CG11064-PA isoform 1 [Apis mellifera] MFIXED: MFIXED: MFIXED: MFIXED: MFIXED: MFIXED: MFIXED: MFIXED: MFIXED: MFIXED: MFIXED: MFIXED: MFIXED: MFIXED: MFIXED: MFIXED: MFIXED: MFIXED: MFIXED: MFIXED: MFIXED: MFIXED: MFIXED: MFIXED: MFIXED: MFIXED: MFIXED: MFIXED: MFIXED: MFIXED: MFIX…	IFANNNAEANK	635.357	1268.7	2	64	-777.777	-777.777	-777.777	-777.777	2408.28	6.5038	2404.04	2408.14	2409.25	330.348	1268.7	635.355	1268.7	1260.64	FALSE			-777.777	-777.777	-777.777	1	47.5	C:\Jenny\AVA09\MSQuant\Mascot\AVA09_BLK1_100-26424.htm	1diMet_Nt_M 1diMet_K_M	1	-777.777	-777.777	C:\Jenny\AVA09\MSQuant\RAW\BLK1\ava2648a210ma2-spectrafile.raw		46703	1204.58		635.357	TRUE	635.355	-777.777	-777.777	64		-777.777	2404.04
gi_110758758	376750	SPACER	XP_392490.3 *retinoid and fatty acid binding protein* PREDICTED: similar to Retinoid- and fatty-acid binding protein CG11064-PA isoform 1 [Apis mellifera] MFIXED: MFIXED: MFIXED: MFIXED: MFIXED: MFIXED: MFIXED: MFIXED: MFIXED: MFIXED: MFIXED: MFIXED: MFIXED: MFIXED: MFIXED: MFIXED: MFIXED: MFIXED: MFIXED: MFIXED: MFIXED: MFIXED: MFIXED: MFIXED: MFIXED: MFIXED: MFIXED: MFIXED: MFIXED: MFIXED: MFIX…	IFANNNAEANK	635.358	1268.7	2	62	-777.777	-777.777	-777.777	-777.777	2254.67	18.1268	2246.18	2258.89	2260.59	4101.17	1268.7	635.355	1268.7	1260.64	FALSE			-777.777	-777.777	-777.777	1	50	C:\Jenny\AVA09\MSQuant\Mascot\AVA09_BLK1_100-26424.htm	1diMet_Nt_M 1diMet_K_M	1	-777.777	-777.777	C:\Jenny\AVA09\MSQuant\RAW\BLK1\ava2648a206ma2-spectrafile.raw		976033	1204.58		635.357	TRUE	635.354	-777.777	-777.777	62		-777.777	2246.18
gi_110758758	376750	SPACER	XP_392490.3 *retinoid and fatty acid binding protein* PREDICTED: similar to Retinoid- and fatty-acid binding protein CG11064-PA isoform 1 [Apis mellifera] MFIXED: MFIXED: MFIXED: MFIXED: MFIXED: MFIXED: MFIXED: MFIXED: MFIXED: MFIXED: MFIXED: MFIXED: MFIXED: MFIXED: MFIXED: MFIXED: MFIXED: MFIXED: MFIXED: MFIXED: MFIXED: MFIXED: MFIXED: MFIXED: MFIXED: MFIXED: MFIXED: MFIXED: MFIXED: MFIXED: MFIX…	IFANNNAEANK	639.375	1276.74	2	60	-777.777	-777.777	-777.777	-777.777	2895.34	7.47207	2893.16	2896.68	2895.95	754.552	1276.73	639.373	1276.73	1260.64	FALSE			-777.777	-777.777	-777.777	1	33.5	C:\Jenny\AVA09\MSQuant\Mascot\AVA09_BLK1_100-26424.htm	1diMet_Nt_H 1diMet_K_H	1	-777.777	-777.777	C:\Jenny\AVA09\MSQuant\RAW\BLK1\ava2648a207ma2-spectrafile.raw		178985	1204.58		639.375	TRUE	639.372	-777.777	-777.777	60		-777.777	2893.16
gi_110758758	376750	SPACER	XP_392490.3 *retinoid and fatty acid binding protein* PREDICTED: similar to Retinoid- and fatty-acid binding protein CG11064-PA isoform 1 [Apis mellifera] MFIXED: MFIXED: MFIXED: MFIXED: MFIXED: MFIXED: MFIXED: MFIXED: MFIXED: MFIXED: MFIXED: MFIXED: MFIXED: MFIXED: MFIXED: MFIXED: MFIXED: MFIXED: MFIXED: MFIXED: MFIXED: MFIXED: MFIXED: MFIXED: MFIXED: MFIXED: MFIXED: MFIXED: MFIXED: MFIXED: MFIX…	INTALESNPQSFNALLNAK	1055.1	2108.19	2	148	-777.777	-777.777	-777.777	-777.777	4760.9	9.79142	4758.82	4762.11	4764.19	7314.38	2108.17	1055.09	2108.17	2100.13	FALSE			-777.777	-777.777	-777.777	1	144.2	C:\Jenny\AVA09\MSQuant\Mascot\AVA09_BLK1_100-26424.htm	1diMet_Nt_M 1diMet_K_M	1	-777.777	-777.777	C:\Jenny\AVA09\MSQuant\RAW\BLK1\ava2648a210ma2-spectrafile.raw		589805	2044.06		1055.11	TRUE	1055.1	-777.777	-777.777	148		-777.777	4758.82
gi_110758758	376750	SPACER	XP_392490.3 *retinoid and fatty acid binding protein* PREDICTED: similar to Retinoid- and fatty-acid binding protein CG11064-PA isoform 1 [Apis mellifera] MFIXED: MFIXED: MFIXED: MFIXED: MFIXED: MFIXED: MFIXED: MFIXED: MFIXED: MFIXED: MFIXED: MFIXED: MFIXED: MFIXED: MFIXED: MFIXED: MFIXED: MFIXED: MFIXED: MFIXED: MFIXED: MFIXED: MFIXED: MFIXED: MFIXED: MFIXED: MFIXED: MFIXED: MFIXED: MFIXED: MFIX…	INTALESNPQSFNALLNAK	701.052	2100.13	3	57	-777.777	-777.777	-777.777	-777.777	5140.58	21.6855	5133.53	5141.01	5139.97	2902.46	2100.12	701.049	2100.12	2100.12	FALSE			-777.777	-777.777	-777.777	1	44.9	C:\Jenny\AVA09\MSQuant\Mascot\AVA09_BLK1_100-26424.htm	1diMet_Nt_L 1diMet_K_L	1	-777.777	-777.777	C:\Jenny\AVA09\MSQuant\RAW\BLK1\ava2648a207ma2-spectrafile.raw		557646	2044.06		701.053	TRUE	701.05	-777.777	-777.777	57		-777.777	5133.53
gi_110758758	376750	SPACER	XP_392490.3 *retinoid and fatty acid binding protein* PREDICTED: similar to Retinoid- and fatty-acid binding protein CG11064-PA isoform 1 [Apis mellifera] MFIXED: MFIXED: MFIXED: MFIXED: MFIXED: MFIXED: MFIXED: MFIXED: MFIXED: MFIXED: MFIXED: MFIXED: MFIXED: MFIXED: MFIXED: MFIXED: MFIXED: MFIXED: MFIXED: MFIXED: MFIXED: MFIXED: MFIXED: MFIXED: MFIXED: MFIXED: MFIXED: MFIXED: MFIXED: MFIXED: MFIX…	ISYPYDDSSSIDQK	841.428	1680.84	2	97	-777.777	-777.777	-777.777	-777.777	3524.3	16.0719	3523.88	3527.77	3523.17	1519.41	1680.83	841.423	1680.83	1672.78	FALSE			-777.777	-777.777	-777.777	1	87.6	C:\Jenny\AVA09\MSQuant\Mascot\AVA09_BLK1_100-26424.htm	1diMet_Nt_M 1diMet_K_M	1	-777.777	-777.777	C:\Jenny\AVA09\MSQuant\RAW\BLK1\ava2648a208ma2-spectrafile.raw		206263	1616.72		841.428	TRUE	841.423	-777.777	-777.777	97		-777.777	3523.88
gi_110758758	376750	SPACER	XP_392490.3 *retinoid and fatty acid binding protein* PREDICTED: similar to Retinoid- and fatty-acid binding protein CG11064-PA isoform 1 [Apis mellifera] MFIXED: MFIXED: MFIXED: MFIXED: MFIXED: MFIXED: MFIXED: MFIXED: MFIXED: MFIXED: MFIXED: MFIXED: MFIXED: MFIXED: MFIXED: MFIXED: MFIXED: MFIXED: MFIXED: MFIXED: MFIXED: MFIXED: MFIXED: MFIXED: MFIXED: MFIXED: MFIXED: MFIXED: MFIXED: MFIXED: MFIX…	ITESGTEFGNAYK	744.918	1487.82	2	92	-777.777	-777.777	-777.777	-777.777	3585.73	19.8087	3579.41	3590.02	3590.94	3137.48	1487.81	744.914	1487.81	1471.72	FALSE			-777.777	-777.777	-777.777	1	82.8	C:\Jenny\AVA09\MSQuant\Mascot\AVA09_BLK1_100-26424.htm	1diMet_Nt_H 1diMet_K_H	1	-777.777	-777.777	C:\Jenny\AVA09\MSQuant\RAW\BLK1\ava2648a207ma2-spectrafile.raw		513891	1415.66		744.916	TRUE	744.912	-777.777	-777.777	92		-777.777	3579.41
gi_110758758	376750	SPACER	XP_392490.3 *retinoid and fatty acid binding protein* PREDICTED: similar to Retinoid- and fatty-acid binding protein CG11064-PA isoform 1 [Apis mellifera] MFIXED: MFIXED: MFIXED: MFIXED: MFIXED: MFIXED: MFIXED: MFIXED: MFIXED: MFIXED: MFIXED: MFIXED: MFIXED: MFIXED: MFIXED: MFIXED: MFIXED: MFIXED: MFIXED: MFIXED: MFIXED: MFIXED: MFIXED: MFIXED: MFIXED: MFIXED: MFIXED: MFIXED: MFIXED: MFIXED: MFIX…	ITESGTEFGNAYK	740.894	1479.77	2	88	-777.777	-777.777	-777.777	-777.777	3178.37	9.61901	3177.09	3181.19	3181.44	3461.67	1479.77	740.891	1479.77	1471.72	FALSE			-777.777	-777.777	-777.777	1	81.1	C:\Jenny\AVA09\MSQuant\Mascot\AVA09_BLK1_100-26424.htm	1diMet_Nt_M 1diMet_K_M	1	-777.777	-777.777	C:\Jenny\AVA09\MSQuant\RAW\BLK1\ava2648a210ma2-spectrafile.raw		554021	1415.66		740.895	TRUE	740.891	-777.777	-777.777	88		-777.777	3177.09
gi_110758758	376750	SPACER	XP_392490.3 *retinoid and fatty acid binding protein* PREDICTED: similar to Retinoid- and fatty-acid binding protein CG11064-PA isoform 1 [Apis mellifera] MFIXED: MFIXED: MFIXED: MFIXED: MFIXED: MFIXED: MFIXED: MFIXED: MFIXED: MFIXED: MFIXED: MFIXED: MFIXED: MFIXED: MFIXED: MFIXED: MFIXED: MFIXED: MFIXED: MFIXED: MFIXED: MFIXED: MFIXED: MFIXED: MFIXED: MFIXED: MFIXED: MFIXED: MFIXED: MFIXED: MFIX…	ITESGTEFGNAYK	736.869	1471.72	2	74	-777.777	-777.777	-777.777	-777.777	3242.51	14.2107	3237.3	3244.33	3244.8	12360.8	1471.72	736.865	1471.72	1471.72	FALSE			-777.777	-777.777	-777.777	1	62.9	C:\Jenny\AVA09\MSQuant\Mascot\AVA09_BLK1_100-26424.htm	1diMet_Nt_L 1diMet_K_L	1	-777.777	-777.777	C:\Jenny\AVA09\MSQuant\RAW\BLK1\ava2648a209ma2-spectrafile.raw		2.15822e+06	1415.66		736.872	TRUE	736.868	-777.777	-777.777	74		-777.777	3237.3
gi_110758758	376750	SPACER	XP_392490.3 *retinoid and fatty acid binding protein* PREDICTED: similar to Retinoid- and fatty-acid binding protein CG11064-PA isoform 1 [Apis mellifera] MFIXED: MFIXED: MFIXED: MFIXED: MFIXED: MFIXED: MFIXED: MFIXED: MFIXED: MFIXED: MFIXED: MFIXED: MFIXED: MFIXED: MFIXED: MFIXED: MFIXED: MFIXED: MFIXED: MFIXED: MFIXED: MFIXED: MFIXED: MFIXED: MFIXED: MFIXED: MFIXED: MFIXED: MFIXED: MFIXED: MFIX…	ITESGTEFGNAYK	736.873	1471.73	2	67	-777.777	-777.777	-777.777	-777.777	3236.8	16.6685	3229.22	3239.79	3239.56	5117.05	1471.72	736.869	1471.72	1471.72	FALSE			-777.777	-777.777	-777.777	1	61.8	C:\Jenny\AVA09\MSQuant\Mascot\AVA09_BLK1_100-26424.htm	1diMet_Nt_L 1diMet_K_L	1	-777.777	-777.777	C:\Jenny\AVA09\MSQuant\RAW\BLK1\ava2648a208ma2-spectrafile.raw		893833	1415.66		736.871	TRUE	736.868	-777.777	-777.777	67		-777.777	3229.22
gi_110758758	376750	SPACER	XP_392490.3 *retinoid and fatty acid binding protein* PREDICTED: similar to Retinoid- and fatty-acid binding protein CG11064-PA isoform 1 [Apis mellifera] MFIXED: MFIXED: MFIXED: MFIXED: MFIXED: MFIXED: MFIXED: MFIXED: MFIXED: MFIXED: MFIXED: MFIXED: MFIXED: MFIXED: MFIXED: MFIXED: MFIXED: MFIXED: MFIXED: MFIXED: MFIXED: MFIXED: MFIXED: MFIXED: MFIXED: MFIXED: MFIXED: MFIXED: MFIXED: MFIXED: MFIX…	IVVEGSGNLK	540.351	1078.69	2	43	-777.777	-777.777	-777.777	-777.777	3311.11	19.872	3318.62	3313.17	3313.2	4439.66	1078.68	540.349	1078.68	1070.63	FALSE			-777.777	-777.777	-777.777	1	26.2	C:\Jenny\AVA09\MSQuant\Mascot\AVA09_BLK1_100-26424.htm	1diMet_Nt_M 1diMet_K_M	1	-777.777	-777.777	C:\Jenny\AVA09\MSQuant\RAW\BLK1\ava2648a207ma2-spectrafile.raw		1.37414e+06	1014.57		540.351	TRUE	540.349	-777.777	-777.777	43		-777.777	3318.62
gi_110758758	376750	SPACER	XP_392490.3 *retinoid and fatty acid binding protein* PREDICTED: similar to Retinoid- and fatty-acid binding protein CG11064-PA isoform 1 [Apis mellifera] MFIXED: MFIXED: MFIXED: MFIXED: MFIXED: MFIXED: MFIXED: MFIXED: MFIXED: MFIXED: MFIXED: MFIXED: MFIXED: MFIXED: MFIXED: MFIXED: MFIXED: MFIXED: MFIXED: MFIXED: MFIXED: MFIXED: MFIXED: MFIXED: MFIXED: MFIXED: MFIXED: MFIXED: MFIXED: MFIXED: MFIX…	IVVEGSGNLK	536.324	1070.63	2	37	-777.777	-777.777	-777.777	-777.777	2580.64	57.8096	2578.62	2587.25	2587.46	2240.26	1070.63	536.322	1070.63	1070.63	FALSE			-777.777	-777.777	-777.777	1	23.9	C:\Jenny\AVA09\MSQuant\Mascot\AVA09_BLK1_100-26424.htm	1diMet_Nt_L 1diMet_K_L	1	-777.777	-777.777	C:\Jenny\AVA09\MSQuant\RAW\BLK1\ava2648a208ma2-spectrafile.raw		694303	1014.57		536.325	TRUE	536.323	-777.777	-777.777	37		-777.777	2578.62
gi_110758758	376750	SPACER	XP_392490.3 *retinoid and fatty acid binding protein* PREDICTED: similar to Retinoid- and fatty-acid binding protein CG11064-PA isoform 1 [Apis mellifera] MFIXED: MFIXED: MFIXED: MFIXED: MFIXED: MFIXED: MFIXED: MFIXED: MFIXED: MFIXED: MFIXED: MFIXED: MFIXED: MFIXED: MFIXED: MFIXED: MFIXED: MFIXED: MFIXED: MFIXED: MFIXED: MFIXED: MFIXED: MFIXED: MFIXED: MFIXED: MFIXED: MFIXED: MFIXED: MFIXED: MFIX…	IVVEGSGNLK	536.326	1070.64	2	33	-777.777	-777.777	-777.777	-777.777	2878.52	10.9231	2874.54	2880.15	2880.92	3104.95	1070.63	536.325	1070.63	1070.63	FALSE			-777.777	-777.777	-777.777	1	23	C:\Jenny\AVA09\MSQuant\Mascot\AVA09_BLK1_100-26424.htm	1diMet_Nt_L 1diMet_K_L	1	-777.777	-777.777	C:\Jenny\AVA09\MSQuant\RAW\BLK1\ava2648a210ma2-spectrafile.raw		1.02803e+06	1014.57		536.325	TRUE	536.323	-777.777	-777.777	33		-777.777	2874.54
gi_110758758	376750	SPACER	XP_392490.3 *retinoid and fatty acid binding protein* PREDICTED: similar to Retinoid- and fatty-acid binding protein CG11064-PA isoform 1 [Apis mellifera] MFIXED: MFIXED: MFIXED: MFIXED: MFIXED: MFIXED: MFIXED: MFIXED: MFIXED: MFIXED: MFIXED: MFIXED: MFIXED: MFIXED: MFIXED: MFIXED: MFIXED: MFIXED: MFIXED: MFIXED: MFIXED: MFIXED: MFIXED: MFIXED: MFIXED: MFIXED: MFIXED: MFIXED: MFIXED: MFIXED: MFIX…	KASAEAVLK	500.825	999.635	2	33	-777.777	-777.777	-777.777	-777.777	2455.9	4.64967	2456.37	2441.61	2456.66	218.2	999.633	500.824	999.633	999.634	FALSE			-777.777	-777.777	-777.777	1	13	C:\Jenny\AVA09\MSQuant\Mascot\AVA09_BLK1_100-26424.htm	1diMet_Nt_L 2diMet_K_L	1	-777.777	-777.777	C:\Jenny\AVA09\MSQuant\RAW\BLK1\ava2648a210ma2-spectrafile.raw		82351.7	915.539		500.825	TRUE	500.824	-777.777	-777.777	33		-777.777	2456.37
gi_110758758	376750	SPACER	XP_392490.3 *retinoid and fatty acid binding protein* PREDICTED: similar to Retinoid- and fatty-acid binding protein CG11064-PA isoform 1 [Apis mellifera] MFIXED: MFIXED: MFIXED: MFIXED: MFIXED: MFIXED: MFIXED: MFIXED: MFIXED: MFIXED: MFIXED: MFIXED: MFIXED: MFIXED: MFIXED: MFIXED: MFIXED: MFIXED: MFIXED: MFIXED: MFIXED: MFIXED: MFIXED: MFIXED: MFIXED: MFIXED: MFIXED: MFIXED: MFIXED: MFIXED: MFIX…	LAGSMTVQAPGVESGMK	863.976	1725.94	2	128	-777.777	-777.777	-777.777	-777.777	3985.49	11.3505	3984.67	3988.48	3989.39	1975.8	1725.92	863.97	1725.93	1717.88	FALSE			-777.777	-777.777	-777.777	1	118.4	C:\Jenny\AVA09\MSQuant\Mascot\AVA09_BLK1_100-26424.htm	1diMet_Nt_M 1diMet_K_M	1	-777.777	-777.777	C:\Jenny\AVA09\MSQuant\RAW\BLK1\ava2648a207ma2-spectrafile.raw		251057	1661.81		863.98	TRUE	863.974	-777.777	-777.777	128		-777.777	3984.67
gi_110758758	376750	SPACER	XP_392490.3 *retinoid and fatty acid binding protein* PREDICTED: similar to Retinoid- and fatty-acid binding protein CG11064-PA isoform 1 [Apis mellifera] MFIXED: MFIXED: MFIXED: MFIXED: MFIXED: MFIXED: MFIXED: MFIXED: MFIXED: MFIXED: MFIXED: MFIXED: MFIXED: MFIXED: MFIXED: MFIXED: MFIXED: MFIXED: MFIXED: MFIXED: MFIXED: MFIXED: MFIXED: MFIXED: MFIXED: MFIXED: MFIXED: MFIXED: MFIXED: MFIXED: MFIX…	LAGSMTVQAPGVESGMK	863.976	1725.94	2	104	-777.777	-777.777	-777.777	-777.777	3628.33	15.4456	3622.68	3630.5	3631.68	6847.74	1725.92	863.97	1725.93	1717.88	FALSE			-777.777	-777.777	-777.777	1	93.8	C:\Jenny\AVA09\MSQuant\Mascot\AVA09_BLK1_100-26424.htm	1diMet_Nt_M 1diMet_K_M	1	-777.777	-777.777	C:\Jenny\AVA09\MSQuant\RAW\BLK1\ava2648a209ma2-spectrafile.raw		881968	1661.81		863.976	TRUE	863.97	-777.777	-777.777	104		-777.777	3622.68
gi_110758758	376750	SPACER	XP_392490.3 *retinoid and fatty acid binding protein* PREDICTED: similar to Retinoid- and fatty-acid binding protein CG11064-PA isoform 1 [Apis mellifera] MFIXED: MFIXED: MFIXED: MFIXED: MFIXED: MFIXED: MFIXED: MFIXED: MFIXED: MFIXED: MFIXED: MFIXED: MFIXED: MFIXED: MFIXED: MFIXED: MFIXED: MFIXED: MFIXED: MFIXED: MFIXED: MFIXED: MFIXED: MFIXED: MFIXED: MFIXED: MFIXED: MFIXED: MFIXED: MFIXED: MFIX…	LAGSMTVQAPGVESGMK	863.976	1725.94	2	103	-777.777	-777.777	-777.777	-777.777	3674.09	17.0408	3668.44	3676.25	3676.18	4133.41	1725.92	863.971	1725.93	1717.88	FALSE			-777.777	-777.777	-777.777	1	93.2	C:\Jenny\AVA09\MSQuant\Mascot\AVA09_BLK1_100-26424.htm	1diMet_Nt_M 1diMet_K_M	1	-777.777	-777.777	C:\Jenny\AVA09\MSQuant\RAW\BLK1\ava2648a208ma2-spectrafile.raw		497234	1661.81		863.976	TRUE	863.971	-777.777	-777.777	103		-777.777	3668.44
gi_110758758	376750	SPACER	XP_392490.3 *retinoid and fatty acid binding protein* PREDICTED: similar to Retinoid- and fatty-acid binding protein CG11064-PA isoform 1 [Apis mellifera] MFIXED: MFIXED: MFIXED: MFIXED: MFIXED: MFIXED: MFIXED: MFIXED: MFIXED: MFIXED: MFIXED: MFIXED: MFIXED: MFIXED: MFIXED: MFIXED: MFIXED: MFIXED: MFIXED: MFIXED: MFIXED: MFIXED: MFIXED: MFIXED: MFIXED: MFIXED: MFIXED: MFIXED: MFIXED: MFIXED: MFIX…	LAGSMTVQAPGVESGMK	863.976	1725.94	2	85	-777.777	-777.777	-777.777	-777.777	0	0	3565.82	3567.9	3571.37	2674.9	1725.92	863.971	1725.93	1718.87	FALSE			-777.777	-777.777	-777.777	1	72.8	C:\Jenny\AVA09\MSQuant\Mascot\AVA09_BLK1_100-26424.htm	1diMet_Nt_M 1diMet_K_M	1	-777.777	-777.777	C:\Jenny\AVA09\MSQuant\RAW\BLK1\ava2648a210ma2-spectrafile.raw		0	1661.81		863.972	TRUE	863.966	-777.777	-777.777	85		-777.777	3565.82
gi_110758758	376750	SPACER	XP_392490.3 *retinoid and fatty acid binding protein* PREDICTED: similar to Retinoid- and fatty-acid binding protein CG11064-PA isoform 1 [Apis mellifera] MFIXED: MFIXED: MFIXED: MFIXED: MFIXED: MFIXED: MFIXED: MFIXED: MFIXED: MFIXED: MFIXED: MFIXED: MFIXED: MFIXED: MFIXED: MFIXED: MFIXED: MFIXED: MFIXED: MFIXED: MFIXED: MFIXED: MFIXED: MFIXED: MFIXED: MFIXED: MFIXED: MFIXED: MFIXED: MFIXED: MFIX…	LANIAADK	444.311	886.607	2	47	-777.777	-777.777	-777.777	-777.777	2598.65	28.1563	2598.06	2602.78	2604.1	3971.71	886.606	444.31	886.605	870.518	FALSE			-777.777	-777.777	-777.777	1	22.5	C:\Jenny\AVA09\MSQuant\Mascot\AVA09_BLK1_100-26424.htm	1diMet_Nt_H 1diMet_K_H	1	-777.777	-777.777	C:\Jenny\AVA09\MSQuant\RAW\BLK1\ava2648a209ma2-spectrafile.raw		1.97439e+06	814.455		444.312	TRUE	444.311	-777.777	-777.777	47		-777.777	2598.06
gi_110758758	376750	SPACER	XP_392490.3 *retinoid and fatty acid binding protein* PREDICTED: similar to Retinoid- and fatty-acid binding protein CG11064-PA isoform 1 [Apis mellifera] MFIXED: MFIXED: MFIXED: MFIXED: MFIXED: MFIXED: MFIXED: MFIXED: MFIXED: MFIXED: MFIXED: MFIXED: MFIXED: MFIXED: MFIXED: MFIXED: MFIXED: MFIXED: MFIXED: MFIXED: MFIXED: MFIXED: MFIXED: MFIXED: MFIXED: MFIXED: MFIXED: MFIXED: MFIXED: MFIXED: MFIX…	LANIAADK	440.292	878.569	2	42	-777.777	-777.777	-777.777	-777.777	2530.02	18.6828	2528.99	2534.29	2536.41	3018.86	878.568	440.291	878.566	870.518	FALSE			-777.777	-777.777	-777.777	1	23.7	C:\Jenny\AVA09\MSQuant\Mascot\AVA09_BLK1_100-26424.htm	1diMet_Nt_M 1diMet_K_M	1	-777.777	-777.777	C:\Jenny\AVA09\MSQuant\RAW\BLK1\ava2648a206ma2-spectrafile.raw		1.49906e+06	814.455		440.293	TRUE	440.291	-777.777	-777.777	42		-777.777	2528.99
gi_110758758	376750	SPACER	XP_392490.3 *retinoid and fatty acid binding protein* PREDICTED: similar to Retinoid- and fatty-acid binding protein CG11064-PA isoform 1 [Apis mellifera] MFIXED: MFIXED: MFIXED: MFIXED: MFIXED: MFIXED: MFIXED: MFIXED: MFIXED: MFIXED: MFIXED: MFIXED: MFIXED: MFIXED: MFIXED: MFIXED: MFIXED: MFIXED: MFIXED: MFIXED: MFIXED: MFIXED: MFIXED: MFIXED: MFIXED: MFIXED: MFIXED: MFIXED: MFIXED: MFIXED: MFIX…	LANIAADK	444.311	886.608	2	28	-777.777	-777.777	-777.777	-777.777	2577.37	18.198	2574.04	2579.93	2580.44	963.431	886.606	444.31	886.606	870.518	FALSE			-777.777	-777.777	-777.777	1	13.6	C:\Jenny\AVA09\MSQuant\Mascot\AVA09_BLK1_100-26424.htm	1diMet_Nt_H 1diMet_K_H	1	-777.777	-777.777	C:\Jenny\AVA09\MSQuant\RAW\BLK1\ava2648a210ma2-spectrafile.raw		480505	814.455		444.311	TRUE	444.31	-777.777	-777.777	28		-777.777	2574.04
gi_110758758	376750	SPACER	XP_392490.3 *retinoid and fatty acid binding protein* PREDICTED: similar to Retinoid- and fatty-acid binding protein CG11064-PA isoform 1 [Apis mellifera] MFIXED: MFIXED: MFIXED: MFIXED: MFIXED: MFIXED: MFIXED: MFIXED: MFIXED: MFIXED: MFIXED: MFIXED: MFIXED: MFIXED: MFIXED: MFIXED: MFIXED: MFIXED: MFIXED: MFIXED: MFIXED: MFIXED: MFIXED: MFIXED: MFIXED: MFIXED: MFIXED: MFIXED: MFIXED: MFIXED: MFIX…	LDNVDLQLLYK	699.435	1396.86	2	73	-777.777	-777.777	-777.777	-777.777	4803.54	37.6162	4790.05	4793.07	4794.44	1881.9	1396.84	699.432	1396.85	1388.79	FALSE			-777.777	-777.777	-777.777	1	55	C:\Jenny\AVA09\MSQuant\Mascot\AVA09_BLK1_100-26424.htm	1diMet_Nt_M 1diMet_K_M	1	-777.777	-777.777	C:\Jenny\AVA09\MSQuant\RAW\BLK1\ava2648a209ma2-spectrafile.raw		1.90207e+06	1332.73		699.433	TRUE	699.43	-777.777	-777.777	73		-777.777	4790.05
gi_110758758	376750	SPACER	XP_392490.3 *retinoid and fatty acid binding protein* PREDICTED: similar to Retinoid- and fatty-acid binding protein CG11064-PA isoform 1 [Apis mellifera] MFIXED: MFIXED: MFIXED: MFIXED: MFIXED: MFIXED: MFIXED: MFIXED: MFIXED: MFIXED: MFIXED: MFIXED: MFIXED: MFIXED: MFIXED: MFIXED: MFIXED: MFIXED: MFIXED: MFIXED: MFIXED: MFIXED: MFIXED: MFIXED: MFIXED: MFIXED: MFIXED: MFIXED: MFIXED: MFIXED: MFIX…	LDNVDLQLLYK	699.432	1396.85	2	66	-777.777	-777.777	-777.777	-777.777	4778.55	20.3307	4785.54	4780.21	4780	4754.4	1396.84	699.428	1396.84	1388.79	FALSE			-777.777	-777.777	-777.777	1	53.5	C:\Jenny\AVA09\MSQuant\Mascot\AVA09_BLK1_100-26424.htm	1diMet_Nt_M 1diMet_K_M	1	-777.777	-777.777	C:\Jenny\AVA09\MSQuant\RAW\BLK1\ava2648a208ma2-spectrafile.raw		930433	1332.73		699.433	TRUE	699.43	-777.777	-777.777	66		-777.777	4785.54
gi_110758758	376750	SPACER	XP_392490.3 *retinoid and fatty acid binding protein* PREDICTED: similar to Retinoid- and fatty-acid binding protein CG11064-PA isoform 1 [Apis mellifera] MFIXED: MFIXED: MFIXED: MFIXED: MFIXED: MFIXED: MFIXED: MFIXED: MFIXED: MFIXED: MFIXED: MFIXED: MFIXED: MFIXED: MFIXED: MFIXED: MFIXED: MFIXED: MFIXED: MFIXED: MFIXED: MFIXED: MFIXED: MFIXED: MFIXED: MFIXED: MFIXED: MFIXED: MFIXED: MFIXED: MFIX…	LDNVDLQLLYK	695.408	1388.8	2	57	-777.777	-777.777	-777.777	-777.777	5167.7	18.1202	5162.49	5168.34	5169.93	1571.27	1388.79	695.404	1388.79	1388.79	FALSE			-777.777	-777.777	-777.777	1	46.8	C:\Jenny\AVA09\MSQuant\Mascot\AVA09_BLK1_100-26424.htm	1diMet_Nt_L 1diMet_K_L	1	-777.777	-777.777	C:\Jenny\AVA09\MSQuant\RAW\BLK1\ava2648a207ma2-spectrafile.raw		289745	1332.73		695.406	TRUE	695.402	-777.777	-777.777	57		-777.777	5162.49
gi_110758758	376750	SPACER	XP_392490.3 *retinoid and fatty acid binding protein* PREDICTED: similar to Retinoid- and fatty-acid binding protein CG11064-PA isoform 1 [Apis mellifera] MFIXED: MFIXED: MFIXED: MFIXED: MFIXED: MFIXED: MFIXED: MFIXED: MFIXED: MFIXED: MFIXED: MFIXED: MFIXED: MFIXED: MFIXED: MFIXED: MFIXED: MFIXED: MFIXED: MFIXED: MFIXED: MFIXED: MFIXED: MFIXED: MFIXED: MFIXED: MFIXED: MFIXED: MFIXED: MFIXED: MFIX…	LDNVDLQLLYK	699.431	1396.85	2	32	-777.777	-777.777	-777.777	-777.777	5026.14	16.0568	5033.09	5028.11	5032.52	718.949	1396.84	699.427	1396.84	1388.8	FALSE			-777.777	-777.777	-777.777	1	21.6	C:\Jenny\AVA09\MSQuant\Mascot\AVA09_BLK1_100-26424.htm	1diMet_Nt_M 1diMet_K_M	1	-777.777	-777.777	C:\Jenny\AVA09\MSQuant\RAW\BLK1\ava2648a206ma2-spectrafile.raw		89793.2	1332.73		699.431	TRUE	699.427	-777.777	-777.777	32		-777.777	5033.09
gi_110758758	376750	SPACER	XP_392490.3 *retinoid and fatty acid binding protein* PREDICTED: similar to Retinoid- and fatty-acid binding protein CG11064-PA isoform 1 [Apis mellifera] MFIXED: MFIXED: MFIXED: MFIXED: MFIXED: MFIXED: MFIXED: MFIXED: MFIXED: MFIXED: MFIXED: MFIXED: MFIXED: MFIXED: MFIXED: MFIXED: MFIXED: MFIXED: MFIXED: MFIXED: MFIXED: MFIXED: MFIXED: MFIXED: MFIXED: MFIXED: MFIXED: MFIXED: MFIXED: MFIXED: MFIX…	LDVDVPK	425.281	848.548	2	42	-777.777	-777.777	-777.777	-777.777	3240.15	33.9957	3235.77	3233.35	3234.87	1574	848.546	425.28	848.546	840.495	FALSE			-777.777	-777.777	-777.777	1	31.3	C:\Jenny\AVA09\MSQuant\Mascot\AVA09_BLK1_100-26424.htm	1diMet_Nt_M 1diMet_K_M	1	-777.777	-777.777	C:\Jenny\AVA09\MSQuant\RAW\BLK1\ava2648a209ma2-spectrafile.raw		3.81566e+06	784.433		425.281	TRUE	425.28	-777.777	-777.777	42		-777.777	3235.77
gi_110758758	376750	SPACER	XP_392490.3 *retinoid and fatty acid binding protein* PREDICTED: similar to Retinoid- and fatty-acid binding protein CG11064-PA isoform 1 [Apis mellifera] MFIXED: MFIXED: MFIXED: MFIXED: MFIXED: MFIXED: MFIXED: MFIXED: MFIXED: MFIXED: MFIXED: MFIXED: MFIXED: MFIXED: MFIXED: MFIXED: MFIXED: MFIXED: MFIXED: MFIXED: MFIXED: MFIXED: MFIXED: MFIXED: MFIXED: MFIXED: MFIXED: MFIXED: MFIXED: MFIXED: MFIX…	LELVSSLLDSDEK	752.416	1502.82	2	113	-777.777	-777.777	-777.777	-777.777	4927.12	21.5168	4938.66	4930.36	4928.4	10230.2	1502.81	752.412	1502.81	1502.81	FALSE			-777.777	-777.777	-777.777	1	97.2	C:\Jenny\AVA09\MSQuant\Mascot\AVA09_BLK1_100-26424.htm	1diMet_Nt_L 1diMet_K_L	1	-777.777	-777.777	C:\Jenny\AVA09\MSQuant\RAW\BLK1\ava2648a209ma2-spectrafile.raw		1.70887e+06	1446.75		752.417	TRUE	752.413	-777.777	-777.777	113		-777.777	4938.66
gi_110758758	376750	SPACER	XP_392490.3 *retinoid and fatty acid binding protein* PREDICTED: similar to Retinoid- and fatty-acid binding protein CG11064-PA isoform 1 [Apis mellifera] MFIXED: MFIXED: MFIXED: MFIXED: MFIXED: MFIXED: MFIXED: MFIXED: MFIXED: MFIXED: MFIXED: MFIXED: MFIXED: MFIXED: MFIXED: MFIXED: MFIXED: MFIXED: MFIXED: MFIXED: MFIXED: MFIXED: MFIXED: MFIXED: MFIXED: MFIXED: MFIXED: MFIXED: MFIXED: MFIXED: MFIX…	LELVSSLLDSDEK	756.442	1510.87	2	107	-777.777	-777.777	-777.777	-777.777	4945.61	26.9632	4932.76	4947.9	4948	23706.9	1510.86	756.438	1510.86	1502.81	FALSE			-777.777	-777.777	-777.777	1	101.3	C:\Jenny\AVA09\MSQuant\Mascot\AVA09_BLK1_100-26424.htm	1diMet_Nt_M 1diMet_K_M	1	-777.777	-777.777	C:\Jenny\AVA09\MSQuant\RAW\BLK1\ava2648a210ma2-spectrafile.raw		3.95082e+06	1446.75		756.441	TRUE	756.437	-777.777	-777.777	107		-777.777	4932.76
gi_110758758	376750	SPACER	XP_392490.3 *retinoid and fatty acid binding protein* PREDICTED: similar to Retinoid- and fatty-acid binding protein CG11064-PA isoform 1 [Apis mellifera] MFIXED: MFIXED: MFIXED: MFIXED: MFIXED: MFIXED: MFIXED: MFIXED: MFIXED: MFIXED: MFIXED: MFIXED: MFIXED: MFIXED: MFIXED: MFIXED: MFIXED: MFIXED: MFIXED: MFIXED: MFIXED: MFIXED: MFIXED: MFIXED: MFIXED: MFIXED: MFIXED: MFIXED: MFIXED: MFIXED: MFIX…	LELVSSLLDSDEK	760.46	1518.91	2	95	-777.777	-777.777	-777.777	-777.777	5305.23	21.5185	5302.99	5305.86	5307.29	3186.14	1518.9	760.456	1518.9	1502.81	FALSE			-777.777	-777.777	-777.777	1	77.8	C:\Jenny\AVA09\MSQuant\Mascot\AVA09_BLK1_100-26424.htm	1diMet_Nt_H 1diMet_K_H	1	-777.777	-777.777	C:\Jenny\AVA09\MSQuant\RAW\BLK1\ava2648a207ma2-spectrafile.raw		532299	1446.75		760.461	TRUE	760.457	-777.777	-777.777	95		-777.777	5302.99
gi_110758758	376750	SPACER	XP_392490.3 *retinoid and fatty acid binding protein* PREDICTED: similar to Retinoid- and fatty-acid binding protein CG11064-PA isoform 1 [Apis mellifera] MFIXED: MFIXED: MFIXED: MFIXED: MFIXED: MFIXED: MFIXED: MFIXED: MFIXED: MFIXED: MFIXED: MFIXED: MFIXED: MFIXED: MFIXED: MFIXED: MFIXED: MFIXED: MFIXED: MFIXED: MFIXED: MFIXED: MFIXED: MFIXED: MFIXED: MFIXED: MFIXED: MFIXED: MFIXED: MFIXED: MFIX…	LELVSSLLDSDEK	752.415	1502.82	2	92	-777.777	-777.777	-777.777	-777.777	4879.19	27.979	4875.55	4881.78	4883.06	5552.22	1502.81	752.411	1502.81	1502.81	FALSE			-777.777	-777.777	-777.777	1	78.4	C:\Jenny\AVA09\MSQuant\Mascot\AVA09_BLK1_100-26424.htm	1diMet_Nt_L 1diMet_K_L	1	-777.777	-777.777	C:\Jenny\AVA09\MSQuant\RAW\BLK1\ava2648a208ma2-spectrafile.raw		929994	1446.75		752.416	TRUE	752.412	-777.777	-777.777	92		-777.777	4875.55
gi_110758758	376750	SPACER	XP_392490.3 *retinoid and fatty acid binding protein* PREDICTED: similar to Retinoid- and fatty-acid binding protein CG11064-PA isoform 1 [Apis mellifera] MFIXED: MFIXED: MFIXED: MFIXED: MFIXED: MFIXED: MFIXED: MFIXED: MFIXED: MFIXED: MFIXED: MFIXED: MFIXED: MFIXED: MFIXED: MFIXED: MFIXED: MFIXED: MFIXED: MFIXED: MFIXED: MFIXED: MFIXED: MFIXED: MFIXED: MFIXED: MFIXED: MFIXED: MFIXED: MFIXED: MFIX…	LELVSSLLDSDEK	756.431	1510.85	2	45	-777.777	-777.777	-777.777	-777.777	5161.25	17.041	5150.91	5137.77	5156.78	454.292	1510.86	756.426	1510.84	1502.81	FALSE			-777.777	-777.777	-777.777	1	35.5	C:\Jenny\AVA09\MSQuant\Mascot\AVA09_BLK1_100-26424.htm	1diMet_Nt_M 1diMet_K_M	1	-777.777	-777.777	C:\Jenny\AVA09\MSQuant\RAW\BLK1\ava2648a206ma2-spectrafile.raw		196959	1446.75		756.439	TRUE	756.434	-777.777	-777.777	45		-777.777	5150.91
gi_110758758	376750	SPACER	XP_392490.3 *retinoid and fatty acid binding protein* PREDICTED: similar to Retinoid- and fatty-acid binding protein CG11064-PA isoform 1 [Apis mellifera] MFIXED: MFIXED: MFIXED: MFIXED: MFIXED: MFIXED: MFIXED: MFIXED: MFIXED: MFIXED: MFIXED: MFIXED: MFIXED: MFIXED: MFIXED: MFIXED: MFIXED: MFIXED: MFIXED: MFIXED: MFIXED: MFIXED: MFIXED: MFIXED: MFIXED: MFIXED: MFIXED: MFIXED: MFIXED: MFIXED: MFIX…	LFLDALFR	513.819	1025.62	2	30	-777.777	-777.777	-777.777	-777.777	5404.95	14.7469	5401.43	5395.25	5410.46	146.877	1025.62	513.817	1025.62	1021.6	FALSE			-777.777	-777.777	-777.777	1	25.8	C:\Jenny\AVA09\MSQuant\Mascot\AVA09_BLK1_100-26424.htm	1diMet_Nt_M	1	-777.777	-777.777	C:\Jenny\AVA09\MSQuant\RAW\BLK1\ava2648a208ma2-spectrafile.raw		49741	993.565		513.82	TRUE	513.819	-777.777	-777.777	30		-777.777	5401.43
gi_110758758	376750	SPACER	XP_392490.3 *retinoid and fatty acid binding protein* PREDICTED: similar to Retinoid- and fatty-acid binding protein CG11064-PA isoform 1 [Apis mellifera] MFIXED: MFIXED: MFIXED: MFIXED: MFIXED: MFIXED: MFIXED: MFIXED: MFIXED: MFIXED: MFIXED: MFIXED: MFIXED: MFIXED: MFIXED: MFIXED: MFIXED: MFIXED: MFIXED: MFIXED: MFIXED: MFIXED: MFIXED: MFIXED: MFIXED: MFIXED: MFIXED: MFIXED: MFIXED: MFIXED: MFIX…	LGYLGVGQVIGR	632.393	1262.77	2	82	-777.777	-777.777	-777.777	-777.777	4317.11	20.6877	4310.89	4319.65	4315.37	3276.13	1262.76	632.391	1262.77	1258.75	FALSE			-777.777	-777.777	-777.777	1	70.2	C:\Jenny\AVA09\MSQuant\Mascot\AVA09_BLK1_100-26424.htm	1diMet_Nt_M	1	-777.777	-777.777	C:\Jenny\AVA09\MSQuant\RAW\BLK1\ava2648a210ma2-spectrafile.raw		781175	1230.71		632.396	TRUE	632.393	-777.777	-777.777	82		-777.777	4310.89
gi_110758758	376750	SPACER	XP_392490.3 *retinoid and fatty acid binding protein* PREDICTED: similar to Retinoid- and fatty-acid binding protein CG11064-PA isoform 1 [Apis mellifera] MFIXED: MFIXED: MFIXED: MFIXED: MFIXED: MFIXED: MFIXED: MFIXED: MFIXED: MFIXED: MFIXED: MFIXED: MFIXED: MFIXED: MFIXED: MFIXED: MFIXED: MFIXED: MFIXED: MFIXED: MFIXED: MFIXED: MFIXED: MFIXED: MFIXED: MFIXED: MFIXED: MFIXED: MFIXED: MFIXED: MFIX…	LIINSQIDADGAK	711.429	1420.84	2	91	-777.777	-777.777	-777.777	-777.777	3521.21	14.6667	3522.37	3523.25	3523.17	12341	1420.84	711.426	1420.84	1412.79	FALSE			-777.777	-777.777	-777.777	1	76.9	C:\Jenny\AVA09\MSQuant\Mascot\AVA09_BLK1_100-26424.htm	1diMet_Nt_M 1diMet_K_M	1	-777.777	-777.777	C:\Jenny\AVA09\MSQuant\RAW\BLK1\ava2648a208ma2-spectrafile.raw		2.33774e+06	1356.72		711.427	TRUE	711.424	-777.777	-777.777	91		-777.777	3522.37
gi_110758758	376750	SPACER	XP_392490.3 *retinoid and fatty acid binding protein* PREDICTED: similar to Retinoid- and fatty-acid binding protein CG11064-PA isoform 1 [Apis mellifera] MFIXED: MFIXED: MFIXED: MFIXED: MFIXED: MFIXED: MFIXED: MFIXED: MFIXED: MFIXED: MFIXED: MFIXED: MFIXED: MFIXED: MFIXED: MFIXED: MFIXED: MFIXED: MFIXED: MFIXED: MFIXED: MFIXED: MFIXED: MFIXED: MFIXED: MFIXED: MFIXED: MFIXED: MFIXED: MFIXED: MFIX…	LIINSQIDADGAK	715.447	1428.88	2	87	-777.777	-777.777	-777.777	-777.777	3498.29	26.6989	3491.77	3499.96	3501.08	16075.8	1428.88	715.443	1428.87	1412.79	FALSE			-777.777	-777.777	-777.777	1	78.2	C:\Jenny\AVA09\MSQuant\Mascot\AVA09_BLK1_100-26424.htm	1diMet_Nt_H 1diMet_K_H	1	-777.777	-777.777	C:\Jenny\AVA09\MSQuant\RAW\BLK1\ava2648a209ma2-spectrafile.raw		3.04332e+06	1356.72		715.447	TRUE	715.443	-777.777	-777.777	87		-777.777	3491.77
gi_110758758	376750	SPACER	XP_392490.3 *retinoid and fatty acid binding protein* PREDICTED: similar to Retinoid- and fatty-acid binding protein CG11064-PA isoform 1 [Apis mellifera] MFIXED: MFIXED: MFIXED: MFIXED: MFIXED: MFIXED: MFIXED: MFIXED: MFIXED: MFIXED: MFIXED: MFIXED: MFIXED: MFIXED: MFIXED: MFIXED: MFIXED: MFIXED: MFIXED: MFIXED: MFIXED: MFIXED: MFIXED: MFIXED: MFIXED: MFIXED: MFIXED: MFIXED: MFIXED: MFIXED: MFIX…	LIINSQIDADGAK	711.429	1420.84	2	64	-777.777	-777.777	-777.777	-777.777	3738.33	11.8062	3739.97	3742.35	3739.43	458.346	1420.84	711.425	1420.84	1412.79	FALSE			-777.777	-777.777	-777.777	1	53.2	C:\Jenny\AVA09\MSQuant\Mascot\AVA09_BLK1_100-26424.htm	1diMet_Nt_M 1diMet_K_M	1	-777.777	-777.777	C:\Jenny\AVA09\MSQuant\RAW\BLK1\ava2648a206ma2-spectrafile.raw		87034.1	1356.72		711.429	TRUE	711.425	-777.777	-777.777	64		-777.777	3739.97
gi_110758758	376750	SPACER	XP_392490.3 *retinoid and fatty acid binding protein* PREDICTED: similar to Retinoid- and fatty-acid binding protein CG11064-PA isoform 1 [Apis mellifera] MFIXED: MFIXED: MFIXED: MFIXED: MFIXED: MFIXED: MFIXED: MFIXED: MFIXED: MFIXED: MFIXED: MFIXED: MFIXED: MFIXED: MFIXED: MFIXED: MFIXED: MFIXED: MFIXED: MFIXED: MFIXED: MFIXED: MFIXED: MFIXED: MFIXED: MFIXED: MFIXED: MFIXED: MFIXED: MFIXED: MFIX…	LIINSQIDADGAK	715.447	1428.88	2	51	-777.777	-777.777	-777.777	-777.777	3859.38	21.0262	3858.13	3862.41	3864.06	1576.82	1428.88	715.443	1428.87	1412.79	FALSE			-777.777	-777.777	-777.777	1	45.4	C:\Jenny\AVA09\MSQuant\Mascot\AVA09_BLK1_100-26424.htm	1diMet_Nt_H 1diMet_K_H	1	-777.777	-777.777	C:\Jenny\AVA09\MSQuant\RAW\BLK1\ava2648a207ma2-spectrafile.raw		297065	1356.72		715.449	TRUE	715.446	-777.777	-777.777	51		-777.777	3858.13
gi_110758758	376750	SPACER	XP_392490.3 *retinoid and fatty acid binding protein* PREDICTED: similar to Retinoid- and fatty-acid binding protein CG11064-PA isoform 1 [Apis mellifera] MFIXED: MFIXED: MFIXED: MFIXED: MFIXED: MFIXED: MFIXED: MFIXED: MFIXED: MFIXED: MFIXED: MFIXED: MFIXED: MFIXED: MFIXED: MFIXED: MFIXED: MFIXED: MFIXED: MFIXED: MFIXED: MFIXED: MFIXED: MFIXED: MFIXED: MFIXED: MFIXED: MFIXED: MFIXED: MFIXED: MFIX…	LIINSQIDADGAK	707.402	1412.79	2	46	-777.777	-777.777	-777.777	-777.777	3439.96	25.7479	3430.49	3442.79	3444.99	12543.3	1412.79	707.399	1412.78	1412.78	FALSE			-777.777	-777.777	-777.777	1	33.7	C:\Jenny\AVA09\MSQuant\Mascot\AVA09_BLK1_100-26424.htm	1diMet_Nt_L 1diMet_K_L	1	-777.777	-777.777	C:\Jenny\AVA09\MSQuant\RAW\BLK1\ava2648a210ma2-spectrafile.raw		2243221	1356.72		707.402	TRUE	707.399	-777.777	-777.777	46		-777.777	3430.49
gi_110758758	376750	SPACER	XP_392490.3 *retinoid and fatty acid binding protein* PREDICTED: similar to Retinoid- and fatty-acid binding protein CG11064-PA isoform 1 [Apis mellifera] MFIXED: MFIXED: MFIXED: MFIXED: MFIXED: MFIXED: MFIXED: MFIXED: MFIXED: MFIXED: MFIXED: MFIXED: MFIXED: MFIXED: MFIXED: MFIXED: MFIXED: MFIXED: MFIXED: MFIXED: MFIXED: MFIXED: MFIXED: MFIXED: MFIXED: MFIXED: MFIXED: MFIXED: MFIXED: MFIXED: MFIX…	LKYEGELTQK	646.879	1291.74	2	32	-777.777	-777.777	-777.777	-777.777	2901.2	0	2903.56	2904.72	2907.05	1006.94	1291.74	646.876	1291.74	1291.74	TRUE	Charge state is not the expected. Detected:	3. Expected: 2 Deci charge: 2.54	-777.777	-777.777	-777.777	1	20	C:\Jenny\AVA09\MSQuant\Mascot\AVA09_BLK1_100-26424.htm	1diMet_Nt_L 2diMet_K_L	1	-777.777	-777.777	C:\Jenny\AVA09\MSQuant\RAW\BLK1\ava2648a210ma2-spectrafile.raw		208936	1207.64		646.879	TRUE	646.876	-777.777	-777.777	32		-777.777	2903.56
gi_110758758	376750	SPACER	XP_392490.3 *retinoid and fatty acid binding protein* PREDICTED: similar to Retinoid- and fatty-acid binding protein CG11064-PA isoform 1 [Apis mellifera] MFIXED: MFIXED: MFIXED: MFIXED: MFIXED: MFIXED: MFIXED: MFIXED: MFIXED: MFIXED: MFIXED: MFIXED: MFIXED: MFIXED: MFIXED: MFIXED: MFIXED: MFIXED: MFIXED: MFIXED: MFIXED: MFIXED: MFIXED: MFIXED: MFIXED: MFIXED: MFIXED: MFIXED: MFIXED: MFIXED: MFIX…	LLLGLK	356.771	711.527	2	26	-777.777	-777.777	-777.777	-777.777	3606.73	20.1172	3603.84	3610.57	3612.27	1848.66	711.526	356.771	711.527	711.527	FALSE			-777.777	-777.777	-777.777	1	0	C:\Jenny\AVA09\MSQuant\Mascot\AVA09_BLK1_100-26424.htm	1diMet_Nt_L 1diMet_K_L	1	-777.777	-777.777	C:\Jenny\AVA09\MSQuant\RAW\BLK1\ava2648a210ma2-spectrafile.raw		1.28991e+06	655.463		356.771	TRUE	356.771	-777.777	-777.777	26		-777.777	3603.84
gi_110758758	376750	SPACER	XP_392490.3 *retinoid and fatty acid binding protein* PREDICTED: similar to Retinoid- and fatty-acid binding protein CG11064-PA isoform 1 [Apis mellifera] MFIXED: MFIXED: MFIXED: MFIXED: MFIXED: MFIXED: MFIXED: MFIXED: MFIXED: MFIXED: MFIXED: MFIXED: MFIXED: MFIXED: MFIXED: MFIXED: MFIXED: MFIXED: MFIXED: MFIXED: MFIXED: MFIXED: MFIXED: MFIXED: MFIXED: MFIXED: MFIXED: MFIXED: MFIXED: MFIXED: MFIX…	LNMNILDLSPVQLSGSYK	686.061	2055.16	3	53	-777.777	-777.777	-777.777	-777.777	6088.43	14.5832	6082.27	6089.46	6085.16	409.391	2055.15	686.058	2055.15	2047.11	FALSE			-777.777	-777.777	-777.777	1	46.2	C:\Jenny\AVA09\MSQuant\Mascot\AVA09_BLK1_100-26424.htm	1diMet_Nt_M 1diMet_K_M	1	-777.777	-777.777	C:\Jenny\AVA09\MSQuant\RAW\BLK1\ava2648a207ma2-spectrafile.raw		32221.7	1991.04		686.061	TRUE	686.058	-777.777	-777.777	53		-777.777	6082.27
gi_110758758	376750	SPACER	XP_392490.3 *retinoid and fatty acid binding protein* PREDICTED: similar to Retinoid- and fatty-acid binding protein CG11064-PA isoform 1 [Apis mellifera] MFIXED: MFIXED: MFIXED: MFIXED: MFIXED: MFIXED: MFIXED: MFIXED: MFIXED: MFIXED: MFIXED: MFIXED: MFIXED: MFIXED: MFIXED: MFIXED: MFIXED: MFIXED: MFIXED: MFIXED: MFIXED: MFIXED: MFIXED: MFIXED: MFIXED: MFIXED: MFIXED: MFIXED: MFIXED: MFIXED: MFIX…	LNMNILDLSPVQLSGSYK	686.063	2055.17	3	37	-777.777	-777.777	-777.777	-777.777	5712.37	17.8836	5700.99	5713.56	5717.63	3883.99	2055.15	686.06	2055.16	2047.11	FALSE			-777.777	-777.777	-777.777	1	34.5	C:\Jenny\AVA09\MSQuant\Mascot\AVA09_BLK1_100-26424.htm	1diMet_Nt_M 1diMet_K_M	1	-777.777	-777.777	C:\Jenny\AVA09\MSQuant\RAW\BLK1\ava2648a210ma2-spectrafile.raw		785549	1991.04		686.062	TRUE	686.059	-777.777	-777.777	37		-777.777	5700.99
gi_110758758	376750	SPACER	XP_392490.3 *retinoid and fatty acid binding protein* PREDICTED: similar to Retinoid- and fatty-acid binding protein CG11064-PA isoform 1 [Apis mellifera] MFIXED: MFIXED: MFIXED: MFIXED: MFIXED: MFIXED: MFIXED: MFIXED: MFIXED: MFIXED: MFIXED: MFIXED: MFIXED: MFIXED: MFIXED: MFIXED: MFIXED: MFIXED: MFIXED: MFIXED: MFIXED: MFIXED: MFIXED: MFIXED: MFIXED: MFIXED: MFIXED: MFIXED: MFIXED: MFIXED: MFIX…	LQSILNVEK	554.367	1106.72	2	46	-777.777	-777.777	-777.777	-777.777	4035.3	23.9449	4029.22	4030.85	4032.51	1097.28	1106.72	554.365	1106.71	1098.67	FALSE			-777.777	-777.777	-777.777	1	24.5	C:\Jenny\AVA09\MSQuant\Mascot\AVA09_BLK1_100-26424.htm	1diMet_Nt_M 1diMet_K_M	1	-777.777	-777.777	C:\Jenny\AVA09\MSQuant\RAW\BLK1\ava2648a207ma2-spectrafile.raw		870839	1042.6		554.368	TRUE	554.366	-777.777	-777.777	46		-777.777	4029.22
gi_110758758	376750	SPACER	XP_392490.3 *retinoid and fatty acid binding protein* PREDICTED: similar to Retinoid- and fatty-acid binding protein CG11064-PA isoform 1 [Apis mellifera] MFIXED: MFIXED: MFIXED: MFIXED: MFIXED: MFIXED: MFIXED: MFIXED: MFIXED: MFIXED: MFIXED: MFIXED: MFIXED: MFIXED: MFIXED: MFIXED: MFIXED: MFIXED: MFIXED: MFIXED: MFIXED: MFIXED: MFIXED: MFIXED: MFIXED: MFIXED: MFIXED: MFIXED: MFIXED: MFIXED: MFIX…	LQSILNVEK	554.366	1106.72	2	34	-777.777	-777.777	-777.777	-777.777	3603.7	22.7702	3615.26	3609.14	3606.63	9147.27	1106.72	554.365	1106.72	1098.66	FALSE			-777.777	-777.777	-777.777	1	9.4	C:\Jenny\AVA09\MSQuant\Mascot\AVA09_BLK1_100-26424.htm	1diMet_Nt_M 1diMet_K_M	1	-777.777	-777.777	C:\Jenny\AVA09\MSQuant\RAW\BLK1\ava2648a209ma2-spectrafile.raw		2.65265e+06	1042.6		554.366	TRUE	554.365	-777.777	-777.777	34		-777.777	3615.26
gi_110758758	376750	SPACER	XP_392490.3 *retinoid and fatty acid binding protein* PREDICTED: similar to Retinoid- and fatty-acid binding protein CG11064-PA isoform 1 [Apis mellifera] MFIXED: MFIXED: MFIXED: MFIXED: MFIXED: MFIXED: MFIXED: MFIXED: MFIXED: MFIXED: MFIXED: MFIXED: MFIXED: MFIXED: MFIXED: MFIXED: MFIXED: MFIXED: MFIXED: MFIXED: MFIXED: MFIXED: MFIXED: MFIXED: MFIXED: MFIXED: MFIXED: MFIXED: MFIXED: MFIXED: MFIX…	LSTTSDITK	515.318	1028.62	2	58	-777.777	-777.777	-777.777	-777.777	2605.6	11.7469	2598.95	2607.17	2606.92	2378.69	1028.62	515.317	1028.62	1020.57	FALSE			-777.777	-777.777	-777.777	1	45.2	C:\Jenny\AVA09\MSQuant\Mascot\AVA09_BLK1_100-26424.htm	1diMet_Nt_M 1diMet_K_M	1	-777.777	-777.777	C:\Jenny\AVA09\MSQuant\RAW\BLK1\ava2648a209ma2-spectrafile.raw		804348	964.508		515.318	TRUE	515.317	-777.777	-777.777	58		-777.777	2598.95
gi_110758758	376750	SPACER	XP_392490.3 *retinoid and fatty acid binding protein* PREDICTED: similar to Retinoid- and fatty-acid binding protein CG11064-PA isoform 1 [Apis mellifera] MFIXED: MFIXED: MFIXED: MFIXED: MFIXED: MFIXED: MFIXED: MFIXED: MFIXED: MFIXED: MFIXED: MFIXED: MFIXED: MFIXED: MFIXED: MFIXED: MFIXED: MFIXED: MFIXED: MFIXED: MFIXED: MFIXED: MFIXED: MFIXED: MFIXED: MFIXED: MFIXED: MFIXED: MFIXED: MFIXED: MFIX…	LTDAYEAAIR	577.823	1153.63	2	51	-777.777	-777.777	-777.777	-777.777	3299.1	17.7916	3297.96	3300.88	3302.43	2228.17	1153.63	577.821	1153.63	1149.6	FALSE			-777.777	-777.777	-777.777	1	36.8	C:\Jenny\AVA09\MSQuant\Mascot\AVA09_BLK1_100-26424.htm	1diMet_Nt_M	1	-777.777	-777.777	C:\Jenny\AVA09\MSQuant\RAW\BLK1\ava2648a208ma2-spectrafile.raw		601173	1121.57		577.825	TRUE	577.823	-777.777	-777.777	51		-777.777	3297.96
gi_110758758	376750	SPACER	XP_392490.3 *retinoid and fatty acid binding protein* PREDICTED: similar to Retinoid- and fatty-acid binding protein CG11064-PA isoform 1 [Apis mellifera] MFIXED: MFIXED: MFIXED: MFIXED: MFIXED: MFIXED: MFIXED: MFIXED: MFIXED: MFIXED: MFIXED: MFIXED: MFIXED: MFIXED: MFIXED: MFIXED: MFIXED: MFIXED: MFIXED: MFIXED: MFIXED: MFIXED: MFIXED: MFIXED: MFIXED: MFIXED: MFIXED: MFIXED: MFIXED: MFIXED: MFIX…	LTDYEQK	480.78	959.546	2	27	-777.777	-777.777	-777.777	-777.777	2129.27	19.7247	2124.3	2133.96	2129.25	443.604	959.542	480.779	959.543	951.491	FALSE			-777.777	-777.777	-777.777	1	14.2	C:\Jenny\AVA09\MSQuant\Mascot\AVA09_BLK1_100-26424.htm	1diMet_Nt_M 1diMet_K_M	1	-777.777	-777.777	C:\Jenny\AVA09\MSQuant\RAW\BLK1\ava2648a206ma2-spectrafile.raw		173884	895.429		480.778	TRUE	480.777	-777.777	-777.777	27		-777.777	2124.3
gi_110758758	376750	SPACER	XP_392490.3 *retinoid and fatty acid binding protein* PREDICTED: similar to Retinoid- and fatty-acid binding protein CG11064-PA isoform 1 [Apis mellifera] MFIXED: MFIXED: MFIXED: MFIXED: MFIXED: MFIXED: MFIXED: MFIXED: MFIXED: MFIXED: MFIXED: MFIXED: MFIXED: MFIXED: MFIXED: MFIXED: MFIXED: MFIXED: MFIXED: MFIXED: MFIXED: MFIXED: MFIXED: MFIXED: MFIXED: MFIXED: MFIXED: MFIXED: MFIXED: MFIXED: MFIX…	MDVELGTFK	548.292	1094.57	2	58	-777.777	-777.777	-777.777	-777.777	4019.14	23.9803	4020.92	4023.24	4022.57	13105.1	1094.57	548.29	1094.57	1094.57	FALSE			-777.777	-777.777	-777.777	1	36.5	C:\Jenny\AVA09\MSQuant\Mascot\AVA09_BLK1_100-26424.htm	1diMet_Nt_L 1diMet_K_L	1	-777.777	-777.777	C:\Jenny\AVA09\MSQuant\RAW\BLK1\ava2648a210ma2-spectrafile.raw		3878275	1038.51		548.294	TRUE	548.292	-777.777	-777.777	58		-777.777	4020.92
gi_110758758	376750	SPACER	XP_392490.3 *retinoid and fatty acid binding protein* PREDICTED: similar to Retinoid- and fatty-acid binding protein CG11064-PA isoform 1 [Apis mellifera] MFIXED: MFIXED: MFIXED: MFIXED: MFIXED: MFIXED: MFIXED: MFIXED: MFIXED: MFIXED: MFIXED: MFIXED: MFIXED: MFIXED: MFIXED: MFIXED: MFIXED: MFIXED: MFIXED: MFIXED: MFIXED: MFIXED: MFIXED: MFIXED: MFIXED: MFIXED: MFIXED: MFIXED: MFIXED: MFIXED: MFIX…	MDVELGTFK	548.294	1094.57	2	49	-777.777	-777.777	-777.777	-777.777	4108.66	21.6633	4104.1	4111.04	4110.78	1646.08	1094.57	548.292	1094.57	1094.57	FALSE			-777.777	-777.777	-777.777	1	38.8	C:\Jenny\AVA09\MSQuant\Mascot\AVA09_BLK1_100-26424.htm	1diMet_Nt_L 1diMet_K_L	1	-777.777	-777.777	C:\Jenny\AVA09\MSQuant\RAW\BLK1\ava2648a208ma2-spectrafile.raw		518665	1038.51		548.294	TRUE	548.292	-777.777	-777.777	49		-777.777	4104.1
gi_110758758	376750	SPACER	XP_392490.3 *retinoid and fatty acid binding protein* PREDICTED: similar to Retinoid- and fatty-acid binding protein CG11064-PA isoform 1 [Apis mellifera] MFIXED: MFIXED: MFIXED: MFIXED: MFIXED: MFIXED: MFIXED: MFIXED: MFIXED: MFIXED: MFIXED: MFIXED: MFIXED: MFIXED: MFIXED: MFIXED: MFIXED: MFIXED: MFIXED: MFIXED: MFIXED: MFIXED: MFIXED: MFIXED: MFIXED: MFIXED: MFIXED: MFIXED: MFIXED: MFIXED: MFIX…	MDVELGTFK	552.319	1102.62	2	48	-777.777	-777.777	-777.777	-777.777	4094.95	21.3822	4086.71	4098.41	4095.39	4633.35	1102.62	552.318	1102.62	1094.57	FALSE			-777.777	-777.777	-777.777	1	25.4	C:\Jenny\AVA09\MSQuant\Mascot\AVA09_BLK1_100-26424.htm	1diMet_Nt_M 1diMet_K_M	1	-777.777	-777.777	C:\Jenny\AVA09\MSQuant\RAW\BLK1\ava2648a209ma2-spectrafile.raw		1.46817e+06	1038.51		552.319	TRUE	552.317	-777.777	-777.777	48		-777.777	4086.71
gi_110758758	376750	SPACER	XP_392490.3 *retinoid and fatty acid binding protein* PREDICTED: similar to Retinoid- and fatty-acid binding protein CG11064-PA isoform 1 [Apis mellifera] MFIXED: MFIXED: MFIXED: MFIXED: MFIXED: MFIXED: MFIXED: MFIXED: MFIXED: MFIXED: MFIXED: MFIXED: MFIXED: MFIXED: MFIXED: MFIXED: MFIXED: MFIXED: MFIXED: MFIXED: MFIXED: MFIXED: MFIXED: MFIXED: MFIXED: MFIXED: MFIXED: MFIXED: MFIXED: MFIXED: MFIX…	NDIMSVYQK	581.324	1160.63	2	56	-777.777	-777.777	-777.777	-777.777	3354.18	19.6586	3346.27	3357.05	3359.05	9037.39	1160.64	581.322	1160.63	1152.59	FALSE			-777.777	-777.777	-777.777	1	34.8	C:\Jenny\AVA09\MSQuant\Mascot\AVA09_BLK1_100-26424.htm	1diMet_Nt_M 1diMet_K_M	1	-777.777	-777.777	C:\Jenny\AVA09\MSQuant\RAW\BLK1\ava2648a209ma2-spectrafile.raw		2.54345e+06	1096.52		581.328	TRUE	581.326	-777.777	-777.777	56		-777.777	3346.27
gi_110758758	376750	SPACER	XP_392490.3 *retinoid and fatty acid binding protein* PREDICTED: similar to Retinoid- and fatty-acid binding protein CG11064-PA isoform 1 [Apis mellifera] MFIXED: MFIXED: MFIXED: MFIXED: MFIXED: MFIXED: MFIXED: MFIXED: MFIXED: MFIXED: MFIXED: MFIXED: MFIXED: MFIXED: MFIXED: MFIXED: MFIXED: MFIXED: MFIXED: MFIXED: MFIXED: MFIXED: MFIXED: MFIXED: MFIXED: MFIXED: MFIXED: MFIXED: MFIXED: MFIXED: MFIX…	NDIMSVYQK	577.302	1152.59	2	45	-777.777	-777.777	-777.777	-777.777	3289.86	14.9442	3291.92	3291.74	3291.27	7001.67	1152.58	577.3	1152.59	1152.59	FALSE			-777.777	-777.777	-777.777	1	29.9	C:\Jenny\AVA09\MSQuant\Mascot\AVA09_BLK1_100-26424.htm	1diMet_Nt_L 1diMet_K_L	1	-777.777	-777.777	C:\Jenny\AVA09\MSQuant\RAW\BLK1\ava2648a210ma2-spectrafile.raw		1.98178e+06	1096.52		577.302	TRUE	577.3	-777.777	-777.777	45		-777.777	3291.92
gi_110758758	376750	SPACER	XP_392490.3 *retinoid and fatty acid binding protein* PREDICTED: similar to Retinoid- and fatty-acid binding protein CG11064-PA isoform 1 [Apis mellifera] MFIXED: MFIXED: MFIXED: MFIXED: MFIXED: MFIXED: MFIXED: MFIXED: MFIXED: MFIXED: MFIXED: MFIXED: MFIXED: MFIXED: MFIXED: MFIXED: MFIXED: MFIXED: MFIXED: MFIXED: MFIXED: MFIXED: MFIXED: MFIXED: MFIXED: MFIXED: MFIXED: MFIXED: MFIXED: MFIXED: MFIX…	NDIMSVYQK	581.327	1160.64	2	40	-777.777	-777.777	-777.777	-777.777	3330.89	23.0311	3322.52	3333.77	3332.58	2957.86	1160.64	581.325	1160.64	1152.59	FALSE			-777.777	-777.777	-777.777	1	26.9	C:\Jenny\AVA09\MSQuant\Mascot\AVA09_BLK1_100-26424.htm	1diMet_Nt_M 1diMet_K_M	1	-777.777	-777.777	C:\Jenny\AVA09\MSQuant\RAW\BLK1\ava2648a208ma2-spectrafile.raw		840674	1096.52		581.327	TRUE	581.325	-777.777	-777.777	40		-777.777	3322.52
gi_110758758	376750	SPACER	XP_392490.3 *retinoid and fatty acid binding protein* PREDICTED: similar to Retinoid- and fatty-acid binding protein CG11064-PA isoform 1 [Apis mellifera] MFIXED: MFIXED: MFIXED: MFIXED: MFIXED: MFIXED: MFIXED: MFIXED: MFIXED: MFIXED: MFIXED: MFIXED: MFIXED: MFIXED: MFIXED: MFIXED: MFIXED: MFIXED: MFIXED: MFIXED: MFIXED: MFIXED: MFIXED: MFIXED: MFIXED: MFIXED: MFIXED: MFIXED: MFIXED: MFIXED: MFIX…	NFNFLELNTR	652.366	1302.72	2	38	-777.777	-777.777	-777.777	-777.777	4947.44	26.9649	4944.74	4949.67	4951.12	1895.47	1302.71	652.364	1302.71	1294.67	FALSE			-777.777	-777.777	-777.777	1	32.8	C:\Jenny\AVA09\MSQuant\Mascot\AVA09_BLK1_100-26424.htm	1diMet_Nt_H	1	-777.777	-777.777	C:\Jenny\AVA09\MSQuant\RAW\BLK1\ava2648a210ma2-spectrafile.raw		428398	1266.64		652.378	TRUE	652.376	-777.777	-777.777	38		-777.777	4944.74
gi_110758758	376750	SPACER	XP_392490.3 *retinoid and fatty acid binding protein* PREDICTED: similar to Retinoid- and fatty-acid binding protein CG11064-PA isoform 1 [Apis mellifera] MFIXED: MFIXED: MFIXED: MFIXED: MFIXED: MFIXED: MFIXED: MFIXED: MFIXED: MFIXED: MFIXED: MFIXED: MFIXED: MFIXED: MFIXED: MFIXED: MFIXED: MFIXED: MFIXED: MFIXED: MFIXED: MFIXED: MFIXED: MFIXED: MFIXED: MFIXED: MFIXED: MFIXED: MFIXED: MFIXED: MFIX…	NGNDVQISVIGK	654.888	1307.76	2	66	-777.777	-777.777	-777.777	-777.777	4086.01	19.5271	4090.77	4089.27	4088.41	1802.64	1307.75	654.885	1307.75	1299.71	FALSE			-777.777	-777.777	-777.777	1	0.1	C:\Jenny\AVA09\MSQuant\Mascot\AVA09_BLK1_100-26424.htm	1diMet_Nt_M 1diMet_K_M	1	-777.777	-777.777	C:\Jenny\AVA09\MSQuant\RAW\BLK1\ava2648a207ma2-spectrafile.raw		406121	1242.66		654.889	TRUE	654.886	-777.777	-777.777	66		-777.777	4090.77
gi_110758758	376750	SPACER	XP_392490.3 *retinoid and fatty acid binding protein* PREDICTED: similar to Retinoid- and fatty-acid binding protein CG11064-PA isoform 1 [Apis mellifera] MFIXED: MFIXED: MFIXED: MFIXED: MFIXED: MFIXED: MFIXED: MFIXED: MFIXED: MFIXED: MFIXED: MFIXED: MFIXED: MFIXED: MFIXED: MFIXED: MFIXED: MFIXED: MFIXED: MFIXED: MFIXED: MFIXED: MFIXED: MFIXED: MFIXED: MFIXED: MFIXED: MFIXED: MFIXED: MFIXED: MFIX…	NGNDVQISVIGK	654.396	1306.78	2	59	-777.777	-777.777	-777.777	-777.777	3371.74	17.655	3361.21	3374.71	3375.63	7210.18	1306.77	654.393	1306.77	1298.72	FALSE			-777.777	-777.777	-777.777	1	55.6	C:\Jenny\AVA09\MSQuant\Mascot\AVA09_BLK1_100-26424.htm	1diMet_Nt_M 1diMet_K_M	1	-777.777	-777.777	C:\Jenny\AVA09\MSQuant\RAW\BLK1\ava2648a208ma2-spectrafile.raw		1.60578e+06	1242.66		654.396	TRUE	654.393	-777.777	-777.777	59		-777.777	3361.21
gi_110758758	376750	SPACER	XP_392490.3 *retinoid and fatty acid binding protein* PREDICTED: similar to Retinoid- and fatty-acid binding protein CG11064-PA isoform 1 [Apis mellifera] MFIXED: MFIXED: MFIXED: MFIXED: MFIXED: MFIXED: MFIXED: MFIXED: MFIXED: MFIXED: MFIXED: MFIXED: MFIXED: MFIXED: MFIXED: MFIXED: MFIXED: MFIXED: MFIXED: MFIXED: MFIXED: MFIXED: MFIXED: MFIXED: MFIXED: MFIXED: MFIXED: MFIXED: MFIXED: MFIXED: MFIX…	NGNDVQISVIGK	654.394	1306.77	2	54	-777.777	-777.777	-777.777	-777.777	3309.76	7.92931	3308.75	3309.65	3310.87	2177.36	1306.77	654.391	1306.77	1298.72	FALSE			-777.777	-777.777	-777.777	1	48.4	C:\Jenny\AVA09\MSQuant\Mascot\AVA09_BLK1_100-26424.htm	1diMet_Nt_M 1diMet_K_M	1	-777.777	-777.777	C:\Jenny\AVA09\MSQuant\RAW\BLK1\ava2648a210ma2-spectrafile.raw		483784	1242.66		654.394	TRUE	654.391	-777.777	-777.777	54		-777.777	3308.75
gi_110758758	376750	SPACER	XP_392490.3 *retinoid and fatty acid binding protein* PREDICTED: similar to Retinoid- and fatty-acid binding protein CG11064-PA isoform 1 [Apis mellifera] MFIXED: MFIXED: MFIXED: MFIXED: MFIXED: MFIXED: MFIXED: MFIXED: MFIXED: MFIXED: MFIXED: MFIXED: MFIXED: MFIXED: MFIXED: MFIXED: MFIXED: MFIXED: MFIXED: MFIXED: MFIXED: MFIXED: MFIXED: MFIXED: MFIXED: MFIXED: MFIXED: MFIXED: MFIXED: MFIXED: MFIX…	NGNDVQISVIGK	654.394	1306.77	2	33	-777.777	-777.777	-777.777	-777.777	3374.1	14.5206	3365.96	3375.59	3376.48	13499.8	1306.77	654.392	1306.77	1298.72	FALSE			-777.777	-777.777	-777.777	1	28.2	C:\Jenny\AVA09\MSQuant\Mascot\AVA09_BLK1_100-26424.htm	1diMet_Nt_M 1diMet_K_M	1	-777.777	-777.777	C:\Jenny\AVA09\MSQuant\RAW\BLK1\ava2648a209ma2-spectrafile.raw		3.02569e+06	1242.66		654.394	TRUE	654.391	-777.777	-777.777	33		-777.777	3365.96
gi_110758758	376750	SPACER	XP_392490.3 *retinoid and fatty acid binding protein* PREDICTED: similar to Retinoid- and fatty-acid binding protein CG11064-PA isoform 1 [Apis mellifera] MFIXED: MFIXED: MFIXED: MFIXED: MFIXED: MFIXED: MFIXED: MFIXED: MFIXED: MFIXED: MFIXED: MFIXED: MFIXED: MFIXED: MFIXED: MFIXED: MFIXED: MFIXED: MFIXED: MFIXED: MFIXED: MFIXED: MFIXED: MFIXED: MFIXED: MFIXED: MFIXED: MFIXED: MFIXED: MFIXED: MFIX…	NILEVVDK	497.327	992.64	2	42	-777.777	-777.777	-777.777	-777.777	3915.18	15.763	3902.79	3920.56	3918.27	1837.23	992.636	497.326	992.637	984.589	FALSE			-777.777	-777.777	-777.777	1	16.2	C:\Jenny\AVA09\MSQuant\Mascot\AVA09_BLK1_100-26424.htm	1diMet_Nt_M 1diMet_K_M	1	-777.777	-777.777	C:\Jenny\AVA09\MSQuant\RAW\BLK1\ava2648a208ma2-spectrafile.raw		669977	928.523		497.328	TRUE	497.327	-777.777	-777.777	42		-777.777	3902.79
gi_110758758	376750	SPACER	XP_392490.3 *retinoid and fatty acid binding protein* PREDICTED: similar to Retinoid- and fatty-acid binding protein CG11064-PA isoform 1 [Apis mellifera] MFIXED: MFIXED: MFIXED: MFIXED: MFIXED: MFIXED: MFIXED: MFIXED: MFIXED: MFIXED: MFIXED: MFIXED: MFIXED: MFIXED: MFIXED: MFIXED: MFIXED: MFIXED: MFIXED: MFIXED: MFIXED: MFIXED: MFIXED: MFIXED: MFIXED: MFIXED: MFIXED: MFIXED: MFIXED: MFIXED: MFIX…	NILEVVDK	497.327	992.639	2	34	-777.777	-777.777	-777.777	-777.777	3811.2	14.918	3800.05	3817.48	3816.04	15604.1	992.636	497.326	992.637	984.586	FALSE			-777.777	-777.777	-777.777	1	14.6	C:\Jenny\AVA09\MSQuant\Mascot\AVA09_BLK1_100-26424.htm	1diMet_Nt_M 1diMet_K_M	1	-777.777	-777.777	C:\Jenny\AVA09\MSQuant\RAW\BLK1\ava2648a210ma2-spectrafile.raw		6.05929e+06	928.523		497.327	TRUE	497.326	-777.777	-777.777	34		-777.777	3800.05
gi_110758758	376750	SPACER	XP_392490.3 *retinoid and fatty acid binding protein* PREDICTED: similar to Retinoid- and fatty-acid binding protein CG11064-PA isoform 1 [Apis mellifera] MFIXED: MFIXED: MFIXED: MFIXED: MFIXED: MFIXED: MFIXED: MFIXED: MFIXED: MFIXED: MFIXED: MFIXED: MFIXED: MFIXED: MFIXED: MFIXED: MFIXED: MFIXED: MFIXED: MFIXED: MFIXED: MFIXED: MFIXED: MFIXED: MFIXED: MFIXED: MFIXED: MFIXED: MFIXED: MFIXED: MFIX…	NILEVVDK	497.327	992.64	2	34	-777.777	-777.777	-777.777	-777.777	4361.78	13.8186	4352.26	4365.26	4362.72	1020.12	992.636	497.326	992.637	984.587	FALSE			-777.777	-777.777	-777.777	1	14.5	C:\Jenny\AVA09\MSQuant\Mascot\AVA09_BLK1_100-26424.htm	1diMet_Nt_M 1diMet_K_M	1	-777.777	-777.777	C:\Jenny\AVA09\MSQuant\RAW\BLK1\ava2648a207ma2-spectrafile.raw		398710	928.523		497.327	TRUE	497.326	-777.777	-777.777	34		-777.777	4352.26
gi_110758758	376750	SPACER	XP_392490.3 *retinoid and fatty acid binding protein* PREDICTED: similar to Retinoid- and fatty-acid binding protein CG11064-PA isoform 1 [Apis mellifera] MFIXED: MFIXED: MFIXED: MFIXED: MFIXED: MFIXED: MFIXED: MFIXED: MFIXED: MFIXED: MFIXED: MFIXED: MFIXED: MFIXED: MFIXED: MFIXED: MFIXED: MFIXED: MFIXED: MFIXED: MFIXED: MFIXED: MFIXED: MFIXED: MFIXED: MFIXED: MFIXED: MFIXED: MFIXED: MFIXED: MFIX…	NIVAYDQDNVYTFADSK	1014.02	2026.03	2	111	-777.777	-777.777	-777.777	-777.777	4383.2	17.5002	4379.92	4387.72	4384.59	7081.01	2026.01	1014.01	2026.02	2017.97	FALSE			-777.777	-777.777	-777.777	1	105.8	C:\Jenny\AVA09\MSQuant\Mascot\AVA09_BLK1_100-26424.htm	1diMet_Nt_M 1diMet_K_M	1	-777.777	-777.777	C:\Jenny\AVA09\MSQuant\RAW\BLK1\ava2648a210ma2-spectrafile.raw		663742	1961.9		1014.03	TRUE	1014.02	-777.777	-777.777	111		-777.777	4379.92
gi_110758758	376750	SPACER	XP_392490.3 *retinoid and fatty acid binding protein* PREDICTED: similar to Retinoid- and fatty-acid binding protein CG11064-PA isoform 1 [Apis mellifera] MFIXED: MFIXED: MFIXED: MFIXED: MFIXED: MFIXED: MFIXED: MFIXED: MFIXED: MFIXED: MFIXED: MFIXED: MFIXED: MFIXED: MFIXED: MFIXED: MFIXED: MFIXED: MFIXED: MFIXED: MFIXED: MFIXED: MFIXED: MFIXED: MFIXED: MFIXED: MFIXED: MFIXED: MFIXED: MFIXED: MFIX…	NIVTGSTSYK	567.337	1132.66	2	53	-777.777	-777.777	-777.777	-777.777	2727.47	13.3138	2720.42	2730.32	2730.23	1604.92	1132.66	567.335	1132.66	1124.61	FALSE			-777.777	-777.777	-777.777	1	47.5	C:\Jenny\AVA09\MSQuant\Mascot\AVA09_BLK1_100-26424.htm	1diMet_Nt_M 1diMet_K_M	1	-777.777	-777.777	C:\Jenny\AVA09\MSQuant\RAW\BLK1\ava2648a210ma2-spectrafile.raw		479402	1068.55		567.337	TRUE	567.335	-777.777	-777.777	53		-777.777	2720.42
gi_110758758	376750	SPACER	XP_392490.3 *retinoid and fatty acid binding protein* PREDICTED: similar to Retinoid- and fatty-acid binding protein CG11064-PA isoform 1 [Apis mellifera] MFIXED: MFIXED: MFIXED: MFIXED: MFIXED: MFIXED: MFIXED: MFIXED: MFIXED: MFIXED: MFIXED: MFIXED: MFIXED: MFIXED: MFIXED: MFIXED: MFIXED: MFIXED: MFIXED: MFIXED: MFIXED: MFIXED: MFIXED: MFIXED: MFIXED: MFIXED: MFIXED: MFIXED: MFIXED: MFIXED: MFIX…	NIVTGSTSYK	567.338	1132.66	2	43	-777.777	-777.777	-777.777	-777.777	2754.91	24.1217	2745.05	2748.18	2749.32	1945.77	1132.66	567.337	1132.66	1124.6	FALSE			-777.777	-777.777	-777.777	1	36.4	C:\Jenny\AVA09\MSQuant\Mascot\AVA09_BLK1_100-26424.htm	1diMet_Nt_M 1diMet_K_M	1	-777.777	-777.777	C:\Jenny\AVA09\MSQuant\RAW\BLK1\ava2648a209ma2-spectrafile.raw		2.35198e+06	1068.55		567.337	TRUE	567.335	-777.777	-777.777	43		-777.777	2745.05
gi_110758758	376750	SPACER	XP_392490.3 *retinoid and fatty acid binding protein* PREDICTED: similar to Retinoid- and fatty-acid binding protein CG11064-PA isoform 1 [Apis mellifera] MFIXED: MFIXED: MFIXED: MFIXED: MFIXED: MFIXED: MFIXED: MFIXED: MFIXED: MFIXED: MFIXED: MFIXED: MFIXED: MFIXED: MFIXED: MFIXED: MFIXED: MFIXED: MFIXED: MFIXED: MFIXED: MFIXED: MFIXED: MFIXED: MFIXED: MFIXED: MFIXED: MFIXED: MFIXED: MFIXED: MFIX…	NIVTGSTSYK	563.312	1124.61	2	37	-777.777	-777.777	-777.777	-777.777	2801.74	21.9363	2817.61	2816.46	2816.05	701.893	1124.61	563.31	1124.61	1124.6	FALSE			-777.777	-777.777	-777.777	1	33.8	C:\Jenny\AVA09\MSQuant\Mascot\AVA09_BLK1_100-26424.htm	1diMet_Nt_L 1diMet_K_L	1	-777.777	-777.777	C:\Jenny\AVA09\MSQuant\RAW\BLK1\ava2648a206ma2-spectrafile.raw		611982	1068.55		563.311	TRUE	563.309	-777.777	-777.777	37		-777.777	2817.61
gi_110758758	376750	SPACER	XP_392490.3 *retinoid and fatty acid binding protein* PREDICTED: similar to Retinoid- and fatty-acid binding protein CG11064-PA isoform 1 [Apis mellifera] MFIXED: MFIXED: MFIXED: MFIXED: MFIXED: MFIXED: MFIXED: MFIXED: MFIXED: MFIXED: MFIXED: MFIXED: MFIXED: MFIXED: MFIXED: MFIXED: MFIXED: MFIXED: MFIXED: MFIXED: MFIXED: MFIXED: MFIXED: MFIXED: MFIXED: MFIXED: MFIXED: MFIXED: MFIXED: MFIXED: MFIX…	NLEGPSEGK	493.762	985.509	2	32	-777.777	-777.777	-777.777	-777.777	2036.09	24.6549	2031.47	2038.55	2039.27	392.924	985.508	493.76	985.506	985.508	FALSE			-777.777	-777.777	-777.777	1	20.1	C:\Jenny\AVA09\MSQuant\Mascot\AVA09_BLK1_100-26424.htm	1diMet_Nt_L 1diMet_K_L	1	-777.777	-777.777	C:\Jenny\AVA09\MSQuant\RAW\BLK1\ava2648a206ma2-spectrafile.raw		153881	929.445		493.763	TRUE	493.761	-777.777	-777.777	32		-777.777	2031.47
gi_110758758	376750	SPACER	XP_392490.3 *retinoid and fatty acid binding protein* PREDICTED: similar to Retinoid- and fatty-acid binding protein CG11064-PA isoform 1 [Apis mellifera] MFIXED: MFIXED: MFIXED: MFIXED: MFIXED: MFIXED: MFIXED: MFIXED: MFIXED: MFIXED: MFIXED: MFIXED: MFIXED: MFIXED: MFIXED: MFIXED: MFIXED: MFIXED: MFIXED: MFIXED: MFIXED: MFIXED: MFIXED: MFIXED: MFIXED: MFIXED: MFIXED: MFIXED: MFIXED: MFIXED: MFIX…	NSLSLSGETK	550.327	1098.64	2	40	-777.777	-777.777	-777.777	-777.777	2764.61	17.3995	2768.64	2767.43	2767.78	4294.94	1098.64	550.326	1098.64	1090.59	FALSE			-777.777	-777.777	-777.777	1	31.2	C:\Jenny\AVA09\MSQuant\Mascot\AVA09_BLK1_100-26424.htm	1diMet_Nt_M 1diMet_K_M	1	-777.777	-777.777	C:\Jenny\AVA09\MSQuant\RAW\BLK1\ava2648a209ma2-spectrafile.raw		1.27499e+06	1034.52		550.327	TRUE	550.326	-777.777	-777.777	40		-777.777	2768.64
gi_110758758	376750	SPACER	XP_392490.3 *retinoid and fatty acid binding protein* PREDICTED: similar to Retinoid- and fatty-acid binding protein CG11064-PA isoform 1 [Apis mellifera] MFIXED: MFIXED: MFIXED: MFIXED: MFIXED: MFIXED: MFIXED: MFIXED: MFIXED: MFIXED: MFIXED: MFIXED: MFIXED: MFIXED: MFIXED: MFIXED: MFIXED: MFIXED: MFIXED: MFIXED: MFIXED: MFIXED: MFIXED: MFIXED: MFIXED: MFIXED: MFIXED: MFIXED: MFIXED: MFIXED: MFIX…	NYLTANGQYSYQNGK	893.457	1784.9	2	59	-777.777	-777.777	-777.777	-777.777	0	0	3731.1	3711.03	3734.4	587.231	1784.88	893.451	1784.89	1777.84	FALSE			-777.777	-777.777	-777.777	1	12.2	C:\Jenny\AVA09\MSQuant\Mascot\AVA09_BLK1_100-26424.htm	1diMet_Nt_M 1diMet_K_M	1	-777.777	-777.777	C:\Jenny\AVA09\MSQuant\RAW\BLK1\ava2648a207ma2-spectrafile.raw		0	1719.79		893.455	TRUE	893.449	-777.777	-777.777	59		-777.777	3731.1
gi_110758758	376750	SPACER	XP_392490.3 *retinoid and fatty acid binding protein* PREDICTED: similar to Retinoid- and fatty-acid binding protein CG11064-PA isoform 1 [Apis mellifera] MFIXED: MFIXED: MFIXED: MFIXED: MFIXED: MFIXED: MFIXED: MFIXED: MFIXED: MFIXED: MFIXED: MFIXED: MFIXED: MFIXED: MFIXED: MFIXED: MFIXED: MFIXED: MFIXED: MFIXED: MFIXED: MFIXED: MFIXED: MFIXED: MFIXED: MFIXED: MFIXED: MFIXED: MFIXED: MFIXED: MFIX…	QAVNSMYPK	555.335	1108.65	2	56	-777.777	-777.777	-777.777	-777.777	2733.67	12.2415	2732.52	2734.75	2733.82	1380.52	1108.65	555.333	1108.65	1092.56	FALSE			-777.777	-777.777	-777.777	1	46.4	C:\Jenny\AVA09\MSQuant\Mascot\AVA09_BLK1_100-26424.htm	1diMet_Nt_H 1diMet_K_H	1	-777.777	-777.777	C:\Jenny\AVA09\MSQuant\RAW\BLK1\ava2648a209ma2-spectrafile.raw		410521	1036.5		555.333	TRUE	555.331	-777.777	-777.777	56		-777.777	2732.52
gi_110758758	376750	SPACER	XP_392490.3 *retinoid and fatty acid binding protein* PREDICTED: similar to Retinoid- and fatty-acid binding protein CG11064-PA isoform 1 [Apis mellifera] MFIXED: MFIXED: MFIXED: MFIXED: MFIXED: MFIXED: MFIXED: MFIXED: MFIXED: MFIXED: MFIXED: MFIXED: MFIXED: MFIXED: MFIXED: MFIXED: MFIXED: MFIXED: MFIXED: MFIXED: MFIXED: MFIXED: MFIXED: MFIXED: MFIXED: MFIXED: MFIXED: MFIXED: MFIXED: MFIXED: MFIX…	SATLVLDGQYGSK	701.907	1401.8	2	58	-777.777	-777.777	-777.777	-777.777	3434.06	13.1097	3429.08	3434.66	3438.82	3357.83	1401.8	701.904	1401.79	1393.74	FALSE			-777.777	-777.777	-777.777	1	48.3	C:\Jenny\AVA09\MSQuant\Mascot\AVA09_BLK1_100-26424.htm	1diMet_Nt_M 1diMet_K_M	1	-777.777	-777.777	C:\Jenny\AVA09\MSQuant\RAW\BLK1\ava2648a210ma2-spectrafile.raw		653349	1337.68		701.907	TRUE	701.904	-777.777	-777.777	58		-777.777	3429.08
gi_110758758	376750	SPACER	XP_392490.3 *retinoid and fatty acid binding protein* PREDICTED: similar to Retinoid- and fatty-acid binding protein CG11064-PA isoform 1 [Apis mellifera] MFIXED: MFIXED: MFIXED: MFIXED: MFIXED: MFIXED: MFIXED: MFIXED: MFIXED: MFIXED: MFIXED: MFIXED: MFIXED: MFIXED: MFIXED: MFIXED: MFIXED: MFIXED: MFIXED: MFIXED: MFIXED: MFIXED: MFIXED: MFIXED: MFIXED: MFIXED: MFIXED: MFIXED: MFIXED: MFIXED: MFIX…	SATLVLDGQYGSK	697.886	1393.76	2	46	-777.777	-777.777	-777.777	-777.777	3888.88	12.7193	3887.63	3889.74	3890.18	1948.32	1393.75	697.883	1393.75	1393.75	FALSE			-777.777	-777.777	-777.777	1	30.6	C:\Jenny\AVA09\MSQuant\Mascot\AVA09_BLK1_100-26424.htm	1diMet_Nt_L 1diMet_K_L	1	-777.777	-777.777	C:\Jenny\AVA09\MSQuant\RAW\BLK1\ava2648a207ma2-spectrafile.raw		377283	1337.68		697.884	TRUE	697.88	-777.777	-777.777	46		-777.777	3887.63
gi_110758758	376750	SPACER	XP_392490.3 *retinoid and fatty acid binding protein* PREDICTED: similar to Retinoid- and fatty-acid binding protein CG11064-PA isoform 1 [Apis mellifera] MFIXED: MFIXED: MFIXED: MFIXED: MFIXED: MFIXED: MFIXED: MFIXED: MFIXED: MFIXED: MFIXED: MFIXED: MFIXED: MFIXED: MFIXED: MFIXED: MFIXED: MFIXED: MFIXED: MFIXED: MFIXED: MFIXED: MFIXED: MFIXED: MFIXED: MFIXED: MFIXED: MFIXED: MFIXED: MFIXED: MFIX…	SATLVLDGQYGSK	697.887	1393.76	2	41	-777.777	-777.777	-777.777	-777.777	3772.08	8.94621	3775.39	3773.1	3771.65	478.087	1393.75	697.883	1393.75	1393.74	FALSE			-777.777	-777.777	-777.777	1	27.2	C:\Jenny\AVA09\MSQuant\Mascot\AVA09_BLK1_100-26424.htm	1diMet_Nt_L 1diMet_K_L	1	-777.777	-777.777	C:\Jenny\AVA09\MSQuant\RAW\BLK1\ava2648a206ma2-spectrafile.raw		94608.1	1337.68		697.883	TRUE	697.88	-777.777	-777.777	41		-777.777	3775.39
gi_110758758	376750	SPACER	XP_392490.3 *retinoid and fatty acid binding protein* PREDICTED: similar to Retinoid- and fatty-acid binding protein CG11064-PA isoform 1 [Apis mellifera] MFIXED: MFIXED: MFIXED: MFIXED: MFIXED: MFIXED: MFIXED: MFIXED: MFIXED: MFIXED: MFIXED: MFIXED: MFIXED: MFIXED: MFIXED: MFIXED: MFIXED: MFIXED: MFIXED: MFIXED: MFIXED: MFIXED: MFIXED: MFIXED: MFIXED: MFIXED: MFIXED: MFIXED: MFIXED: MFIXED: MFIX…	SATLVLDGQYGSK	697.886	1393.76	2	34	-777.777	-777.777	-777.777	-777.777	3526.64	17.06	3520.93	3528.68	3530.37	4116.35	1393.75	697.883	1393.75	1393.75	FALSE			-777.777	-777.777	-777.777	1	25.3	C:\Jenny\AVA09\MSQuant\Mascot\AVA09_BLK1_100-26424.htm	1diMet_Nt_L 1diMet_K_L	1	-777.777	-777.777	C:\Jenny\AVA09\MSQuant\RAW\BLK1\ava2648a208ma2-spectrafile.raw		793772	1337.68		697.884	TRUE	697.88	-777.777	-777.777	34		-777.777	3520.93
gi_110758758	376750	SPACER	XP_392490.3 *retinoid and fatty acid binding protein* PREDICTED: similar to Retinoid- and fatty-acid binding protein CG11064-PA isoform 1 [Apis mellifera] MFIXED: MFIXED: MFIXED: MFIXED: MFIXED: MFIXED: MFIXED: MFIXED: MFIXED: MFIXED: MFIXED: MFIXED: MFIXED: MFIXED: MFIXED: MFIXED: MFIXED: MFIXED: MFIXED: MFIXED: MFIXED: MFIXED: MFIXED: MFIXED: MFIXED: MFIXED: MFIXED: MFIXED: MFIXED: MFIXED: MFIX…	SDNVYLPSVATVTLK	836.002	1669.99	2	92	-777.777	-777.777	-777.777	-777.777	4694.53	56.5984	4672.03	4665.47	4671.14	1097.53	1669.97	835.997	1669.98	1661.93	FALSE			-777.777	-777.777	-777.777	1	86.8	C:\Jenny\AVA09\MSQuant\Mascot\AVA09_BLK1_100-26424.htm	1diMet_Nt_M 1diMet_K_M	1	-777.777	-777.777	C:\Jenny\AVA09\MSQuant\RAW\BLK1\ava2648a209ma2-spectrafile.raw		1.04056e+06	1605.86		836.002	TRUE	835.997	-777.777	-777.777	92		-777.777	4672.03
gi_110758758	376750	SPACER	XP_392490.3 *retinoid and fatty acid binding protein* PREDICTED: similar to Retinoid- and fatty-acid binding protein CG11064-PA isoform 1 [Apis mellifera] MFIXED: MFIXED: MFIXED: MFIXED: MFIXED: MFIXED: MFIXED: MFIXED: MFIXED: MFIXED: MFIXED: MFIXED: MFIXED: MFIXED: MFIXED: MFIXED: MFIXED: MFIXED: MFIXED: MFIXED: MFIXED: MFIXED: MFIXED: MFIXED: MFIXED: MFIXED: MFIXED: MFIXED: MFIXED: MFIXED: MFIX…	SDNVYLPSVATVTLK	836.003	1669.99	2	90	-777.777	-777.777	-777.777	-777.777	4667	32.0286	4654.13	4654.76	4656.12	1400.18	1669.97	835.998	1669.98	1661.93	FALSE			-777.777	-777.777	-777.777	1	82.3	C:\Jenny\AVA09\MSQuant\Mascot\AVA09_BLK1_100-26424.htm	1diMet_Nt_M 1diMet_K_M	1	-777.777	-777.777	C:\Jenny\AVA09\MSQuant\RAW\BLK1\ava2648a208ma2-spectrafile.raw		716019	1605.86		835.999	TRUE	835.994	-777.777	-777.777	90		-777.777	4654.13
gi_110758758	376750	SPACER	XP_392490.3 *retinoid and fatty acid binding protein* PREDICTED: similar to Retinoid- and fatty-acid binding protein CG11064-PA isoform 1 [Apis mellifera] MFIXED: MFIXED: MFIXED: MFIXED: MFIXED: MFIXED: MFIXED: MFIXED: MFIXED: MFIXED: MFIXED: MFIXED: MFIXED: MFIXED: MFIXED: MFIXED: MFIXED: MFIXED: MFIXED: MFIXED: MFIXED: MFIXED: MFIXED: MFIXED: MFIXED: MFIXED: MFIXED: MFIXED: MFIXED: MFIXED: MFIX…	SDNVYLPSVATVTLK	836.001	1669.99	2	77	-777.777	-777.777	-777.777	-777.777	5056.97	26.7646	5048.5	5059.79	5055.12	2306.16	1669.97	835.996	1669.98	1661.93	FALSE			-777.777	-777.777	-777.777	1	71.6	C:\Jenny\AVA09\MSQuant\Mascot\AVA09_BLK1_100-26424.htm	1diMet_Nt_M 1diMet_K_M	1	-777.777	-777.777	C:\Jenny\AVA09\MSQuant\RAW\BLK1\ava2648a207ma2-spectrafile.raw		316644	1605.86		836	TRUE	835.995	-777.777	-777.777	77		-777.777	5048.5
gi_110758758	376750	SPACER	XP_392490.3 *retinoid and fatty acid binding protein* PREDICTED: similar to Retinoid- and fatty-acid binding protein CG11064-PA isoform 1 [Apis mellifera] MFIXED: MFIXED: MFIXED: MFIXED: MFIXED: MFIXED: MFIXED: MFIXED: MFIXED: MFIXED: MFIXED: MFIXED: MFIXED: MFIXED: MFIXED: MFIXED: MFIXED: MFIXED: MFIXED: MFIXED: MFIXED: MFIXED: MFIXED: MFIXED: MFIXED: MFIXED: MFIXED: MFIXED: MFIXED: MFIXED: MFIX…	SDNVYLPSVATVTLK	836.002	1669.99	2	57	-777.777	-777.777	-777.777	-777.777	4668.72	47.8487	4655.99	4652.82	4657.03	2305.09	1669.97	835.997	1669.98	1661.92	FALSE			-777.777	-777.777	-777.777	1	46.4	C:\Jenny\AVA09\MSQuant\Mascot\AVA09_BLK1_100-26424.htm	1diMet_Nt_M 1diMet_K_M	1	-777.777	-777.777	C:\Jenny\AVA09\MSQuant\RAW\BLK1\ava2648a210ma2-spectrafile.raw		776769	1605.86		835.998	TRUE	835.993	-777.777	-777.777	57		-777.777	4655.99
gi_110758758	376750	SPACER	XP_392490.3 *retinoid and fatty acid binding protein* PREDICTED: similar to Retinoid- and fatty-acid binding protein CG11064-PA isoform 1 [Apis mellifera] MFIXED: MFIXED: MFIXED: MFIXED: MFIXED: MFIXED: MFIXED: MFIXED: MFIXED: MFIXED: MFIXED: MFIXED: MFIXED: MFIXED: MFIXED: MFIXED: MFIXED: MFIXED: MFIXED: MFIXED: MFIXED: MFIXED: MFIXED: MFIXED: MFIXED: MFIXED: MFIXED: MFIXED: MFIXED: MFIXED: MFIX…	SIIFESPQPVLR	707.411	1412.81	2	35	-777.777	-777.777	-777.777	-777.777	4319.47	42.0238	4335.17	4322.44	4315.37	7849.12	1412.8	707.408	1412.8	1412.81	FALSE			-777.777	-777.777	-777.777	1	24.5	C:\Jenny\AVA09\MSQuant\Mascot\AVA09_BLK1_100-26424.htm	1diMet_Nt_L	1	-777.777	-777.777	C:\Jenny\AVA09\MSQuant\RAW\BLK1\ava2648a210ma2-spectrafile.raw		1.47533e+06	1384.77		707.412	TRUE	707.409	-777.777	-777.777	35		-777.777	4335.17
gi_110758758	376750	SPACER	XP_392490.3 *retinoid and fatty acid binding protein* PREDICTED: similar to Retinoid- and fatty-acid binding protein CG11064-PA isoform 1 [Apis mellifera] MFIXED: MFIXED: MFIXED: MFIXED: MFIXED: MFIXED: MFIXED: MFIXED: MFIXED: MFIXED: MFIXED: MFIXED: MFIXED: MFIXED: MFIXED: MFIXED: MFIXED: MFIXED: MFIXED: MFIXED: MFIXED: MFIXED: MFIXED: MFIXED: MFIXED: MFIXED: MFIXED: MFIXED: MFIXED: MFIXED: MFIX…	SNLVPAIK	457.338	912.661	2	32	-777.777	-777.777	-777.777	-777.777	3250.17	52.3709	3241.98	3252.39	3250.41	3829.57	912.658	457.337	912.659	896.571	FALSE			-777.777	-777.777	-777.777	1	7	C:\Jenny\AVA09\MSQuant\Mascot\AVA09_BLK1_100-26424.htm	1diMet_Nt_H 1diMet_K_H	1	-777.777	-777.777	C:\Jenny\AVA09\MSQuant\RAW\BLK1\ava2648a209ma2-spectrafile.raw		1.70295e+06	840.507		457.338	TRUE	457.337	-777.777	-777.777	32		-777.777	3241.98
gi_110758758	376750	SPACER	XP_392490.3 *retinoid and fatty acid binding protein* PREDICTED: similar to Retinoid- and fatty-acid binding protein CG11064-PA isoform 1 [Apis mellifera] MFIXED: MFIXED: MFIXED: MFIXED: MFIXED: MFIXED: MFIXED: MFIXED: MFIXED: MFIXED: MFIXED: MFIXED: MFIXED: MFIXED: MFIXED: MFIXED: MFIXED: MFIXED: MFIXED: MFIXED: MFIXED: MFIXED: MFIXED: MFIXED: MFIXED: MFIXED: MFIXED: MFIXED: MFIXED: MFIXED: MFIX…	SPFPISLQQLR	438.592	1312.76	3	52	-777.777	-777.777	-777.777	-777.777	4777.98	23.2524	4773.49	4772.53	4785.47	379.108	1312.75	438.592	1312.75	1312.75	FALSE			-777.777	-777.777	-777.777	1	31.7	C:\Jenny\AVA09\MSQuant\Mascot\AVA09_BLK1_100-26424.htm	1diMet_Nt_L	1	-777.777	-777.777	C:\Jenny\AVA09\MSQuant\RAW\BLK1\ava2648a210ma2-spectrafile.raw		185390	1284.72		438.592	TRUE	438.592	-777.777	-777.777	52		-777.777	4773.49
gi_110758758	376750	SPACER	XP_392490.3 *retinoid and fatty acid binding protein* PREDICTED: similar to Retinoid- and fatty-acid binding protein CG11064-PA isoform 1 [Apis mellifera] MFIXED: MFIXED: MFIXED: MFIXED: MFIXED: MFIXED: MFIXED: MFIXED: MFIXED: MFIXED: MFIXED: MFIXED: MFIXED: MFIXED: MFIXED: MFIXED: MFIXED: MFIXED: MFIXED: MFIXED: MFIXED: MFIXED: MFIXED: MFIXED: MFIXED: MFIXED: MFIXED: MFIXED: MFIXED: MFIXED: MFIX…	SPFPISLQQLR	439.935	1316.78	3	39	-777.777	-777.777	-777.777	-777.777	4782.72	5.4288	4795.98	4775.44	4784.39	105.588	1316.78	439.934	1316.78	1312.75	FALSE			-777.777	-777.777	-777.777	1	11.1	C:\Jenny\AVA09\MSQuant\Mascot\AVA09_BLK1_100-26424.htm	1diMet_Nt_M	1	-777.777	-777.777	C:\Jenny\AVA09\MSQuant\RAW\BLK1\ava2648a209ma2-spectrafile.raw		52001.8	1284.72		439.935	TRUE	439.934	-777.777	-777.777	39		-777.777	4795.98
gi_110758758	376750	SPACER	XP_392490.3 *retinoid and fatty acid binding protein* PREDICTED: similar to Retinoid- and fatty-acid binding protein CG11064-PA isoform 1 [Apis mellifera] MFIXED: MFIXED: MFIXED: MFIXED: MFIXED: MFIXED: MFIXED: MFIXED: MFIXED: MFIXED: MFIXED: MFIXED: MFIXED: MFIXED: MFIXED: MFIXED: MFIXED: MFIXED: MFIXED: MFIXED: MFIXED: MFIXED: MFIXED: MFIXED: MFIXED: MFIXED: MFIXED: MFIXED: MFIXED: MFIXED: MFIX…	SQFSNSLELKPGGK	534.009	1599	3	32	-777.777	-777.777	-777.777	-777.777	3279.2	23.2034	3271.47	3280.95	3279.75	4946.65	1599	534.007	1599	1574.87	FALSE			-777.777	-777.777	-777.777	1	30.7	C:\Jenny\AVA09\MSQuant\Mascot\AVA09_BLK1_100-26424.htm	1diMet_Nt_H 2diMet_K_H	1	-777.777	-777.777	C:\Jenny\AVA09\MSQuant\RAW\BLK1\ava2648a210ma2-spectrafile.raw		1.68792e+06	1490.77		534.007	TRUE	534.006	-777.777	-777.777	32		-777.777	3271.47
gi_110758758	376750	SPACER	XP_392490.3 *retinoid and fatty acid binding protein* PREDICTED: similar to Retinoid- and fatty-acid binding protein CG11064-PA isoform 1 [Apis mellifera] MFIXED: MFIXED: MFIXED: MFIXED: MFIXED: MFIXED: MFIXED: MFIXED: MFIXED: MFIXED: MFIXED: MFIXED: MFIXED: MFIXED: MFIXED: MFIXED: MFIXED: MFIXED: MFIXED: MFIXED: MFIXED: MFIXED: MFIXED: MFIXED: MFIXED: MFIXED: MFIXED: MFIXED: MFIXED: MFIXED: MFIX…	SSADAVANALK	555.836	1109.66	2	76	-777.777	-777.777	-777.777	-777.777	3526.05	21.136	3523.68	3529.26	3527.02	5716.7	1109.65	555.834	1109.65	1101.6	FALSE			-777.777	-777.777	-777.777	1	60.6	C:\Jenny\AVA09\MSQuant\Mascot\AVA09_BLK1_100-26424.htm	1diMet_Nt_M 1diMet_K_M	1	-777.777	-777.777	C:\Jenny\AVA09\MSQuant\RAW\BLK1\ava2648a207ma2-spectrafile.raw		1.78599e+06	1045.54		555.835	TRUE	555.833	-777.777	-777.777	76		-777.777	3523.68
gi_110758758	376750	SPACER	XP_392490.3 *retinoid and fatty acid binding protein* PREDICTED: similar to Retinoid- and fatty-acid binding protein CG11064-PA isoform 1 [Apis mellifera] MFIXED: MFIXED: MFIXED: MFIXED: MFIXED: MFIXED: MFIXED: MFIXED: MFIXED: MFIXED: MFIXED: MFIXED: MFIXED: MFIXED: MFIXED: MFIXED: MFIXED: MFIXED: MFIXED: MFIXED: MFIXED: MFIXED: MFIXED: MFIXED: MFIXED: MFIXED: MFIXED: MFIXED: MFIXED: MFIXED: MFIX…	SSADAVANALK	551.811	1101.61	2	75	-777.777	-777.777	-777.777	-777.777	3054.72	29.3877	3042.4	3058.16	3053.57	5962.52	1101.6	551.809	1101.6	1101.61	FALSE			-777.777	-777.777	-777.777	1	50.5	C:\Jenny\AVA09\MSQuant\Mascot\AVA09_BLK1_100-26424.htm	1diMet_Nt_L 1diMet_K_L	1	-777.777	-777.777	C:\Jenny\AVA09\MSQuant\RAW\BLK1\ava2648a208ma2-spectrafile.raw		1.85462e+06	1045.54		551.812	TRUE	551.81	-777.777	-777.777	75		-777.777	3042.4
gi_110758758	376750	SPACER	XP_392490.3 *retinoid and fatty acid binding protein* PREDICTED: similar to Retinoid- and fatty-acid binding protein CG11064-PA isoform 1 [Apis mellifera] MFIXED: MFIXED: MFIXED: MFIXED: MFIXED: MFIXED: MFIXED: MFIXED: MFIXED: MFIXED: MFIXED: MFIXED: MFIXED: MFIXED: MFIXED: MFIXED: MFIXED: MFIXED: MFIXED: MFIXED: MFIXED: MFIXED: MFIXED: MFIXED: MFIXED: MFIXED: MFIXED: MFIXED: MFIXED: MFIXED: MFIX…	SSADAVANALK	551.811	1101.61	2	28	-777.777	-777.777	-777.777	-777.777	3144.29	15.9572	3136.85	3146.19	3145.1	17452.6	1101.6	551.81	1101.6	1101.6	FALSE			-777.777	-777.777	-777.777	1	9.8	C:\Jenny\AVA09\MSQuant\Mascot\AVA09_BLK1_100-26424.htm	1diMet_Nt_L 1diMet_K_L	1	-777.777	-777.777	C:\Jenny\AVA09\MSQuant\RAW\BLK1\ava2648a209ma2-spectrafile.raw		5.11575e+06	1045.54		551.81	TRUE	551.808	-777.777	-777.777	28		-777.777	3136.85
gi_110758758	376750	SPACER	XP_392490.3 *retinoid and fatty acid binding protein* PREDICTED: similar to Retinoid- and fatty-acid binding protein CG11064-PA isoform 1 [Apis mellifera] MFIXED: MFIXED: MFIXED: MFIXED: MFIXED: MFIXED: MFIXED: MFIXED: MFIXED: MFIXED: MFIXED: MFIXED: MFIXED: MFIXED: MFIXED: MFIXED: MFIXED: MFIXED: MFIXED: MFIXED: MFIXED: MFIXED: MFIXED: MFIXED: MFIXED: MFIXED: MFIXED: MFIXED: MFIXED: MFIXED: MFIX…	SSADAVANALK	559.856	1117.7	2	28	-777.777	-777.777	-777.777	-777.777	3341.75	31.3064	3328.72	3330.73	3333.51	373.042	1117.69	559.854	1117.69	1101.61	FALSE			-777.777	-777.777	-777.777	1	10.9	C:\Jenny\AVA09\MSQuant\Mascot\AVA09_BLK1_100-26424.htm	1diMet_Nt_H 1diMet_K_H	1	-777.777	-777.777	C:\Jenny\AVA09\MSQuant\RAW\BLK1\ava2648a206ma2-spectrafile.raw		438260	1045.54		559.856	TRUE	559.854	-777.777	-777.777	28		-777.777	3328.72
gi_110758758	376750	SPACER	XP_392490.3 *retinoid and fatty acid binding protein* PREDICTED: similar to Retinoid- and fatty-acid binding protein CG11064-PA isoform 1 [Apis mellifera] MFIXED: MFIXED: MFIXED: MFIXED: MFIXED: MFIXED: MFIXED: MFIXED: MFIXED: MFIXED: MFIXED: MFIXED: MFIXED: MFIXED: MFIXED: MFIXED: MFIXED: MFIXED: MFIXED: MFIXED: MFIXED: MFIXED: MFIXED: MFIXED: MFIXED: MFIXED: MFIXED: MFIXED: MFIXED: MFIXED: MFIX…	SSPLLGSQQSIEQR	783.442	1564.87	2	100	-777.777	-777.777	-777.777	-777.777	3217.15	21.633	3214.77	3217.77	3216.63	4463.45	1564.86	783.438	1564.86	1556.82	FALSE			-777.777	-777.777	-777.777	1	88.1	C:\Jenny\AVA09\MSQuant\Mascot\AVA09_BLK1_100-26424.htm	1diMet_Nt_H	1	-777.777	-777.777	C:\Jenny\AVA09\MSQuant\RAW\BLK1\ava2648a210ma2-spectrafile.raw		698151	1528.78		783.441	TRUE	783.437	-777.777	-777.777	100		-777.777	3214.77
gi_110758758	376750	SPACER	XP_392490.3 *retinoid and fatty acid binding protein* PREDICTED: similar to Retinoid- and fatty-acid binding protein CG11064-PA isoform 1 [Apis mellifera] MFIXED: MFIXED: MFIXED: MFIXED: MFIXED: MFIXED: MFIXED: MFIXED: MFIXED: MFIXED: MFIXED: MFIXED: MFIXED: MFIXED: MFIXED: MFIXED: MFIXED: MFIXED: MFIXED: MFIXED: MFIXED: MFIXED: MFIXED: MFIXED: MFIXED: MFIXED: MFIXED: MFIXED: MFIXED: MFIXED: MFIX…	SSPLLGSQQSIEQR	781.43	1560.85	2	96	-777.777	-777.777	-777.777	-777.777	3633.51	16.1161	3639.19	3633.07	3631.05	2253.16	1560.84	781.425	1560.84	1556.84	FALSE			-777.777	-777.777	-777.777	1	78.4	C:\Jenny\AVA09\MSQuant\Mascot\AVA09_BLK1_100-26424.htm	1diMet_Nt_M	1	-777.777	-777.777	C:\Jenny\AVA09\MSQuant\RAW\BLK1\ava2648a207ma2-spectrafile.raw		349853	1528.78		781.361	TRUE	781.357	-777.777	-777.777	96		-777.777	3639.19
gi_110758758	376750	SPACER	XP_392490.3 *retinoid and fatty acid binding protein* PREDICTED: similar to Retinoid- and fatty-acid binding protein CG11064-PA isoform 1 [Apis mellifera] MFIXED: MFIXED: MFIXED: MFIXED: MFIXED: MFIXED: MFIXED: MFIXED: MFIXED: MFIXED: MFIXED: MFIXED: MFIXED: MFIXED: MFIXED: MFIXED: MFIXED: MFIXED: MFIXED: MFIXED: MFIXED: MFIXED: MFIXED: MFIXED: MFIXED: MFIXED: MFIXED: MFIXED: MFIXED: MFIXED: MFIX…	SSPLLGSQQSIEQR	779.418	1556.82	2	88	-777.777	-777.777	-777.777	-777.777	3284.94	22.7257	3278.31	3285.34	3287.33	8882.97	1556.82	779.414	1556.81	1556.81	FALSE			-777.777	-777.777	-777.777	1	78.4	C:\Jenny\AVA09\MSQuant\Mascot\AVA09_BLK1_100-26424.htm	1diMet_Nt_L	1	-777.777	-777.777	C:\Jenny\AVA09\MSQuant\RAW\BLK1\ava2648a209ma2-spectrafile.raw		1.38482e+06	1528.78		779.418	TRUE	779.414	-777.777	-777.777	88		-777.777	3278.31
gi_110758758	376750	SPACER	XP_392490.3 *retinoid and fatty acid binding protein* PREDICTED: similar to Retinoid- and fatty-acid binding protein CG11064-PA isoform 1 [Apis mellifera] MFIXED: MFIXED: MFIXED: MFIXED: MFIXED: MFIXED: MFIXED: MFIXED: MFIXED: MFIXED: MFIXED: MFIXED: MFIXED: MFIXED: MFIXED: MFIXED: MFIXED: MFIXED: MFIXED: MFIXED: MFIXED: MFIXED: MFIXED: MFIXED: MFIXED: MFIXED: MFIXED: MFIXED: MFIXED: MFIXED: MFIX…	SVSSDLEFK	538.311	1074.61	2	59	-777.777	-777.777	-777.777	-777.777	3407.87	18.9563	3401.35	3408.42	3408.08	2483.14	1074.6	538.309	1074.6	1066.55	FALSE			-777.777	-777.777	-777.777	1	43.4	C:\Jenny\AVA09\MSQuant\Mascot\AVA09_BLK1_100-26424.htm	1diMet_Nt_M 1diMet_K_M	1	-777.777	-777.777	C:\Jenny\AVA09\MSQuant\RAW\BLK1\ava2648a208ma2-spectrafile.raw		777745	1010.49		538.311	TRUE	538.309	-777.777	-777.777	59		-777.777	3401.35
gi_110758758	376750	SPACER	XP_392490.3 *retinoid and fatty acid binding protein* PREDICTED: similar to Retinoid- and fatty-acid binding protein CG11064-PA isoform 1 [Apis mellifera] MFIXED: MFIXED: MFIXED: MFIXED: MFIXED: MFIXED: MFIXED: MFIXED: MFIXED: MFIXED: MFIXED: MFIXED: MFIXED: MFIXED: MFIXED: MFIXED: MFIXED: MFIXED: MFIXED: MFIXED: MFIXED: MFIXED: MFIXED: MFIXED: MFIXED: MFIXED: MFIXED: MFIXED: MFIXED: MFIXED: MFIX…	TGEAAEVGVELIK	686.393	1370.77	2	71	-777.777	-777.777	-777.777	-777.777	4397.8	16.4678	4392.6	4404.22	4401.62	364.511	1370.77	686.39	1370.77	1370.78	TRUE	Higher peak to the left (C13?). Possible charge state:	2	-777.777	-777.777	-777.777	1	49	C:\Jenny\AVA09\MSQuant\Mascot\AVA09_BLK1_100-26424.htm	1diMet_Nt_L 1diMet_K_L	1	-777.777	-777.777	C:\Jenny\AVA09\MSQuant\RAW\BLK1\ava2648a207ma2-spectrafile.raw		70031.5	1314.7		686.403	TRUE	686.399	-777.777	-777.777	71		-777.777	4392.6
gi_110758758	376750	SPACER	XP_392490.3 *retinoid and fatty acid binding protein* PREDICTED: similar to Retinoid- and fatty-acid binding protein CG11064-PA isoform 1 [Apis mellifera] MFIXED: MFIXED: MFIXED: MFIXED: MFIXED: MFIXED: MFIXED: MFIXED: MFIXED: MFIXED: MFIXED: MFIXED: MFIXED: MFIXED: MFIXED: MFIXED: MFIXED: MFIXED: MFIXED: MFIXED: MFIXED: MFIXED: MFIXED: MFIXED: MFIXED: MFIXED: MFIXED: MFIXED: MFIXED: MFIXED: MFIX…	TGEAAEVGVELIK	694.438	1386.86	2	54	-777.777	-777.777	-777.777	-777.777	4001.67	18.5785	3996.14	4003.88	4004.76	3890.94	1386.85	694.435	1386.86	1370.77	FALSE			-777.777	-777.777	-777.777	1	37.2	C:\Jenny\AVA09\MSQuant\Mascot\AVA09_BLK1_100-26424.htm	1diMet_Nt_H 1diMet_K_H	1	-777.777	-777.777	C:\Jenny\AVA09\MSQuant\RAW\BLK1\ava2648a208ma2-spectrafile.raw		731791	1314.7		694.439	TRUE	694.436	-777.777	-777.777	54		-777.777	3996.14
gi_110758758	376750	SPACER	XP_392490.3 *retinoid and fatty acid binding protein* PREDICTED: similar to Retinoid- and fatty-acid binding protein CG11064-PA isoform 1 [Apis mellifera] MFIXED: MFIXED: MFIXED: MFIXED: MFIXED: MFIXED: MFIXED: MFIXED: MFIXED: MFIXED: MFIXED: MFIXED: MFIXED: MFIXED: MFIXED: MFIXED: MFIXED: MFIXED: MFIXED: MFIXED: MFIXED: MFIXED: MFIXED: MFIXED: MFIXED: MFIXED: MFIXED: MFIXED: MFIXED: MFIXED: MFIX…	TGEAAEVGVELIK	457.932	1370.77	3	36	-777.777	-777.777	-777.777	-777.777	3970.28	16.2252	3971.21	3953.28	3971.51	729.593	1370.77	457.931	1370.77	1370.77	FALSE			-777.777	-777.777	-777.777	1	11	C:\Jenny\AVA09\MSQuant\Mascot\AVA09_BLK1_100-26424.htm	1diMet_Nt_L 1diMet_K_L	1	-777.777	-777.777	C:\Jenny\AVA09\MSQuant\RAW\BLK1\ava2648a209ma2-spectrafile.raw		326890	1314.7		457.929	TRUE	457.929	-777.777	-777.777	36		-777.777	3971.21
gi_110758758	376750	SPACER	XP_392490.3 *retinoid and fatty acid binding protein* PREDICTED: similar to Retinoid- and fatty-acid binding protein CG11064-PA isoform 1 [Apis mellifera] MFIXED: MFIXED: MFIXED: MFIXED: MFIXED: MFIXED: MFIXED: MFIXED: MFIXED: MFIXED: MFIXED: MFIXED: MFIXED: MFIXED: MFIXED: MFIXED: MFIXED: MFIXED: MFIXED: MFIXED: MFIXED: MFIXED: MFIXED: MFIXED: MFIXED: MFIXED: MFIXED: MFIXED: MFIXED: MFIXED: MFIX…	TSLSAIGDINVDK	698.917	1395.82	2	72	-777.777	-777.777	-777.777	-777.777	4068.2	30.6041	4055.26	4068.83	4074.62	5485.92	1395.81	698.913	1395.81	1387.75	FALSE			-777.777	-777.777	-777.777	1	64.4	C:\Jenny\AVA09\MSQuant\Mascot\AVA09_BLK1_100-26424.htm	1diMet_Nt_M 1diMet_K_M	1	-777.777	-777.777	C:\Jenny\AVA09\MSQuant\RAW\BLK1\ava2648a209ma2-spectrafile.raw		1.07684e+06	1331.69		698.914	TRUE	698.91	-777.777	-777.777	72		-777.777	4055.26
gi_110758758	376750	SPACER	XP_392490.3 *retinoid and fatty acid binding protein* PREDICTED: similar to Retinoid- and fatty-acid binding protein CG11064-PA isoform 1 [Apis mellifera] MFIXED: MFIXED: MFIXED: MFIXED: MFIXED: MFIXED: MFIXED: MFIXED: MFIXED: MFIXED: MFIXED: MFIXED: MFIXED: MFIXED: MFIXED: MFIXED: MFIXED: MFIXED: MFIXED: MFIXED: MFIXED: MFIXED: MFIXED: MFIXED: MFIXED: MFIXED: MFIXED: MFIXED: MFIXED: MFIXED: MFIX…	TSLSAIGDINVDK	702.931	1403.85	2	44	-777.777	-777.777	-777.777	-777.777	3998.07	19.044	3995.43	3998.76	3999.08	5176.63	1403.84	702.928	1403.84	1387.76	FALSE			-777.777	-777.777	-777.777	1	36.4	C:\Jenny\AVA09\MSQuant\Mascot\AVA09_BLK1_100-26424.htm	1diMet_Nt_H 1diMet_K_H	1	-777.777	-777.777	C:\Jenny\AVA09\MSQuant\RAW\BLK1\ava2648a210ma2-spectrafile.raw		1.01545e+06	1331.69		702.932	TRUE	702.929	-777.777	-777.777	44		-777.777	3995.43
gi_110758758	376750	SPACER	XP_392490.3 *retinoid and fatty acid binding protein* PREDICTED: similar to Retinoid- and fatty-acid binding protein CG11064-PA isoform 1 [Apis mellifera] MFIXED: MFIXED: MFIXED: MFIXED: MFIXED: MFIXED: MFIXED: MFIXED: MFIXED: MFIXED: MFIXED: MFIXED: MFIXED: MFIXED: MFIXED: MFIXED: MFIXED: MFIXED: MFIXED: MFIXED: MFIXED: MFIXED: MFIXED: MFIXED: MFIXED: MFIXED: MFIXED: MFIXED: MFIXED: MFIXED: MFIX…	VAAIQALPTR	536.346	1070.68	2	78	-777.777	-777.777	-777.777	-777.777	3648.15	19.8599	3644.18	3650.75	3649.21	4223.17	1070.67	536.344	1070.67	1066.65	FALSE			-777.777	-777.777	-777.777	1	56.6	C:\Jenny\AVA09\MSQuant\Mascot\AVA09_BLK1_100-26424.htm	1diMet_Nt_M	1	-777.777	-777.777	C:\Jenny\AVA09\MSQuant\RAW\BLK1\ava2648a207ma2-spectrafile.raw		1.3724e+06	1038.62		536.347	TRUE	536.345	-777.777	-777.777	78		-777.777	3644.18
gi_110758758	376750	SPACER	XP_392490.3 *retinoid and fatty acid binding protein* PREDICTED: similar to Retinoid- and fatty-acid binding protein CG11064-PA isoform 1 [Apis mellifera] MFIXED: MFIXED: MFIXED: MFIXED: MFIXED: MFIXED: MFIXED: MFIXED: MFIXED: MFIXED: MFIXED: MFIXED: MFIXED: MFIXED: MFIXED: MFIXED: MFIXED: MFIXED: MFIXED: MFIXED: MFIXED: MFIXED: MFIXED: MFIXED: MFIXED: MFIXED: MFIXED: MFIXED: MFIXED: MFIXED: MFIX…	VAAIQALPTR	536.347	1070.68	2	57	-777.777	-777.777	-777.777	-777.777	3272.92	22.1708	3260.15	3274.34	3273.08	18984.7	1070.67	536.345	1070.68	1066.65	FALSE			-777.777	-777.777	-777.777	1	31	C:\Jenny\AVA09\MSQuant\Mascot\AVA09_BLK1_100-26424.htm	1diMet_Nt_M	1	-777.777	-777.777	C:\Jenny\AVA09\MSQuant\RAW\BLK1\ava2648a209ma2-spectrafile.raw		6.29958e+06	1038.62		536.346	TRUE	536.344	-777.777	-777.777	57		-777.777	3260.15
gi_110758758	376750	SPACER	XP_392490.3 *retinoid and fatty acid binding protein* PREDICTED: similar to Retinoid- and fatty-acid binding protein CG11064-PA isoform 1 [Apis mellifera] MFIXED: MFIXED: MFIXED: MFIXED: MFIXED: MFIXED: MFIXED: MFIXED: MFIXED: MFIXED: MFIXED: MFIXED: MFIXED: MFIXED: MFIXED: MFIXED: MFIXED: MFIXED: MFIXED: MFIXED: MFIXED: MFIXED: MFIXED: MFIXED: MFIXED: MFIXED: MFIXED: MFIXED: MFIXED: MFIXED: MFIX…	VAAIQALPTR	536.347	1070.68	2	56	-777.777	-777.777	-777.777	-777.777	3493.63	32.6461	3483.95	3484.76	3486.3	305.217	1070.67	536.345	1070.68	1066.65	FALSE			-777.777	-777.777	-777.777	1	30.9	C:\Jenny\AVA09\MSQuant\Mascot\AVA09_BLK1_100-26424.htm	1diMet_Nt_M	1	-777.777	-777.777	C:\Jenny\AVA09\MSQuant\RAW\BLK1\ava2648a206ma2-spectrafile.raw		345656	1038.62		536.347	TRUE	536.345	-777.777	-777.777	56		-777.777	3483.95
gi_110758758	376750	SPACER	XP_392490.3 *retinoid and fatty acid binding protein* PREDICTED: similar to Retinoid- and fatty-acid binding protein CG11064-PA isoform 1 [Apis mellifera] MFIXED: MFIXED: MFIXED: MFIXED: MFIXED: MFIXED: MFIXED: MFIXED: MFIXED: MFIXED: MFIXED: MFIXED: MFIXED: MFIXED: MFIXED: MFIXED: MFIXED: MFIXED: MFIXED: MFIXED: MFIXED: MFIXED: MFIXED: MFIXED: MFIXED: MFIXED: MFIXED: MFIXED: MFIXED: MFIXED: MFIX…	VAAIQALPTR	534.333	1066.65	2	49	-777.777	-777.777	-777.777	-777.777	3237.88	30.786	3225.79	3239.98	3241.29	6693.21	1066.65	534.331	1066.65	1066.65	FALSE			-777.777	-777.777	-777.777	1	40.5	C:\Jenny\AVA09\MSQuant\Mascot\AVA09_BLK1_100-26424.htm	1diMet_Nt_L	1	-777.777	-777.777	C:\Jenny\AVA09\MSQuant\RAW\BLK1\ava2648a208ma2-spectrafile.raw		2.07886e+06	1038.62		534.334	TRUE	534.332	-777.777	-777.777	49		-777.777	3225.79
gi_110758758	376750	SPACER	XP_392490.3 *retinoid and fatty acid binding protein* PREDICTED: similar to Retinoid- and fatty-acid binding protein CG11064-PA isoform 1 [Apis mellifera] MFIXED: MFIXED: MFIXED: MFIXED: MFIXED: MFIXED: MFIXED: MFIXED: MFIXED: MFIXED: MFIXED: MFIXED: MFIXED: MFIXED: MFIXED: MFIXED: MFIXED: MFIXED: MFIXED: MFIXED: MFIXED: MFIXED: MFIXED: MFIXED: MFIXED: MFIXED: MFIXED: MFIXED: MFIXED: MFIXED: MFIX…	VAAIQALPTR	536.346	1070.68	2	46	-777.777	-777.777	-777.777	-777.777	3203.81	27.8236	3192.6	3194.16	3195.01	3040.42	1070.67	536.344	1070.67	1066.65	FALSE			-777.777	-777.777	-777.777	1	26.9	C:\Jenny\AVA09\MSQuant\Mascot\AVA09_BLK1_100-26424.htm	1diMet_Nt_M	1	-777.777	-777.777	C:\Jenny\AVA09\MSQuant\RAW\BLK1\ava2648a210ma2-spectrafile.raw		4.86521e+06	1038.62		536.346	TRUE	536.344	-777.777	-777.777	46		-777.777	3192.6
gi_110758758	376750	SPACER	XP_392490.3 *retinoid and fatty acid binding protein* PREDICTED: similar to Retinoid- and fatty-acid binding protein CG11064-PA isoform 1 [Apis mellifera] MFIXED: MFIXED: MFIXED: MFIXED: MFIXED: MFIXED: MFIXED: MFIXED: MFIXED: MFIXED: MFIXED: MFIXED: MFIXED: MFIXED: MFIXED: MFIXED: MFIXED: MFIXED: MFIXED: MFIXED: MFIXED: MFIXED: MFIXED: MFIXED: MFIXED: MFIXED: MFIXED: MFIXED: MFIXED: MFIXED: MFIX…	VAFVLNGQK	524.852	1047.69	2	51	-777.777	-777.777	-777.777	-777.777	3614.67	26.757	3610.41	3618.2	3620.76	3503.44	1047.69	524.851	1047.69	1031.6	FALSE			-777.777	-777.777	-777.777	1	16.3	C:\Jenny\AVA09\MSQuant\Mascot\AVA09_BLK1_100-26424.htm	1diMet_Nt_H 1diMet_K_H	1	-777.777	-777.777	C:\Jenny\AVA09\MSQuant\RAW\BLK1\ava2648a209ma2-spectrafile.raw		1.22852e+06	974.555		524.854	TRUE	524.852	-777.777	-777.777	51		-777.777	3610.41
gi_110758758	376750	SPACER	XP_392490.3 *retinoid and fatty acid binding protein* PREDICTED: similar to Retinoid- and fatty-acid binding protein CG11064-PA isoform 1 [Apis mellifera] MFIXED: MFIXED: MFIXED: MFIXED: MFIXED: MFIXED: MFIXED: MFIXED: MFIXED: MFIXED: MFIXED: MFIXED: MFIXED: MFIXED: MFIXED: MFIXED: MFIXED: MFIXED: MFIXED: MFIXED: MFIXED: MFIXED: MFIXED: MFIXED: MFIXED: MFIXED: MFIXED: MFIXED: MFIXED: MFIXED: MFIX…	VAFVLNGQK	516.809	1031.6	2	44	-777.777	-777.777	-777.777	-777.777	4012.71	15.1351	4014.54	4016.61	4013.06	422.759	1031.6	516.807	1031.6	1031.6	FALSE			-777.777	-777.777	-777.777	1	22.9	C:\Jenny\AVA09\MSQuant\Mascot\AVA09_BLK1_100-26424.htm	1diMet_Nt_L 1diMet_K_L	1	-777.777	-777.777	C:\Jenny\AVA09\MSQuant\RAW\BLK1\ava2648a207ma2-spectrafile.raw		151001	974.555		516.809	TRUE	516.808	-777.777	-777.777	44		-777.777	4014.54
gi_110758758	376750	SPACER	XP_392490.3 *retinoid and fatty acid binding protein* PREDICTED: similar to Retinoid- and fatty-acid binding protein CG11064-PA isoform 1 [Apis mellifera] MFIXED: MFIXED: MFIXED: MFIXED: MFIXED: MFIXED: MFIXED: MFIXED: MFIXED: MFIXED: MFIXED: MFIXED: MFIXED: MFIXED: MFIXED: MFIXED: MFIXED: MFIXED: MFIXED: MFIXED: MFIXED: MFIXED: MFIXED: MFIXED: MFIXED: MFIXED: MFIXED: MFIXED: MFIXED: MFIXED: MFIX…	VNDVTYVEFDLK	753.425	1504.84	2	52	-777.777	-777.777	-777.777	-777.777	4519.01	42.4479	4511.09	4521.6	4517.63	859.8	1504.83	753.422	1504.83	1496.78	FALSE			-777.777	-777.777	-777.777	1	44.8	C:\Jenny\AVA09\MSQuant\Mascot\AVA09_BLK1_100-26424.htm	1diMet_Nt_M 1diMet_K_M	1	-777.777	-777.777	C:\Jenny\AVA09\MSQuant\RAW\BLK1\ava2648a208ma2-spectrafile.raw		146584	1440.71		753.429	TRUE	753.425	-777.777	-777.777	52		-777.777	4511.09
gi_110758758	376750	SPACER	XP_392490.3 *retinoid and fatty acid binding protein* PREDICTED: similar to Retinoid- and fatty-acid binding protein CG11064-PA isoform 1 [Apis mellifera] MFIXED: MFIXED: MFIXED: MFIXED: MFIXED: MFIXED: MFIXED: MFIXED: MFIXED: MFIXED: MFIXED: MFIXED: MFIXED: MFIXED: MFIXED: MFIXED: MFIXED: MFIXED: MFIXED: MFIXED: MFIXED: MFIXED: MFIXED: MFIXED: MFIXED: MFIXED: MFIXED: MFIXED: MFIXED: MFIXED: MFIX…	VNDVTYVEFDLK	753.426	1504.84	2	41	-777.777	-777.777	-777.777	-777.777	0	0	4521.27	4521.32	4522.41	788.783	1504.83	753.422	1504.83	1496.78	FALSE			-777.777	-777.777	-777.777	1	40.6	C:\Jenny\AVA09\MSQuant\Mascot\AVA09_BLK1_100-26424.htm	1diMet_Nt_M 1diMet_K_M	1	-777.777	-777.777	C:\Jenny\AVA09\MSQuant\RAW\BLK1\ava2648a209ma2-spectrafile.raw		0	1440.71		753.426	TRUE	753.422	-777.777	-777.777	41		-777.777	4521.27
gi_110758758	376750	SPACER	XP_392490.3 *retinoid and fatty acid binding protein* PREDICTED: similar to Retinoid- and fatty-acid binding protein CG11064-PA isoform 1 [Apis mellifera] MFIXED: MFIXED: MFIXED: MFIXED: MFIXED: MFIXED: MFIXED: MFIXED: MFIXED: MFIXED: MFIXED: MFIXED: MFIXED: MFIXED: MFIXED: MFIXED: MFIXED: MFIXED: MFIXED: MFIXED: MFIXED: MFIXED: MFIXED: MFIXED: MFIXED: MFIXED: MFIXED: MFIXED: MFIXED: MFIXED: MFIX…	VNDVTYVEFDLK	749.402	1496.79	2	40	-777.777	-777.777	-777.777	-777.777	4529.13	55.8074	4511.85	4521.66	4503.75	2815.82	1496.78	749.398	1496.78	1496.78	FALSE			-777.777	-777.777	-777.777	1	17.7	C:\Jenny\AVA09\MSQuant\Mascot\AVA09_BLK1_100-26424.htm	1diMet_Nt_L 1diMet_K_L	1	-777.777	-777.777	C:\Jenny\AVA09\MSQuant\RAW\BLK1\ava2648a210ma2-spectrafile.raw		472229	1440.71		749.401	TRUE	749.397	-777.777	-777.777	40		-777.777	4511.85
gi_110758758	376750	SPACER	XP_392490.3 *retinoid and fatty acid binding protein* PREDICTED: similar to Retinoid- and fatty-acid binding protein CG11064-PA isoform 1 [Apis mellifera] MFIXED: MFIXED: MFIXED: MFIXED: MFIXED: MFIXED: MFIXED: MFIXED: MFIXED: MFIXED: MFIXED: MFIXED: MFIXED: MFIXED: MFIXED: MFIXED: MFIXED: MFIXED: MFIXED: MFIXED: MFIXED: MFIXED: MFIXED: MFIXED: MFIXED: MFIXED: MFIXED: MFIXED: MFIXED: MFIXED: MFIX…	YDIQVASK	490.278	978.541	2	48	-777.777	-777.777	-777.777	-777.777	3073.18	13.6469	3075.26	3076.79	3075.8	1310.5	978.539	490.276	978.538	978.539	FALSE			-777.777	-777.777	-777.777	1	32.7	C:\Jenny\AVA09\MSQuant\Mascot\AVA09_BLK1_100-26424.htm	1diMet_Nt_L 1diMet_K_L	1	-777.777	-777.777	C:\Jenny\AVA09\MSQuant\RAW\BLK1\ava2648a206ma2-spectrafile.raw		518542	922.476		490.278	TRUE	490.277	-777.777	-777.777	48		-777.777	3075.26
gi_110758758	376750	SPACER	XP_392490.3 *retinoid and fatty acid binding protein* PREDICTED: similar to Retinoid- and fatty-acid binding protein CG11064-PA isoform 1 [Apis mellifera] MFIXED: MFIXED: MFIXED: MFIXED: MFIXED: MFIXED: MFIXED: MFIXED: MFIXED: MFIXED: MFIXED: MFIXED: MFIXED: MFIXED: MFIXED: MFIXED: MFIXED: MFIXED: MFIXED: MFIXED: MFIXED: MFIXED: MFIXED: MFIXED: MFIXED: MFIXED: MFIXED: MFIXED: MFIXED: MFIXED: MFIX…	YDIQVASK	490.277	978.54	2	39	-777.777	-777.777	-777.777	-777.777	2950.16	15.012	2958.54	2952.95	2954.48	3577.35	978.539	490.276	978.538	978.538	FALSE			-777.777	-777.777	-777.777	1	21.5	C:\Jenny\AVA09\MSQuant\Mascot\AVA09_BLK1_100-26424.htm	1diMet_Nt_L 1diMet_K_L	1	-777.777	-777.777	C:\Jenny\AVA09\MSQuant\RAW\BLK1\ava2648a209ma2-spectrafile.raw		1.40439e+06	922.476		490.278	TRUE	490.276	-777.777	-777.777	39		-777.777	2958.54
gi_110758758	376750	SPACER	XP_392490.3 *retinoid and fatty acid binding protein* PREDICTED: similar to Retinoid- and fatty-acid binding protein CG11064-PA isoform 1 [Apis mellifera] MFIXED: MFIXED: MFIXED: MFIXED: MFIXED: MFIXED: MFIXED: MFIXED: MFIXED: MFIXED: MFIXED: MFIXED: MFIXED: MFIXED: MFIXED: MFIXED: MFIXED: MFIXED: MFIXED: MFIXED: MFIXED: MFIXED: MFIXED: MFIXED: MFIXED: MFIXED: MFIXED: MFIXED: MFIXED: MFIXED: MFIX…	YDIQVASK	498.322	994.63	2	33	-777.777	-777.777	-777.777	-777.777	2637.51	70.1155	2604.11	2582.87	2609.72	96.9941	994.627	498.321	994.626	978.536	FALSE			-777.777	-777.777	-777.777	1	21.8	C:\Jenny\AVA09\MSQuant\Mascot\AVA09_BLK1_100-26424.htm	1diMet_Nt_H 1diMet_K_H	1	-777.777	-777.777	C:\Jenny\AVA09\MSQuant\RAW\BLK1\ava2648a208ma2-spectrafile.raw		345226	922.476		498.321	TRUE	498.32	-777.777	-777.777	33		-777.777	2604.11
gi_110758758	376750	SPACER	XP_392490.3 *retinoid and fatty acid binding protein* PREDICTED: similar to Retinoid- and fatty-acid binding protein CG11064-PA isoform 1 [Apis mellifera] MFIXED: MFIXED: MFIXED: MFIXED: MFIXED: MFIXED: MFIXED: MFIXED: MFIXED: MFIXED: MFIXED: MFIXED: MFIXED: MFIXED: MFIXED: MFIXED: MFIXED: MFIXED: MFIXED: MFIXED: MFIXED: MFIXED: MFIXED: MFIXED: MFIXED: MFIXED: MFIXED: MFIXED: MFIXED: MFIXED: MFIX…	YDIQVASK	498.323	994.632	2	31	-777.777	-777.777	-777.777	-777.777	2919.69	10.2884	2916.91	2916.05	2916.05	335.463	994.627	498.322	994.629	978.537	FALSE			-777.777	-777.777	-777.777	1	22.6	C:\Jenny\AVA09\MSQuant\Mascot\AVA09_BLK1_100-26424.htm	1diMet_Nt_H 1diMet_K_H	1	-777.777	-777.777	C:\Jenny\AVA09\MSQuant\RAW\BLK1\ava2648a210ma2-spectrafile.raw		458265	922.476		498.323	TRUE	498.322	-777.777	-777.777	31		-777.777	2916.91
gi_110758758	376750	SPACER	XP_392490.3 *retinoid and fatty acid binding protein* PREDICTED: similar to Retinoid- and fatty-acid binding protein CG11064-PA isoform 1 [Apis mellifera] MFIXED: MFIXED: MFIXED: MFIXED: MFIXED: MFIXED: MFIXED: MFIXED: MFIXED: MFIXED: MFIXED: MFIXED: MFIXED: MFIXED: MFIXED: MFIXED: MFIXED: MFIXED: MFIXED: MFIXED: MFIXED: MFIXED: MFIXED: MFIXED: MFIXED: MFIXED: MFIXED: MFIXED: MFIXED: MFIXED: MFIX…	YSFNNELSYK	660.826	1319.64	2	52	-777.777	-777.777	-777.777	-777.777	3652.91	11.4742	3650.69	3655.44	3656.39	3737.26	1319.64	660.823	1319.63	1321.64	FALSE			-777.777	-777.777	-777.777	1	46.1	C:\Jenny\AVA09\MSQuant\Mascot\AVA09_BLK1_100-26424.htm	1diMet_Nt_L 1diMet_K_L	1	-777.777	-777.777	C:\Jenny\AVA09\MSQuant\RAW\BLK1\ava2648a210ma2-spectrafile.raw		810335	1263.58		660.829	TRUE	660.826	-777.777	-777.777	52		-777.777	3650.69
gi_110758758	376750	SPACER	XP_392490.3 *retinoid and fatty acid binding protein* PREDICTED: similar to Retinoid- and fatty-acid binding protein CG11064-PA isoform 1 [Apis mellifera] MFIXED: MFIXED: MFIXED: MFIXED: MFIXED: MFIXED: MFIXED: MFIXED: MFIXED: MFIXED: MFIXED: MFIXED: MFIXED: MFIXED: MFIXED: MFIXED: MFIXED: MFIXED: MFIXED: MFIXED: MFIXED: MFIXED: MFIXED: MFIXED: MFIXED: MFIXED: MFIXED: MFIXED: MFIXED: MFIXED: MFIX…	YSFNNELSYK	660.831	1319.65	2	31	-777.777	-777.777	-777.777	-777.777	4126.36	19.9408	4122.96	4128.17	4128.95	988.949	1319.64	660.828	1319.64	1319.64	FALSE			-777.777	-777.777	-777.777	1	24.9	C:\Jenny\AVA09\MSQuant\Mascot\AVA09_BLK1_100-26424.htm	1diMet_Nt_L 1diMet_K_L	1	-777.777	-777.777	C:\Jenny\AVA09\MSQuant\RAW\BLK1\ava2648a207ma2-spectrafile.raw		216239	1263.58		660.832	TRUE	660.829	-777.777	-777.777	31		-777.777	4122.96
gi_110758758	376750	SPACER	XP_392490.3 *retinoid and fatty acid binding protein* PREDICTED: similar to Retinoid- and fatty-acid binding protein CG11064-PA isoform 1 [Apis mellifera] MFIXED: MFIXED: MFIXED: MFIXED: MFIXED: MFIXED: MFIXED: MFIXED: MFIXED: MFIXED: MFIXED: MFIXED: MFIXED: MFIXED: MFIXED: MFIXED: MFIXED: MFIXED: MFIXED: MFIXED: MFIXED: MFIXED: MFIXED: MFIXED: MFIXED: MFIXED: MFIXED: MFIXED: MFIXED: MFIXED: MFIX…	YTADAVVLYSIASK	782.961	1563.91	2	99	-777.777	-777.777	-777.777	-777.777	4698.14	18.5825	4699.52	4697.79	4703.27	2148.99	1563.9	782.956	1563.9	1555.85	FALSE			-777.777	-777.777	-777.777	1	89.9	C:\Jenny\AVA09\MSQuant\Mascot\AVA09_BLK1_100-26424.htm	1diMet_Nt_M 1diMet_K_M	1	-777.777	-777.777	C:\Jenny\AVA09\MSQuant\RAW\BLK1\ava2648a210ma2-spectrafile.raw		316476	1499.79		782.964	TRUE	782.959	-777.777	-777.777	99		-777.777	4699.52
gi_110758758	376750	SPACER	XP_392490.3 *retinoid and fatty acid binding protein* PREDICTED: similar to Retinoid- and fatty-acid binding protein CG11064-PA isoform 1 [Apis mellifera] MFIXED: MFIXED: MFIXED: MFIXED: MFIXED: MFIXED: MFIXED: MFIXED: MFIXED: MFIXED: MFIXED: MFIXED: MFIXED: MFIXED: MFIXED: MFIXED: MFIXED: MFIXED: MFIXED: MFIXED: MFIXED: MFIXED: MFIXED: MFIXED: MFIXED: MFIXED: MFIXED: MFIXED: MFIXED: MFIXED: MFIX…	YTADAVVLYSIASK	519.625	1555.85	3	29	-777.777	-777.777	-777.777	-777.777	5104.14	18.4016	5108.35	5109.62	5109.66	235.158	1555.85	519.623	1555.85	1555.85	FALSE			-777.777	-777.777	-777.777	1	12.5	C:\Jenny\AVA09\MSQuant\Mascot\AVA09_BLK1_100-26424.htm	1diMet_Nt_L 1diMet_K_L	1	-777.777	-777.777	C:\Jenny\AVA09\MSQuant\RAW\BLK1\ava2648a207ma2-spectrafile.raw		77124.6	1499.79		519.626	TRUE	519.624	-777.777	-777.777	29		-777.777	5108.35
gi_110756611	116229	SPACER	XP_623072.2 *Sodium pump subunit* PREDICTED: similar to Sodium/potassium-transporting ATPase alpha chain (Sodium pump) (Na+/K+ ATPase) isoform 1 [Apis mellifera]	AAVIHGTELR	366.891	1097.65	3	39	-777.777	-777.777	-777.777	-777.777	2695.95	19.6135	2690.43	2696.43	2696.06	307.737	1097.65	366.89	1097.65	1093.62	FALSE			-777.777	-777.777	-777.777	1	22.1	C:\Jenny\AVA09\MSQuant\Mascot\AVA09_BLK1_100-26424.htm	1diMet_Nt_M	2	-777.777	-777.777	C:\Jenny\AVA09\MSQuant\RAW\BLK1\ava2648a206ma2-spectrafile.raw		206066	1065.59		366.89	TRUE	366.89	-777.777	-777.777	39		-777.777	2690.43
gi_110756611	116229	SPACER	XP_623072.2 *Sodium pump subunit* PREDICTED: similar to Sodium/potassium-transporting ATPase alpha chain (Sodium pump) (Na+/K+ ATPase) isoform 1 [Apis mellifera]	AAVIHGTELR	365.549	1093.63	3	37	-777.777	-777.777	-777.777	-777.777	2667.71	15.7606	2661.81	2668.7	2667.67	4213.89	1093.62	365.549	1093.62	1093.62	FALSE			-777.777	-777.777	-777.777	1	22.8	C:\Jenny\AVA09\MSQuant\Mascot\AVA09_BLK1_100-26424.htm	1diMet_Nt_L	2	-777.777	-777.777	C:\Jenny\AVA09\MSQuant\RAW\BLK1\ava2648a210ma2-spectrafile.raw		2.80294e+06	1065.59		365.549	TRUE	365.549	-777.777	-777.777	37		-777.777	2661.81
gi_110756611	116229	SPACER	XP_623072.2 *Sodium pump subunit* PREDICTED: similar to Sodium/potassium-transporting ATPase alpha chain (Sodium pump) (Na+/K+ ATPase) isoform 1 [Apis mellifera]	AAVPDAVAK	457.32	912.625	2	73	-777.777	-777.777	-777.777	-777.777	3013.25	38.3168	3010.23	3017.45	3018.74	4636.38	912.622	457.318	912.622	896.531	FALSE			-777.777	-777.777	-777.777	1	44.8	C:\Jenny\AVA09\MSQuant\Mascot\AVA09_BLK1_100-26424.htm	1diMet_Nt_H 1diMet_K_H	2	-777.777	-777.777	C:\Jenny\AVA09\MSQuant\RAW\BLK1\ava2648a207ma2-spectrafile.raw		2.03295e+06	840.471		457.319	TRUE	457.318	-777.777	-777.777	73		-777.777	3010.23
gi_110756611	116229	SPACER	XP_623072.2 *Sodium pump subunit* PREDICTED: similar to Sodium/potassium-transporting ATPase alpha chain (Sodium pump) (Na+/K+ ATPase) isoform 1 [Apis mellifera]	AAVPDAVAK	449.275	896.535	2	41	-777.777	-777.777	-777.777	-777.777	2580.82	21.9499	2586.38	2584.85	2585.71	1683.36	896.533	449.274	896.533	896.533	FALSE			-777.777	-777.777	-777.777	1	24.7	C:\Jenny\AVA09\MSQuant\Mascot\AVA09_BLK1_100-26424.htm	1diMet_Nt_L 1diMet_K_L	2	-777.777	-777.777	C:\Jenny\AVA09\MSQuant\RAW\BLK1\ava2648a209ma2-spectrafile.raw		793788	840.471		449.275	TRUE	449.274	-777.777	-777.777	41		-777.777	2586.38
gi_110756611	116229	SPACER	XP_623072.2 *Sodium pump subunit* PREDICTED: similar to Sodium/potassium-transporting ATPase alpha chain (Sodium pump) (Na+/K+ ATPase) isoform 1 [Apis mellifera]	AEELVLGDVVEVK	728.423	1454.83	2	108	-777.777	-777.777	-777.777	-777.777	4535.87	26.2903	4525.35	4537.18	4537.36	6945.61	1454.82	728.419	1454.82	1454.83	FALSE			-777.777	-777.777	-777.777	1	94.8	C:\Jenny\AVA09\MSQuant\Mascot\AVA09_BLK1_100-26424.htm	1diMet_Nt_L 1diMet_K_L	2	-777.777	-777.777	C:\Jenny\AVA09\MSQuant\RAW\BLK1\ava2648a208ma2-spectrafile.raw		1.23584e+06	1398.76		728.425	TRUE	728.421	-777.777	-777.777	108		-777.777	4525.35
gi_110756611	116229	SPACER	XP_623072.2 *Sodium pump subunit* PREDICTED: similar to Sodium/potassium-transporting ATPase alpha chain (Sodium pump) (Na+/K+ ATPase) isoform 1 [Apis mellifera]	AEELVLGDVVEVK	732.449	1462.88	2	106	-777.777	-777.777	-777.777	-777.777	4520.35	23.6029	4514.95	4521.14	4519.66	13001.2	1462.87	732.445	1462.88	1454.83	FALSE			-777.777	-777.777	-777.777	1	101.6	C:\Jenny\AVA09\MSQuant\Mascot\AVA09_BLK1_100-26424.htm	1diMet_Nt_M 1diMet_K_M	2	-777.777	-777.777	C:\Jenny\AVA09\MSQuant\RAW\BLK1\ava2648a210ma2-spectrafile.raw		2.32873e+06	1398.76		732.451	TRUE	732.447	-777.777	-777.777	106		-777.777	4514.95
gi_110756611	116229	SPACER	XP_623072.2 *Sodium pump subunit* PREDICTED: similar to Sodium/potassium-transporting ATPase alpha chain (Sodium pump) (Na+/K+ ATPase) isoform 1 [Apis mellifera]	AEELVLGDVVEVK	736.47	1470.92	2	100	-777.777	-777.777	-777.777	-777.777	4552.23	42.2426	4544.23	4552.93	4553.29	10767.3	1470.91	736.466	1470.92	1454.82	FALSE			-777.777	-777.777	-777.777	1	95.4	C:\Jenny\AVA09\MSQuant\Mascot\AVA09_BLK1_100-26424.htm	1diMet_Nt_H 1diMet_K_H	2	-777.777	-777.777	C:\Jenny\AVA09\MSQuant\RAW\BLK1\ava2648a209ma2-spectrafile.raw		1.80163e+06	1398.76		736.469	TRUE	736.465	-777.777	-777.777	100		-777.777	4544.23
gi_110756611	116229	SPACER	XP_623072.2 *Sodium pump subunit* PREDICTED: similar to Sodium/potassium-transporting ATPase alpha chain (Sodium pump) (Na+/K+ ATPase) isoform 1 [Apis mellifera]	AGQEDKPILK	597.899	1193.78	2	73	-777.777	-777.777	-777.777	-777.777	2483.32	6.28874	2479.93	2484.3	2484.74	368.333	1193.78	597.897	1193.78	1181.7	FALSE			-777.777	-777.777	-777.777	1	53	C:\Jenny\AVA09\MSQuant\Mascot\AVA09_BLK1_100-26424.htm	1diMet_Nt_M 2diMet_K_M	2	-777.777	-777.777	C:\Jenny\AVA09\MSQuant\RAW\BLK1\ava2648a209ma2-spectrafile.raw		98557.9	1097.61		597.897	TRUE	597.895	-777.777	-777.777	73		-777.777	2479.93
gi_110756611	116229	SPACER	XP_623072.2 *Sodium pump subunit* PREDICTED: similar to Sodium/potassium-transporting ATPase alpha chain (Sodium pump) (Na+/K+ ATPase) isoform 1 [Apis mellifera]	AGQEDKPILK	597.898	1193.78	2	68	-777.777	-777.777	-777.777	-777.777	2461.53	9.80992	2458.54	2463.27	2463.03	592.851	1193.78	597.896	1193.78	1181.7	FALSE			-777.777	-777.777	-777.777	1	53.5	C:\Jenny\AVA09\MSQuant\Mascot\AVA09_BLK1_100-26424.htm	1diMet_Nt_M 2diMet_K_M	2	-777.777	-777.777	C:\Jenny\AVA09\MSQuant\RAW\BLK1\ava2648a210ma2-spectrafile.raw		152015	1097.61		597.898	TRUE	597.895	-777.777	-777.777	68		-777.777	2458.54
gi_110756611	116229	SPACER	XP_623072.2 *Sodium pump subunit* PREDICTED: similar to Sodium/potassium-transporting ATPase alpha chain (Sodium pump) (Na+/K+ ATPase) isoform 1 [Apis mellifera]	AGQEDKPILK	597.896	1193.78	2	56	-777.777	-777.777	-777.777	-777.777	2273.66	6.34951	2272.01	2308.99	2275.57	250.365	1193.78	597.894	1193.77	1181.7	FALSE			-777.777	-777.777	-777.777	1	43.1	C:\Jenny\AVA09\MSQuant\Mascot\AVA09_BLK1_100-26424.htm	1diMet_Nt_M 2diMet_K_M	2	-777.777	-777.777	C:\Jenny\AVA09\MSQuant\RAW\BLK1\ava2648a206ma2-spectrafile.raw		66454.9	1097.61		597.898	TRUE	597.895	-777.777	-777.777	56		-777.777	2272.01
gi_110756611	116229	SPACER	XP_623072.2 *Sodium pump subunit* PREDICTED: similar to Sodium/potassium-transporting ATPase alpha chain (Sodium pump) (Na+/K+ ATPase) isoform 1 [Apis mellifera]	DGPNSLTPPK	541.3	1080.59	2	67	-777.777	-777.777	-777.777	-777.777	2802.2	52.9873	2813.47	2805.97	2801.71	2946.23	1080.58	541.298	1080.58	1080.58	FALSE			-777.777	-777.777	-777.777	1	56.9	C:\Jenny\AVA09\MSQuant\Mascot\AVA09_BLK1_100-26424.htm	1diMet_Nt_L 1diMet_K_L	2	-777.777	-777.777	C:\Jenny\AVA09\MSQuant\RAW\BLK1\ava2648a206ma2-spectrafile.raw		951549	1024.52		541.3	TRUE	541.298	-777.777	-777.777	67		-777.777	2813.47
gi_110756611	116229	SPACER	XP_623072.2 *Sodium pump subunit* PREDICTED: similar to Sodium/potassium-transporting ATPase alpha chain (Sodium pump) (Na+/K+ ATPase) isoform 1 [Apis mellifera]	EAFNNAYLELGGLGER	890.954	1779.89	2	134	-777.777	-777.777	-777.777	-777.777	4845.79	24.4397	4842.96	4846.76	4844.04	17945.6	1779.88	890.948	1779.88	1779.88	FALSE			-777.777	-777.777	-777.777	1	122.3	C:\Jenny\AVA09\MSQuant\Mascot\AVA09_BLK1_100-26424.htm	1diMet_Nt_L	2	-777.777	-777.777	C:\Jenny\AVA09\MSQuant\RAW\BLK1\ava2648a210ma2-spectrafile.raw		2.13919e+06	1751.85		890.951	TRUE	890.945	-777.777	-777.777	134		-777.777	4842.96
gi_110756611	116229	SPACER	XP_623072.2 *Sodium pump subunit* PREDICTED: similar to Sodium/potassium-transporting ATPase alpha chain (Sodium pump) (Na+/K+ ATPase) isoform 1 [Apis mellifera]	EAFNNAYLELGGLGER	890.951	1779.89	2	119	-777.777	-777.777	-777.777	-777.777	4850.33	22.4014	4841.83	4851.88	4850.99	6189.03	1779.88	890.945	1779.88	1779.88	FALSE			-777.777	-777.777	-777.777	1	109.7	C:\Jenny\AVA09\MSQuant\Mascot\AVA09_BLK1_100-26424.htm	1diMet_Nt_L	2	-777.777	-777.777	C:\Jenny\AVA09\MSQuant\RAW\BLK1\ava2648a209ma2-spectrafile.raw		695317	1751.85		890.955	TRUE	890.949	-777.777	-777.777	119		-777.777	4841.83
gi_110756611	116229	SPACER	XP_623072.2 *Sodium pump subunit* PREDICTED: similar to Sodium/potassium-transporting ATPase alpha chain (Sodium pump) (Na+/K+ ATPase) isoform 1 [Apis mellifera]	EAFNNAYLELGGLGER	890.955	1779.9	2	119	-777.777	-777.777	-777.777	-777.777	4821.02	20.0197	4817.44	4822.19	4816.81	1751.98	1779.88	890.95	1779.88	1779.88	FALSE			-777.777	-777.777	-777.777	1	109.3	C:\Jenny\AVA09\MSQuant\Mascot\AVA09_BLK1_100-26424.htm	1diMet_Nt_L	2	-777.777	-777.777	C:\Jenny\AVA09\MSQuant\RAW\BLK1\ava2648a208ma2-spectrafile.raw		207872	1751.85		890.955	TRUE	890.95	-777.777	-777.777	119		-777.777	4817.44
gi_110756611	116229	SPACER	XP_623072.2 *Sodium pump subunit* PREDICTED: similar to Sodium/potassium-transporting ATPase alpha chain (Sodium pump) (Na+/K+ ATPase) isoform 1 [Apis mellifera]	ELNSDQLDEILR	736.889	1471.76	2	102	-777.777	-777.777	-777.777	-777.777	4595.26	35.0752	4594.32	4597.25	4593.7	99878	1471.75	736.885	1471.76	1471.76	FALSE			-777.777	-777.777	-777.777	1	76.8	C:\Jenny\AVA09\MSQuant\Mascot\AVA09_BLK1_100-26424.htm	1diMet_Nt_L	2	-777.777	-777.777	C:\Jenny\AVA09\MSQuant\RAW\BLK1\ava2648a210ma2-spectrafile.raw		1.63925e+07	1443.72		736.889	TRUE	736.885	-777.777	-777.777	102		-777.777	4594.32
gi_110756611	116229	SPACER	XP_623072.2 *Sodium pump subunit* PREDICTED: similar to Sodium/potassium-transporting ATPase alpha chain (Sodium pump) (Na+/K+ ATPase) isoform 1 [Apis mellifera]	ELNSDQLDEILR	736.889	1471.76	2	88	-777.777	-777.777	-777.777	-777.777	4850.51	25.6478	4850.81	4853.89	4856.95	1350	1471.75	736.884	1471.75	1471.76	FALSE			-777.777	-777.777	-777.777	1	64	C:\Jenny\AVA09\MSQuant\Mascot\AVA09_BLK1_100-26424.htm	1diMet_Nt_L	2	-777.777	-777.777	C:\Jenny\AVA09\MSQuant\RAW\BLK1\ava2648a206ma2-spectrafile.raw		237610	1443.72		736.891	TRUE	736.887	-777.777	-777.777	88		-777.777	4850.81
gi_110756611	116229	SPACER	XP_623072.2 *Sodium pump subunit* PREDICTED: similar to Sodium/potassium-transporting ATPase alpha chain (Sodium pump) (Na+/K+ ATPase) isoform 1 [Apis mellifera]	ELNSDQLDEILR	736.887	1471.76	2	83	-777.777	-777.777	-777.777	-777.777	4969.71	34.3618	4958.77	4970.93	4970.91	5211.95	1471.75	736.883	1471.75	1471.75	FALSE			-777.777	-777.777	-777.777	1	64.4	C:\Jenny\AVA09\MSQuant\Mascot\AVA09_BLK1_100-26424.htm	1diMet_Nt_L	2	-777.777	-777.777	C:\Jenny\AVA09\MSQuant\RAW\BLK1\ava2648a207ma2-spectrafile.raw		852268	1443.72		736.889	TRUE	736.885	-777.777	-777.777	83		-777.777	4958.77
gi_110756611	116229	SPACER	XP_623072.2 *Sodium pump subunit* PREDICTED: similar to Sodium/potassium-transporting ATPase alpha chain (Sodium pump) (Na+/K+ ATPase) isoform 1 [Apis mellifera]	ELNSDQLDEILR	738.898	1475.78	2	63	-777.777	-777.777	-777.777	-777.777	4597.7	35.3286	4587.52	4585.81	4586.87	1526.25	1475.78	738.894	1475.77	1471.78	FALSE			-777.777	-777.777	-777.777	1	49.4	C:\Jenny\AVA09\MSQuant\Mascot\AVA09_BLK1_100-26424.htm	1diMet_Nt_M	2	-777.777	-777.777	C:\Jenny\AVA09\MSQuant\RAW\BLK1\ava2648a208ma2-spectrafile.raw		2.30383e+06	1443.72		738.898	TRUE	738.894	-777.777	-777.777	63		-777.777	4587.52
gi_110756611	116229	SPACER	XP_623072.2 *Sodium pump subunit* PREDICTED: similar to Sodium/potassium-transporting ATPase alpha chain (Sodium pump) (Na+/K+ ATPase) isoform 1 [Apis mellifera]	EVNGDASEAALLK	690.896	1379.78	2	106	-777.777	-777.777	-777.777	-777.777	3367.7	14.046	3369.64	3371.61	3372.34	4688.42	1379.77	690.892	1379.77	1371.72	FALSE			-777.777	-777.777	-777.777	1	88.9	C:\Jenny\AVA09\MSQuant\Mascot\AVA09_BLK1_100-26424.htm	1diMet_Nt_M 1diMet_K_M	2	-777.777	-777.777	C:\Jenny\AVA09\MSQuant\RAW\BLK1\ava2648a209ma2-spectrafile.raw		880179	1315.66		690.898	TRUE	690.895	-777.777	-777.777	106		-777.777	3369.64
gi_110756611	116229	SPACER	XP_623072.2 *Sodium pump subunit* PREDICTED: similar to Sodium/potassium-transporting ATPase alpha chain (Sodium pump) (Na+/K+ ATPase) isoform 1 [Apis mellifera]	EVNGDASEAALLK	686.872	1371.73	2	100	-777.777	-777.777	-777.777	-777.777	3370.55	15.6499	3383.13	3372.68	3370.3	3584.83	1371.72	686.869	1371.72	1371.73	FALSE			-777.777	-777.777	-777.777	1	77.3	C:\Jenny\AVA09\MSQuant\Mascot\AVA09_BLK1_100-26424.htm	1diMet_Nt_L 1diMet_K_L	2	-777.777	-777.777	C:\Jenny\AVA09\MSQuant\RAW\BLK1\ava2648a208ma2-spectrafile.raw		716131	1315.66		686.874	TRUE	686.871	-777.777	-777.777	100		-777.777	3383.13
gi_110756611	116229	SPACER	XP_623072.2 *Sodium pump subunit* PREDICTED: similar to Sodium/potassium-transporting ATPase alpha chain (Sodium pump) (Na+/K+ ATPase) isoform 1 [Apis mellifera]	EVNGDASEAALLK	690.899	1379.78	2	52	-777.777	-777.777	-777.777	-777.777	3728.66	12.3937	3723.64	3731.76	3732.52	2402.2	1379.77	690.895	1379.78	1371.73	FALSE			-777.777	-777.777	-777.777	1	39	C:\Jenny\AVA09\MSQuant\Mascot\AVA09_BLK1_100-26424.htm	1diMet_Nt_M 1diMet_K_M	2	-777.777	-777.777	C:\Jenny\AVA09\MSQuant\RAW\BLK1\ava2648a207ma2-spectrafile.raw		411303	1315.66		690.898	TRUE	690.895	-777.777	-777.777	52		-777.777	3723.64
gi_110756611	116229	SPACER	XP_623072.2 *Sodium pump subunit* PREDICTED: similar to Sodium/potassium-transporting ATPase alpha chain (Sodium pump) (Na+/K+ ATPase) isoform 1 [Apis mellifera]	IAGLASGLDTGETPIAK	839.501	1676.99	2	133	-777.777	-777.777	-777.777	-777.777	3992.24	20.3679	3985.32	3994.47	3999.08	22687.7	1676.98	839.496	1676.98	1668.93	FALSE			-777.777	-777.777	-777.777	1	114.3	C:\Jenny\AVA09\MSQuant\Mascot\AVA09_BLK1_100-26424.htm	1diMet_Nt_M 1diMet_K_M	2	-777.777	-777.777	C:\Jenny\AVA09\MSQuant\RAW\BLK1\ava2648a210ma2-spectrafile.raw		2.87029e+06	1612.87		839.505	TRUE	839.5	-777.777	-777.777	133		-777.777	3985.32
gi_110756611	116229	SPACER	XP_623072.2 *Sodium pump subunit* PREDICTED: similar to Sodium/potassium-transporting ATPase alpha chain (Sodium pump) (Na+/K+ ATPase) isoform 1 [Apis mellifera]	IAGLASGLDTGETPIAK	843.523	1685.03	2	115	-777.777	-777.777	-777.777	-777.777	4075.91	22.7538	4076.65	4078.46	4075.89	12770.8	1685.02	843.518	1685.02	1668.93	FALSE			-777.777	-777.777	-777.777	1	107.6	C:\Jenny\AVA09\MSQuant\Mascot\AVA09_BLK1_100-26424.htm	1diMet_Nt_H 1diMet_K_H	2	-777.777	-777.777	C:\Jenny\AVA09\MSQuant\RAW\BLK1\ava2648a208ma2-spectrafile.raw		1.72891e+06	1612.87		843.523	TRUE	843.518	-777.777	-777.777	115		-777.777	4076.65
gi_110756611	116229	SPACER	XP_623072.2 *Sodium pump subunit* PREDICTED: similar to Sodium/potassium-transporting ATPase alpha chain (Sodium pump) (Na+/K+ ATPase) isoform 1 [Apis mellifera]	IAGLASGLDTGETPIAK	839.501	1676.99	2	112	-777.777	-777.777	-777.777	-777.777	4054.8	22.9184	4048.58	4057.17	4058.34	22094.5	1676.98	839.496	1676.98	1668.94	FALSE			-777.777	-777.777	-777.777	1	89.7	C:\Jenny\AVA09\MSQuant\Mascot\AVA09_BLK1_100-26424.htm	1diMet_Nt_M 1diMet_K_M	2	-777.777	-777.777	C:\Jenny\AVA09\MSQuant\RAW\BLK1\ava2648a209ma2-spectrafile.raw		2.80916e+06	1612.87		839.506	TRUE	839.5	-777.777	-777.777	112		-777.777	4048.58
gi_110756611	116229	SPACER	XP_623072.2 *Sodium pump subunit* PREDICTED: similar to Sodium/potassium-transporting ATPase alpha chain (Sodium pump) (Na+/K+ ATPase) isoform 1 [Apis mellifera]	IAGLASGLDTGETPIAK	839.498	1676.98	2	98	-777.777	-777.777	-777.777	-777.777	4282.27	2.0362	4282.24	4282.22	4282.69	1416.61	1676.98	839.492	1676.97	1668.94	FALSE			-777.777	-777.777	-777.777	1	84.4	C:\Jenny\AVA09\MSQuant\Mascot\AVA09_BLK1_100-26424.htm	1diMet_Nt_M 1diMet_K_M	2	-777.777	-777.777	C:\Jenny\AVA09\MSQuant\RAW\BLK1\ava2648a206ma2-spectrafile.raw		190437	1612.87		839.509	TRUE	839.503	-777.777	-777.777	98		-777.777	4282.24
gi_110756611	116229	SPACER	XP_623072.2 *Sodium pump subunit* PREDICTED: similar to Sodium/potassium-transporting ATPase alpha chain (Sodium pump) (Na+/K+ ATPase) isoform 1 [Apis mellifera]	IAGLASGLDTGETPIAK	839.504	1676.99	2	94	-777.777	-777.777	-777.777	-777.777	4427.23	17.5853	4420.61	4429.8	4428.36	3856.32	1676.98	839.499	1676.98	1669.93	FALSE			-777.777	-777.777	-777.777	1	87.1	C:\Jenny\AVA09\MSQuant\Mascot\AVA09_BLK1_100-26424.htm	1diMet_Nt_M 1diMet_K_M	2	-777.777	-777.777	C:\Jenny\AVA09\MSQuant\RAW\BLK1\ava2648a207ma2-spectrafile.raw		521837	1612.87		839.502	TRUE	839.496	-777.777	-777.777	94		-777.777	4420.61
gi_110756611	116229	SPACER	XP_623072.2 *Sodium pump subunit* PREDICTED: similar to Sodium/potassium-transporting ATPase alpha chain (Sodium pump) (Na+/K+ ATPase) isoform 1 [Apis mellifera]	LIFDNLK	459.787	917.559	2	27	-777.777	-777.777	-777.777	-777.777	3830.91	20.1893	3827.79	3834.71	3834.21	5693.03	917.559	459.786	917.557	917.559	FALSE			-777.777	-777.777	-777.777	1	12.9	C:\Jenny\AVA09\MSQuant\Mascot\AVA09_BLK1_100-26424.htm	1diMet_Nt_L 1diMet_K_L	2	-777.777	-777.777	C:\Jenny\AVA09\MSQuant\RAW\BLK1\ava2648a210ma2-spectrafile.raw		2.5619e+06	861.496		459.788	TRUE	459.787	-777.777	-777.777	27		-777.777	3827.79
gi_110756611	116229	SPACER	XP_623072.2 *Sodium pump subunit* PREDICTED: similar to Sodium/potassium-transporting ATPase alpha chain (Sodium pump) (Na+/K+ ATPase) isoform 1 [Apis mellifera]	LIFDNLK	459.789	917.564	2	27	-777.777	-777.777	-777.777	-777.777	4361.38	14.0434	4358.03	4363.2	4362.72	350.913	917.559	459.788	917.562	917.56	FALSE			-777.777	-777.777	-777.777	1	3.6	C:\Jenny\AVA09\MSQuant\Mascot\AVA09_BLK1_100-26424.htm	1diMet_Nt_L 1diMet_K_L	2	-777.777	-777.777	C:\Jenny\AVA09\MSQuant\RAW\BLK1\ava2648a207ma2-spectrafile.raw		155672	861.496		459.789	TRUE	459.787	-777.777	-777.777	27		-777.777	4358.03
gi_110756611	116229	SPACER	XP_623072.2 *Sodium pump subunit* PREDICTED: similar to Sodium/potassium-transporting ATPase alpha chain (Sodium pump) (Na+/K+ ATPase) isoform 1 [Apis mellifera]	LNIPVSEVNPR	633.367	1264.72	2	73	-777.777	-777.777	-777.777	-777.777	3682.15	39.0537	3681.34	3684.66	3686.54	38700.4	1264.71	633.365	1264.71	1264.71	FALSE			-777.777	-777.777	-777.777	1	60.7	C:\Jenny\AVA09\MSQuant\Mascot\AVA09_BLK1_100-26424.htm	1diMet_Nt_L	2	-777.777	-777.777	C:\Jenny\AVA09\MSQuant\RAW\BLK1\ava2648a210ma2-spectrafile.raw		9.12887e+06	1236.68		633.367	TRUE	633.364	-777.777	-777.777	73		-777.777	3681.34
gi_110756611	116229	SPACER	XP_623072.2 *Sodium pump subunit* PREDICTED: similar to Sodium/potassium-transporting ATPase alpha chain (Sodium pump) (Na+/K+ ATPase) isoform 1 [Apis mellifera]	LNIPVSEVNPR	635.378	1268.74	2	68	-777.777	-777.777	-777.777	-777.777	3770.81	25.1235	3763.61	3773.59	3774.07	25998.8	1268.74	635.376	1268.74	1264.71	FALSE			-777.777	-777.777	-777.777	1	57.1	C:\Jenny\AVA09\MSQuant\Mascot\AVA09_BLK1_100-26424.htm	1diMet_Nt_M	2	-777.777	-777.777	C:\Jenny\AVA09\MSQuant\RAW\BLK1\ava2648a209ma2-spectrafile.raw		6.12944e+06	1236.68		635.378	TRUE	635.376	-777.777	-777.777	68		-777.777	3763.61
gi_110756611	116229	SPACER	XP_623072.2 *Sodium pump subunit* PREDICTED: similar to Sodium/potassium-transporting ATPase alpha chain (Sodium pump) (Na+/K+ ATPase) isoform 1 [Apis mellifera]	LNIPVSEVNPR	633.367	1264.72	2	66	-777.777	-777.777	-777.777	-777.777	3798.83	37.6766	3796.07	3800.66	3803.82	7652.49	1264.71	633.365	1264.71	1264.72	FALSE			-777.777	-777.777	-777.777	1	45.4	C:\Jenny\AVA09\MSQuant\Mascot\AVA09_BLK1_100-26424.htm	1diMet_Nt_L	2	-777.777	-777.777	C:\Jenny\AVA09\MSQuant\RAW\BLK1\ava2648a208ma2-spectrafile.raw		1.80109e+06	1236.68		633.368	TRUE	633.365	-777.777	-777.777	66		-777.777	3796.07
gi_110756611	116229	SPACER	XP_623072.2 *Sodium pump subunit* PREDICTED: similar to Sodium/potassium-transporting ATPase alpha chain (Sodium pump) (Na+/K+ ATPase) isoform 1 [Apis mellifera]	LNIPVSEVNPR	635.38	1268.75	2	48	-777.777	-777.777	-777.777	-777.777	4152.43	25.8523	4138.37	4152.86	4151.13	4239.65	1268.74	635.378	1268.74	1264.72	FALSE			-777.777	-777.777	-777.777	1	35.4	C:\Jenny\AVA09\MSQuant\Mascot\AVA09_BLK1_100-26424.htm	1diMet_Nt_M	2	-777.777	-777.777	C:\Jenny\AVA09\MSQuant\RAW\BLK1\ava2648a207ma2-spectrafile.raw		994747	1236.68		635.381	TRUE	635.378	-777.777	-777.777	48		-777.777	4138.37
gi_110756611	116229	SPACER	XP_623072.2 *Sodium pump subunit* PREDICTED: similar to Sodium/potassium-transporting ATPase alpha chain (Sodium pump) (Na+/K+ ATPase) isoform 1 [Apis mellifera]	LNIPVSEVNPR	633.365	1264.72	2	36	-777.777	-777.777	-777.777	-777.777	4036.23	30.1496	4020.49	4029.76	4030.95	980.89	1264.71	633.362	1264.71	1264.72	FALSE			-777.777	-777.777	-777.777	1	26.6	C:\Jenny\AVA09\MSQuant\Mascot\AVA09_BLK1_100-26424.htm	1diMet_Nt_L	2	-777.777	-777.777	C:\Jenny\AVA09\MSQuant\RAW\BLK1\ava2648a206ma2-spectrafile.raw		0	1236.68		633.372	TRUE	633.369	-777.777	-777.777	36		-777.777	4020.49
gi_110756611	116229	SPACER	XP_623072.2 *Sodium pump subunit* PREDICTED: similar to Sodium/potassium-transporting ATPase alpha chain (Sodium pump) (Na+/K+ ATPase) isoform 1 [Apis mellifera]	MGAIVAVTGDGVNDSPALK	940.029	1878.04	2	168	-777.777	-777.777	-777.777	-777.777	4505.96	11.6589	4504.43	4500.06	4510.57	983.867	1878.04	940.023	1878.03	1869.99	FALSE			-777.777	-777.777	-777.777	1	139.6	C:\Jenny\AVA09\MSQuant\Mascot\AVA09_BLK1_100-26424.htm	1diMet_Nt_M 1diMet_K_M	2	-777.777	-777.777	C:\Jenny\AVA09\MSQuant\RAW\BLK1\ava2648a207ma2-spectrafile.raw		106738	1813.92		940.035	TRUE	940.028	-777.777	-777.777	168		-777.777	4504.43
gi_110756611	116229	SPACER	XP_623072.2 *Sodium pump subunit* PREDICTED: similar to Sodium/potassium-transporting ATPase alpha chain (Sodium pump) (Na+/K+ ATPase) isoform 1 [Apis mellifera]	MGAIVAVTGDGVNDSPALK	944.05	1886.09	2	163	-777.777	-777.777	-777.777	-777.777	4146.66	15.4597	4145.96	4147.67	4143.76	3337.46	1886.08	944.044	1886.07	1871	FALSE			-777.777	-777.777	-777.777	1	149.2	C:\Jenny\AVA09\MSQuant\Mascot\AVA09_BLK1_100-26424.htm	1diMet_Nt_H 1diMet_K_H	2	-777.777	-777.777	C:\Jenny\AVA09\MSQuant\RAW\BLK1\ava2648a208ma2-spectrafile.raw		336620	1813.92		944.046	TRUE	944.04	-777.777	-777.777	163		-777.777	4145.96
gi_110756611	116229	SPACER	XP_623072.2 *Sodium pump subunit* PREDICTED: similar to Sodium/potassium-transporting ATPase alpha chain (Sodium pump) (Na+/K+ ATPase) isoform 1 [Apis mellifera]	MGAIVAVTGDGVNDSPALK	936.004	1869.99	2	148	-777.777	-777.777	-777.777	-777.777	4077.01	18.5932	4073.08	4079.82	4081.36	7473.32	1869.99	935.997	1869.98	1869.99	FALSE			-777.777	-777.777	-777.777	1	108.1	C:\Jenny\AVA09\MSQuant\Mascot\AVA09_BLK1_100-26424.htm	1diMet_Nt_L 1diMet_K_L	2	-777.777	-777.777	C:\Jenny\AVA09\MSQuant\RAW\BLK1\ava2648a210ma2-spectrafile.raw		806118	1813.92		936.008	TRUE	936.001	-777.777	-777.777	148		-777.777	4073.08
gi_110756611	116229	SPACER	XP_623072.2 *Sodium pump subunit* PREDICTED: similar to Sodium/potassium-transporting ATPase alpha chain (Sodium pump) (Na+/K+ ATPase) isoform 1 [Apis mellifera]	MGAIVAVTGDGVNDSPALK	624.338	1869.99	3	38	-777.777	-777.777	-777.777	-777.777	4133.46	19.7605	4133.2	4135.5	4135.12	14812.6	1869.99	624.336	1869.98	1869.99	FALSE			-777.777	-777.777	-777.777	1	30.9	C:\Jenny\AVA09\MSQuant\Mascot\AVA09_BLK1_100-26424.htm	1diMet_Nt_L 1diMet_K_L	2	-777.777	-777.777	C:\Jenny\AVA09\MSQuant\RAW\BLK1\ava2648a209ma2-spectrafile.raw		3.58717e+06	1813.92		624.338	TRUE	624.336	-777.777	-777.777	38		-777.777	4133.2
gi_110756611	116229	SPACER	XP_623072.2 *Sodium pump subunit* PREDICTED: similar to Sodium/potassium-transporting ATPase alpha chain (Sodium pump) (Na+/K+ ATPase) isoform 1 [Apis mellifera]	NLAFFSTNAVEGTAK	821.478	1640.94	2	106	-777.777	-777.777	-777.777	-777.777	4518.3	13.5775	4511.52	4523.61	4523.76	4873.88	1640.93	821.473	1640.93	1624.85	FALSE			-777.777	-777.777	-777.777	1	104.8	C:\Jenny\AVA09\MSQuant\Mascot\AVA09_BLK1_100-26424.htm	1diMet_Nt_H 1diMet_K_H	2	-777.777	-777.777	C:\Jenny\AVA09\MSQuant\RAW\BLK1\ava2648a208ma2-spectrafile.raw		698933	1568.78		821.479	TRUE	821.474	-777.777	-777.777	106		-777.777	4511.52
gi_110756611	116229	SPACER	XP_623072.2 *Sodium pump subunit* PREDICTED: similar to Sodium/potassium-transporting ATPase alpha chain (Sodium pump) (Na+/K+ ATPase) isoform 1 [Apis mellifera]	NLAFFSTNAVEGTAK	821.478	1640.94	2	92	-777.777	-777.777	-777.777	-777.777	4530.6	13.2395	4523.11	4534.55	4532.97	18367.1	1640.93	821.473	1640.93	1624.86	FALSE			-777.777	-777.777	-777.777	1	92.4	C:\Jenny\AVA09\MSQuant\Mascot\AVA09_BLK1_100-26424.htm	1diMet_Nt_H 1diMet_K_H	2	-777.777	-777.777	C:\Jenny\AVA09\MSQuant\RAW\BLK1\ava2648a209ma2-spectrafile.raw		2.47689e+06	1568.78		821.485	TRUE	821.48	-777.777	-777.777	92		-777.777	4523.11
gi_110756611	116229	SPACER	XP_623072.2 *Sodium pump subunit* PREDICTED: similar to Sodium/potassium-transporting ATPase alpha chain (Sodium pump) (Na+/K+ ATPase) isoform 1 [Apis mellifera]	NLAFFSTNAVEGTAK	813.437	1624.86	2	86	-777.777	-777.777	-777.777	-777.777	4486.28	37.0609	4473.78	4492.65	4487.24	24903.9	1624.85	813.432	1624.85	1624.85	FALSE			-777.777	-777.777	-777.777	1	83.4	C:\Jenny\AVA09\MSQuant\Mascot\AVA09_BLK1_100-26424.htm	1diMet_Nt_L 1diMet_K_L	2	-777.777	-777.777	C:\Jenny\AVA09\MSQuant\RAW\BLK1\ava2648a210ma2-spectrafile.raw		3.55706e+06	1568.78		813.438	TRUE	813.433	-777.777	-777.777	86		-777.777	4473.78
gi_110756611	116229	SPACER	XP_623072.2 *Sodium pump subunit* PREDICTED: similar to Sodium/potassium-transporting ATPase alpha chain (Sodium pump) (Na+/K+ ATPase) isoform 1 [Apis mellifera]	NLAFFSTNAVEGTAK	813.436	1624.86	2	80	-777.777	-777.777	-777.777	-777.777	4953.89	22.9526	4951.89	4956.8	4959.08	1557.48	1624.85	813.431	1624.85	1624.85	FALSE			-777.777	-777.777	-777.777	1	75.2	C:\Jenny\AVA09\MSQuant\Mascot\AVA09_BLK1_100-26424.htm	1diMet_Nt_L 1diMet_K_L	2	-777.777	-777.777	C:\Jenny\AVA09\MSQuant\RAW\BLK1\ava2648a207ma2-spectrafile.raw		220743	1568.78		813.435	TRUE	813.43	-777.777	-777.777	80		-777.777	4951.89
gi_110756611	116229	SPACER	XP_623072.2 *Sodium pump subunit* PREDICTED: similar to Sodium/potassium-transporting ATPase alpha chain (Sodium pump) (Na+/K+ ATPase) isoform 1 [Apis mellifera]	QELDIDFHK	403.564	1207.67	3	46	-777.777	-777.777	-777.777	-777.777	3432	11.8145	3427.3	3434.38	3434.75	2657.56	1207.67	403.564	1207.67	1199.62	FALSE			-777.777	-777.777	-777.777	1	30.9	C:\Jenny\AVA09\MSQuant\Mascot\AVA09_BLK1_100-26424.htm	1diMet_Nt_M 1diMet_K_M	2	-777.777	-777.777	C:\Jenny\AVA09\MSQuant\RAW\BLK1\ava2648a210ma2-spectrafile.raw		1.56849e+06	1143.56		403.564	TRUE	403.564	-777.777	-777.777	46		-777.777	3427.3
gi_110756611	116229	SPACER	XP_623072.2 *Sodium pump subunit* PREDICTED: similar to Sodium/potassium-transporting ATPase alpha chain (Sodium pump) (Na+/K+ ATPase) isoform 1 [Apis mellifera]	REVNGDASEAALLK	764.919	1527.82	2	64	-777.777	-777.777	-777.777	-777.777	2979.77	14.3094	2983.22	2982.31	2986.81	2542.2	1527.83	764.915	1527.82	1527.82	FALSE			-777.777	-777.777	-777.777	1	38.5	C:\Jenny\AVA09\MSQuant\Mascot\AVA09_BLK1_100-26424.htm	1diMet_Nt_L 1diMet_K_L	2	-777.777	-777.777	C:\Jenny\AVA09\MSQuant\RAW\BLK1\ava2648a210ma2-spectrafile.raw		412538	1471.76		764.92	TRUE	764.916	-777.777	-777.777	64		-777.777	2983.22
gi_110756611	116229	SPACER	XP_623072.2 *Sodium pump subunit* PREDICTED: similar to Sodium/potassium-transporting ATPase alpha chain (Sodium pump) (Na+/K+ ATPase) isoform 1 [Apis mellifera]	SPEFTNENPLETK	785.421	1568.83	2	97	-777.777	-777.777	-777.777	-777.777	3622.23	22.7475	3607.44	3623.59	3624.2	94839.9	1568.82	785.416	1568.82	1560.77	FALSE			-777.777	-777.777	-777.777	1	83.2	C:\Jenny\AVA09\MSQuant\Mascot\AVA09_BLK1_100-26424.htm	1diMet_Nt_M 1diMet_K_M	2	-777.777	-777.777	C:\Jenny\AVA09\MSQuant\RAW\BLK1\ava2648a209ma2-spectrafile.raw		1.46995e+07	1504.7		785.421	TRUE	785.416	-777.777	-777.777	97		-777.777	3607.44
gi_110756611	116229	SPACER	XP_623072.2 *Sodium pump subunit* PREDICTED: similar to Sodium/potassium-transporting ATPase alpha chain (Sodium pump) (Na+/K+ ATPase) isoform 1 [Apis mellifera]	SPEFTNENPLETK	789.443	1576.87	2	96	-777.777	-777.777	-777.777	-777.777	3883.25	25.0418	3880.95	3884.69	3883.69	3043.7	1576.86	789.437	1576.86	1560.78	FALSE			-777.777	-777.777	-777.777	1	78.6	C:\Jenny\AVA09\MSQuant\Mascot\AVA09_BLK1_100-26424.htm	1diMet_Nt_H 1diMet_K_H	2	-777.777	-777.777	C:\Jenny\AVA09\MSQuant\RAW\BLK1\ava2648a206ma2-spectrafile.raw		474523	1504.7		789.444	TRUE	789.438	-777.777	-777.777	96		-777.777	3880.95
gi_110756611	116229	SPACER	XP_623072.2 *Sodium pump subunit* PREDICTED: similar to Sodium/potassium-transporting ATPase alpha chain (Sodium pump) (Na+/K+ ATPase) isoform 1 [Apis mellifera]	SPEFTNENPLETK	785.417	1568.82	2	93	-777.777	-777.777	-777.777	-777.777	3556.79	26.3544	3546.31	3557.59	3555.12	18308.2	1568.82	785.413	1568.81	1560.77	FALSE			-777.777	-777.777	-777.777	1	76.5	C:\Jenny\AVA09\MSQuant\Mascot\AVA09_BLK1_100-26424.htm	1diMet_Nt_M 1diMet_K_M	2	-777.777	-777.777	C:\Jenny\AVA09\MSQuant\RAW\BLK1\ava2648a210ma2-spectrafile.raw		2845413	1504.7		785.418	TRUE	785.413	-777.777	-777.777	93		-777.777	3546.31
gi_110756611	116229	SPACER	XP_623072.2 *Sodium pump subunit* PREDICTED: similar to Sodium/potassium-transporting ATPase alpha chain (Sodium pump) (Na+/K+ ATPase) isoform 1 [Apis mellifera]	SPEFTNENPLETK	789.439	1576.86	2	93	-777.777	-777.777	-777.777	-777.777	3660.79	43.9357	3646.11	3647.44	3649.21	12899.9	1576.86	789.435	1576.86	1560.77	FALSE			-777.777	-777.777	-777.777	1	78.6	C:\Jenny\AVA09\MSQuant\Mascot\AVA09_BLK1_100-26424.htm	1diMet_Nt_H 1diMet_K_H	2	-777.777	-777.777	C:\Jenny\AVA09\MSQuant\RAW\BLK1\ava2648a208ma2-spectrafile.raw		6.13847e+06	1504.7		789.442	TRUE	789.438	-777.777	-777.777	93		-777.777	3646.11
gi_110756611	116229	SPACER	XP_623072.2 *Sodium pump subunit* PREDICTED: similar to Sodium/potassium-transporting ATPase alpha chain (Sodium pump) (Na+/K+ ATPase) isoform 1 [Apis mellifera]	SPEFTNENPLETK	785.423	1568.83	2	88	-777.777	-777.777	-777.777	-777.777	3990.33	37.0775	3976.15	3991.31	3992.46	26471	1568.82	785.418	1568.82	1560.77	FALSE			-777.777	-777.777	-777.777	1	75.3	C:\Jenny\AVA09\MSQuant\Mascot\AVA09_BLK1_100-26424.htm	1diMet_Nt_M 1diMet_K_M	2	-777.777	-777.777	C:\Jenny\AVA09\MSQuant\RAW\BLK1\ava2648a207ma2-spectrafile.raw		4.10463e+06	1504.7		785.421	TRUE	785.416	-777.777	-777.777	88		-777.777	3976.15
gi_110756611	116229	SPACER	XP_623072.2 *Sodium pump subunit* PREDICTED: similar to Sodium/potassium-transporting ATPase alpha chain (Sodium pump) (Na+/K+ ATPase) isoform 1 [Apis mellifera]	SVGIISEGNETVEDIAQR	973.006	1944	2	156	-777.777	-777.777	-777.777	-777.777	4352.14	16.4275	4358.46	4353.76	4362.89	4281.15	1943.98	972.999	1943.98	1943.98	FALSE			-777.777	-777.777	-777.777	1	138.1	C:\Jenny\AVA09\MSQuant\Mascot\AVA09_BLK1_100-26424.htm	1diMet_Nt_L	2	-777.777	-777.777	C:\Jenny\AVA09\MSQuant\RAW\BLK1\ava2648a210ma2-spectrafile.raw		428144	1915.95		973.006	TRUE	972.998	-777.777	-777.777	156		-777.777	4358.46
gi_110756611	116229	SPACER	XP_623072.2 *Sodium pump subunit* PREDICTED: similar to Sodium/potassium-transporting ATPase alpha chain (Sodium pump) (Na+/K+ ATPase) isoform 1 [Apis mellifera]	VDNSSLTGESEPQSR	819.402	1636.79	2	135	-777.777	-777.777	-777.777	-777.777	2648.52	26.5622	2635.19	2648.95	2645.42	7902.03	1636.78	819.396	1636.78	1632.75	FALSE			-777.777	-777.777	-777.777	1	121.3	C:\Jenny\AVA09\MSQuant\Mascot\AVA09_BLK1_100-26424.htm	1diMet_Nt_M	2	-777.777	-777.777	C:\Jenny\AVA09\MSQuant\RAW\BLK1\ava2648a206ma2-spectrafile.raw		1.05618e+06	1604.73		819.402	TRUE	819.396	-777.777	-777.777	135		-777.777	2635.19
gi_110756611	116229	SPACER	XP_623072.2 *Sodium pump subunit* PREDICTED: similar to Sodium/potassium-transporting ATPase alpha chain (Sodium pump) (Na+/K+ ATPase) isoform 1 [Apis mellifera]	VDNSSLTGESEPQSR	817.389	1632.76	2	111	-777.777	-777.777	-777.777	-777.777	2986	27.1554	2976.27	2987.03	2985.42	2213.95	1632.76	817.384	1632.75	1632.75	FALSE			-777.777	-777.777	-777.777	1	96.9	C:\Jenny\AVA09\MSQuant\Mascot\AVA09_BLK1_100-26424.htm	1diMet_Nt_L	2	-777.777	-777.777	C:\Jenny\AVA09\MSQuant\RAW\BLK1\ava2648a207ma2-spectrafile.raw		314233	1604.73		817.388	TRUE	817.383	-777.777	-777.777	111		-777.777	2976.27
gi_110756611	116229	SPACER	XP_623072.2 *Sodium pump subunit* PREDICTED: similar to Sodium/potassium-transporting ATPase alpha chain (Sodium pump) (Na+/K+ ATPase) isoform 1 [Apis mellifera]	VIMVTGDHPITAK	719.41	1436.81	2	80	-777.777	-777.777	-777.777	-777.777	3136.78	26.9754	3129.78	3128.31	3130.13	1364.66	1436.81	719.407	1436.8	1436.8	FALSE			-777.777	-777.777	-777.777	1	71.6	C:\Jenny\AVA09\MSQuant\Mascot\AVA09_BLK1_100-26424.htm	1diMet_Nt_L 1diMet_K_L	2	-777.777	-777.777	C:\Jenny\AVA09\MSQuant\RAW\BLK1\ava2648a210ma2-spectrafile.raw		1.00797e+06	1380.74		719.41	TRUE	719.406	-777.777	-777.777	80		-777.777	3129.78
gi_110756611	116229	SPACER	XP_623072.2 *Sodium pump subunit* PREDICTED: similar to Sodium/potassium-transporting ATPase alpha chain (Sodium pump) (Na+/K+ ATPase) isoform 1 [Apis mellifera]	VIMVTGDHPITAK	479.945	1436.81	3	38	-777.777	-777.777	-777.777	-777.777	3189.68	15.3443	3185.21	3192.1	3192.11	695.446	1436.81	479.944	1436.81	1436.81	FALSE			-777.777	-777.777	-777.777	1	27.2	C:\Jenny\AVA09\MSQuant\Mascot\AVA09_BLK1_100-26424.htm	1diMet_Nt_L 1diMet_K_L	2	-777.777	-777.777	C:\Jenny\AVA09\MSQuant\RAW\BLK1\ava2648a208ma2-spectrafile.raw		284711	1380.74		479.944	TRUE	479.943	-777.777	-777.777	38		-777.777	3185.21
gi_110756611	116229	SPACER	XP_623072.2 *Sodium pump subunit* PREDICTED: similar to Sodium/potassium-transporting ATPase alpha chain (Sodium pump) (Na+/K+ ATPase) isoform 1 [Apis mellifera]	VIMVTGDHPITAK	485.277	1452.81	3	29	-777.777	-777.777	-777.777	-777.777	2986.74	6.43478	2989.13	2988.69	2988.16	867.059	1452.8	485.276	1452.81	1452.8	FALSE			-777.777	-777.777	-777.777	1	17.8	C:\Jenny\AVA09\MSQuant\Mascot\AVA09_BLK1_100-26424.htm	1Met(ox) 1diMet_Nt_L 1diMet_K_L	2	-777.777	-777.777	C:\Jenny\AVA09\MSQuant\RAW\BLK1\ava2648a209ma2-spectrafile.raw		345587	1380.74		485.277	TRUE	485.276	-777.777	-777.777	29		-777.777	2989.13
gi_110756611	116229	SPACER	XP_623072.2 *Sodium pump subunit* PREDICTED: similar to Sodium/potassium-transporting ATPase alpha chain (Sodium pump) (Na+/K+ ATPase) isoform 1 [Apis mellifera]	VLDEEMK	472.266	942.517	2	48	-777.777	-777.777	-777.777	-777.777	2177.17	18.9088	2173.61	2165.77	2184.1	217.738	942.518	472.265	942.515	934.466	FALSE			-777.777	-777.777	-777.777	1	29.7	C:\Jenny\AVA09\MSQuant\Mascot\AVA09_BLK1_100-26424.htm	1Met(ox) 1diMet_Nt_M 1diMet_K_M	2	-777.777	-777.777	C:\Jenny\AVA09\MSQuant\RAW\BLK1\ava2648a209ma2-spectrafile.raw		89022.7	862.411		472.267	TRUE	472.266	-777.777	-777.777	48		-777.777	2173.61
gi_110756611	116229	SPACER	XP_623072.2 *Sodium pump subunit* PREDICTED: similar to Sodium/potassium-transporting ATPase alpha chain (Sodium pump) (Na+/K+ ATPase) isoform 1 [Apis mellifera]	VLDEEMK	464.27	926.525	2	35	-777.777	-777.777	-777.777	-777.777	2546.73	30.8624	2537.83	2552.08	2552.12	4108.92	926.523	464.269	926.522	918.473	FALSE			-777.777	-777.777	-777.777	1	22	C:\Jenny\AVA09\MSQuant\Mascot\AVA09_BLK1_100-26424.htm	1diMet_Nt_M 1diMet_K_M	2	-777.777	-777.777	C:\Jenny\AVA09\MSQuant\RAW\BLK1\ava2648a206ma2-spectrafile.raw		1.83474e+06	862.411		464.271	TRUE	464.269	-777.777	-777.777	35		-777.777	2537.83
gi_110756611	116229	SPACER	XP_623072.2 *Sodium pump subunit* PREDICTED: similar to Sodium/potassium-transporting ATPase alpha chain (Sodium pump) (Na+/K+ ATPase) isoform 1 [Apis mellifera]	VLDEEMK	472.267	942.519	2	32	-777.777	-777.777	-777.777	-777.777	2729.12	10.433	2726.51	2731.24	2729.28	235.269	942.518	472.266	942.517	934.465	FALSE			-777.777	-777.777	-777.777	1	23.7	C:\Jenny\AVA09\MSQuant\Mascot\AVA09_BLK1_100-26424.htm	1Met(ox) 1diMet_Nt_M 1diMet_K_M	2	-777.777	-777.777	C:\Jenny\AVA09\MSQuant\RAW\BLK1\ava2648a207ma2-spectrafile.raw		95597.8	862.411		472.267	TRUE	472.266	-777.777	-777.777	32		-777.777	2726.51
gi_110756611	116229	SPACER	XP_623072.2 *Sodium pump subunit* PREDICTED: similar to Sodium/potassium-transporting ATPase alpha chain (Sodium pump) (Na+/K+ ATPase) isoform 1 [Apis mellifera]	VLDEEMK	468.288	934.562	2	25	-777.777	-777.777	-777.777	-777.777	2582.28	15.5977	2578.69	2584.16	2584.46	1731.01	934.562	468.288	934.561	918.474	FALSE			-777.777	-777.777	-777.777	1	8.8	C:\Jenny\AVA09\MSQuant\Mascot\AVA09_BLK1_100-26424.htm	1diMet_Nt_H 1diMet_K_H	2	-777.777	-777.777	C:\Jenny\AVA09\MSQuant\RAW\BLK1\ava2648a210ma2-spectrafile.raw		773816	862.411		468.289	TRUE	468.288	-777.777	-777.777	25		-777.777	2578.69
gi_110756611	116229	SPACER	XP_623072.2 *Sodium pump subunit* PREDICTED: similar to Sodium/potassium-transporting ATPase alpha chain (Sodium pump) (Na+/K+ ATPase) isoform 1 [Apis mellifera]	VLGFCDYILPSDK	791.92	1581.82	2	87	-777.777	-777.777	-777.777	-777.777	4966.37	9.04293	4963.51	4966.23	4967.86	1839.34	1581.81	791.915	1581.82	1582.9	FALSE			-777.777	-777.777	-777.777	1	79.1	C:\Jenny\AVA09\MSQuant\Mascot\AVA09_BLK1_100-26424.htm	1diMet_Nt_L 1diMet_K_L	2	-777.777	-777.777	C:\Jenny\AVA09\MSQuant\RAW\BLK1\ava2648a210ma2-spectrafile.raw		278517	1468.73		791.917	TRUE	791.913	-777.777	-777.777	87		-777.777	4963.51
gi_110759191	225642	SPACER	XP_393334.3 *myosin* PREDICTED: similar to Myosin heavy chain CG17927-PB, isoform B isoform 1 [Apis mellifera]	AAEAILESTGLDPDQYR	626.318	1875.93	3	37	-777.777	-777.777	-777.777	-777.777	4526.3	23.6004	4512.14	4515.35	4517.51	3622.08	1875.92	626.315	1875.92	1875.92	FALSE			-777.777	-777.777	-777.777	1	31.2	C:\Jenny\AVA09\MSQuant\Mascot\AVA09_BLK1_100-26424.htm	1diMet_Nt_L	3	-777.777	-777.777	C:\Jenny\AVA09\MSQuant\RAW\BLK1\ava2648a210ma2-spectrafile.raw		2.31613e+06	1847.89		626.318	TRUE	626.315	-777.777	-777.777	37		-777.777	4512.14
gi_110759191	225642	SPACER	XP_393334.3 *myosin* PREDICTED: similar to Myosin heavy chain CG17927-PB, isoform B isoform 1 [Apis mellifera]	ADLAEQAITK	558.321	1114.63	2	47	-777.777	-777.777	-777.777	-777.777	2893.23	20.6718	2887.21	2898.69	2895.67	1879.32	1114.62	558.319	1114.62	1114.62	FALSE			-777.777	-777.777	-777.777	1	34.3	C:\Jenny\AVA09\MSQuant\Mascot\AVA09_BLK1_100-26424.htm	1diMet_Nt_L 1diMet_K_L	3	-777.777	-777.777	C:\Jenny\AVA09\MSQuant\RAW\BLK1\ava2648a208ma2-spectrafile.raw		541217	1058.56		558.319	TRUE	558.317	-777.777	-777.777	47		-777.777	2887.21
gi_110759191	225642	SPACER	XP_393334.3 *myosin* PREDICTED: similar to Myosin heavy chain CG17927-PB, isoform B isoform 1 [Apis mellifera]	ADLESQLQDLNDR	772.883	1543.75	2	113	-777.777	-777.777	-777.777	-777.777	4096.67	13.2394	4099.12	4098.1	4095.93	16312.8	1543.75	772.879	1543.74	1543.75	FALSE			-777.777	-777.777	-777.777	1	99.6	C:\Jenny\AVA09\MSQuant\Mascot\AVA09_BLK1_100-26424.htm	1diMet_Nt_L	3	-777.777	-777.777	C:\Jenny\AVA09\MSQuant\RAW\BLK1\ava2648a210ma2-spectrafile.raw		2.42366e+06	1515.72		772.886	TRUE	772.881	-777.777	-777.777	113		-777.777	4099.12
gi_110759191	225642	SPACER	XP_393334.3 *myosin* PREDICTED: similar to Myosin heavy chain CG17927-PB, isoform B isoform 1 [Apis mellifera]	ADLESQLQDLNDR	772.887	1543.76	2	95	-777.777	-777.777	-777.777	-777.777	4481.46	3.916	4477.5	4481.75	4480.34	1366.3	1543.75	772.882	1543.75	1543.75	FALSE			-777.777	-777.777	-777.777	1	81.9	C:\Jenny\AVA09\MSQuant\Mascot\AVA09_BLK1_100-26424.htm	1diMet_Nt_L	3	-777.777	-777.777	C:\Jenny\AVA09\MSQuant\RAW\BLK1\ava2648a207ma2-spectrafile.raw		213533	1515.72		772.889	TRUE	772.884	-777.777	-777.777	95		-777.777	4477.5
gi_110759191	225642	SPACER	XP_393334.3 *myosin* PREDICTED: similar to Myosin heavy chain CG17927-PB, isoform B isoform 1 [Apis mellifera]	ADLESQLQDLNDR	772.886	1543.76	2	86	-777.777	-777.777	-777.777	-777.777	4158.81	15.3173	4154.59	4158.58	4158.22	3096.87	1543.75	772.882	1543.75	1543.75	FALSE			-777.777	-777.777	-777.777	1	76.1	C:\Jenny\AVA09\MSQuant\Mascot\AVA09_BLK1_100-26424.htm	1diMet_Nt_L	3	-777.777	-777.777	C:\Jenny\AVA09\MSQuant\RAW\BLK1\ava2648a208ma2-spectrafile.raw		464807	1515.72		772.888	TRUE	772.884	-777.777	-777.777	86		-777.777	4154.59
gi_110759191	225642	SPACER	XP_393334.3 *myosin* PREDICTED: similar to Myosin heavy chain CG17927-PB, isoform B isoform 1 [Apis mellifera]	ADLESQLQDLNDR	772.885	1543.75	2	69	-777.777	-777.777	-777.777	-777.777	4144.53	12.5009	4138.74	4144.29	4144.25	11859.6	1543.75	772.88	1543.75	1543.76	FALSE			-777.777	-777.777	-777.777	1	55.8	C:\Jenny\AVA09\MSQuant\Mascot\AVA09_BLK1_100-26424.htm	1diMet_Nt_L	3	-777.777	-777.777	C:\Jenny\AVA09\MSQuant\RAW\BLK1\ava2648a209ma2-spectrafile.raw		1.88377e+06	1515.72		772.889	TRUE	772.885	-777.777	-777.777	69		-777.777	4138.74
gi_110759191	225642	SPACER	XP_393334.3 *myosin* PREDICTED: similar to Myosin heavy chain CG17927-PB, isoform B isoform 1 [Apis mellifera]	AEELEEAK	487.756	973.498	2	45	-777.777	-777.777	-777.777	-777.777	0	0	2839.23	2839.18	2840.04	350.926	973.497	487.755	973.495	973.495	FALSE			-777.777	-777.777	-777.777	1	16.3	C:\Jenny\AVA09\MSQuant\Mascot\AVA09_BLK1_100-26424.htm	1diMet_Nt_L 1diMet_K_L	3	-777.777	-777.777	C:\Jenny\AVA09\MSQuant\RAW\BLK1\ava2648a207ma2-spectrafile.raw		0	917.434		487.756	TRUE	487.755	-777.777	-777.777	45		-777.777	2839.23
gi_110759191	225642	SPACER	XP_393334.3 *myosin* PREDICTED: similar to Myosin heavy chain CG17927-PB, isoform B isoform 1 [Apis mellifera]	AEELEEAK	487.758	973.502	2	43	-777.777	-777.777	-777.777	-777.777	2071.7	11.586	2066.72	2075.33	2072.9	1110.95	973.497	487.757	973.499	973.496	FALSE			-777.777	-777.777	-777.777	1	13	C:\Jenny\AVA09\MSQuant\Mascot\AVA09_BLK1_100-26424.htm	1diMet_Nt_L 1diMet_K_L	3	-777.777	-777.777	C:\Jenny\AVA09\MSQuant\RAW\BLK1\ava2648a206ma2-spectrafile.raw		441493	917.434		487.757	TRUE	487.756	-777.777	-777.777	43		-777.777	2066.72
gi_110759191	225642	SPACER	XP_393334.3 *myosin* PREDICTED: similar to Myosin heavy chain CG17927-PB, isoform B isoform 1 [Apis mellifera]	ALDSMQASLEAEAK	760.392	1518.77	2	130	-777.777	-777.777	-777.777	-777.777	4207.48	21.3695	4209.86	4209.36	4209.16	4128.24	1518.76	760.388	1518.76	1518.76	FALSE			-777.777	-777.777	-777.777	1	110	C:\Jenny\AVA09\MSQuant\Mascot\AVA09_BLK1_100-26424.htm	1diMet_Nt_L 1diMet_K_L	3	-777.777	-777.777	C:\Jenny\AVA09\MSQuant\RAW\BLK1\ava2648a207ma2-spectrafile.raw		675466	1462.7		760.392	TRUE	760.388	-777.777	-777.777	130		-777.777	4209.86
gi_110759191	225642	SPACER	XP_393334.3 *myosin* PREDICTED: similar to Myosin heavy chain CG17927-PB, isoform B isoform 1 [Apis mellifera]	ALDSMQASLEAEAK	760.391	1518.77	2	100	-777.777	-777.777	-777.777	-777.777	3774.23	16.8957	3773.83	3775.9	3775.13	12976.3	1518.76	760.387	1518.76	1518.76	FALSE			-777.777	-777.777	-777.777	1	89.3	C:\Jenny\AVA09\MSQuant\Mascot\AVA09_BLK1_100-26424.htm	1diMet_Nt_L 1diMet_K_L	3	-777.777	-777.777	C:\Jenny\AVA09\MSQuant\RAW\BLK1\ava2648a210ma2-spectrafile.raw		2.11553e+06	1462.7		760.392	TRUE	760.388	-777.777	-777.777	100		-777.777	3773.83
gi_110759191	225642	SPACER	XP_393334.3 *myosin* PREDICTED: similar to Myosin heavy chain CG17927-PB, isoform B isoform 1 [Apis mellifera]	ALDSMQASLEAEAK	760.392	1518.77	2	95	-777.777	-777.777	-777.777	-777.777	3846.28	25.0126	3857.83	3847.86	3845.79	27833.3	1518.76	760.388	1518.76	1518.77	FALSE			-777.777	-777.777	-777.777	1	83.2	C:\Jenny\AVA09\MSQuant\Mascot\AVA09_BLK1_100-26424.htm	1diMet_Nt_L 1diMet_K_L	3	-777.777	-777.777	C:\Jenny\AVA09\MSQuant\RAW\BLK1\ava2648a209ma2-spectrafile.raw		4.27233e+06	1462.7		760.395	TRUE	760.391	-777.777	-777.777	95		-777.777	3857.83
gi_110759191	225642	SPACER	XP_393334.3 *myosin* PREDICTED: similar to Myosin heavy chain CG17927-PB, isoform B isoform 1 [Apis mellifera]	ALDSMQASLEAEAK	760.392	1518.77	2	77	-777.777	-777.777	-777.777	-777.777	3877.79	24.2757	3868.86	3868.28	3869.2	2799.54	1518.76	760.388	1518.76	1518.76	FALSE			-777.777	-777.777	-777.777	1	67.9	C:\Jenny\AVA09\MSQuant\Mascot\AVA09_BLK1_100-26424.htm	1diMet_Nt_L 1diMet_K_L	3	-777.777	-777.777	C:\Jenny\AVA09\MSQuant\RAW\BLK1\ava2648a208ma2-spectrafile.raw		2.79534e+06	1462.7		760.391	TRUE	760.387	-777.777	-777.777	77		-777.777	3868.86
gi_110759191	225642	SPACER	XP_393334.3 *myosin* PREDICTED: similar to Myosin heavy chain CG17927-PB, isoform B isoform 1 [Apis mellifera]	ALDSMQASLEAEAK	760.395	1518.77	2	27	-777.777	-777.777	-777.777	-777.777	0	0	4070.72	4075.74	4071.16	747.057	1518.76	760.39	1518.77	1518.77	FALSE			-777.777	-777.777	-777.777	1	19.7	C:\Jenny\AVA09\MSQuant\Mascot\AVA09_BLK1_100-26424.htm	1diMet_Nt_L 1diMet_K_L	3	-777.777	-777.777	C:\Jenny\AVA09\MSQuant\RAW\BLK1\ava2648a206ma2-spectrafile.raw		0	1462.7		760.396	TRUE	760.391	-777.777	-777.777	27		-777.777	4070.72
gi_110759191	225642	SPACER	XP_393334.3 *myosin* PREDICTED: similar to Myosin heavy chain CG17927-PB, isoform B isoform 1 [Apis mellifera]	ALETQIK	429.769	857.524	2	38	-777.777	-777.777	-777.777	-777.777	2623.23	17.5308	2625.02	2625.23	2626.52	6412.41	857.522	429.768	857.522	857.522	FALSE			-777.777	-777.777	-777.777	1	12.8	C:\Jenny\AVA09\MSQuant\Mascot\AVA09_BLK1_100-26424.htm	1diMet_Nt_L 1diMet_K_L	3	-777.777	-777.777	C:\Jenny\AVA09\MSQuant\RAW\BLK1\ava2648a209ma2-spectrafile.raw		3.08367e+06	801.46		429.769	TRUE	429.768	-777.777	-777.777	38		-777.777	2625.02
gi_110759191	225642	SPACER	XP_393334.3 *myosin* PREDICTED: similar to Myosin heavy chain CG17927-PB, isoform B isoform 1 [Apis mellifera]	ALETQIK	433.795	865.576	2	33	-777.777	-777.777	-777.777	-777.777	2557.83	16.7705	2559.87	2560.06	2562.62	6619.72	865.572	433.794	865.574	857.522	FALSE			-777.777	-777.777	-777.777	1	14.5	C:\Jenny\AVA09\MSQuant\Mascot\AVA09_BLK1_100-26424.htm	1diMet_Nt_M 1diMet_K_M	3	-777.777	-777.777	C:\Jenny\AVA09\MSQuant\RAW\BLK1\ava2648a206ma2-spectrafile.raw		3.18506e+06	801.46		433.795	TRUE	433.794	-777.777	-777.777	33		-777.777	2559.87
gi_110759191	225642	SPACER	XP_393334.3 *myosin* PREDICTED: similar to Myosin heavy chain CG17927-PB, isoform B isoform 1 [Apis mellifera]	AMVDAAR	381.202	760.39	2	41	-777.777	-777.777	-777.777	-777.777	0	0	2224.67	2225.08	2224.24	112.859	760.39	381.202	760.39	760.39	FALSE			-777.777	-777.777	-777.777	1	25	C:\Jenny\AVA09\MSQuant\Mascot\AVA09_BLK1_100-26424.htm	1diMet_Nt_L	3	-777.777	-777.777	C:\Jenny\AVA09\MSQuant\RAW\BLK1\ava2648a209ma2-spectrafile.raw		0	732.359		381.203	TRUE	381.202	-777.777	-777.777	41		-777.777	2224.67
gi_110759191	225642	SPACER	XP_393334.3 *myosin* PREDICTED: similar to Myosin heavy chain CG17927-PB, isoform B isoform 1 [Apis mellifera]	AMVDAAR	381.203	760.392	2	40	-777.777	-777.777	-777.777	-777.777	1856.89	3.2252	1853.5	1859.81	1861.79	227.966	760.39	381.203	760.391	760.39	FALSE			-777.777	-777.777	-777.777	1	31.8	C:\Jenny\AVA09\MSQuant\Mascot\AVA09_BLK1_100-26424.htm	1diMet_Nt_L	3	-777.777	-777.777	C:\Jenny\AVA09\MSQuant\RAW\BLK1\ava2648a206ma2-spectrafile.raw		105225	732.359		381.203	TRUE	381.203	-777.777	-777.777	40		-777.777	1853.5
gi_110759191	225642	SPACER	XP_393334.3 *myosin* PREDICTED: similar to Myosin heavy chain CG17927-PB, isoform B isoform 1 [Apis mellifera]	ANAEAQLWR	545.802	1089.59	2	58	-777.777	-777.777	-777.777	-777.777	3164.05	19.101	3164.31	3165.59	3168.37	5485.63	1089.59	545.8	1089.59	1085.56	FALSE			-777.777	-777.777	-777.777	1	44.9	C:\Jenny\AVA09\MSQuant\Mascot\AVA09_BLK1_100-26424.htm	1diMet_Nt_M	3	-777.777	-777.777	C:\Jenny\AVA09\MSQuant\RAW\BLK1\ava2648a210ma2-spectrafile.raw		1.75811e+06	1057.53		545.802	TRUE	545.8	-777.777	-777.777	58		-777.777	3164.31
gi_110759191	225642	SPACER	XP_393334.3 *myosin* PREDICTED: similar to Myosin heavy chain CG17927-PB, isoform B isoform 1 [Apis mellifera]	ANAEAQLWR	543.788	1085.56	2	37	-777.777	-777.777	-777.777	-777.777	3137.31	22.8056	3125.81	3121.82	3125.06	255.05	1085.56	543.787	1085.56	1085.56	FALSE			-777.777	-777.777	-777.777	1	28.6	C:\Jenny\AVA09\MSQuant\Mascot\AVA09_BLK1_100-26424.htm	1diMet_Nt_L	3	-777.777	-777.777	C:\Jenny\AVA09\MSQuant\RAW\BLK1\ava2648a208ma2-spectrafile.raw		228217	1057.53		543.789	TRUE	543.787	-777.777	-777.777	37		-777.777	3125.81
gi_110759191	225642	SPACER	XP_393334.3 *myosin* PREDICTED: similar to Myosin heavy chain CG17927-PB, isoform B isoform 1 [Apis mellifera]	ANALQNELEESR	701.352	1400.69	2	94	-777.777	-777.777	-777.777	-777.777	3308.78	14.4501	3304.15	3309.59	3307.21	14466	1400.69	701.349	1400.68	1400.69	FALSE			-777.777	-777.777	-777.777	1	85.9	C:\Jenny\AVA09\MSQuant\Mascot\AVA09_BLK1_100-26424.htm	1diMet_Nt_L	3	-777.777	-777.777	C:\Jenny\AVA09\MSQuant\RAW\BLK1\ava2648a210ma2-spectrafile.raw		2.602e+06	1372.66		701.354	TRUE	701.351	-777.777	-777.777	94		-777.777	3304.15
gi_110759191	225642	SPACER	XP_393334.3 *myosin* PREDICTED: similar to Myosin heavy chain CG17927-PB, isoform B isoform 1 [Apis mellifera]	AQQELEEAEER	680.324	1358.63	2	96	-777.777	-777.777	-777.777	-777.777	0	0	2666.59	2668.32	2667.53	1075.37	1358.63	680.32	1358.63	1358.63	FALSE			-777.777	-777.777	-777.777	1	83.4	C:\Jenny\AVA09\MSQuant\Mascot\AVA09_BLK1_100-26424.htm	1diMet_Nt_L	3	-777.777	-777.777	C:\Jenny\AVA09\MSQuant\RAW\BLK1\ava2648a206ma2-spectrafile.raw		0	1330.6		680.326	TRUE	680.323	-777.777	-777.777	96		-777.777	2666.59
gi_110759191	225642	SPACER	XP_393334.3 *myosin* PREDICTED: similar to Myosin heavy chain CG17927-PB, isoform B isoform 1 [Apis mellifera]	AQQELEEAEER	680.324	1358.63	2	91	-777.777	-777.777	-777.777	-777.777	0	0	3048.37	3048.86	3049.03	1135.85	1358.63	680.321	1358.63	1358.63	FALSE			-777.777	-777.777	-777.777	1	78.6	C:\Jenny\AVA09\MSQuant\Mascot\AVA09_BLK1_100-26424.htm	1diMet_Nt_L	3	-777.777	-777.777	C:\Jenny\AVA09\MSQuant\RAW\BLK1\ava2648a207ma2-spectrafile.raw		0	1330.6		680.327	TRUE	680.323	-777.777	-777.777	91		-777.777	3048.37
gi_110759191	225642	SPACER	XP_393334.3 *myosin* PREDICTED: similar to Myosin heavy chain CG17927-PB, isoform B isoform 1 [Apis mellifera]	AQQELEEAEERADLAEQAITK	810.085	2427.23	3	42	-777.777	-777.777	-777.777	-777.777	4715.35	18.5388	4713.15	4716.75	4715.43	2994.46	2427.21	810.081	2427.22	2427.22	FALSE			-777.777	-777.777	-777.777	1	38.4	C:\Jenny\AVA09\MSQuant\Mascot\AVA09_BLK1_100-26424.htm	1diMet_Nt_L 1diMet_K_L	3	-777.777	-777.777	C:\Jenny\AVA09\MSQuant\RAW\BLK1\ava2648a209ma2-spectrafile.raw		407254	2371.15		810.085	TRUE	810.08	-777.777	-777.777	42		-777.777	4713.15
gi_110759191	225642	SPACER	XP_393334.3 *myosin* PREDICTED: similar to Myosin heavy chain CG17927-PB, isoform B isoform 1 [Apis mellifera]	ASVDQLSNEK	581.85	1161.69	2	57	-777.777	-777.777	-777.777	-777.777	2623.91	14.8085	2611.33	2627.16	2626.73	11792.6	1161.68	581.848	1161.68	1145.59	FALSE			-777.777	-777.777	-777.777	1	38.5	C:\Jenny\AVA09\MSQuant\Mascot\AVA09_BLK1_100-26424.htm	1diMet_Nt_H 1diMet_K_H	3	-777.777	-777.777	C:\Jenny\AVA09\MSQuant\RAW\BLK1\ava2648a206ma2-spectrafile.raw		3.3869e+06	1089.53		581.85	TRUE	581.847	-777.777	-777.777	57		-777.777	2611.33
gi_110759191	225642	SPACER	XP_393334.3 *myosin* PREDICTED: similar to Myosin heavy chain CG17927-PB, isoform B isoform 1 [Apis mellifera]	ATAIANAAEK	516.339	1030.66	2	88	-777.777	-777.777	-777.777	-777.777	2859.76	10.2673	2855.59	2861.84	2863.51	1441.91	1030.66	516.337	1030.66	1014.57	FALSE			-777.777	-777.777	-777.777	1	70.6	C:\Jenny\AVA09\MSQuant\Mascot\AVA09_BLK1_100-26424.htm	1diMet_Nt_H 1diMet_K_H	3	-777.777	-777.777	C:\Jenny\AVA09\MSQuant\RAW\BLK1\ava2648a207ma2-spectrafile.raw		526337	958.508		516.338	TRUE	516.336	-777.777	-777.777	88		-777.777	2855.59
gi_110759191	225642	SPACER	XP_393334.3 *myosin* PREDICTED: similar to Myosin heavy chain CG17927-PB, isoform B isoform 1 [Apis mellifera]	ATAIANAAEK	508.294	1014.57	2	69	-777.777	-777.777	-777.777	-777.777	2123.7	20.0356	2113.52	2128.79	2127.81	3689.57	1014.57	508.292	1014.57	1014.57	FALSE			-777.777	-777.777	-777.777	1	47.4	C:\Jenny\AVA09\MSQuant\Mascot\AVA09_BLK1_100-26424.htm	1diMet_Nt_L 1diMet_K_L	3	-777.777	-777.777	C:\Jenny\AVA09\MSQuant\RAW\BLK1\ava2648a206ma2-spectrafile.raw		1.3532e+06	958.508		508.295	TRUE	508.293	-777.777	-777.777	69		-777.777	2113.52
gi_110759191	225642	SPACER	XP_393334.3 *myosin* PREDICTED: similar to Myosin heavy chain CG17927-PB, isoform B isoform 1 [Apis mellifera]	DIEDLELNLQK	693.878	1385.74	2	60	-777.777	-777.777	-777.777	-777.777	4814.71	13.6276	4821.42	4818.21	4814.9	641.343	1385.73	693.874	1385.73	1385.73	FALSE			-777.777	-777.777	-777.777	1	18.6	C:\Jenny\AVA09\MSQuant\Mascot\AVA09_BLK1_100-26424.htm	1diMet_Nt_L 1diMet_K_L	3	-777.777	-777.777	C:\Jenny\AVA09\MSQuant\RAW\BLK1\ava2648a209ma2-spectrafile.raw		110816	1328.68		693.878	TRUE	693.875	-777.777	-777.777	60		-777.777	4821.42
gi_110759191	225642	SPACER	XP_393334.3 *myosin* PREDICTED: similar to Myosin heavy chain CG17927-PB, isoform B isoform 1 [Apis mellifera]	DIEDLELNLQK	693.877	1385.74	2	42	-777.777	-777.777	-777.777	-777.777	0	0	4823.52	4808.52	4818.58	1253.54	1385.73	693.874	1385.73	1385.73	FALSE			-777.777	-777.777	-777.777	1	10.2	C:\Jenny\AVA09\MSQuant\Mascot\AVA09_BLK1_100-26424.htm	1diMet_Nt_L 1diMet_K_L	3	-777.777	-777.777	C:\Jenny\AVA09\MSQuant\RAW\BLK1\ava2648a210ma2-spectrafile.raw		0	1328.68		693.875	TRUE	693.872	-777.777	-777.777	42		-777.777	4823.52
gi_110759191	225642	SPACER	XP_393334.3 *myosin* PREDICTED: similar to Myosin heavy chain CG17927-PB, isoform B isoform 1 [Apis mellifera]	DIEDLELNLQK	462.591	1384.75	3	34	-777.777	-777.777	-777.777	-777.777	4664.47	9.34652	4661.02	4666.7	4663.35	1190.19	1384.74	462.59	1384.75	1384.75	FALSE			-777.777	-777.777	-777.777	1	14.3	C:\Jenny\AVA09\MSQuant\Mascot\AVA09_BLK1_100-26424.htm	1diMet_Nt_L 1diMet_K_L	3	-777.777	-777.777	C:\Jenny\AVA09\MSQuant\RAW\BLK1\ava2648a208ma2-spectrafile.raw		529130	1328.68		462.591	TRUE	462.59	-777.777	-777.777	34		-777.777	4661.02
gi_110759191	225642	SPACER	XP_393334.3 *myosin* PREDICTED: similar to Myosin heavy chain CG17927-PB, isoform B isoform 1 [Apis mellifera]	DLLDQIGEGGR	600.815	1199.61	2	77	-777.777	-777.777	-777.777	-777.777	4059.14	13.2195	4053.29	4059.59	4058.34	7232.34	1199.61	600.813	1199.61	1199.62	FALSE			-777.777	-777.777	-777.777	1	69.8	C:\Jenny\AVA09\MSQuant\Mascot\AVA09_BLK1_100-26424.htm	1diMet_Nt_L	3	-777.777	-777.777	C:\Jenny\AVA09\MSQuant\RAW\BLK1\ava2648a209ma2-spectrafile.raw		1.89879e+06	1171.58		600.819	TRUE	600.817	-777.777	-777.777	77		-777.777	4053.29
gi_110759191	225642	SPACER	XP_393334.3 *myosin* PREDICTED: similar to Myosin heavy chain CG17927-PB, isoform B isoform 1 [Apis mellifera]	DLLDQIGEGGR	600.819	1199.62	2	55	-777.777	-777.777	-777.777	-777.777	4268.62	0	4265	4267.51	4267.99	471.797	1199.61	600.817	1199.62	1199.62	FALSE			-777.777	-777.777	-777.777	1	27.2	C:\Jenny\AVA09\MSQuant\Mascot\AVA09_BLK1_100-26424.htm	1diMet_Nt_L	3	-777.777	-777.777	C:\Jenny\AVA09\MSQuant\RAW\BLK1\ava2648a206ma2-spectrafile.raw		93285.9	1171.58		600.819	TRUE	600.816	-777.777	-777.777	55		-777.777	4265
gi_110759191	225642	SPACER	XP_393334.3 *myosin* PREDICTED: similar to Myosin heavy chain CG17927-PB, isoform B isoform 1 [Apis mellifera]	DQLQQVNPPK	611.84	1221.66	2	44	-777.777	-777.777	-777.777	-777.777	2847.1	2.5676	2837.68	2842.24	2841.76	687.022	1221.67	611.837	1221.66	1222.66	FALSE			-777.777	-777.777	-777.777	1	29.5	C:\Jenny\AVA09\MSQuant\Mascot\AVA09_BLK1_100-26424.htm	1diMet_Nt_L 1diMet_K_L	3	-777.777	-777.777	C:\Jenny\AVA09\MSQuant\RAW\BLK1\ava2648a206ma2-spectrafile.raw		78120.8	1165.61		611.844	TRUE	611.842	-777.777	-777.777	44		-777.777	2837.68
gi_110759191	225642	SPACER	XP_393334.3 *myosin* PREDICTED: similar to Myosin heavy chain CG17927-PB, isoform B isoform 1 [Apis mellifera]	DQVAYSVGAMSK	656.336	1310.66	2	96	-777.777	-777.777	-777.777	-777.777	3346.81	19.1539	3351.1	3349.49	3350.4	10147.8	1310.65	656.333	1310.65	1310.65	FALSE			-777.777	-777.777	-777.777	1	89.6	C:\Jenny\AVA09\MSQuant\Mascot\AVA09_BLK1_100-26424.htm	1diMet_Nt_L 1diMet_K_L	3	-777.777	-777.777	C:\Jenny\AVA09\MSQuant\RAW\BLK1\ava2648a208ma2-spectrafile.raw		2.24177e+06	1254.59		656.336	TRUE	656.333	-777.777	-777.777	96		-777.777	3351.1
gi_110759191	225642	SPACER	XP_393334.3 *myosin* PREDICTED: similar to Myosin heavy chain CG17927-PB, isoform B isoform 1 [Apis mellifera]	DQVAYSVGAMSK	656.338	1310.66	2	82	-777.777	-777.777	-777.777	-777.777	3672.28	20.5106	3669.01	3675.82	3674.91	6226.43	1310.65	656.335	1310.66	1310.65	FALSE			-777.777	-777.777	-777.777	1	79.7	C:\Jenny\AVA09\MSQuant\Mascot\AVA09_BLK1_100-26424.htm	1diMet_Nt_L 1diMet_K_L	3	-777.777	-777.777	C:\Jenny\AVA09\MSQuant\RAW\BLK1\ava2648a207ma2-spectrafile.raw		1.37056e+06	1254.59		656.336	TRUE	656.333	-777.777	-777.777	82		-777.777	3669.01
gi_110759191	225642	SPACER	XP_393334.3 *myosin* PREDICTED: similar to Myosin heavy chain CG17927-PB, isoform B isoform 1 [Apis mellifera]	DQVAYSVGAMSK	656.337	1310.66	2	78	-777.777	-777.777	-777.777	-777.777	3355.36	14.931	3351.48	3358.49	3359.05	18376.6	1310.65	656.335	1310.65	1310.65	FALSE			-777.777	-777.777	-777.777	1	72.8	C:\Jenny\AVA09\MSQuant\Mascot\AVA09_BLK1_100-26424.htm	1diMet_Nt_L 1diMet_K_L	3	-777.777	-777.777	C:\Jenny\AVA09\MSQuant\RAW\BLK1\ava2648a209ma2-spectrafile.raw		3.80063e+06	1254.59		656.338	TRUE	656.335	-777.777	-777.777	78		-777.777	3351.48
gi_110759191	225642	SPACER	XP_393334.3 *myosin* PREDICTED: similar to Myosin heavy chain CG17927-PB, isoform B isoform 1 [Apis mellifera]	DVQTALEEEQR	673.336	1344.66	2	82	-777.777	-777.777	-777.777	-777.777	3281.12	22.3126	3280.53	3283.62	3286.59	10848.3	1344.65	673.333	1344.65	1344.65	FALSE			-777.777	-777.777	-777.777	1	64.6	C:\Jenny\AVA09\MSQuant\Mascot\AVA09_BLK1_100-26424.htm	1diMet_Nt_L	3	-777.777	-777.777	C:\Jenny\AVA09\MSQuant\RAW\BLK1\ava2648a208ma2-spectrafile.raw		2.12618e+06	1316.62		673.336	TRUE	673.333	-777.777	-777.777	82		-777.777	3280.53
gi_110759191	225642	SPACER	XP_393334.3 *myosin* PREDICTED: similar to Myosin heavy chain CG17927-PB, isoform B isoform 1 [Apis mellifera]	DVQTALEEEQR	673.335	1344.65	2	55	-777.777	-777.777	-777.777	-777.777	3601.03	14.6099	3593.91	3601.7	3601.58	7078.15	1344.65	673.332	1344.65	1344.65	FALSE			-777.777	-777.777	-777.777	1	45.8	C:\Jenny\AVA09\MSQuant\Mascot\AVA09_BLK1_100-26424.htm	1diMet_Nt_L	3	-777.777	-777.777	C:\Jenny\AVA09\MSQuant\RAW\BLK1\ava2648a207ma2-spectrafile.raw		1.47969e+06	1316.62		673.334	TRUE	673.331	-777.777	-777.777	55		-777.777	3593.91
gi_110759191	225642	SPACER	XP_393334.3 *myosin* PREDICTED: similar to Myosin heavy chain CG17927-PB, isoform B isoform 1 [Apis mellifera]	EGYVLGEIK	532.307	1062.6	2	60	-777.777	-777.777	-777.777	-777.777	3610.87	24.0103	3606.23	3613.32	3614.08	6102.93	1062.6	532.305	1062.6	1062.6	FALSE			-777.777	-777.777	-777.777	1	46	C:\Jenny\AVA09\MSQuant\Mascot\AVA09_BLK1_100-26424.htm	1diMet_Nt_L 1diMet_K_L	3	-777.777	-777.777	C:\Jenny\AVA09\MSQuant\RAW\BLK1\ava2648a208ma2-spectrafile.raw		2.03634e+06	1006.53		532.307	TRUE	532.306	-777.777	-777.777	60		-777.777	3606.23
gi_110759191	225642	SPACER	XP_393334.3 *myosin* PREDICTED: similar to Myosin heavy chain CG17927-PB, isoform B isoform 1 [Apis mellifera]	EGYVLGEIK	540.35	1078.69	2	37	-777.777	-777.777	-777.777	-777.777	3526.26	16.4948	3531.81	3528.32	3527.61	27287.7	1078.68	540.349	1078.68	1062.6	FALSE			-777.777	-777.777	-777.777	1	26.3	C:\Jenny\AVA09\MSQuant\Mascot\AVA09_BLK1_100-26424.htm	1diMet_Nt_H 1diMet_K_H	3	-777.777	-777.777	C:\Jenny\AVA09\MSQuant\RAW\BLK1\ava2648a210ma2-spectrafile.raw		9.1371e+06	1006.53		540.351	TRUE	540.349	-777.777	-777.777	37		-777.777	3531.81
gi_110759191	225642	SPACER	XP_393334.3 *myosin* PREDICTED: similar to Myosin heavy chain CG17927-PB, isoform B isoform 1 [Apis mellifera]	ELENELDGEQR	680.324	1358.63	2	67	-777.777	-777.777	-777.777	-777.777	0	0	2936.16	2936.81	2936.53	1618.08	1358.63	680.321	1358.63	1358.63	FALSE			-777.777	-777.777	-777.777	1	56.2	C:\Jenny\AVA09\MSQuant\Mascot\AVA09_BLK1_100-26424.htm	1diMet_Nt_L	3	-777.777	-777.777	C:\Jenny\AVA09\MSQuant\RAW\BLK1\ava2648a209ma2-spectrafile.raw		0	1330.6		680.322	TRUE	680.319	-777.777	-777.777	67		-777.777	2936.16
gi_110759191	225642	SPACER	XP_393334.3 *myosin* PREDICTED: similar to Myosin heavy chain CG17927-PB, isoform B isoform 1 [Apis mellifera]	ELSFQADEDRK	697.353	1392.69	2	55	-777.777	-777.777	-777.777	-777.777	0	0	2931.83	2912.37	2928.48	1077.4	1392.69	697.349	1392.68	1393.69	FALSE			-777.777	-777.777	-777.777	1	43.9	C:\Jenny\AVA09\MSQuant\Mascot\AVA09_BLK1_100-26424.htm	1diMet_Nt_L 1diMet_K_L	3	-777.777	-777.777	C:\Jenny\AVA09\MSQuant\RAW\BLK1\ava2648a210ma2-spectrafile.raw		0	1336.63		697.353	TRUE	697.349	-777.777	-777.777	55		-777.777	2931.83
gi_110759191	225642	SPACER	XP_393334.3 *myosin* PREDICTED: similar to Myosin heavy chain CG17927-PB, isoform B isoform 1 [Apis mellifera]	ELSSLTAK	460.817	919.62	2	28	-777.777	-777.777	-777.777	-777.777	2722.46	22.0481	2716.21	2720.67	2721.16	1521.92	919.616	460.816	919.618	903.528	FALSE			-777.777	-777.777	-777.777	1	10	C:\Jenny\AVA09\MSQuant\Mascot\AVA09_BLK1_100-26424.htm	1diMet_Nt_H 1diMet_K_H	3	-777.777	-777.777	C:\Jenny\AVA09\MSQuant\RAW\BLK1\ava2648a206ma2-spectrafile.raw		1.43104e+06	847.465		460.816	TRUE	460.815	-777.777	-777.777	28		-777.777	2716.21
gi_110759191	225642	SPACER	XP_393334.3 *myosin* PREDICTED: similar to Myosin heavy chain CG17927-PB, isoform B isoform 1 [Apis mellifera]	EQLNNLMTTLR	680.869	1359.72	2	65	-777.777	-777.777	-777.777	-777.777	4192.04	18.8611	4182.42	4192.63	4191.88	18776.2	1359.72	680.866	1359.72	1359.72	FALSE			-777.777	-777.777	-777.777	1	49.9	C:\Jenny\AVA09\MSQuant\Mascot\AVA09_BLK1_100-26424.htm	1diMet_Nt_L	3	-777.777	-777.777	C:\Jenny\AVA09\MSQuant\RAW\BLK1\ava2648a209ma2-spectrafile.raw		3.83056e+06	1331.69		680.872	TRUE	680.869	-777.777	-777.777	65		-777.777	4182.42
gi_110759191	225642	SPACER	XP_393334.3 *myosin* PREDICTED: similar to Myosin heavy chain CG17927-PB, isoform B isoform 1 [Apis mellifera]	EQLNNLMTTLR	680.866	1359.72	2	58	-777.777	-777.777	-777.777	-777.777	4625.79	18.8751	4622.94	4620.77	4626.61	3416.5	1359.72	680.863	1359.71	1359.72	FALSE			-777.777	-777.777	-777.777	1	40	C:\Jenny\AVA09\MSQuant\Mascot\AVA09_BLK1_100-26424.htm	1diMet_Nt_L	3	-777.777	-777.777	C:\Jenny\AVA09\MSQuant\RAW\BLK1\ava2648a207ma2-spectrafile.raw		700184	1331.69		680.87	TRUE	680.867	-777.777	-777.777	58		-777.777	4622.94
gi_110759191	225642	SPACER	XP_393334.3 *myosin* PREDICTED: similar to Myosin heavy chain CG17927-PB, isoform B isoform 1 [Apis mellifera]	EQLNNLMTTLR	688.865	1375.71	2	51	-777.777	-777.777	-777.777	-777.777	0	0	3346.98	3345.76	3345.65	2430.78	1375.71	688.862	1375.71	1375.71	FALSE			-777.777	-777.777	-777.777	1	34.3	C:\Jenny\AVA09\MSQuant\Mascot\AVA09_BLK1_100-26424.htm	1Met(ox) 1diMet_Nt_L	3	-777.777	-777.777	C:\Jenny\AVA09\MSQuant\RAW\BLK1\ava2648a210ma2-spectrafile.raw		0	1331.69		688.865	TRUE	688.862	-777.777	-777.777	51		-777.777	3346.98
gi_110759191	225642	SPACER	XP_393334.3 *myosin* PREDICTED: similar to Myosin heavy chain CG17927-PB, isoform B isoform 1 [Apis mellifera]	EQVEEEAEGK	602.294	1202.57	2	92	-777.777	-777.777	-777.777	-777.777	0	0	2114.38	2113.74	2115.2	228.887	1202.57	602.291	1202.57	1202.57	FALSE			-777.777	-777.777	-777.777	1	48.1	C:\Jenny\AVA09\MSQuant\Mascot\AVA09_BLK1_100-26424.htm	1diMet_Nt_L 1diMet_K_L	3	-777.777	-777.777	C:\Jenny\AVA09\MSQuant\RAW\BLK1\ava2648a206ma2-spectrafile.raw		0	1146.5		602.294	TRUE	602.291	-777.777	-777.777	92		-777.777	2114.38
gi_110759191	225642	SPACER	XP_393334.3 *myosin* PREDICTED: similar to Myosin heavy chain CG17927-PB, isoform B isoform 1 [Apis mellifera]	GDVVSVGLPGGETK	685.883	1369.75	2	26	-777.777	-777.777	-777.777	-777.777	3579.03	15.0272	3580.98	3580.76	3577.41	1526.44	1369.75	685.879	1369.74	1369.75	FALSE			-777.777	-777.777	-777.777	1	22	C:\Jenny\AVA09\MSQuant\Mascot\AVA09_BLK1_100-26424.htm	1diMet_Nt_L 1diMet_K_L	3	-777.777	-777.777	C:\Jenny\AVA09\MSQuant\RAW\BLK1\ava2648a208ma2-spectrafile.raw		286069	1313.68		685.883	TRUE	685.879	-777.777	-777.777	26		-777.777	3580.98
gi_110759191	225642	SPACER	XP_393334.3 *myosin* PREDICTED: similar to Myosin heavy chain CG17927-PB, isoform B isoform 1 [Apis mellifera]	GREEQAEADGTEEGER	597.601	1789.78	3	80	-777.777	-777.777	-777.777	-777.777	0	0	1904.38	1883.15	1901.6	221.527	1789.77	597.598	1789.77	1789.76	FALSE			-777.777	-777.777	-777.777	1	72.7	C:\Jenny\AVA09\MSQuant\Mascot\AVA09_BLK1_100-26424.htm	1diMet_Nt_L	3	-777.777	-777.777	C:\Jenny\AVA09\MSQuant\RAW\BLK1\ava2648a206ma2-spectrafile.raw		0	1761.74		597.597	TRUE	597.594	-777.777	-777.777	80		-777.777	1904.38
gi_110759191	225642	SPACER	XP_393334.3 *myosin* PREDICTED: similar to Myosin heavy chain CG17927-PB, isoform B isoform 1 [Apis mellifera]	GSLEDQVVQTNPVLEAFGNAK	758.066	2271.18	3	49	-777.777	-777.777	-777.777	-777.777	5378.45	22.9588	5369.69	5380.47	5387.89	2007.99	2271.17	758.062	2271.16	2271.17	FALSE			-777.777	-777.777	-777.777	1	46	C:\Jenny\AVA09\MSQuant\Mascot\AVA09_BLK1_100-26424.htm	1diMet_Nt_L 1diMet_K_L	3	-777.777	-777.777	C:\Jenny\AVA09\MSQuant\RAW\BLK1\ava2648a208ma2-spectrafile.raw		311303	2215.11		758.068	TRUE	758.064	-777.777	-777.777	49		-777.777	5369.69
gi_110759191	225642	SPACER	XP_393334.3 *myosin* PREDICTED: similar to Myosin heavy chain CG17927-PB, isoform B isoform 1 [Apis mellifera]	GSLSEYMEK	550.274	1098.53	2	54	-777.777	-777.777	-777.777	-777.777	3351.05	16.5732	3340.93	3351.74	3354.04	3209.12	1098.53	550.272	1098.53	1098.53	FALSE			-777.777	-777.777	-777.777	1	50.4	C:\Jenny\AVA09\MSQuant\Mascot\AVA09_BLK1_100-26424.htm	1diMet_Nt_L 1diMet_K_L	3	-777.777	-777.777	C:\Jenny\AVA09\MSQuant\RAW\BLK1\ava2648a208ma2-spectrafile.raw		1.00275e+06	1042.46		550.273	TRUE	550.271	-777.777	-777.777	54		-777.777	3340.93
gi_110759191	225642	SPACER	XP_393334.3 *myosin* PREDICTED: similar to Myosin heavy chain CG17927-PB, isoform B isoform 1 [Apis mellifera]	GSLSEYMEK	550.276	1098.54	2	48	-777.777	-777.777	-777.777	-777.777	3633.02	12.0304	3627.76	3636.67	3638.46	472.399	1098.53	550.274	1098.53	1098.53	FALSE			-777.777	-777.777	-777.777	1	39.7	C:\Jenny\AVA09\MSQuant\Mascot\AVA09_BLK1_100-26424.htm	1diMet_Nt_L 1diMet_K_L	3	-777.777	-777.777	C:\Jenny\AVA09\MSQuant\RAW\BLK1\ava2648a206ma2-spectrafile.raw		148901	1042.46		550.273	TRUE	550.271	-777.777	-777.777	48		-777.777	3627.76
gi_110759191	225642	SPACER	XP_393334.3 *myosin* PREDICTED: similar to Myosin heavy chain CG17927-PB, isoform B isoform 1 [Apis mellifera]	IEDELAALEEK	662.38	1322.74	2	82	-777.777	-777.777	-777.777	-777.777	3964.8	15.4837	3959.69	3966.79	3968.02	44568	1322.74	662.377	1322.74	1314.69	FALSE			-777.777	-777.777	-777.777	1	61	C:\Jenny\AVA09\MSQuant\Mascot\AVA09_BLK1_100-26424.htm	1diMet_Nt_M 1diMet_K_M	3	-777.777	-777.777	C:\Jenny\AVA09\MSQuant\RAW\BLK1\ava2648a210ma2-spectrafile.raw		9.12586e+06	1258.63		662.374	TRUE	662.372	-777.777	-777.777	82		-777.777	3959.69
gi_110759191	225642	SPACER	XP_393334.3 *myosin* PREDICTED: similar to Myosin heavy chain CG17927-PB, isoform B isoform 1 [Apis mellifera]	IEDELAALEEK	666.402	1330.79	2	82	-777.777	-777.777	-777.777	-777.777	4415.36	20.9427	4417.24	4417.88	4416.54	12613.8	1330.78	666.398	1330.78	1314.69	FALSE			-777.777	-777.777	-777.777	1	48.1	C:\Jenny\AVA09\MSQuant\Mascot\AVA09_BLK1_100-26424.htm	1diMet_Nt_H 1diMet_K_H	3	-777.777	-777.777	C:\Jenny\AVA09\MSQuant\RAW\BLK1\ava2648a207ma2-spectrafile.raw		2.58249e+06	1258.63		666.402	TRUE	666.398	-777.777	-777.777	82		-777.777	4417.24
gi_110759191	225642	SPACER	XP_393334.3 *myosin* PREDICTED: similar to Myosin heavy chain CG17927-PB, isoform B isoform 1 [Apis mellifera]	IEDELAALEEK	658.359	1314.7	2	67	-777.777	-777.777	-777.777	-777.777	4291.34	15.7025	4285.67	4293.95	4291.94	2137.84	1314.69	658.355	1314.7	1314.7	FALSE			-777.777	-777.777	-777.777	1	43.9	C:\Jenny\AVA09\MSQuant\Mascot\AVA09_BLK1_100-26424.htm	1diMet_Nt_L 1diMet_K_L	3	-777.777	-777.777	C:\Jenny\AVA09\MSQuant\RAW\BLK1\ava2648a206ma2-spectrafile.raw		468642	1258.63		658.358	TRUE	658.355	-777.777	-777.777	67		-777.777	4285.67
gi_110759191	225642	SPACER	XP_393334.3 *myosin* PREDICTED: similar to Myosin heavy chain CG17927-PB, isoform B isoform 1 [Apis mellifera]	IEDELAALEEK	666.399	1330.78	2	51	-777.777	-777.777	-777.777	-777.777	4035.53	27.6617	4047.3	4047.72	4046.32	19668.8	1330.78	666.396	1330.78	1314.69	FALSE			-777.777	-777.777	-777.777	1	36.1	C:\Jenny\AVA09\MSQuant\Mascot\AVA09_BLK1_100-26424.htm	1diMet_Nt_H 1diMet_K_H	3	-777.777	-777.777	C:\Jenny\AVA09\MSQuant\RAW\BLK1\ava2648a209ma2-spectrafile.raw		15541432	1258.63		666.399	TRUE	666.396	-777.777	-777.777	51		-777.777	4047.3
gi_110759191	225642	SPACER	XP_393334.3 *myosin* PREDICTED: similar to Myosin heavy chain CG17927-PB, isoform B isoform 1 [Apis mellifera]	IEELEEEIEAER	758.874	1515.73	2	85	-777.777	-777.777	-777.777	-777.777	3953.53	22.6259	3943.6	3953.87	3953.94	33855.4	1515.73	758.87	1515.73	1515.73	FALSE			-777.777	-777.777	-777.777	1	64.1	C:\Jenny\AVA09\MSQuant\Mascot\AVA09_BLK1_100-26424.htm	1diMet_Nt_L	3	-777.777	-777.777	C:\Jenny\AVA09\MSQuant\RAW\BLK1\ava2648a210ma2-spectrafile.raw		5.57368e+06	1487.7		758.874	TRUE	758.87	-777.777	-777.777	85		-777.777	3943.6
gi_110759191	225642	SPACER	XP_393334.3 *myosin* PREDICTED: similar to Myosin heavy chain CG17927-PB, isoform B isoform 1 [Apis mellifera]	IEELEEEIEAER	762.901	1523.79	2	79	-777.777	-777.777	-777.777	-777.777	4000.83	37.3675	3990.85	3991.77	3993.07	6794.43	1523.77	762.897	1523.78	1515.73	FALSE			-777.777	-777.777	-777.777	1	68.8	C:\Jenny\AVA09\MSQuant\Mascot\AVA09_BLK1_100-26424.htm	1diMet_Nt_H	3	-777.777	-777.777	C:\Jenny\AVA09\MSQuant\RAW\BLK1\ava2648a209ma2-spectrafile.raw		2.87401e+06	1487.7		762.899	TRUE	762.894	-777.777	-777.777	79		-777.777	3990.85
gi_110759191	225642	SPACER	XP_393334.3 *myosin* PREDICTED: similar to Myosin heavy chain CG17927-PB, isoform B isoform 1 [Apis mellifera]	IEELEEEIEAER	762.898	1523.78	2	73	-777.777	-777.777	-777.777	-777.777	4021.67	18.9593	4014.27	4024.77	4026.24	9698.75	1523.77	762.894	1523.77	1515.73	FALSE			-777.777	-777.777	-777.777	1	65.9	C:\Jenny\AVA09\MSQuant\Mascot\AVA09_BLK1_100-26424.htm	1diMet_Nt_H	3	-777.777	-777.777	C:\Jenny\AVA09\MSQuant\RAW\BLK1\ava2648a208ma2-spectrafile.raw		1.59701e+06	1487.7		762.899	TRUE	762.895	-777.777	-777.777	73		-777.777	4014.27
gi_110759191	225642	SPACER	XP_393334.3 *myosin* PREDICTED: similar to Myosin heavy chain CG17927-PB, isoform B isoform 1 [Apis mellifera]	IEELEEEIEAER	758.878	1515.74	2	41	-777.777	-777.777	-777.777	-777.777	4224.22	8.02482	4223.81	4226.88	4224.6	1021.88	1515.73	758.873	1515.73	1515.73	FALSE			-777.777	-777.777	-777.777	1	30.5	C:\Jenny\AVA09\MSQuant\Mascot\AVA09_BLK1_100-26424.htm	1diMet_Nt_L	3	-777.777	-777.777	C:\Jenny\AVA09\MSQuant\RAW\BLK1\ava2648a206ma2-spectrafile.raw		168771	1487.7		758.879	TRUE	758.875	-777.777	-777.777	41		-777.777	4223.81
gi_110759191	225642	SPACER	XP_393334.3 *myosin* PREDICTED: similar to Myosin heavy chain CG17927-PB, isoform B isoform 1 [Apis mellifera]	ILAPAAVDK	485.351	968.688	2	26	-777.777	-777.777	-777.777	-777.777	3335.14	26.4026	3327.05	3337.12	3335.09	6288.96	968.684	485.35	968.685	952.595	FALSE			-777.777	-777.777	-777.777	1	11.2	C:\Jenny\AVA09\MSQuant\Mascot\AVA09_BLK1_100-26424.htm	1diMet_Nt_H 1diMet_K_H	3	-777.777	-777.777	C:\Jenny\AVA09\MSQuant\RAW\BLK1\ava2648a207ma2-spectrafile.raw		2.60659e+06	896.533		485.351	TRUE	485.35	-777.777	-777.777	26		-777.777	3327.05
gi_110759191	225642	SPACER	XP_393334.3 *myosin* PREDICTED: similar to Myosin heavy chain CG17927-PB, isoform B isoform 1 [Apis mellifera]	KLEQEVAGLK	400.252	1197.73	3	43	-777.777	-777.777	-777.777	-777.777	2882.69	13.1932	2883.48	2886.36	2885.92	3222.07	1197.73	400.252	1197.73	1197.73	FALSE			-777.777	-777.777	-777.777	1	24.8	C:\Jenny\AVA09\MSQuant\Mascot\AVA09_BLK1_100-26424.htm	1diMet_Nt_L 2diMet_K_L	3	-777.777	-777.777	C:\Jenny\AVA09\MSQuant\RAW\BLK1\ava2648a210ma2-spectrafile.raw		1.78491e+06	1113.64		400.252	TRUE	400.252	-777.777	-777.777	43		-777.777	2883.48
gi_110759191	225642	SPACER	XP_393334.3 *myosin* PREDICTED: similar to Myosin heavy chain CG17927-PB, isoform B isoform 1 [Apis mellifera]	LAEAEETIESLNQK	815.934	1629.85	2	125	-777.777	-777.777	-777.777	-777.777	4283.25	9.20548	4281.35	4285.68	4287.05	2320.9	1629.85	815.929	1629.84	1629.85	FALSE			-777.777	-777.777	-777.777	1	109.9	C:\Jenny\AVA09\MSQuant\Mascot\AVA09_BLK1_100-26424.htm	1diMet_Nt_L 1diMet_K_L	3	-777.777	-777.777	C:\Jenny\AVA09\MSQuant\RAW\BLK1\ava2648a207ma2-spectrafile.raw		330402	1573.78		815.937	TRUE	815.932	-777.777	-777.777	125		-777.777	4281.35
gi_110759191	225642	SPACER	XP_393334.3 *myosin* PREDICTED: similar to Myosin heavy chain CG17927-PB, isoform B isoform 1 [Apis mellifera]	LAEAEETIESLNQK	815.933	1629.85	2	121	-777.777	-777.777	-777.777	-777.777	3838.47	22.8609	3835.2	3839.53	3838.48	10944.1	1629.85	815.928	1629.84	1629.84	FALSE			-777.777	-777.777	-777.777	1	97.7	C:\Jenny\AVA09\MSQuant\Mascot\AVA09_BLK1_100-26424.htm	1diMet_Nt_L 1diMet_K_L	3	-777.777	-777.777	C:\Jenny\AVA09\MSQuant\RAW\BLK1\ava2648a210ma2-spectrafile.raw		1.46625e+06	1573.78		815.933	TRUE	815.928	-777.777	-777.777	121		-777.777	3835.2
gi_110759191	225642	SPACER	XP_393334.3 *myosin* PREDICTED: similar to Myosin heavy chain CG17927-PB, isoform B isoform 1 [Apis mellifera]	LAEAEETIESLNQK	815.936	1629.86	2	98	-777.777	-777.777	-777.777	-777.777	3936.83	15.0043	3932.38	3942.03	3942.27	4874.01	1629.85	815.932	1629.85	1629.85	FALSE			-777.777	-777.777	-777.777	1	91.4	C:\Jenny\AVA09\MSQuant\Mascot\AVA09_BLK1_100-26424.htm	1diMet_Nt_L 1diMet_K_L	3	-777.777	-777.777	C:\Jenny\AVA09\MSQuant\RAW\BLK1\ava2648a208ma2-spectrafile.raw		689518	1573.78		815.936	TRUE	815.932	-777.777	-777.777	98		-777.777	3932.38
gi_110759191	225642	SPACER	XP_393334.3 *myosin* PREDICTED: similar to Myosin heavy chain CG17927-PB, isoform B isoform 1 [Apis mellifera]	LAGADIETYLLEK	746.423	1490.83	2	79	-777.777	-777.777	-777.777	-777.777	5454.37	19.2202	5448.68	5456.24	5452.2	2257.53	1490.82	746.419	1490.82	1490.82	FALSE			-777.777	-777.777	-777.777	1	67.9	C:\Jenny\AVA09\MSQuant\Mascot\AVA09_BLK1_100-26424.htm	1diMet_Nt_L 1diMet_K_L	3	-777.777	-777.777	C:\Jenny\AVA09\MSQuant\RAW\BLK1\ava2648a207ma2-spectrafile.raw		367657	1434.76		746.423	TRUE	746.419	-777.777	-777.777	79		-777.777	5448.68
gi_110759191	225642	SPACER	XP_393334.3 *myosin* PREDICTED: similar to Myosin heavy chain CG17927-PB, isoform B isoform 1 [Apis mellifera]	LAGADIETYLLEK	750.447	1498.88	2	77	-777.777	-777.777	-777.777	-777.777	5074.39	21.2009	5072.13	5077.23	5081.16	4714.11	1498.87	750.443	1498.87	1490.82	FALSE			-777.777	-777.777	-777.777	1	66.2	C:\Jenny\AVA09\MSQuant\Mascot\AVA09_BLK1_100-26424.htm	1diMet_Nt_M 1diMet_K_M	3	-777.777	-777.777	C:\Jenny\AVA09\MSQuant\RAW\BLK1\ava2648a208ma2-spectrafile.raw		801635	1434.76		750.449	TRUE	750.446	-777.777	-777.777	77		-777.777	5072.13
gi_110759191	225642	SPACER	XP_393334.3 *myosin* PREDICTED: similar to Myosin heavy chain CG17927-PB, isoform B isoform 1 [Apis mellifera]	LAGADIETYLLEK	746.424	1490.83	2	64	-777.777	-777.777	-777.777	-777.777	5337.14	6.65269	5337.04	5339.1	5341.48	1565.57	1490.82	746.42	1490.82	1490.83	FALSE			-777.777	-777.777	-777.777	1	52	C:\Jenny\AVA09\MSQuant\Mascot\AVA09_BLK1_100-26424.htm	1diMet_Nt_L 1diMet_K_L	3	-777.777	-777.777	C:\Jenny\AVA09\MSQuant\RAW\BLK1\ava2648a206ma2-spectrafile.raw		175868	1434.76		746.425	TRUE	746.42	-777.777	-777.777	64		-777.777	5337.04
gi_110759191	225642	SPACER	XP_393334.3 *myosin* PREDICTED: similar to Myosin heavy chain CG17927-PB, isoform B isoform 1 [Apis mellifera]	LAGADIETYLLEK	754.468	1506.92	2	56	-777.777	-777.777	-777.777	-777.777	5124.25	29.6498	5114.55	5126.31	5127.37	36341.1	1506.91	754.464	1506.91	1490.82	FALSE			-777.777	-777.777	-777.777	1	49.7	C:\Jenny\AVA09\MSQuant\Mascot\AVA09_BLK1_100-26424.htm	1diMet_Nt_H 1diMet_K_H	3	-777.777	-777.777	C:\Jenny\AVA09\MSQuant\RAW\BLK1\ava2648a210ma2-spectrafile.raw		6.19147e+06	1434.76		754.466	TRUE	754.462	-777.777	-777.777	56		-777.777	5114.55
gi_110759191	225642	SPACER	XP_393334.3 *myosin* PREDICTED: similar to Myosin heavy chain CG17927-PB, isoform B isoform 1 [Apis mellifera]	LALVVVQR	463.312	924.61	2	51	-777.777	-777.777	-777.777	-777.777	3545.07	15.8881	3542.95	3546.99	3545.43	12074.8	924.612	463.312	924.609	924.612	TRUE	Higher peak to the left (C13?). Possible charge state:	2	-777.777	-777.777	-777.777	1	35.6	C:\Jenny\AVA09\MSQuant\Mascot\AVA09_BLK1_100-26424.htm	1diMet_Nt_L	3	-777.777	-777.777	C:\Jenny\AVA09\MSQuant\RAW\BLK1\ava2648a210ma2-spectrafile.raw		5.32628e+06	896.581		463.314	TRUE	463.313	-777.777	-777.777	51		-777.777	3542.95
gi_110759191	225642	SPACER	XP_393334.3 *myosin* PREDICTED: similar to Myosin heavy chain CG17927-PB, isoform B isoform 1 [Apis mellifera]	LALVVVQR	463.313	924.611	2	47	-777.777	-777.777	-777.777	-777.777	3637.44	23.126	3630.6	3639.47	3637.44	979.782	924.612	463.311	924.608	924.613	FALSE			-777.777	-777.777	-777.777	1	38	C:\Jenny\AVA09\MSQuant\Mascot\AVA09_BLK1_100-26424.htm	1diMet_Nt_L	3	-777.777	-777.777	C:\Jenny\AVA09\MSQuant\RAW\BLK1\ava2648a208ma2-spectrafile.raw		432025	896.581		463.315	TRUE	463.314	-777.777	-777.777	47		-777.777	3630.6
gi_110759191	225642	SPACER	XP_393334.3 *myosin* PREDICTED: similar to Myosin heavy chain CG17927-PB, isoform B isoform 1 [Apis mellifera]	LDEAEANALK	565.312	1128.61	2	82	-777.777	-777.777	-777.777	-777.777	3046.14	20.0631	3053.63	3048.49	3048.68	17182.4	1128.6	565.31	1128.61	1128.6	FALSE			-777.777	-777.777	-777.777	1	51.3	C:\Jenny\AVA09\MSQuant\Mascot\AVA09_BLK1_100-26424.htm	1diMet_Nt_L 1diMet_K_L	3	-777.777	-777.777	C:\Jenny\AVA09\MSQuant\RAW\BLK1\ava2648a209ma2-spectrafile.raw		4.7788e+06	1072.54		565.31	TRUE	565.309	-777.777	-777.777	82		-777.777	3053.63
gi_110759191	225642	SPACER	XP_393334.3 *myosin* PREDICTED: similar to Myosin heavy chain CG17927-PB, isoform B isoform 1 [Apis mellifera]	LEDEQSLVGK	595.367	1188.72	2	59	-777.777	-777.777	-777.777	-777.777	2998.32	13.6639	2996.52	3001.07	2997.78	16230	1188.72	595.365	1188.71	1172.63	FALSE			-777.777	-777.777	-777.777	1	47.1	C:\Jenny\AVA09\MSQuant\Mascot\AVA09_BLK1_100-26424.htm	1diMet_Nt_H 1diMet_K_H	3	-777.777	-777.777	C:\Jenny\AVA09\MSQuant\RAW\BLK1\ava2648a209ma2-spectrafile.raw		4.44776e+06	1116.57		595.367	TRUE	595.365	-777.777	-777.777	59		-777.777	2996.52
gi_110759191	225642	SPACER	XP_393334.3 *myosin* PREDICTED: similar to Myosin heavy chain CG17927-PB, isoform B isoform 1 [Apis mellifera]	LEDEQSLVGK	591.348	1180.68	2	57	-777.777	-777.777	-777.777	-777.777	3375.24	16.7322	3380.19	3378.57	3379.46	9094.69	1180.68	591.346	1180.68	1172.63	FALSE			-777.777	-777.777	-777.777	1	46.1	C:\Jenny\AVA09\MSQuant\Mascot\AVA09_BLK1_100-26424.htm	1diMet_Nt_M 1diMet_K_M	3	-777.777	-777.777	C:\Jenny\AVA09\MSQuant\RAW\BLK1\ava2648a207ma2-spectrafile.raw		2.49032e+06	1116.57		591.348	TRUE	591.346	-777.777	-777.777	57		-777.777	3380.19
gi_110759191	225642	SPACER	XP_393334.3 *myosin* PREDICTED: similar to Myosin heavy chain CG17927-PB, isoform B isoform 1 [Apis mellifera]	LEDEQSLVGK	587.324	1172.63	2	54	-777.777	-777.777	-777.777	-777.777	2846.95	29.5272	2837.2	2852.43	2852.69	7915.56	1172.63	587.322	1172.63	1172.63	FALSE			-777.777	-777.777	-777.777	1	40.9	C:\Jenny\AVA09\MSQuant\Mascot\AVA09_BLK1_100-26424.htm	1diMet_Nt_L 1diMet_K_L	3	-777.777	-777.777	C:\Jenny\AVA09\MSQuant\RAW\BLK1\ava2648a208ma2-spectrafile.raw		2.17366e+06	1116.57		587.323	TRUE	587.321	-777.777	-777.777	54		-777.777	2837.2
gi_110759191	225642	SPACER	XP_393334.3 *myosin* PREDICTED: similar to Myosin heavy chain CG17927-PB, isoform B isoform 1 [Apis mellifera]	LEDEQSLVGK	587.322	1172.63	2	52	-777.777	-777.777	-777.777	-777.777	0	0	2971.87	2973.57	2972.89	1817.64	1172.63	587.32	1172.62	1172.63	FALSE			-777.777	-777.777	-777.777	1	29.1	C:\Jenny\AVA09\MSQuant\Mascot\AVA09_BLK1_100-26424.htm	1diMet_Nt_L 1diMet_K_L	3	-777.777	-777.777	C:\Jenny\AVA09\MSQuant\RAW\BLK1\ava2648a210ma2-spectrafile.raw		0	1116.57		587.323	TRUE	587.321	-777.777	-777.777	52		-777.777	2971.87
gi_110759191	225642	SPACER	XP_393334.3 *myosin* PREDICTED: similar to Myosin heavy chain CG17927-PB, isoform B isoform 1 [Apis mellifera]	LEDEQSLVGK	587.325	1172.64	2	45	-777.777	-777.777	-777.777	-777.777	3146.07	26.3968	3140.21	3138.98	3140.58	639.352	1172.63	587.323	1172.63	1172.63	FALSE			-777.777	-777.777	-777.777	1	22.3	C:\Jenny\AVA09\MSQuant\Mascot\AVA09_BLK1_100-26424.htm	1diMet_Nt_L 1diMet_K_L	3	-777.777	-777.777	C:\Jenny\AVA09\MSQuant\RAW\BLK1\ava2648a206ma2-spectrafile.raw		1.04672e+06	1116.57		587.324	TRUE	587.321	-777.777	-777.777	45		-777.777	3140.21
gi_110759191	225642	SPACER	XP_393334.3 *myosin* PREDICTED: similar to Myosin heavy chain CG17927-PB, isoform B isoform 1 [Apis mellifera]	LSTEVEDLQIEVDR	837.44	1672.87	2	33	-777.777	-777.777	-777.777	-777.777	0	0	4357.52	4349.92	4353.78	682.476	1672.85	837.435	1672.86	1672.85	FALSE			-777.777	-777.777	-777.777	1	29.9	C:\Jenny\AVA09\MSQuant\Mascot\AVA09_BLK1_100-26424.htm	1diMet_Nt_L	3	-777.777	-777.777	C:\Jenny\AVA09\MSQuant\RAW\BLK1\ava2648a208ma2-spectrafile.raw		0	1644.82		837.436	TRUE	837.431	-777.777	-777.777	33		-777.777	4357.52
gi_110759191	225642	SPACER	XP_393334.3 *myosin* PREDICTED: similar to Myosin heavy chain CG17927-PB, isoform B isoform 1 [Apis mellifera]	LTQEAVADLER	636.845	1271.68	2	67	-777.777	-777.777	-777.777	-777.777	3352.89	14.5137	3346.74	3355.74	3356.4	35073.1	1271.67	636.843	1271.67	1271.67	FALSE			-777.777	-777.777	-777.777	1	53.3	C:\Jenny\AVA09\MSQuant\Mascot\AVA09_BLK1_100-26424.htm	1diMet_Nt_L	3	-777.777	-777.777	C:\Jenny\AVA09\MSQuant\RAW\BLK1\ava2648a210ma2-spectrafile.raw		7722974	1243.64		636.846	TRUE	636.843	-777.777	-777.777	67		-777.777	3346.74
gi_110759191	225642	SPACER	XP_393334.3 *myosin* PREDICTED: similar to Myosin heavy chain CG17927-PB, isoform B isoform 1 [Apis mellifera]	LTQEAVADLER	636.849	1271.68	2	56	-777.777	-777.777	-777.777	-777.777	3664.3	16.015	3661.63	3668.18	3669.6	1054.4	1271.67	636.846	1271.68	1271.67	FALSE			-777.777	-777.777	-777.777	1	41.2	C:\Jenny\AVA09\MSQuant\Mascot\AVA09_BLK1_100-26424.htm	1diMet_Nt_L	3	-777.777	-777.777	C:\Jenny\AVA09\MSQuant\RAW\BLK1\ava2648a206ma2-spectrafile.raw		247123	1243.64		636.848	TRUE	636.845	-777.777	-777.777	56		-777.777	3661.63
gi_110759191	225642	SPACER	XP_393334.3 *myosin* PREDICTED: similar to Myosin heavy chain CG17927-PB, isoform B isoform 1 [Apis mellifera]	MQDLVDK	456.77	911.525	2	29	-777.777	-777.777	-777.777	-777.777	2724.92	28.6419	2720.83	2729.98	2729.53	6384.12	911.524	456.769	911.523	903.474	FALSE			-777.777	-777.777	-777.777	1	7.9	C:\Jenny\AVA09\MSQuant\Mascot\AVA09_BLK1_100-26424.htm	1diMet_Nt_M 1diMet_K_M	3	-777.777	-777.777	C:\Jenny\AVA09\MSQuant\RAW\BLK1\ava2648a209ma2-spectrafile.raw		2.79466e+06	847.411		456.797	TRUE	456.796	-777.777	-777.777	29		-777.777	2720.83
gi_110759191	225642	SPACER	XP_393334.3 *myosin* PREDICTED: similar to Myosin heavy chain CG17927-PB, isoform B isoform 1 [Apis mellifera]	NLADEVK	422.743	843.472	2	27	-777.777	-777.777	-777.777	-777.777	3137.86	13.5318	3134.05	3139.31	3138.72	1554.95	843.47	422.742	843.47	843.47	FALSE			-777.777	-777.777	-777.777	1	6.2	C:\Jenny\AVA09\MSQuant\Mascot\AVA09_BLK1_100-26424.htm	1diMet_Nt_L 1diMet_K_L	3	-777.777	-777.777	C:\Jenny\AVA09\MSQuant\RAW\BLK1\ava2648a207ma2-spectrafile.raw		824184	787.408		422.743	TRUE	422.742	-777.777	-777.777	27		-777.777	3134.05
gi_110759191	225642	SPACER	XP_393334.3 *myosin* PREDICTED: similar to Myosin heavy chain CG17927-PB, isoform B isoform 1 [Apis mellifera]	NLADEVK	426.768	851.522	2	26	-777.777	-777.777	-777.777	-777.777	2657.3	18.9316	2657.28	2653.17	2650.85	872.568	851.52	426.767	851.52	845.462	FALSE			-777.777	-777.777	-777.777	1	4	C:\Jenny\AVA09\MSQuant\Mascot\AVA09_BLK1_100-26424.htm	1diMet_Nt_M 1diMet_K_M	3	-777.777	-777.777	C:\Jenny\AVA09\MSQuant\RAW\BLK1\ava2648a206ma2-spectrafile.raw		465055	787.408		426.769	TRUE	426.768	-777.777	-777.777	26		-777.777	2657.28
gi_110759191	225642	SPACER	XP_393334.3 *myosin* PREDICTED: similar to Myosin heavy chain CG17927-PB, isoform B isoform 1 [Apis mellifera]	NYSTELFR	531.282	1060.55	2	26	-777.777	-777.777	-777.777	-777.777	3490.35	22.2948	3481.4	3492.01	3494.7	10556.9	1060.55	531.28	1060.55	1056.52	FALSE			-777.777	-777.777	-777.777	1	11.3	C:\Jenny\AVA09\MSQuant\Mascot\AVA09_BLK1_100-26424.htm	1diMet_Nt_M	3	-777.777	-777.777	C:\Jenny\AVA09\MSQuant\RAW\BLK1\ava2648a210ma2-spectrafile.raw		3.58514e+06	1028.49		531.285	TRUE	531.283	-777.777	-777.777	26		-777.777	3481.4
gi_110759191	225642	SPACER	XP_393334.3 *myosin* PREDICTED: similar to Myosin heavy chain CG17927-PB, isoform B isoform 1 [Apis mellifera]	QLEEAESQVNQLSK	833.962	1665.91	2	123	-777.777	-777.777	-777.777	-777.777	3356.15	11.1553	3354.7	3360.02	3360.49	7482.47	1665.9	833.958	1665.9	1657.85	FALSE			-777.777	-777.777	-777.777	1	115.9	C:\Jenny\AVA09\MSQuant\Mascot\AVA09_BLK1_100-26424.htm	1diMet_Nt_M 1diMet_K_M	3	-777.777	-777.777	C:\Jenny\AVA09\MSQuant\RAW\BLK1\ava2648a208ma2-spectrafile.raw		1.02277e+06	1601.79		833.966	TRUE	833.961	-777.777	-777.777	123		-777.777	3354.7
gi_110759191	225642	SPACER	XP_393334.3 *myosin* PREDICTED: similar to Myosin heavy chain CG17927-PB, isoform B isoform 1 [Apis mellifera]	QLEEAESQVNQLSK	829.94	1657.87	2	108	-777.777	-777.777	-777.777	-777.777	3651.44	10.8911	3647.39	3655.02	3656.75	3983.7	1657.85	829.935	1657.85	1657.87	FALSE			-777.777	-777.777	-777.777	1	72.6	C:\Jenny\AVA09\MSQuant\Mascot\AVA09_BLK1_100-26424.htm	1diMet_Nt_L 1diMet_K_L	3	-777.777	-777.777	C:\Jenny\AVA09\MSQuant\RAW\BLK1\ava2648a207ma2-spectrafile.raw		547409	1601.79		829.945	TRUE	829.94	-777.777	-777.777	108		-777.777	3647.39
gi_110759191	225642	SPACER	XP_393334.3 *myosin* PREDICTED: similar to Myosin heavy chain CG17927-PB, isoform B isoform 1 [Apis mellifera]	QLEEAESQVNQLSK	829.932	1657.85	2	72	-777.777	-777.777	-777.777	-777.777	3329.16	10.048	3326.5	3336.36	3334.64	7337.07	1657.85	829.927	1657.84	1657.85	FALSE			-777.777	-777.777	-777.777	1	52.6	C:\Jenny\AVA09\MSQuant\Mascot\AVA09_BLK1_100-26424.htm	1diMet_Nt_L 1diMet_K_L	3	-777.777	-777.777	C:\Jenny\AVA09\MSQuant\RAW\BLK1\ava2648a209ma2-spectrafile.raw		1.00047e+06	1601.79		829.936	TRUE	829.931	-777.777	-777.777	72		-777.777	3326.5
gi_110759191	225642	SPACER	XP_393334.3 *myosin* PREDICTED: similar to Myosin heavy chain CG17927-PB, isoform B isoform 1 [Apis mellifera]	QLQHQLNETQGK	493.937	1478.79	3	43	-777.777	-777.777	-777.777	-777.777	2438.33	4.24239	2437.37	2440.3	2440.26	537.091	1478.78	493.936	1478.79	1478.78	FALSE			-777.777	-777.777	-777.777	1	31.4	C:\Jenny\AVA09\MSQuant\Mascot\AVA09_BLK1_100-26424.htm	1diMet_Nt_L 1diMet_K_L	3	-777.777	-777.777	C:\Jenny\AVA09\MSQuant\RAW\BLK1\ava2648a210ma2-spectrafile.raw		157794	1422.72		493.936	TRUE	493.935	-777.777	-777.777	43		-777.777	2437.37
gi_110759191	225642	SPACER	XP_393334.3 *myosin* PREDICTED: similar to Myosin heavy chain CG17927-PB, isoform B isoform 1 [Apis mellifera]	QLQHQLNETQGK	493.937	1478.79	3	35	-777.777	-777.777	-777.777	-777.777	2283.36	10.5044	2288.48	2285.91	2287.84	759.72	1478.78	493.935	1478.78	1478.78	FALSE			-777.777	-777.777	-777.777	1	9.8	C:\Jenny\AVA09\MSQuant\Mascot\AVA09_BLK1_100-26424.htm	1diMet_Nt_L 1diMet_K_L	3	-777.777	-777.777	C:\Jenny\AVA09\MSQuant\RAW\BLK1\ava2648a206ma2-spectrafile.raw		295626	1422.72		493.937	TRUE	493.935	-777.777	-777.777	35		-777.777	2288.48
gi_110759191	225642	SPACER	XP_393334.3 *myosin* PREDICTED: similar to Myosin heavy chain CG17927-PB, isoform B isoform 1 [Apis mellifera]	SQLELSQVR	548.333	1094.65	2	51	-777.777	-777.777	-777.777	-777.777	3065.1	14.2024	3060.04	3065.53	3063.67	11290.9	1094.65	548.332	1094.65	1086.6	FALSE			-777.777	-777.777	-777.777	1	38.3	C:\Jenny\AVA09\MSQuant\Mascot\AVA09_BLK1_100-26424.htm	1diMet_Nt_H	3	-777.777	-777.777	C:\Jenny\AVA09\MSQuant\RAW\BLK1\ava2648a210ma2-spectrafile.raw		3.3967e+06	1058.57		548.332	TRUE	548.331	-777.777	-777.777	51		-777.777	3060.04
gi_110759191	225642	SPACER	XP_393334.3 *myosin* PREDICTED: similar to Myosin heavy chain CG17927-PB, isoform B isoform 1 [Apis mellifera]	SQLELSQVR	546.323	1090.63	2	48	-777.777	-777.777	-777.777	-777.777	3525.14	14.4665	3527.69	3526.44	3524.5	2841.79	1090.63	546.322	1090.63	1086.6	FALSE			-777.777	-777.777	-777.777	1	36.4	C:\Jenny\AVA09\MSQuant\Mascot\AVA09_BLK1_100-26424.htm	1diMet_Nt_M	3	-777.777	-777.777	C:\Jenny\AVA09\MSQuant\RAW\BLK1\ava2648a207ma2-spectrafile.raw		907554	1058.57		546.323	TRUE	546.321	-777.777	-777.777	48		-777.777	3527.69
gi_110759191	225642	SPACER	XP_393334.3 *myosin* PREDICTED: similar to Myosin heavy chain CG17927-PB, isoform B isoform 1 [Apis mellifera]	SQLELSQVR	544.312	1086.61	2	47	-777.777	-777.777	-777.777	-777.777	3336.46	34.0414	3319.49	3319.75	3322.15	530.099	1086.6	544.31	1086.61	1086.6	FALSE			-777.777	-777.777	-777.777	1	34.4	C:\Jenny\AVA09\MSQuant\Mascot\AVA09_BLK1_100-26424.htm	1diMet_Nt_L	3	-777.777	-777.777	C:\Jenny\AVA09\MSQuant\RAW\BLK1\ava2648a206ma2-spectrafile.raw		346559	1058.57		544.312	TRUE	544.31	-777.777	-777.777	47		-777.777	3319.49
gi_110759191	225642	SPACER	XP_393334.3 *myosin* PREDICTED: similar to Myosin heavy chain CG17927-PB, isoform B isoform 1 [Apis mellifera]	SQLELSQVR	544.311	1086.61	2	45	-777.777	-777.777	-777.777	-777.777	3009.26	27.6102	2994.23	3011.37	3010.07	3762.5	1086.6	544.309	1086.6	1086.6	FALSE			-777.777	-777.777	-777.777	1	39.2	C:\Jenny\AVA09\MSQuant\Mascot\AVA09_BLK1_100-26424.htm	1diMet_Nt_L	3	-777.777	-777.777	C:\Jenny\AVA09\MSQuant\RAW\BLK1\ava2648a208ma2-spectrafile.raw		1.13459e+06	1058.57		544.312	TRUE	544.31	-777.777	-777.777	45		-777.777	2994.23
gi_110759191	225642	SPACER	XP_393334.3 *myosin* PREDICTED: similar to Myosin heavy chain CG17927-PB, isoform B isoform 1 [Apis mellifera]	TAEELQAAEDK	638.865	1275.72	2	100	-777.777	-777.777	-777.777	-777.777	3092.91	26.259	3082.92	3083.78	3084.8	566.22	1275.71	638.863	1275.71	1259.62	FALSE			-777.777	-777.777	-777.777	1	68.9	C:\Jenny\AVA09\MSQuant\Mascot\AVA09_BLK1_100-26424.htm	1diMet_Nt_H 1diMet_K_H	3	-777.777	-777.777	C:\Jenny\AVA09\MSQuant\RAW\BLK1\ava2648a207ma2-spectrafile.raw		1.6322e+06	1203.56		638.865	TRUE	638.863	-777.777	-777.777	100		-777.777	3082.92
gi_110759191	225642	SPACER	XP_393334.3 *myosin* PREDICTED: similar to Myosin heavy chain CG17927-PB, isoform B isoform 1 [Apis mellifera]	TAEELQAAEDK	634.848	1267.68	2	90	-777.777	-777.777	-777.777	-777.777	2705.07	23.8677	2699.62	2699.38	2700	1403.73	1267.67	634.845	1267.68	1259.62	FALSE			-777.777	-777.777	-777.777	1	73.2	C:\Jenny\AVA09\MSQuant\Mascot\AVA09_BLK1_100-26424.htm	1diMet_Nt_M 1diMet_K_M	3	-777.777	-777.777	C:\Jenny\AVA09\MSQuant\RAW\BLK1\ava2648a206ma2-spectrafile.raw		1.27038e+06	1203.56		634.847	TRUE	634.844	-777.777	-777.777	90		-777.777	2699.62
gi_110759191	225642	SPACER	XP_393334.3 *myosin* PREDICTED: similar to Myosin heavy chain CG17927-PB, isoform B isoform 1 [Apis mellifera]	TLLEQADR	491.294	980.573	2	44	-777.777	-777.777	-777.777	-777.777	2712.5	17.8325	2711.03	2713.96	2714.38	5299.6	980.568	491.292	980.57	972.524	FALSE			-777.777	-777.777	-777.777	1	24.6	C:\Jenny\AVA09\MSQuant\Mascot\AVA09_BLK1_100-26424.htm	1diMet_Nt_H	3	-777.777	-777.777	C:\Jenny\AVA09\MSQuant\RAW\BLK1\ava2648a209ma2-spectrafile.raw		2.1168e+06	944.493		491.294	TRUE	491.292	-777.777	-777.777	44		-777.777	2711.03
gi_110759191	225642	SPACER	XP_393334.3 *myosin* PREDICTED: similar to Myosin heavy chain CG17927-PB, isoform B isoform 1 [Apis mellifera]	TLLEQADR	491.293	980.571	2	37	-777.777	-777.777	-777.777	-777.777	2713.25	18.1385	2710.71	2715.27	2715.62	2098.95	980.568	491.291	980.568	972.524	FALSE			-777.777	-777.777	-777.777	1	20.3	C:\Jenny\AVA09\MSQuant\Mascot\AVA09_BLK1_100-26424.htm	1diMet_Nt_H	3	-777.777	-777.777	C:\Jenny\AVA09\MSQuant\RAW\BLK1\ava2648a206ma2-spectrafile.raw		834707	944.493		491.294	TRUE	491.292	-777.777	-777.777	37		-777.777	2710.71
gi_110759191	225642	SPACER	XP_393334.3 *myosin* PREDICTED: similar to Myosin heavy chain CG17927-PB, isoform B isoform 1 [Apis mellifera]	TLNDFDAAK	525.778	1049.54	2	43	-777.777	-777.777	-777.777	-777.777	2550.12	51.5428	2572.86	2558.75	2565.96	961.443	1049.54	525.776	1049.54	1049.54	FALSE			-777.777	-777.777	-777.777	1	26.7	C:\Jenny\AVA09\MSQuant\Mascot\AVA09_BLK1_100-26424.htm	1diMet_Nt_L 1diMet_K_L	3	-777.777	-777.777	C:\Jenny\AVA09\MSQuant\RAW\BLK1\ava2648a208ma2-spectrafile.raw		310835	993.477		525.777	TRUE	525.775	-777.777	-777.777	43		-777.777	2572.86
gi_110759191	225642	SPACER	XP_393334.3 *myosin* PREDICTED: similar to Myosin heavy chain CG17927-PB, isoform B isoform 1 [Apis mellifera]	TLNDFDAAK	533.823	1065.63	2	29	-777.777	-777.777	-777.777	-777.777	3053.04	20.9785	3049.58	3055.63	3059.52	2009.34	1065.63	533.821	1065.63	1049.54	TRUE	Higher peak to the left (C13?). Possible charge state:	2	-777.777	-777.777	-777.777	1	1.6	C:\Jenny\AVA09\MSQuant\Mascot\AVA09_BLK1_100-26424.htm	1diMet_Nt_H 1diMet_K_H	3	-777.777	-777.777	C:\Jenny\AVA09\MSQuant\RAW\BLK1\ava2648a206ma2-spectrafile.raw		684310	993.477		533.825	TRUE	533.823	-777.777	-777.777	29		-777.777	3049.58
gi_110759191	225642	SPACER	XP_393334.3 *myosin* PREDICTED: similar to Myosin heavy chain CG17927-PB, isoform B isoform 1 [Apis mellifera]	TLNDFDAAK	525.778	1049.54	2	28	-777.777	-777.777	-777.777	-777.777	2931.77	25.4353	2943.95	2934.52	2938.71	9874.06	1049.54	525.776	1049.54	1049.54	FALSE			-777.777	-777.777	-777.777	1	1.4	C:\Jenny\AVA09\MSQuant\Mascot\AVA09_BLK1_100-26424.htm	1diMet_Nt_L 1diMet_K_L	3	-777.777	-777.777	C:\Jenny\AVA09\MSQuant\RAW\BLK1\ava2648a209ma2-spectrafile.raw		3.16625e+06	993.477		525.78	TRUE	525.778	-777.777	-777.777	28		-777.777	2943.95
gi_110759191	225642	SPACER	XP_393334.3 *myosin* PREDICTED: similar to Myosin heavy chain CG17927-PB, isoform B isoform 1 [Apis mellifera]	VDDLAAELDASQK	719.903	1437.79	2	52	-777.777	-777.777	-777.777	-777.777	3854.32	19.2106	3847.54	3856.29	3856.47	3283.71	1437.78	719.899	1437.78	1429.74	FALSE			-777.777	-777.777	-777.777	1	37.6	C:\Jenny\AVA09\MSQuant\Mascot\AVA09_BLK1_100-26424.htm	1diMet_Nt_M 1diMet_K_M	3	-777.777	-777.777	C:\Jenny\AVA09\MSQuant\RAW\BLK1\ava2648a208ma2-spectrafile.raw		569433	1373.67		719.904	TRUE	719.9	-777.777	-777.777	52		-777.777	3847.54
gi_110759191	225642	SPACER	XP_393334.3 *myosin* PREDICTED: similar to Myosin heavy chain CG17927-PB, isoform B isoform 1 [Apis mellifera]	VDDLAAELDASQK	482.948	1445.82	3	43	-777.777	-777.777	-777.777	-777.777	3829.25	20.7442	3823.93	3831.55	3831.71	5424.64	1445.82	482.947	1445.82	1429.73	FALSE			-777.777	-777.777	-777.777	1	31.9	C:\Jenny\AVA09\MSQuant\Mascot\AVA09_BLK1_100-26424.htm	1diMet_Nt_H 1diMet_K_H	3	-777.777	-777.777	C:\Jenny\AVA09\MSQuant\RAW\BLK1\ava2648a209ma2-spectrafile.raw		2.25802e+06	1373.67		482.949	TRUE	482.948	-777.777	-777.777	43		-777.777	3823.93
gi_110759191	225642	SPACER	XP_393334.3 *myosin* PREDICTED: similar to Myosin heavy chain CG17927-PB, isoform B isoform 1 [Apis mellifera]	VDDLAAELDASQK	482.95	1445.83	3	33	-777.777	-777.777	-777.777	-777.777	4185.15	20.8878	4190.51	4187.64	4187.43	1437.22	1445.82	482.948	1445.82	1429.73	FALSE			-777.777	-777.777	-777.777	1	17.8	C:\Jenny\AVA09\MSQuant\Mascot\AVA09_BLK1_100-26424.htm	1diMet_Nt_H 1diMet_K_H	3	-777.777	-777.777	C:\Jenny\AVA09\MSQuant\RAW\BLK1\ava2648a207ma2-spectrafile.raw		563488	1373.67		482.949	TRUE	482.947	-777.777	-777.777	33		-777.777	4190.51
gi_110759191	225642	SPACER	XP_393334.3 *myosin* PREDICTED: similar to Myosin heavy chain CG17927-PB, isoform B isoform 1 [Apis mellifera]	VLALEK	372.795	743.575	2	27	-777.777	-777.777	-777.777	-777.777	2898.35	23.265	2894.41	2904	2902.12	1035.49	743.573	372.794	743.574	727.485	FALSE			-777.777	-777.777	-777.777	1	9.4	C:\Jenny\AVA09\MSQuant\Mascot\AVA09_BLK1_100-26424.htm	1diMet_Nt_H 1diMet_K_H	3	-777.777	-777.777	C:\Jenny\AVA09\MSQuant\RAW\BLK1\ava2648a206ma2-spectrafile.raw		737022	671.422		372.795	TRUE	372.794	-777.777	-777.777	27		-777.777	2894.41
gi_110759191	225642	SPACER	XP_393334.3 *myosin* PREDICTED: similar to Myosin heavy chain CG17927-PB, isoform B isoform 1 [Apis mellifera]	VLALEK	368.776	735.537	2	26	-777.777	-777.777	-777.777	-777.777	2847.7	10.9362	2844.57	2849.97	2850.18	7302.16	735.535	368.775	735.536	727.485	FALSE			-777.777	-777.777	-777.777	1	0	C:\Jenny\AVA09\MSQuant\Mascot\AVA09_BLK1_100-26424.htm	1diMet_Nt_M 1diMet_K_M	3	-777.777	-777.777	C:\Jenny\AVA09\MSQuant\RAW\BLK1\ava2648a209ma2-spectrafile.raw		5.20946e+06	671.422		368.776	TRUE	368.775	-777.777	-777.777	26		-777.777	2844.57
gi_110759191	225642	SPACER	XP_393334.3 *myosin* PREDICTED: similar to Myosin heavy chain CG17927-PB, isoform B isoform 1 [Apis mellifera]	VQYFSELNDMR	715.345	1428.68	2	32	-777.777	-777.777	-777.777	-777.777	4219.32	23.2353	4210.97	4210.41	4211.93	3046.56	1428.67	715.341	1428.67	1428.67	FALSE			-777.777	-777.777	-777.777	1	30.7	C:\Jenny\AVA09\MSQuant\Mascot\AVA09_BLK1_100-26424.htm	1diMet_Nt_L	3	-777.777	-777.777	C:\Jenny\AVA09\MSQuant\RAW\BLK1\ava2648a209ma2-spectrafile.raw		1.38966e+06	1400.64		715.346	TRUE	715.342	-777.777	-777.777	32		-777.777	4210.97
gi_110759191	225642	SPACER	XP_393334.3 *myosin* PREDICTED: similar to Myosin heavy chain CG17927-PB, isoform B isoform 1 [Apis mellifera]	VQYFSELNDMR	715.345	1428.68	2	26	-777.777	-777.777	-777.777	-777.777	4140.12	21.8137	4130.4	4141.15	4142.25	30165.3	1428.67	715.342	1428.67	1428.67	FALSE			-777.777	-777.777	-777.777	1	20.7	C:\Jenny\AVA09\MSQuant\Mascot\AVA09_BLK1_100-26424.htm	1diMet_Nt_L	3	-777.777	-777.777	C:\Jenny\AVA09\MSQuant\RAW\BLK1\ava2648a210ma2-spectrafile.raw		5.60217e+06	1400.64		715.348	TRUE	715.344	-777.777	-777.777	26		-777.777	4130.4
gi_66512625	83859	SPACER	XP_623939.1 *heat shock protein 90* PREDICTED: similar to heat shock protein 90-alpha isoform 2 [Apis mellifera]	ADLVNNLGTIAK	646.907	1291.8	2	89	-777.777	-777.777	-777.777	-777.777	3931.89	26.8861	3936.29	3935.18	3933.74	50091.6	1291.8	646.904	1291.79	1283.75	FALSE			-777.777	-777.777	-777.777	1	77.9	C:\Jenny\AVA09\MSQuant\Mascot\AVA09_BLK1_100-26424.htm	1diMet_Nt_M 1diMet_K_M	4	-777.777	-777.777	C:\Jenny\AVA09\MSQuant\RAW\BLK1\ava2648a209ma2-spectrafile.raw		1.07737e+07	1227.68		646.909	TRUE	646.906	-777.777	-777.777	89		-777.777	3936.29
gi_66512625	83859	SPACER	XP_623939.1 *heat shock protein 90* PREDICTED: similar to heat shock protein 90-alpha isoform 2 [Apis mellifera]	ADLVNNLGTIAK	642.884	1283.75	2	87	-777.777	-777.777	-777.777	-777.777	3849.82	29.4523	3846.46	3852.09	3853.15	67194.7	1283.74	642.881	1283.75	1283.75	FALSE			-777.777	-777.777	-777.777	1	70.9	C:\Jenny\AVA09\MSQuant\Mascot\AVA09_BLK1_100-26424.htm	1diMet_Nt_L 1diMet_K_L	4	-777.777	-777.777	C:\Jenny\AVA09\MSQuant\RAW\BLK1\ava2648a210ma2-spectrafile.raw		1.44265e+07	1227.68		642.884	TRUE	642.881	-777.777	-777.777	87		-777.777	3846.46
gi_66512625	83859	SPACER	XP_623939.1 *heat shock protein 90* PREDICTED: similar to heat shock protein 90-alpha isoform 2 [Apis mellifera]	ADLVNNLGTIAK	650.925	1299.84	2	76	-777.777	-777.777	-777.777	-777.777	4196.63	22.1468	4198.51	4200.82	4198.88	2005.06	1299.83	650.922	1299.83	1283.75	FALSE			-777.777	-777.777	-777.777	1	59.7	C:\Jenny\AVA09\MSQuant\Mascot\AVA09_BLK1_100-26424.htm	1diMet_Nt_H 1diMet_K_H	4	-777.777	-777.777	C:\Jenny\AVA09\MSQuant\RAW\BLK1\ava2648a206ma2-spectrafile.raw		464068	1227.68		650.931	TRUE	650.928	-777.777	-777.777	76		-777.777	4198.51
gi_66512625	83859	SPACER	XP_623939.1 *heat shock protein 90* PREDICTED: similar to heat shock protein 90-alpha isoform 2 [Apis mellifera]	ADLVNNLGTIAK	642.884	1283.75	2	75	-777.777	-777.777	-777.777	-777.777	4312.55	23.0989	4306.28	4315.13	4316.14	8956.32	1283.74	642.881	1283.75	1283.75	FALSE			-777.777	-777.777	-777.777	1	70.1	C:\Jenny\AVA09\MSQuant\Mascot\AVA09_BLK1_100-26424.htm	1diMet_Nt_L 1diMet_K_L	4	-777.777	-777.777	C:\Jenny\AVA09\MSQuant\RAW\BLK1\ava2648a207ma2-spectrafile.raw		1.93146e+06	1227.68		642.884	TRUE	642.881	-777.777	-777.777	75		-777.777	4306.28
gi_66512625	83859	SPACER	XP_623939.1 *heat shock protein 90* PREDICTED: similar to heat shock protein 90-alpha isoform 2 [Apis mellifera]	ADLVNNLGTIAK	651.416	1300.82	2	38	-777.777	-777.777	-777.777	-777.777	3861.06	12.7847	3856.14	3861.43	3860.65	801.346	1300.82	651.413	1300.81	1284.73	FALSE			-777.777	-777.777	-777.777	1	13.6	C:\Jenny\AVA09\MSQuant\Mascot\AVA09_BLK1_100-26424.htm	1diMet_Nt_H 1diMet_K_H	4	-777.777	-777.777	C:\Jenny\AVA09\MSQuant\RAW\BLK1\ava2648a208ma2-spectrafile.raw		179122	1227.68		651.418	TRUE	651.415	-777.777	-777.777	38		-777.777	3856.14
gi_66512625	83859	SPACER	XP_623939.1 *heat shock protein 90* PREDICTED: similar to heat shock protein 90-alpha isoform 2 [Apis mellifera]	ALLFIPR	429.284	856.553	2	45	-777.777	-777.777	-777.777	-777.777	4205.33	36.246	4197.57	4207.04	4204.73	3250.63	856.553	429.283	856.552	856.556	FALSE			-777.777	-777.777	-777.777	1	17.1	C:\Jenny\AVA09\MSQuant\Mascot\AVA09_BLK1_100-26424.htm	1diMet_Nt_L	4	-777.777	-777.777	C:\Jenny\AVA09\MSQuant\RAW\BLK1\ava2648a210ma2-spectrafile.raw		1.55862e+06	828.522		429.286	TRUE	429.285	-777.777	-777.777	45		-777.777	4197.57
gi_66512625	83859	SPACER	XP_623939.1 *heat shock protein 90* PREDICTED: similar to heat shock protein 90-alpha isoform 2 [Apis mellifera]	ALLFIPR	429.286	856.557	2	35	-777.777	-777.777	-777.777	-777.777	4329.81	10.8975	4328.74	4331.04	4334.43	622.389	856.553	429.285	856.556	856.555	FALSE			-777.777	-777.777	-777.777	1	14.8	C:\Jenny\AVA09\MSQuant\Mascot\AVA09_BLK1_100-26424.htm	1diMet_Nt_L	4	-777.777	-777.777	C:\Jenny\AVA09\MSQuant\RAW\BLK1\ava2648a209ma2-spectrafile.raw		321001	828.522		429.285	TRUE	429.284	-777.777	-777.777	35		-777.777	4328.74
gi_66512625	83859	SPACER	XP_623939.1 *heat shock protein 90* PREDICTED: similar to heat shock protein 90-alpha isoform 2 [Apis mellifera]	DASTMGYMAAK	601.287	1200.56	2	77	-777.777	-777.777	-777.777	-777.777	3475.62	18.5139	3467.59	3479.1	3478.2	2336	1200.55	601.285	1200.56	1200.55	FALSE			-777.777	-777.777	-777.777	1	69.1	C:\Jenny\AVA09\MSQuant\Mascot\AVA09_BLK1_100-26424.htm	1diMet_Nt_L 1diMet_K_L	4	-777.777	-777.777	C:\Jenny\AVA09\MSQuant\RAW\BLK1\ava2648a207ma2-spectrafile.raw		609704	1144.49		601.286	TRUE	601.283	-777.777	-777.777	77		-777.777	3467.59
gi_66512625	83859	SPACER	XP_623939.1 *heat shock protein 90* PREDICTED: similar to heat shock protein 90-alpha isoform 2 [Apis mellifera]	DASTMGYMAAK	601.286	1200.56	2	56	-777.777	-777.777	-777.777	-777.777	3288.18	17.605	3283.51	3292.66	3293.93	1320.17	1200.55	601.283	1200.55	1200.55	FALSE			-777.777	-777.777	-777.777	1	52.2	C:\Jenny\AVA09\MSQuant\Mascot\AVA09_BLK1_100-26424.htm	1diMet_Nt_L 1diMet_K_L	4	-777.777	-777.777	C:\Jenny\AVA09\MSQuant\RAW\BLK1\ava2648a206ma2-spectrafile.raw		345052	1144.49		601.287	TRUE	601.284	-777.777	-777.777	56		-777.777	3283.51
gi_66512625	83859	SPACER	XP_623939.1 *heat shock protein 90* PREDICTED: similar to heat shock protein 90-alpha isoform 2 [Apis mellifera]	DASTMGYMAAK	601.284	1200.55	2	52	-777.777	-777.777	-777.777	-777.777	3147.76	19.6334	3141.46	3149.74	3147.77	6374.81	1200.55	601.282	1200.55	1200.55	FALSE			-777.777	-777.777	-777.777	1	44.6	C:\Jenny\AVA09\MSQuant\Mascot\AVA09_BLK1_100-26424.htm	1diMet_Nt_L 1diMet_K_L	4	-777.777	-777.777	C:\Jenny\AVA09\MSQuant\RAW\BLK1\ava2648a209ma2-spectrafile.raw		1.57563e+06	1144.49		601.285	TRUE	601.283	-777.777	-777.777	52		-777.777	3141.46
gi_66512625	83859	SPACER	XP_623939.1 *heat shock protein 90* PREDICTED: similar to heat shock protein 90-alpha isoform 2 [Apis mellifera]	EDQTEYLEESK	713.837	1425.66	2	96	-777.777	-777.777	-777.777	-777.777	3278.18	23.3848	3268.59	3280.44	3277.86	6421.36	1425.65	713.834	1425.65	1425.65	FALSE			-777.777	-777.777	-777.777	1	82.5	C:\Jenny\AVA09\MSQuant\Mascot\AVA09_BLK1_100-26424.htm	1diMet_Nt_L 1diMet_K_L	4	-777.777	-777.777	C:\Jenny\AVA09\MSQuant\RAW\BLK1\ava2648a207ma2-spectrafile.raw		1.1884e+06	1369.59		713.835	TRUE	713.832	-777.777	-777.777	96		-777.777	3268.59
gi_66512625	83859	SPACER	XP_623939.1 *heat shock protein 90* PREDICTED: similar to heat shock protein 90-alpha isoform 2 [Apis mellifera]	EDQTEYLEESK	713.838	1425.66	2	91	-777.777	-777.777	-777.777	-777.777	3054.9	21.7091	3049.85	3057.19	3057.25	4557.09	1425.65	713.834	1425.65	1425.65	FALSE			-777.777	-777.777	-777.777	1	72	C:\Jenny\AVA09\MSQuant\Mascot\AVA09_BLK1_100-26424.htm	1diMet_Nt_L 1diMet_K_L	4	-777.777	-777.777	C:\Jenny\AVA09\MSQuant\RAW\BLK1\ava2648a206ma2-spectrafile.raw		796753	1369.59		713.838	TRUE	713.834	-777.777	-777.777	91		-777.777	3049.85
gi_66512625	83859	SPACER	XP_623939.1 *heat shock protein 90* PREDICTED: similar to heat shock protein 90-alpha isoform 2 [Apis mellifera]	EDQTEYLEESK	721.879	1441.74	2	84	-777.777	-777.777	-777.777	-777.777	2690.94	65.1647	2669.09	2695.71	2697.11	1783.46	1441.74	721.875	1441.74	1425.65	FALSE			-777.777	-777.777	-777.777	1	76.7	C:\Jenny\AVA09\MSQuant\Mascot\AVA09_BLK1_100-26424.htm	1diMet_Nt_H 1diMet_K_H	4	-777.777	-777.777	C:\Jenny\AVA09\MSQuant\RAW\BLK1\ava2648a208ma2-spectrafile.raw		321801	1369.59		721.878	TRUE	721.874	-777.777	-777.777	84		-777.777	2669.09
gi_66512625	83859	SPACER	XP_623939.1 *heat shock protein 90* PREDICTED: similar to heat shock protein 90-alpha isoform 2 [Apis mellifera]	EDQTEYLEESK	717.858	1433.7	2	63	-777.777	-777.777	-777.777	-777.777	2938.41	10.9575	2932.07	2934.36	2938.71	1438.49	1433.7	717.854	1433.69	1425.65	FALSE			-777.777	-777.777	-777.777	1	58	C:\Jenny\AVA09\MSQuant\Mascot\AVA09_BLK1_100-26424.htm	1diMet_Nt_M 1diMet_K_M	4	-777.777	-777.777	C:\Jenny\AVA09\MSQuant\RAW\BLK1\ava2648a209ma2-spectrafile.raw		253626	1369.59		717.861	TRUE	717.858	-777.777	-777.777	63		-777.777	2932.07
gi_66512625	83859	SPACER	XP_623939.1 *heat shock protein 90* PREDICTED: similar to heat shock protein 90-alpha isoform 2 [Apis mellifera]	EGLELPEDEEEK	736.858	1471.7	2	83	-777.777	-777.777	-777.777	-777.777	3481.76	33.7109	3488.61	3484.45	3484.14	26672.4	1471.69	736.855	1471.69	1471.7	FALSE			-777.777	-777.777	-777.777	1	71.9	C:\Jenny\AVA09\MSQuant\Mascot\AVA09_BLK1_100-26424.htm	1diMet_Nt_L 1diMet_K_L	4	-777.777	-777.777	C:\Jenny\AVA09\MSQuant\RAW\BLK1\ava2648a209ma2-spectrafile.raw		4.64818e+06	1415.63		736.859	TRUE	736.855	-777.777	-777.777	83		-777.777	3488.61
gi_66512625	83859	SPACER	XP_623939.1 *heat shock protein 90* PREDICTED: similar to heat shock protein 90-alpha isoform 2 [Apis mellifera]	EGLELPEDEEEK	736.858	1471.7	2	82	-777.777	-777.777	-777.777	-777.777	3496.97	43.6563	3499.97	3501.03	3503.08	23842.6	1471.69	736.855	1471.69	1471.69	FALSE			-777.777	-777.777	-777.777	1	69.2	C:\Jenny\AVA09\MSQuant\Mascot\AVA09_BLK1_100-26424.htm	1diMet_Nt_L 1diMet_K_L	4	-777.777	-777.777	C:\Jenny\AVA09\MSQuant\RAW\BLK1\ava2648a208ma2-spectrafile.raw		4.1636e+06	1415.63		736.859	TRUE	736.855	-777.777	-777.777	82		-777.777	3499.97
gi_66512625	83859	SPACER	XP_623939.1 *heat shock protein 90* PREDICTED: similar to heat shock protein 90-alpha isoform 2 [Apis mellifera]	EGLELPEDEEEK	736.859	1471.7	2	72	-777.777	-777.777	-777.777	-777.777	3826.97	41.7125	3812.77	3829.28	3827.71	29035.1	1471.69	736.855	1471.69	1471.69	FALSE			-777.777	-777.777	-777.777	1	63.9	C:\Jenny\AVA09\MSQuant\Mascot\AVA09_BLK1_100-26424.htm	1diMet_Nt_L 1diMet_K_L	4	-777.777	-777.777	C:\Jenny\AVA09\MSQuant\RAW\BLK1\ava2648a207ma2-spectrafile.raw		5.05913e+06	1415.63		736.859	TRUE	736.855	-777.777	-777.777	72		-777.777	3812.77
gi_66512625	83859	SPACER	XP_623939.1 *heat shock protein 90* PREDICTED: similar to heat shock protein 90-alpha isoform 2 [Apis mellifera]	EGLELPEDEEEK	740.885	1479.75	2	57	-777.777	-777.777	-777.777	-777.777	3709.54	27.6806	3699	3710.82	3707.74	2968.1	1479.74	740.88	1479.75	1471.7	FALSE			-777.777	-777.777	-777.777	1	47.4	C:\Jenny\AVA09\MSQuant\Mascot\AVA09_BLK1_100-26424.htm	1diMet_Nt_M 1diMet_K_M	4	-777.777	-777.777	C:\Jenny\AVA09\MSQuant\RAW\BLK1\ava2648a206ma2-spectrafile.raw		516725	1415.63		740.885	TRUE	740.881	-777.777	-777.777	57		-777.777	3699
gi_66512625	83859	SPACER	XP_623939.1 *heat shock protein 90* PREDICTED: similar to heat shock protein 90-alpha isoform 2 [Apis mellifera]	ELISNASDALDK	666.361	1330.71	2	90	-777.777	-777.777	-777.777	-777.777	3687.62	20.4251	3679.39	3689.76	3691.31	2808.96	1330.7	666.358	1330.7	1330.7	FALSE			-777.777	-777.777	-777.777	1	75.6	C:\Jenny\AVA09\MSQuant\Mascot\AVA09_BLK1_100-26424.htm	1diMet_Nt_L 1diMet_K_L	4	-777.777	-777.777	C:\Jenny\AVA09\MSQuant\RAW\BLK1\ava2648a206ma2-spectrafile.raw		567467	1274.64		666.36	TRUE	666.356	-777.777	-777.777	90		-777.777	3679.39
gi_66512625	83859	SPACER	XP_623939.1 *heat shock protein 90* PREDICTED: similar to heat shock protein 90-alpha isoform 2 [Apis mellifera]	ELISNASDALDK	674.402	1346.79	2	78	-777.777	-777.777	-777.777	-777.777	3399.28	29.1797	3392.22	3403.04	3403.51	30506.1	1346.79	674.399	1346.78	1330.7	FALSE			-777.777	-777.777	-777.777	1	55.4	C:\Jenny\AVA09\MSQuant\Mascot\AVA09_BLK1_100-26424.htm	1diMet_Nt_H 1diMet_K_H	4	-777.777	-777.777	C:\Jenny\AVA09\MSQuant\RAW\BLK1\ava2648a210ma2-spectrafile.raw		6.50405e+06	1274.64		674.402	TRUE	674.4	-777.777	-777.777	78		-777.777	3392.22
gi_66512625	83859	SPACER	XP_623939.1 *heat shock protein 90* PREDICTED: similar to heat shock protein 90-alpha isoform 2 [Apis mellifera]	ELISNASDALDK	674.405	1346.79	2	76	-777.777	-777.777	-777.777	-777.777	3458.5	17.4092	3455.9	3461.31	3462.67	54942	1346.79	674.402	1346.79	1330.7	FALSE			-777.777	-777.777	-777.777	1	54.9	C:\Jenny\AVA09\MSQuant\Mascot\AVA09_BLK1_100-26424.htm	1diMet_Nt_H 1diMet_K_H	4	-777.777	-777.777	C:\Jenny\AVA09\MSQuant\RAW\BLK1\ava2648a209ma2-spectrafile.raw		1.16667e+07	1274.64		674.402	TRUE	674.4	-777.777	-777.777	76		-777.777	3455.9
gi_66512625	83859	SPACER	XP_623939.1 *heat shock protein 90* PREDICTED: similar to heat shock protein 90-alpha isoform 2 [Apis mellifera]	ELISNASDALDK	674.403	1346.79	2	55	-777.777	-777.777	-777.777	-777.777	3467.5	39.2707	3478.57	3471.8	3471.21	26981.6	1346.79	674.4	1346.79	1330.7	FALSE			-777.777	-777.777	-777.777	1	36.5	C:\Jenny\AVA09\MSQuant\Mascot\AVA09_BLK1_100-26424.htm	1diMet_Nt_H 1diMet_K_H	4	-777.777	-777.777	C:\Jenny\AVA09\MSQuant\RAW\BLK1\ava2648a208ma2-spectrafile.raw		5740187	1274.64		674.403	TRUE	674.4	-777.777	-777.777	55		-777.777	3478.57
gi_66512625	83859	SPACER	XP_623939.1 *heat shock protein 90* PREDICTED: similar to heat shock protein 90-alpha isoform 2 [Apis mellifera]	EMLQQNK	481.8	961.586	2	52	-777.777	-777.777	-777.777	-777.777	1848.57	13.2363	1844.41	1851.92	1851.01	308.507	961.584	481.799	961.583	945.495	FALSE			-777.777	-777.777	-777.777	1	8.3	C:\Jenny\AVA09\MSQuant\Mascot\AVA09_BLK1_100-26424.htm	1diMet_Nt_H 1diMet_K_H	4	-777.777	-777.777	C:\Jenny\AVA09\MSQuant\RAW\BLK1\ava2648a206ma2-spectrafile.raw		128710	889.433		481.8	TRUE	481.799	-777.777	-777.777	52		-777.777	1844.41
gi_66512625	83859	SPACER	XP_623939.1 *heat shock protein 90* PREDICTED: similar to heat shock protein 90-alpha isoform 2 [Apis mellifera]	EQVANSSFVER	649.341	1296.67	2	80	-777.777	-777.777	-777.777	-777.777	2967.82	31.6005	2967.1	2969.59	2967.37	3131.38	1296.66	649.337	1296.66	1292.63	FALSE			-777.777	-777.777	-777.777	1	66.2	C:\Jenny\AVA09\MSQuant\Mascot\AVA09_BLK1_100-26424.htm	1diMet_Nt_M	4	-777.777	-777.777	C:\Jenny\AVA09\MSQuant\RAW\BLK1\ava2648a206ma2-spectrafile.raw		711472	1264.6		649.341	TRUE	649.338	-777.777	-777.777	80		-777.777	2967.1
gi_66512625	83859	SPACER	XP_623939.1 *heat shock protein 90* PREDICTED: similar to heat shock protein 90-alpha isoform 2 [Apis mellifera]	EQVANSSFVER	651.348	1300.68	2	70	-777.777	-777.777	-777.777	-777.777	2482.78	53.764	2457.36	2463.4	2470.24	274.226	1300.68	651.345	1300.68	1293.63	FALSE			-777.777	-777.777	-777.777	1	54.7	C:\Jenny\AVA09\MSQuant\Mascot\AVA09_BLK1_100-26424.htm	1diMet_Nt_H	4	-777.777	-777.777	C:\Jenny\AVA09\MSQuant\RAW\BLK1\ava2648a208ma2-spectrafile.raw		126665	1264.6		651.347	TRUE	651.345	-777.777	-777.777	70		-777.777	2457.36
gi_66512625	83859	SPACER	XP_623939.1 *heat shock protein 90* PREDICTED: similar to heat shock protein 90-alpha isoform 2 [Apis mellifera]	EQVANSSFVER	651.35	1300.69	2	63	-777.777	-777.777	-777.777	-777.777	3251.54	22.3106	3245.4	3253.21	3252.11	3690.77	1300.68	651.347	1300.68	1292.63	FALSE			-777.777	-777.777	-777.777	1	47.7	C:\Jenny\AVA09\MSQuant\Mascot\AVA09_BLK1_100-26424.htm	1diMet_Nt_H	4	-777.777	-777.777	C:\Jenny\AVA09\MSQuant\RAW\BLK1\ava2648a207ma2-spectrafile.raw		830705	1264.6		651.35	TRUE	651.347	-777.777	-777.777	63		-777.777	3245.4
gi_66512625	83859	SPACER	XP_623939.1 *heat shock protein 90* PREDICTED: similar to heat shock protein 90-alpha isoform 2 [Apis mellifera]	EQVANSSFVER	649.34	1296.67	2	61	-777.777	-777.777	-777.777	-777.777	2861.77	25.4066	2852.41	2863.76	2864.38	8124.7	1296.66	649.337	1296.66	1292.63	FALSE			-777.777	-777.777	-777.777	1	51.3	C:\Jenny\AVA09\MSQuant\Mascot\AVA09_BLK1_100-26424.htm	1diMet_Nt_M	4	-777.777	-777.777	C:\Jenny\AVA09\MSQuant\RAW\BLK1\ava2648a209ma2-spectrafile.raw		1.83064e+06	1264.6		649.34	TRUE	649.337	-777.777	-777.777	61		-777.777	2852.41
gi_66512625	83859	SPACER	XP_623939.1 *heat shock protein 90* PREDICTED: similar to heat shock protein 90-alpha isoform 2 [Apis mellifera]	EQVANSSFVER	651.349	1300.68	2	49	-777.777	-777.777	-777.777	-777.777	2833.83	8.99355	2834.03	2833.85	2835.12	1645.23	1300.68	651.346	1300.68	1292.63	FALSE			-777.777	-777.777	-777.777	1	31.4	C:\Jenny\AVA09\MSQuant\Mascot\AVA09_BLK1_100-26424.htm	1diMet_Nt_H	4	-777.777	-777.777	C:\Jenny\AVA09\MSQuant\RAW\BLK1\ava2648a210ma2-spectrafile.raw		371324	1264.6		651.349	TRUE	651.346	-777.777	-777.777	49		-777.777	2834.03
gi_66512625	83859	SPACER	XP_623939.1 *heat shock protein 90* PREDICTED: similar to heat shock protein 90-alpha isoform 2 [Apis mellifera]	GVVDSEDLPLNISR	771.417	1540.82	2	118	-777.777	-777.777	-777.777	-777.777	4257.16	32.0361	4271.8	4265.08	4261.87	35012.6	1540.81	771.413	1540.81	1540.81	FALSE			-777.777	-777.777	-777.777	1	109.3	C:\Jenny\AVA09\MSQuant\Mascot\AVA09_BLK1_100-26424.htm	1diMet_Nt_L	4	-777.777	-777.777	C:\Jenny\AVA09\MSQuant\RAW\BLK1\ava2648a209ma2-spectrafile.raw		1.00035e+07	1512.78		771.417	TRUE	771.413	-777.777	-777.777	118		-777.777	4271.8
gi_66512625	83859	SPACER	XP_623939.1 *heat shock protein 90* PREDICTED: similar to heat shock protein 90-alpha isoform 2 [Apis mellifera]	GVVDSEDLPLNISR	771.418	1540.82	2	47	-777.777	-777.777	-777.777	-777.777	4266.67	32.0204	4254.55	4267.28	4265.64	22318.1	1540.81	771.414	1540.81	1540.81	FALSE			-777.777	-777.777	-777.777	1	42	C:\Jenny\AVA09\MSQuant\Mascot\AVA09_BLK1_100-26424.htm	1diMet_Nt_L	4	-777.777	-777.777	C:\Jenny\AVA09\MSQuant\RAW\BLK1\ava2648a208ma2-spectrafile.raw		3.32908e+06	1512.78		771.417	TRUE	771.413	-777.777	-777.777	47		-777.777	4254.55
gi_66512625	83859	SPACER	XP_623939.1 *heat shock protein 90* PREDICTED: similar to heat shock protein 90-alpha isoform 2 [Apis mellifera]	GVVDSEDLPLNISR	773.43	1544.85	2	99	-777.777	-777.777	-777.777	-777.777	4606.97	22.4599	4598.17	4606.51	4606.9	10819.2	1544.83	773.426	1544.84	1540.81	FALSE			-777.777	-777.777	-777.777	1	79.1	C:\Jenny\AVA09\MSQuant\Mascot\AVA09_BLK1_100-26424.htm	1diMet_Nt_M	4	-777.777	-777.777	C:\Jenny\AVA09\MSQuant\RAW\BLK1\ava2648a207ma2-spectrafile.raw		1613511	1512.78		773.43	TRUE	773.426	-777.777	-777.777	99		-777.777	4598.17
gi_66512625	83859	SPACER	XP_623939.1 *heat shock protein 90* PREDICTED: similar to heat shock protein 90-alpha isoform 2 [Apis mellifera]	LGLGFDDDDTPNVEDEK	967.955	1933.9	2	134	-777.777	-777.777	-777.777	-777.777	4242.22	21.4784	4236.98	4242.86	4243.63	16461.6	1933.88	967.948	1933.88	1933.88	FALSE			-777.777	-777.777	-777.777	1	120.5	C:\Jenny\AVA09\MSQuant\Mascot\AVA09_BLK1_100-26424.htm	1diMet_Nt_L 1diMet_K_L	4	-777.777	-777.777	C:\Jenny\AVA09\MSQuant\RAW\BLK1\ava2648a210ma2-spectrafile.raw		1.61427e+06	1877.82		967.954	TRUE	967.947	-777.777	-777.777	134		-777.777	4236.98
gi_66512625	83859	SPACER	XP_623939.1 *heat shock protein 90* PREDICTED: similar to heat shock protein 90-alpha isoform 2 [Apis mellifera]	LGLGFDDDDTPNVEDEK	967.954	1933.89	2	127	-777.777	-777.777	-777.777	-777.777	4608.22	18.8042	4609.38	4608.25	4607.94	2311.85	1933.88	967.947	1933.88	1933.88	FALSE			-777.777	-777.777	-777.777	1	115.6	C:\Jenny\AVA09\MSQuant\Mascot\AVA09_BLK1_100-26424.htm	1diMet_Nt_L 1diMet_K_L	4	-777.777	-777.777	C:\Jenny\AVA09\MSQuant\RAW\BLK1\ava2648a207ma2-spectrafile.raw		221144	1877.82		967.954	TRUE	967.947	-777.777	-777.777	127		-777.777	4609.38
gi_66512625	83859	SPACER	XP_623939.1 *heat shock protein 90* PREDICTED: similar to heat shock protein 90-alpha isoform 2 [Apis mellifera]	LGLGFDDDDTPNVEDEK	967.954	1933.89	2	104	-777.777	-777.777	-777.777	-777.777	4281.21	19.3584	4277.79	4281.94	4280.46	11518.3	1933.88	967.947	1933.88	1933.89	FALSE			-777.777	-777.777	-777.777	1	95.8	C:\Jenny\AVA09\MSQuant\Mascot\AVA09_BLK1_100-26424.htm	1diMet_Nt_L 1diMet_K_L	4	-777.777	-777.777	C:\Jenny\AVA09\MSQuant\RAW\BLK1\ava2648a209ma2-spectrafile.raw		1.1644e+06	1877.82		967.96	TRUE	967.952	-777.777	-777.777	104		-777.777	4277.79
gi_66512625	83859	SPACER	XP_623939.1 *heat shock protein 90* PREDICTED: similar to heat shock protein 90-alpha isoform 2 [Apis mellifera]	LGLGFDDDDTPNVEDEK	971.98	1941.95	2	104	-777.777	-777.777	-777.777	-777.777	4288.91	23.7156	4284.56	4288.37	4285.96	3183.51	1941.93	971.973	1941.93	1933.89	FALSE			-777.777	-777.777	-777.777	1	83.1	C:\Jenny\AVA09\MSQuant\Mascot\AVA09_BLK1_100-26424.htm	1diMet_Nt_M 1diMet_K_M	4	-777.777	-777.777	C:\Jenny\AVA09\MSQuant\RAW\BLK1\ava2648a208ma2-spectrafile.raw		323894	1877.82		971.984	TRUE	971.977	-777.777	-777.777	104		-777.777	4284.56
gi_66512625	83859	SPACER	XP_623939.1 *heat shock protein 90* PREDICTED: similar to heat shock protein 90-alpha isoform 2 [Apis mellifera]	NPDDISQEEYGEFYK	953.479	1904.94	2	94	-777.777	-777.777	-777.777	-777.777	4046.77	23.7757	4040.56	4049.15	4052.29	6746.92	1904.93	953.473	1904.93	1888.84	FALSE			-777.777	-777.777	-777.777	1	81.7	C:\Jenny\AVA09\MSQuant\Mascot\AVA09_BLK1_100-26424.htm	1diMet_Nt_H 1diMet_K_H	4	-777.777	-777.777	C:\Jenny\AVA09\MSQuant\RAW\BLK1\ava2648a208ma2-spectrafile.raw		664213	1832.77		953.479	TRUE	953.472	-777.777	-777.777	94		-777.777	4040.56
gi_66512625	83859	SPACER	XP_623939.1 *heat shock protein 90* PREDICTED: similar to heat shock protein 90-alpha isoform 2 [Apis mellifera]	NPDDISQEEYGEFYK	945.434	1888.85	2	83	-777.777	-777.777	-777.777	-777.777	4024.69	36.4385	4014.41	4014.18	4014.73	3518.77	1888.84	945.427	1888.84	1888.84	FALSE			-777.777	-777.777	-777.777	1	79.8	C:\Jenny\AVA09\MSQuant\Mascot\AVA09_BLK1_100-26424.htm	1diMet_Nt_L 1diMet_K_L	4	-777.777	-777.777	C:\Jenny\AVA09\MSQuant\RAW\BLK1\ava2648a209ma2-spectrafile.raw		1.52214e+06	1832.77		945.43	TRUE	945.423	-777.777	-777.777	83		-777.777	4014.41
gi_66512625	83859	SPACER	XP_623939.1 *heat shock protein 90* PREDICTED: similar to heat shock protein 90-alpha isoform 2 [Apis mellifera]	NPDDISQEEYGEFYK	945.434	1888.85	2	38	-777.777	-777.777	-777.777	-777.777	4343.98	20.356	4338.65	4346.2	4342.8	3700.16	1888.84	945.427	1888.84	1888.84	FALSE			-777.777	-777.777	-777.777	1	36.9	C:\Jenny\AVA09\MSQuant\Mascot\AVA09_BLK1_100-26424.htm	1diMet_Nt_L 1diMet_K_L	4	-777.777	-777.777	C:\Jenny\AVA09\MSQuant\RAW\BLK1\ava2648a207ma2-spectrafile.raw		366759	1832.77		945.434	TRUE	945.427	-777.777	-777.777	38		-777.777	4338.65
gi_66512625	83859	SPACER	XP_623939.1 *heat shock protein 90* PREDICTED: similar to heat shock protein 90-alpha isoform 2 [Apis mellifera]	TLTILDSGIGMTK	703.406	1404.8	2	83	-777.777	-777.777	-777.777	-777.777	4607.91	29.791	4601.22	4610.93	4609.25	3408.43	1404.79	703.403	1404.79	1404.79	FALSE			-777.777	-777.777	-777.777	1	78.5	C:\Jenny\AVA09\MSQuant\Mascot\AVA09_BLK1_100-26424.htm	1diMet_Nt_L 1diMet_K_L	4	-777.777	-777.777	C:\Jenny\AVA09\MSQuant\RAW\BLK1\ava2648a208ma2-spectrafile.raw		652724	1348.73		703.406	TRUE	703.403	-777.777	-777.777	83		-777.777	4601.22
gi_66512625	83859	SPACER	XP_623939.1 *heat shock protein 90* PREDICTED: similar to heat shock protein 90-alpha isoform 2 [Apis mellifera]	TLTILDSGIGMTK	707.432	1412.85	2	65	-777.777	-777.777	-777.777	-777.777	4617.71	50.0302	4596.77	4601.18	4602.48	2962.66	1412.84	707.429	1412.84	1404.79	FALSE			-777.777	-777.777	-777.777	1	41.5	C:\Jenny\AVA09\MSQuant\Mascot\AVA09_BLK1_100-26424.htm	1diMet_Nt_M 1diMet_K_M	4	-777.777	-777.777	C:\Jenny\AVA09\MSQuant\RAW\BLK1\ava2648a210ma2-spectrafile.raw		4.5975e+06	1348.73		707.434	TRUE	707.431	-777.777	-777.777	65		-777.777	4596.77
gi_66512625	83859	SPACER	XP_623939.1 *heat shock protein 90* PREDICTED: similar to heat shock protein 90-alpha isoform 2 [Apis mellifera]	TLTILDSGIGMTK	471.956	1412.85	3	29	-777.777	-777.777	-777.777	-777.777	4645.76	21.7857	4641.52	4645.32	4645.57	945.986	1412.84	471.955	1412.84	1404.79	FALSE			-777.777	-777.777	-777.777	1	21.8	C:\Jenny\AVA09\MSQuant\Mascot\AVA09_BLK1_100-26424.htm	1diMet_Nt_M 1diMet_K_M	4	-777.777	-777.777	C:\Jenny\AVA09\MSQuant\RAW\BLK1\ava2648a209ma2-spectrafile.raw		383734	1348.73		471.956	TRUE	471.955	-777.777	-777.777	29		-777.777	4641.52
gi_66512625	83859	SPACER	XP_623939.1 *heat shock protein 90* PREDICTED: similar to heat shock protein 90-alpha isoform 2 [Apis mellifera]	YTEDEELNK	602.815	1203.62	2	61	-777.777	-777.777	-777.777	-777.777	2554.16	12.5986	2549.86	2556.38	2555.78	1105.09	1203.61	602.813	1203.61	1195.56	FALSE			-777.777	-777.777	-777.777	1	52	C:\Jenny\AVA09\MSQuant\Mascot\AVA09_BLK1_100-26424.htm	1diMet_Nt_M 1diMet_K_M	4	-777.777	-777.777	C:\Jenny\AVA09\MSQuant\RAW\BLK1\ava2648a209ma2-spectrafile.raw		291772	1139.5		602.813	TRUE	602.811	-777.777	-777.777	61		-777.777	2549.86
gi_66512625	83859	SPACER	XP_623939.1 *heat shock protein 90* PREDICTED: similar to heat shock protein 90-alpha isoform 2 [Apis mellifera]	YTEDEELNK	598.79	1195.56	2	49	-777.777	-777.777	-777.777	-777.777	2973.33	12.1926	2971.03	2974.91	2976.71	1281.25	1195.56	598.787	1195.56	1195.56	FALSE			-777.777	-777.777	-777.777	1	34.1	C:\Jenny\AVA09\MSQuant\Mascot\AVA09_BLK1_100-26424.htm	1diMet_Nt_L 1diMet_K_L	4	-777.777	-777.777	C:\Jenny\AVA09\MSQuant\RAW\BLK1\ava2648a207ma2-spectrafile.raw		335407	1139.5		598.789	TRUE	598.786	-777.777	-777.777	49		-777.777	2971.03
gi_66512625	83859	SPACER	XP_623939.1 *heat shock protein 90* PREDICTED: similar to heat shock protein 90-alpha isoform 2 [Apis mellifera]	YTEDEELNK	606.835	1211.65	2	43	-777.777	-777.777	-777.777	-777.777	2510.36	24.6421	2500.33	2507.51	2508.74	1311.18	1211.65	606.832	1211.65	1195.56	FALSE			-777.777	-777.777	-777.777	1	32.8	C:\Jenny\AVA09\MSQuant\Mascot\AVA09_BLK1_100-26424.htm	1diMet_Nt_H 1diMet_K_H	4	-777.777	-777.777	C:\Jenny\AVA09\MSQuant\RAW\BLK1\ava2648a206ma2-spectrafile.raw		931528	1139.5		606.834	TRUE	606.831	-777.777	-777.777	43		-777.777	2500.33
gi_66537940	72068	SPACER	XP_392933.2 *heat shock protein 8* PREDICTED: similar to heat shock protein 8 isoform 1 [Apis mellifera]	AQIHDIVLVGGSTR	498.62	1492.84	3	31	-777.777	-777.777	-777.777	-777.777	3413.42	18.2973	3407.74	3414.96	3414.99	4583.24	1492.84	498.619	1492.83	1492.83	FALSE			-777.777	-777.777	-777.777	1	24.2	C:\Jenny\AVA09\MSQuant\Mascot\AVA09_BLK1_100-26424.htm	1diMet_Nt_L	5	-777.777	-777.777	C:\Jenny\AVA09\MSQuant\RAW\BLK1\ava2648a210ma2-spectrafile.raw		1.63124e+06	1464.8		498.62	TRUE	498.619	-777.777	-777.777	31		-777.777	3407.74
gi_66537940	72068	SPACER	XP_392933.2 *heat shock protein 8* PREDICTED: similar to heat shock protein 8 isoform 1 [Apis mellifera]	DAGTISGLNVLR	622.357	1242.7	2	92	-777.777	-777.777	-777.777	-777.777	4186.18	24.3083	4176.61	4189.9	4188.37	52325.2	1242.69	622.354	1242.69	1242.69	FALSE			-777.777	-777.777	-777.777	1	72	C:\Jenny\AVA09\MSQuant\Mascot\AVA09_BLK1_100-26424.htm	1diMet_Nt_L	5	-777.777	-777.777	C:\Jenny\AVA09\MSQuant\RAW\BLK1\ava2648a210ma2-spectrafile.raw		1.20372e+07	1214.66		622.357	TRUE	622.354	-777.777	-777.777	92		-777.777	4176.61
gi_66537940	72068	SPACER	XP_392933.2 *heat shock protein 8* PREDICTED: similar to heat shock protein 8 isoform 1 [Apis mellifera]	DAGTISGLNVLR	622.357	1242.7	2	84	-777.777	-777.777	-777.777	-777.777	4446.65	8.53642	4448.57	4447.54	4444.61	764.507	1242.69	622.354	1242.69	1242.7	FALSE			-777.777	-777.777	-777.777	1	66.9	C:\Jenny\AVA09\MSQuant\Mascot\AVA09_BLK1_100-26424.htm	1diMet_Nt_L	5	-777.777	-777.777	C:\Jenny\AVA09\MSQuant\RAW\BLK1\ava2648a206ma2-spectrafile.raw		180439	1214.66		622.359	TRUE	622.356	-777.777	-777.777	84		-777.777	4448.57
gi_66537940	72068	SPACER	XP_392933.2 *heat shock protein 8* PREDICTED: similar to heat shock protein 8 isoform 1 [Apis mellifera]	DAGTISGLNVLR	624.371	1246.73	2	73	-777.777	-777.777	-777.777	-777.777	4246.17	23.8601	4259.83	4248.69	4247.35	9397.3	1246.72	624.368	1246.72	1242.7	FALSE			-777.777	-777.777	-777.777	1	55.9	C:\Jenny\AVA09\MSQuant\Mascot\AVA09_BLK1_100-26424.htm	1diMet_Nt_M	5	-777.777	-777.777	C:\Jenny\AVA09\MSQuant\RAW\BLK1\ava2648a208ma2-spectrafile.raw		2.30615e+06	1214.66		624.37	TRUE	624.368	-777.777	-777.777	73		-777.777	4259.83
gi_66537940	72068	SPACER	XP_392933.2 *heat shock protein 8* PREDICTED: similar to heat shock protein 8 isoform 1 [Apis mellifera]	DAGTISGLNVLR	622.356	1242.7	2	27	-777.777	-777.777	-777.777	-777.777	4573.39	17.5272	4565.34	4574.94	4574.33	5654.37	1242.69	622.353	1242.69	1242.69	FALSE			-777.777	-777.777	-777.777	1	13.5	C:\Jenny\AVA09\MSQuant\Mascot\AVA09_BLK1_100-26424.htm	1diMet_Nt_L	5	-777.777	-777.777	C:\Jenny\AVA09\MSQuant\RAW\BLK1\ava2648a207ma2-spectrafile.raw		1.29882e+06	1214.66		622.357	TRUE	622.355	-777.777	-777.777	27		-777.777	4565.34
gi_66537940	72068	SPACER	XP_392933.2 *heat shock protein 8* PREDICTED: similar to heat shock protein 8 isoform 1 [Apis mellifera]	DNNLLGK	423.287	844.56	2	31	-777.777	-777.777	-777.777	-777.777	2653.58	26.1385	2643.31	2643.42	2649.02	361.201	844.559	423.286	844.558	828.47	FALSE			-777.777	-777.777	-777.777	1	0	C:\Jenny\AVA09\MSQuant\Mascot\AVA09_BLK1_100-26424.htm	1diMet_Nt_H 1diMet_K_H	5	-777.777	-777.777	C:\Jenny\AVA09\MSQuant\RAW\BLK1\ava2648a206ma2-spectrafile.raw		1.20371e+06	772.408		423.288	TRUE	423.287	-777.777	-777.777	31		-777.777	2643.31
gi_66537940	72068	SPACER	XP_392933.2 *heat shock protein 8* PREDICTED: similar to heat shock protein 8 isoform 1 [Apis mellifera]	ELEAICNPIVTK	721.904	1441.79	2	62	-777.777	-777.777	-777.777	-777.777	3956.17	13.2207	3957.69	3958.1	3958.07	1049.67	1441.79	721.901	1441.79	1441.78	FALSE			-777.777	-777.777	-777.777	1	48.6	C:\Jenny\AVA09\MSQuant\Mascot\AVA09_BLK1_100-26424.htm	1diMet_Nt_L 1diMet_K_L	5	-777.777	-777.777	C:\Jenny\AVA09\MSQuant\RAW\BLK1\ava2648a208ma2-spectrafile.raw		187578	1328.7		721.904	TRUE	721.9	-777.777	-777.777	62		-777.777	3957.69
gi_66537940	72068	SPACER	XP_392933.2 *heat shock protein 8* PREDICTED: similar to heat shock protein 8 isoform 1 [Apis mellifera]	ETAEAYLGK	519.28	1036.55	2	56	-777.777	-777.777	-777.777	-777.777	2718.12	77.4295	2699.48	2725.27	2714.58	3425.46	1036.54	519.279	1036.54	1036.54	FALSE			-777.777	-777.777	-777.777	1	45.6	C:\Jenny\AVA09\MSQuant\Mascot\AVA09_BLK1_100-26424.htm	1diMet_Nt_L 1diMet_K_L	5	-777.777	-777.777	C:\Jenny\AVA09\MSQuant\RAW\BLK1\ava2648a208ma2-spectrafile.raw		1.2028e+06	980.481		519.281	TRUE	519.279	-777.777	-777.777	56		-777.777	2699.48
gi_66537940	72068	SPACER	XP_392933.2 *heat shock protein 8* PREDICTED: similar to heat shock protein 8 isoform 1 [Apis mellifera]	ETAEAYLGK	527.325	1052.64	2	38	-777.777	-777.777	-777.777	-777.777	2975.05	21.6023	2964.35	2978.9	2980.28	23292.3	1052.63	527.324	1052.63	1036.55	FALSE			-777.777	-777.777	-777.777	1	29.5	C:\Jenny\AVA09\MSQuant\Mascot\AVA09_BLK1_100-26424.htm	1diMet_Nt_H 1diMet_K_H	5	-777.777	-777.777	C:\Jenny\AVA09\MSQuant\RAW\BLK1\ava2648a209ma2-spectrafile.raw		7.69242e+06	980.481		527.326	TRUE	527.324	-777.777	-777.777	38		-777.777	2964.35
gi_66537940	72068	SPACER	XP_392933.2 *heat shock protein 8* PREDICTED: similar to heat shock protein 8 isoform 1 [Apis mellifera]	GTLEPVEK	472.817	943.619	2	33	-777.777	-777.777	-777.777	-777.777	2539.03	19.8421	2532.19	2541.17	2540	2356.52	943.616	472.816	943.617	927.528	FALSE			-777.777	-777.777	-777.777	1	6.1	C:\Jenny\AVA09\MSQuant\Mascot\AVA09_BLK1_100-26424.htm	1diMet_Nt_H 1diMet_K_H	5	-777.777	-777.777	C:\Jenny\AVA09\MSQuant\RAW\BLK1\ava2648a209ma2-spectrafile.raw		971353	871.465		472.817	TRUE	472.816	-777.777	-777.777	33		-777.777	2532.19
gi_66537940	72068	SPACER	XP_392933.2 *heat shock protein 8* PREDICTED: similar to heat shock protein 8 isoform 1 [Apis mellifera]	GTLEPVEK	472.816	943.618	2	31	-777.777	-777.777	-777.777	-777.777	2429.85	44.8095	2416.29	2434.69	2438.66	8084.72	943.616	472.815	943.615	927.527	FALSE			-777.777	-777.777	-777.777	1	13.1	C:\Jenny\AVA09\MSQuant\Mascot\AVA09_BLK1_100-26424.htm	1diMet_Nt_H 1diMet_K_H	5	-777.777	-777.777	C:\Jenny\AVA09\MSQuant\RAW\BLK1\ava2648a206ma2-spectrafile.raw		3.34042e+06	871.465		472.817	TRUE	472.816	-777.777	-777.777	31		-777.777	2416.29
gi_66537940	72068	SPACER	XP_392933.2 *heat shock protein 8* PREDICTED: similar to heat shock protein 8 isoform 1 [Apis mellifera]	IINEPTAAAIAYGLDK	858.49	1714.96	2	132	-777.777	-777.777	-777.777	-777.777	5079.13	27.0432	5077.94	5079.65	5075.78	5438.88	1714.95	858.484	1714.95	1714.96	FALSE			-777.777	-777.777	-777.777	1	120.6	C:\Jenny\AVA09\MSQuant\Mascot\AVA09_BLK1_100-26424.htm	1diMet_Nt_L 1diMet_K_L	5	-777.777	-777.777	C:\Jenny\AVA09\MSQuant\RAW\BLK1\ava2648a207ma2-spectrafile.raw		698214	1658.89		858.492	TRUE	858.487	-777.777	-777.777	132		-777.777	5077.94
gi_66537940	72068	SPACER	XP_392933.2 *heat shock protein 8* PREDICTED: similar to heat shock protein 8 isoform 1 [Apis mellifera]	IINEPTAAAIAYGLDK	862.514	1723.01	2	114	-777.777	-777.777	-777.777	-777.777	4654.37	54.9181	4634.51	4637.09	4638.12	4672.49	1723	862.508	1723	1714.95	FALSE			-777.777	-777.777	-777.777	1	97.4	C:\Jenny\AVA09\MSQuant\Mascot\AVA09_BLK1_100-26424.htm	1diMet_Nt_M 1diMet_K_M	5	-777.777	-777.777	C:\Jenny\AVA09\MSQuant\RAW\BLK1\ava2648a210ma2-spectrafile.raw		2.69485e+06	1658.89		862.514	TRUE	862.509	-777.777	-777.777	114		-777.777	4634.51
gi_66537940	72068	SPACER	XP_392933.2 *heat shock protein 8* PREDICTED: similar to heat shock protein 8 isoform 1 [Apis mellifera]	IINEPTAAAIAYGLDK	866.534	1731.05	2	93	-777.777	-777.777	-777.777	-777.777	4676.15	55.6992	4663.19	4660.79	4662.48	4541.19	1731.04	866.528	1731.04	1714.95	FALSE			-777.777	-777.777	-777.777	1	77.5	C:\Jenny\AVA09\MSQuant\Mascot\AVA09_BLK1_100-26424.htm	1diMet_Nt_H 1diMet_K_H	5	-777.777	-777.777	C:\Jenny\AVA09\MSQuant\RAW\BLK1\ava2648a209ma2-spectrafile.raw		1.94835e+06	1658.89		866.534	TRUE	866.528	-777.777	-777.777	93		-777.777	4663.19
gi_66537940	72068	SPACER	XP_392933.2 *heat shock protein 8* PREDICTED: similar to heat shock protein 8 isoform 1 [Apis mellifera]	IINEPTAAAIAYGLDK	862.515	1723.02	2	92	-777.777	-777.777	-777.777	-777.777	4656.37	35.2332	4641.12	4659.02	4659.94	11489.3	1723	862.51	1723.01	1714.95	FALSE			-777.777	-777.777	-777.777	1	80.2	C:\Jenny\AVA09\MSQuant\Mascot\AVA09_BLK1_100-26424.htm	1diMet_Nt_M 1diMet_K_M	5	-777.777	-777.777	C:\Jenny\AVA09\MSQuant\RAW\BLK1\ava2648a208ma2-spectrafile.raw		1.38435e+06	1658.89		862.515	TRUE	862.51	-777.777	-777.777	92		-777.777	4641.12
gi_66537940	72068	SPACER	XP_392933.2 *heat shock protein 8* PREDICTED: similar to heat shock protein 8 isoform 1 [Apis mellifera]	LIGDAAK	376.262	750.51	2	37	-777.777	-777.777	-777.777	-777.777	2260.52	25.3279	2254	2249.38	2254.33	135.322	750.509	376.262	750.509	742.458	FALSE			-777.777	-777.777	-777.777	1	19.8	C:\Jenny\AVA09\MSQuant\Mascot\AVA09_BLK1_100-26424.htm	1diMet_Nt_M 1diMet_K_M	5	-777.777	-777.777	C:\Jenny\AVA09\MSQuant\RAW\BLK1\ava2648a209ma2-spectrafile.raw		501973	686.396		376.262	TRUE	376.262	-777.777	-777.777	37		-777.777	2254
gi_66537940	72068	SPACER	XP_392933.2 *heat shock protein 8* PREDICTED: similar to heat shock protein 8 isoform 1 [Apis mellifera]	LIGDAAK	376.262	750.51	2	34	-777.777	-777.777	-777.777	-777.777	2808.45	17.481	2804.87	2811.15	2810.56	428.454	750.509	376.261	750.508	742.458	FALSE			-777.777	-777.777	-777.777	1	12.8	C:\Jenny\AVA09\MSQuant\Mascot\AVA09_BLK1_100-26424.htm	1diMet_Nt_M 1diMet_K_M	5	-777.777	-777.777	C:\Jenny\AVA09\MSQuant\RAW\BLK1\ava2648a207ma2-spectrafile.raw		292169	686.396		376.262	TRUE	376.261	-777.777	-777.777	34		-777.777	2804.87
gi_66537940	72068	SPACER	XP_392933.2 *heat shock protein 8* PREDICTED: similar to heat shock protein 8 isoform 1 [Apis mellifera]	LIGDAAK	376.262	750.51	2	31	-777.777	-777.777	-777.777	-777.777	2235.31	13.7013	2234.04	2237.83	2238.21	272.555	750.509	376.262	750.509	742.459	FALSE			-777.777	-777.777	-777.777	1	5.4	C:\Jenny\AVA09\MSQuant\Mascot\AVA09_BLK1_100-26424.htm	1diMet_Nt_M 1diMet_K_M	5	-777.777	-777.777	C:\Jenny\AVA09\MSQuant\RAW\BLK1\ava2648a210ma2-spectrafile.raw		184723	686.396		376.262	TRUE	376.262	-777.777	-777.777	31		-777.777	2234.04
gi_66537940	72068	SPACER	XP_392933.2 *heat shock protein 8* PREDICTED: similar to heat shock protein 8 isoform 1 [Apis mellifera]	LLQDFFNGK	573.347	1144.68	2	41	-777.777	-777.777	-777.777	-777.777	4213.75	23.782	4214.08	4216.38	4217.75	1080.23	1144.67	573.345	1144.67	1136.62	FALSE			-777.777	-777.777	-777.777	1	29.6	C:\Jenny\AVA09\MSQuant\Mascot\AVA09_BLK1_100-26424.htm	1diMet_Nt_M 1diMet_K_M	5	-777.777	-777.777	C:\Jenny\AVA09\MSQuant\RAW\BLK1\ava2648a208ma2-spectrafile.raw		314835	1080.56		573.347	TRUE	573.345	-777.777	-777.777	41		-777.777	4214.08
gi_66537940	72068	SPACER	XP_392933.2 *heat shock protein 8* PREDICTED: similar to heat shock protein 8 isoform 1 [Apis mellifera]	LLQDFFNGK	577.366	1152.72	2	27	-777.777	-777.777	-777.777	-777.777	4209.26	22.7605	4207.99	4212.74	4208.24	3909.43	1152.71	577.364	1152.71	1136.63	FALSE			-777.777	-777.777	-777.777	1	16.3	C:\Jenny\AVA09\MSQuant\Mascot\AVA09_BLK1_100-26424.htm	1diMet_Nt_H 1diMet_K_H	5	-777.777	-777.777	C:\Jenny\AVA09\MSQuant\RAW\BLK1\ava2648a209ma2-spectrafile.raw		1.14947e+06	1080.56		577.366	TRUE	577.364	-777.777	-777.777	27		-777.777	4207.99
gi_66537940	72068	SPACER	XP_392933.2 *heat shock protein 8* PREDICTED: similar to heat shock protein 8 isoform 1 [Apis mellifera]	NQVAMNPNNTIFDAK	874.938	1747.86	2	109	-777.777	-777.777	-777.777	-777.777	3353.25	12.143	3353.25	3358.24	3355.29	3023.57	1747.86	874.932	1747.85	1747.86	FALSE			-777.777	-777.777	-777.777	1	91.6	C:\Jenny\AVA09\MSQuant\Mascot\AVA09_BLK1_100-26424.htm	1Met(ox) 1diMet_Nt_L 1diMet_K_L	5	-777.777	-777.777	C:\Jenny\AVA09\MSQuant\RAW\BLK1\ava2648a209ma2-spectrafile.raw		351827	1675.8		874.942	TRUE	874.936	-777.777	-777.777	109		-777.777	3353.25
gi_66537940	72068	SPACER	XP_392933.2 *heat shock protein 8* PREDICTED: similar to heat shock protein 8 isoform 1 [Apis mellifera]	NQVAMNPNNTIFDAK	874.939	1747.86	2	104	-777.777	-777.777	-777.777	-777.777	3736.63	10.7153	3735.55	3738.68	3734.4	997.623	1747.86	874.933	1747.85	1747.85	FALSE			-777.777	-777.777	-777.777	1	91.1	C:\Jenny\AVA09\MSQuant\Mascot\AVA09_BLK1_100-26424.htm	1Met(ox) 1diMet_Nt_L 1diMet_K_L	5	-777.777	-777.777	C:\Jenny\AVA09\MSQuant\RAW\BLK1\ava2648a207ma2-spectrafile.raw		124724	1675.8		874.939	TRUE	874.933	-777.777	-777.777	104		-777.777	3735.55
gi_66537940	72068	SPACER	XP_392933.2 *heat shock protein 8* PREDICTED: similar to heat shock protein 8 isoform 1 [Apis mellifera]	NQVAMNPNNTIFDAK	874.938	1747.86	2	100	-777.777	-777.777	-777.777	-777.777	3373.46	15.2567	3377.85	3377.87	3382.05	1045.64	1747.86	874.933	1747.85	1747.86	FALSE			-777.777	-777.777	-777.777	1	88.8	C:\Jenny\AVA09\MSQuant\Mascot\AVA09_BLK1_100-26424.htm	1Met(ox) 1diMet_Nt_L 1diMet_K_L	5	-777.777	-777.777	C:\Jenny\AVA09\MSQuant\RAW\BLK1\ava2648a208ma2-spectrafile.raw		96679.3	1675.8		874.942	TRUE	874.937	-777.777	-777.777	100		-777.777	3377.85
gi_66537940	72068	SPACER	XP_392933.2 *heat shock protein 8* PREDICTED: similar to heat shock protein 8 isoform 1 [Apis mellifera]	NQVAMNPNNTIFDAK	870.968	1739.92	2	73	-777.777	-777.777	-777.777	-777.777	3736.79	32.6192	3725.11	3720.44	3725.67	3145.96	1739.91	870.963	1739.91	1731.86	FALSE			-777.777	-777.777	-777.777	1	70.4	C:\Jenny\AVA09\MSQuant\Mascot\AVA09_BLK1_100-26424.htm	1diMet_Nt_M 1diMet_K_M	5	-777.777	-777.777	C:\Jenny\AVA09\MSQuant\RAW\BLK1\ava2648a210ma2-spectrafile.raw		2.67193e+06	1675.8		870.969	TRUE	870.963	-777.777	-777.777	73		-777.777	3725.11
gi_66537940	72068	SPACER	XP_392933.2 *heat shock protein 8* PREDICTED: similar to heat shock protein 8 isoform 1 [Apis mellifera]	NQVAMNPNNTIFDAK	870.969	1739.92	2	72	-777.777	-777.777	-777.777	-777.777	4095.94	18.5624	4086.93	4099.18	4095.76	1166.91	1739.91	870.962	1739.91	1731.87	FALSE			-777.777	-777.777	-777.777	1	64.1	C:\Jenny\AVA09\MSQuant\Mascot\AVA09_BLK1_100-26424.htm	1diMet_Nt_M 1diMet_K_M	5	-777.777	-777.777	C:\Jenny\AVA09\MSQuant\RAW\BLK1\ava2648a206ma2-spectrafile.raw		146677	1675.8		870.974	TRUE	870.967	-777.777	-777.777	72		-777.777	4086.93
gi_66537940	72068	SPACER	XP_392933.2 *heat shock protein 8* PREDICTED: similar to heat shock protein 8 isoform 1 [Apis mellifera]	RNTTIPTK	493.804	985.593	2	28	-777.777	-777.777	-777.777	-777.777	1865.11	6.236	1870.07	1853.04	1864.96	116.738	985.592	493.802	985.59	985.59	TRUE	Charge state is not the expected. Detected:	3. Expected: 2 Deci charge: 2.69	-777.777	-777.777	-777.777	1	18.5	C:\Jenny\AVA09\MSQuant\Mascot\AVA09_BLK1_100-26424.htm	1diMet_Nt_L 1diMet_K_L	5	-777.777	-777.777	C:\Jenny\AVA09\MSQuant\RAW\BLK1\ava2648a206ma2-spectrafile.raw		38545.3	929.529		493.803	TRUE	493.801	-777.777	-777.777	28		-777.777	1870.07
gi_66537940	72068	SPACER	XP_392933.2 *heat shock protein 8* PREDICTED: similar to heat shock protein 8 isoform 1 [Apis mellifera]	STAGDTHLGGEDFDNR	573.925	1718.75	3	46	-777.777	-777.777	-777.777	-777.777	2920.87	8.01383	2921.85	2921.71	2919.34	1128.14	1718.75	573.923	1718.75	1718.75	FALSE			-777.777	-777.777	-777.777	1	45.7	C:\Jenny\AVA09\MSQuant\Mascot\AVA09_BLK1_100-26424.htm	1diMet_Nt_L	5	-777.777	-777.777	C:\Jenny\AVA09\MSQuant\RAW\BLK1\ava2648a209ma2-spectrafile.raw		151194	1690.72		573.927	TRUE	573.925	-777.777	-777.777	46		-777.777	2921.85
gi_66537940	72068	SPACER	XP_392933.2 *heat shock protein 8* PREDICTED: similar to heat shock protein 8 isoform 1 [Apis mellifera]	STAGDTHLGGEDFDNR	575.268	1722.78	3	44	-777.777	-777.777	-777.777	-777.777	3099.49	13.7906	3095.08	3083.11	3098.3	308.353	1722.77	575.266	1722.78	1718.75	FALSE			-777.777	-777.777	-777.777	1	39.9	C:\Jenny\AVA09\MSQuant\Mascot\AVA09_BLK1_100-26424.htm	1diMet_Nt_M	5	-777.777	-777.777	C:\Jenny\AVA09\MSQuant\RAW\BLK1\ava2648a206ma2-spectrafile.raw		87454.3	1690.72		575.268	TRUE	575.266	-777.777	-777.777	44		-777.777	3095.08
gi_66537940	72068	SPACER	XP_392933.2 *heat shock protein 8* PREDICTED: similar to heat shock protein 8 isoform 1 [Apis mellifera]	TFFPEEVSSMVLVK	834.95	1667.89	2	101	-777.777	-777.777	-777.777	-777.777	5419.61	26.7512	5420.05	5420.98	5423.33	1944.41	1667.88	834.945	1667.88	1667.89	FALSE			-777.777	-777.777	-777.777	1	91	C:\Jenny\AVA09\MSQuant\Mascot\AVA09_BLK1_100-26424.htm	1diMet_Nt_L 1diMet_K_L	5	-777.777	-777.777	C:\Jenny\AVA09\MSQuant\RAW\BLK1\ava2648a209ma2-spectrafile.raw		261661	1611.82		834.958	TRUE	834.953	-777.777	-777.777	101		-777.777	5420.05
gi_66537940	72068	SPACER	XP_392933.2 *heat shock protein 8* PREDICTED: similar to heat shock protein 8 isoform 1 [Apis mellifera]	TFFPEEVSSMVLVK	834.955	1667.89	2	92	-777.777	-777.777	-777.777	-777.777	5433.64	14.0861	5428.97	5434.29	5433.22	1088.11	1667.88	834.95	1667.89	1667.88	FALSE			-777.777	-777.777	-777.777	1	82.4	C:\Jenny\AVA09\MSQuant\Mascot\AVA09_BLK1_100-26424.htm	1diMet_Nt_L 1diMet_K_L	5	-777.777	-777.777	C:\Jenny\AVA09\MSQuant\RAW\BLK1\ava2648a208ma2-spectrafile.raw		148907	1611.82		834.951	TRUE	834.946	-777.777	-777.777	92		-777.777	5428.97
gi_66537940	72068	SPACER	XP_392933.2 *heat shock protein 8* PREDICTED: similar to heat shock protein 8 isoform 1 [Apis mellifera]	TFFPEEVSSMVLVK	834.958	1667.9	2	85	-777.777	-777.777	-777.777	-777.777	5420.07	17.4623	5413.57	5421.23	5423.44	7492.83	1667.88	834.953	1667.89	1668.89	FALSE			-777.777	-777.777	-777.777	1	75.1	C:\Jenny\AVA09\MSQuant\Mascot\AVA09_BLK1_100-26424.htm	1diMet_Nt_L 1diMet_K_L	5	-777.777	-777.777	C:\Jenny\AVA09\MSQuant\RAW\BLK1\ava2648a210ma2-spectrafile.raw		1.01576e+06	1611.82		834.955	TRUE	834.95	-777.777	-777.777	85		-777.777	5413.57
gi_66537940	72068	SPACER	XP_392933.2 *heat shock protein 8* PREDICTED: similar to heat shock protein 8 isoform 1 [Apis mellifera]	TFFPEEVSSMVLVK	834.955	1667.9	2	56	-777.777	-777.777	-777.777	-777.777	5838.69	16.4849	5839.44	5838.07	5840.33	614.968	1667.88	834.95	1667.89	1667.89	FALSE			-777.777	-777.777	-777.777	1	49.1	C:\Jenny\AVA09\MSQuant\Mascot\AVA09_BLK1_100-26424.htm	1diMet_Nt_L 1diMet_K_L	5	-777.777	-777.777	C:\Jenny\AVA09\MSQuant\RAW\BLK1\ava2648a207ma2-spectrafile.raw		82578.3	1611.82		834.955	TRUE	834.95	-777.777	-777.777	56		-777.777	5839.44
gi_66537940	72068	SPACER	XP_392933.2 *heat shock protein 8* PREDICTED: similar to heat shock protein 8 isoform 1 [Apis mellifera]	TTPSYVAFTETER	767.396	1532.78	2	65	-777.777	-777.777	-777.777	-777.777	4193.24	25.9347	4193.77	4193.14	4191.33	5311.22	1532.77	767.391	1532.77	1528.74	FALSE			-777.777	-777.777	-777.777	1	60.7	C:\Jenny\AVA09\MSQuant\Mascot\AVA09_BLK1_100-26424.htm	1diMet_Nt_M	5	-777.777	-777.777	C:\Jenny\AVA09\MSQuant\RAW\BLK1\ava2648a207ma2-spectrafile.raw		805398	1500.71		767.393	TRUE	767.389	-777.777	-777.777	65		-777.777	4193.77
gi_66537940	72068	SPACER	XP_392933.2 *heat shock protein 8* PREDICTED: similar to heat shock protein 8 isoform 1 [Apis mellifera]	TTPSYVAFTETER	765.385	1528.76	2	60	-777.777	-777.777	-777.777	-777.777	3839.83	30.0771	3828.2	3840.82	3842.53	9827.64	1528.74	765.381	1528.75	1528.74	FALSE			-777.777	-777.777	-777.777	1	53	C:\Jenny\AVA09\MSQuant\Mascot\AVA09_BLK1_100-26424.htm	1diMet_Nt_L	5	-777.777	-777.777	C:\Jenny\AVA09\MSQuant\RAW\BLK1\ava2648a208ma2-spectrafile.raw		1.49006e+06	1500.71		765.382	TRUE	765.378	-777.777	-777.777	60		-777.777	3828.2
gi_66537940	72068	SPACER	XP_392933.2 *heat shock protein 8* PREDICTED: similar to heat shock protein 8 isoform 1 [Apis mellifera]	TTPSYVAFTETER	765.379	1528.74	2	47	-777.777	-777.777	-777.777	-777.777	3801.98	30.5725	3787.17	3789.14	3791.13	6953.66	1528.74	765.375	1528.73	1528.74	FALSE			-777.777	-777.777	-777.777	1	42.1	C:\Jenny\AVA09\MSQuant\Mascot\AVA09_BLK1_100-26424.htm	1diMet_Nt_L	5	-777.777	-777.777	C:\Jenny\AVA09\MSQuant\RAW\BLK1\ava2648a209ma2-spectrafile.raw		3.80785e+06	1500.71		765.382	TRUE	765.378	-777.777	-777.777	47		-777.777	3787.17
gi_66537940	72068	SPACER	XP_392933.2 *heat shock protein 8* PREDICTED: similar to heat shock protein 8 isoform 1 [Apis mellifera]	TVSNAVITVPAYFNDSQR	1005.52	2009.03	2	107	-777.777	-777.777	-777.777	-777.777	4575.76	37.7425	4567.55	4562.81	4563.46	1672.72	2009.02	1005.51	2009.01	2010.03	FALSE			-777.777	-777.777	-777.777	1	101.3	C:\Jenny\AVA09\MSQuant\Mascot\AVA09_BLK1_100-26424.htm	1diMet_Nt_L	5	-777.777	-777.777	C:\Jenny\AVA09\MSQuant\RAW\BLK1\ava2648a209ma2-spectrafile.raw		332046	1980.99		1005.53	TRUE	1005.52	-777.777	-777.777	107		-777.777	4567.55
gi_66537940	72068	SPACER	XP_392933.2 *heat shock protein 8* PREDICTED: similar to heat shock protein 8 isoform 1 [Apis mellifera]	TVSNAVITVPAYFNDSQR	1007.54	2013.06	2	98	-777.777	-777.777	-777.777	-777.777	4565.4	22.79	4554.73	4563.7	4569.08	1468.6	2013.05	1007.53	2013.05	2009.02	FALSE			-777.777	-777.777	-777.777	1	82.1	C:\Jenny\AVA09\MSQuant\Mascot\AVA09_BLK1_100-26424.htm	1diMet_Nt_M	5	-777.777	-777.777	C:\Jenny\AVA09\MSQuant\RAW\BLK1\ava2648a208ma2-spectrafile.raw		138471	1980.99		1007.54	TRUE	1007.53	-777.777	-777.777	98		-777.777	4554.73
gi_66537940	72068	SPACER	XP_392933.2 *heat shock protein 8* PREDICTED: similar to heat shock protein 8 isoform 1 [Apis mellifera]	TVSNAVITVPAYFNDSQR	1007.54	2013.06	2	57	-777.777	-777.777	-777.777	-777.777	4546	27.6623	4541.54	4547.17	4547.67	5099.71	2013.05	1007.53	2013.04	2009.02	FALSE			-777.777	-777.777	-777.777	1	48.3	C:\Jenny\AVA09\MSQuant\Mascot\AVA09_BLK1_100-26424.htm	1diMet_Nt_M	5	-777.777	-777.777	C:\Jenny\AVA09\MSQuant\RAW\BLK1\ava2648a210ma2-spectrafile.raw		481898	1980.99		1007.54	TRUE	1007.53	-777.777	-777.777	57		-777.777	4541.54
gi_66537940	72068	SPACER	XP_392933.2 *heat shock protein 8* PREDICTED: similar to heat shock protein 8 isoform 1 [Apis mellifera]	VEIIANDQGNR	630.848	1259.68	2	54	-777.777	-777.777	-777.777	-777.777	2871.34	17.3224	2861.7	2873.35	2873.21	4658.79	1259.68	630.845	1259.68	1255.65	FALSE			-777.777	-777.777	-777.777	1	43.8	C:\Jenny\AVA09\MSQuant\Mascot\AVA09_BLK1_100-26424.htm	1diMet_Nt_M	5	-777.777	-777.777	C:\Jenny\AVA09\MSQuant\RAW\BLK1\ava2648a206ma2-spectrafile.raw		1.11462e+06	1227.62		630.849	TRUE	630.846	-777.777	-777.777	54		-777.777	2861.7
gi_66537940	72068	SPACER	XP_392933.2 *heat shock protein 8* PREDICTED: similar to heat shock protein 8 isoform 1 [Apis mellifera]	VEIIANDQGNR	633.352	1264.69	2	29	-777.777	-777.777	-777.777	-777.777	2874.88	17.7047	2872.28	2874.52	2874.38	1625.7	1264.68	633.349	1264.68	1257.64	FALSE			-777.777	-777.777	-777.777	1	0	C:\Jenny\AVA09\MSQuant\Mascot\AVA09_BLK1_100-26424.htm	1diMet_Nt_H	5	-777.777	-777.777	C:\Jenny\AVA09\MSQuant\RAW\BLK1\ava2648a209ma2-spectrafile.raw		385367	1227.62		633.35	TRUE	633.348	-777.777	-777.777	29		-777.777	2872.28
gi_48095525	50599	SPACER	XP_392313.1 *tubulin* PREDICTED: similar to -Tubulin at 56D CG9277-PB, isoform B [Apis mellifera]	AILVDLEPGTMDSVR	822.444	1642.87	2	106	-777.777	-777.777	-777.777	-777.777	4939.76	3.06002	4940.56	4937.36	4938.47	784.219	1642.86	822.439	1642.86	1642.87	FALSE			-777.777	-777.777	-777.777	1	28.9	C:\Jenny\AVA09\MSQuant\Mascot\AVA09_BLK1_100-26424.htm	1diMet_Nt_L	6	-777.777	-777.777	C:\Jenny\AVA09\MSQuant\RAW\BLK1\ava2648a206ma2-spectrafile.raw		86673.8	1614.83		822.447	TRUE	822.442	-777.777	-777.777	106		-777.777	4940.56
gi_48095525	50599	SPACER	XP_392313.1 *tubulin* PREDICTED: similar to -Tubulin at 56D CG9277-PB, isoform B [Apis mellifera]	AILVDLEPGTMDSVR	822.442	1642.87	2	104	-777.777	-777.777	-777.777	-777.777	4680.76	31.47	4687.56	4682.62	4679.43	8668.56	1642.86	822.438	1642.86	1642.86	FALSE			-777.777	-777.777	-777.777	1	19.8	C:\Jenny\AVA09\MSQuant\Mascot\AVA09_BLK1_100-26424.htm	1diMet_Nt_L	6	-777.777	-777.777	C:\Jenny\AVA09\MSQuant\RAW\BLK1\ava2648a208ma2-spectrafile.raw		1.2114e+06	1614.83		822.445	TRUE	822.44	-777.777	-777.777	104		-777.777	4687.56
gi_48095525	50599	SPACER	XP_392313.1 *tubulin* PREDICTED: similar to -Tubulin at 56D CG9277-PB, isoform B [Apis mellifera]	AILVDLEPGTMDSVR	822.444	1642.87	2	101	-777.777	-777.777	-777.777	-777.777	4712.63	29.1564	4719.27	4714.16	4713.15	53384.4	1642.86	822.439	1642.86	1642.86	FALSE			-777.777	-777.777	-777.777	1	16.5	C:\Jenny\AVA09\MSQuant\Mascot\AVA09_BLK1_100-26424.htm	1diMet_Nt_L	6	-777.777	-777.777	C:\Jenny\AVA09\MSQuant\RAW\BLK1\ava2648a210ma2-spectrafile.raw		6.95481e+06	1614.83		822.444	TRUE	822.439	-777.777	-777.777	101		-777.777	4719.27
gi_48095525	50599	SPACER	XP_392313.1 *tubulin* PREDICTED: similar to -Tubulin at 56D CG9277-PB, isoform B [Apis mellifera]	AILVDLEPGTMDSVR	832.45	1662.89	2	77	-777.777	-777.777	-777.777	-777.777	4286.94	17.8818	4283.79	4287.73	4290.77	2747.67	1662.88	832.445	1662.88	1658.85	FALSE			-777.777	-777.777	-777.777	1	66.9	C:\Jenny\AVA09\MSQuant\Mascot\AVA09_BLK1_100-26424.htm	1Met(ox) 1diMet_Nt_M	6	-777.777	-777.777	C:\Jenny\AVA09\MSQuant\RAW\BLK1\ava2648a209ma2-spectrafile.raw		367550	1614.83		832.455	TRUE	832.449	-777.777	-777.777	77		-777.777	4283.79
gi_48095525	50599	SPACER	XP_392313.1 *tubulin* PREDICTED: similar to -Tubulin at 56D CG9277-PB, isoform B [Apis mellifera]	AILVDLEPGTMDSVR	822.445	1642.87	2	76	-777.777	-777.777	-777.777	-777.777	5089.52	2.97629	5089.74	5089.69	5090.18	914.337	1642.86	822.44	1642.86	1642.87	FALSE			-777.777	-777.777	-777.777	1	6.2	C:\Jenny\AVA09\MSQuant\Mascot\AVA09_BLK1_100-26424.htm	1diMet_Nt_L	6	-777.777	-777.777	C:\Jenny\AVA09\MSQuant\RAW\BLK1\ava2648a207ma2-spectrafile.raw		119740	1614.83		822.445	TRUE	822.44	-777.777	-777.777	76		-777.777	5089.74
gi_48095525	50599	SPACER	XP_392313.1 *tubulin* PREDICTED: similar to -Tubulin at 56D CG9277-PB, isoform B [Apis mellifera]	ALSVPELTQQMFDAK	867.464	1732.91	2	112	-777.777	-777.777	-777.777	-777.777	5261.27	36.6313	5273.99	5262.77	5262.64	3581.15	1732.91	867.459	1732.9	1732.91	FALSE			-777.777	-777.777	-777.777	1	101.6	C:\Jenny\AVA09\MSQuant\Mascot\AVA09_BLK1_100-26424.htm	1diMet_Nt_L 1diMet_K_L	6	-777.777	-777.777	C:\Jenny\AVA09\MSQuant\RAW\BLK1\ava2648a208ma2-spectrafile.raw		447454	1676.84		867.467	TRUE	867.462	-777.777	-777.777	112		-777.777	5273.99
gi_48095525	50599	SPACER	XP_392313.1 *tubulin* PREDICTED: similar to -Tubulin at 56D CG9277-PB, isoform B [Apis mellifera]	ALSVPELTQQMFDAK	867.465	1732.92	2	103	-777.777	-777.777	-777.777	-777.777	5280.42	46.6127	5293.39	5279.63	5275.9	11017	1732.91	867.459	1732.9	1732.91	FALSE			-777.777	-777.777	-777.777	1	96.4	C:\Jenny\AVA09\MSQuant\Mascot\AVA09_BLK1_100-26424.htm	1diMet_Nt_L 1diMet_K_L	6	-777.777	-777.777	C:\Jenny\AVA09\MSQuant\RAW\BLK1\ava2648a209ma2-spectrafile.raw		1.29436e+06	1676.84		867.468	TRUE	867.462	-777.777	-777.777	103		-777.777	5293.39
gi_48095525	50599	SPACER	XP_392313.1 *tubulin* PREDICTED: similar to -Tubulin at 56D CG9277-PB, isoform B [Apis mellifera]	ALSVPELTQQMFDAK	867.466	1732.92	2	97	-777.777	-777.777	-777.777	-777.777	5663.05	37.1368	5672.28	5664.23	5669.76	2367.64	1732.91	867.461	1732.91	1732.91	FALSE			-777.777	-777.777	-777.777	1	87	C:\Jenny\AVA09\MSQuant\Mascot\AVA09_BLK1_100-26424.htm	1diMet_Nt_L 1diMet_K_L	6	-777.777	-777.777	C:\Jenny\AVA09\MSQuant\RAW\BLK1\ava2648a207ma2-spectrafile.raw		296922	1676.84		867.47	TRUE	867.464	-777.777	-777.777	97		-777.777	5672.28
gi_48095525	50599	SPACER	XP_392313.1 *tubulin* PREDICTED: similar to -Tubulin at 56D CG9277-PB, isoform B [Apis mellifera]	ALSVPELTQQMFDAK	875.51	1749.01	2	99	-777.777	-777.777	-777.777	-777.777	5275.03	48.6934	5288.12	5276.16	5272.19	26910.6	1749	875.504	1748.99	1732.91	FALSE			-777.777	-777.777	-777.777	1	83	C:\Jenny\AVA09\MSQuant\Mascot\AVA09_BLK1_100-26424.htm	1diMet_Nt_H 1diMet_K_H	6	-777.777	-777.777	C:\Jenny\AVA09\MSQuant\RAW\BLK1\ava2648a210ma2-spectrafile.raw		3.19957e+06	1676.84		875.511	TRUE	875.505	-777.777	-777.777	99		-777.777	5288.12
gi_48095525	50599	SPACER	XP_392313.1 *tubulin* PREDICTED: similar to -Tubulin at 56D CG9277-PB, isoform B [Apis mellifera]	EVDEQMLNIQNK	762.919	1523.82	2	97	-777.777	-777.777	-777.777	-777.777	3900.51	13.749	3895.34	3902.95	3903.64	2303.34	1523.81	762.914	1523.81	1515.76	FALSE			-777.777	-777.777	-777.777	1	85.4	C:\Jenny\AVA09\MSQuant\Mascot\AVA09_BLK1_100-26424.htm	1diMet_Nt_M 1diMet_K_M	6	-777.777	-777.777	C:\Jenny\AVA09\MSQuant\RAW\BLK1\ava2648a206ma2-spectrafile.raw		377274	1459.7		762.919	TRUE	762.914	-777.777	-777.777	97		-777.777	3895.34
gi_48095525	50599	SPACER	XP_392313.1 *tubulin* PREDICTED: similar to -Tubulin at 56D CG9277-PB, isoform B [Apis mellifera]	EVDEQMLNIQNK	762.916	1523.82	2	93	-777.777	-777.777	-777.777	-777.777	3630.18	14.3653	3627.95	3631.71	3634.49	18221.7	1523.81	762.912	1523.81	1515.76	FALSE			-777.777	-777.777	-777.777	1	77.6	C:\Jenny\AVA09\MSQuant\Mascot\AVA09_BLK1_100-26424.htm	1diMet_Nt_M 1diMet_K_M	6	-777.777	-777.777	C:\Jenny\AVA09\MSQuant\RAW\BLK1\ava2648a210ma2-spectrafile.raw		3.00131e+06	1459.7		762.916	TRUE	762.912	-777.777	-777.777	93		-777.777	3627.95
gi_48095525	50599	SPACER	XP_392313.1 *tubulin* PREDICTED: similar to -Tubulin at 56D CG9277-PB, isoform B [Apis mellifera]	EVDEQMLNIQNK	770.909	1539.8	2	93	-777.777	-777.777	-777.777	-777.777	3455.79	19.9963	3456.45	3454.19	3454.99	777.703	1539.81	770.904	1539.79	1531.75	FALSE			-777.777	-777.777	-777.777	1	82.7	C:\Jenny\AVA09\MSQuant\Mascot\AVA09_BLK1_100-26424.htm	1Met(ox) 1diMet_Nt_M 1diMet_K_M	6	-777.777	-777.777	C:\Jenny\AVA09\MSQuant\RAW\BLK1\ava2648a207ma2-spectrafile.raw		110405	1459.7		770.914	TRUE	770.91	-777.777	-777.777	93		-777.777	3456.45
gi_48095525	50599	SPACER	XP_392313.1 *tubulin* PREDICTED: similar to -Tubulin at 56D CG9277-PB, isoform B [Apis mellifera]	EVDEQMLNIQNK	766.887	1531.76	2	88	-777.777	-777.777	-777.777	-777.777	3154.81	2.67706	3156.36	3157.36	3155.63	2262.77	1531.76	766.883	1531.75	1531.75	FALSE			-777.777	-777.777	-777.777	1	73.7	C:\Jenny\AVA09\MSQuant\Mascot\AVA09_BLK1_100-26424.htm	1Met(ox) 1diMet_Nt_L 1diMet_K_L	6	-777.777	-777.777	C:\Jenny\AVA09\MSQuant\RAW\BLK1\ava2648a209ma2-spectrafile.raw		364533	1459.7		766.887	TRUE	766.883	-777.777	-777.777	88		-777.777	3156.36
gi_48095525	50599	SPACER	XP_392313.1 *tubulin* PREDICTED: similar to -Tubulin at 56D CG9277-PB, isoform B [Apis mellifera]	EVDEQMLNIQNK	770.913	1539.81	2	81	-777.777	-777.777	-777.777	-777.777	3117.03	40.2194	3112.13	3112.05	3115.83	459.871	1539.81	770.908	1539.8	1531.76	FALSE			-777.777	-777.777	-777.777	1	72	C:\Jenny\AVA09\MSQuant\Mascot\AVA09_BLK1_100-26424.htm	1Met(ox) 1diMet_Nt_M 1diMet_K_M	6	-777.777	-777.777	C:\Jenny\AVA09\MSQuant\RAW\BLK1\ava2648a208ma2-spectrafile.raw		73348	1459.7		770.915	TRUE	770.911	-777.777	-777.777	81		-777.777	3112.13
gi_48095525	50599	SPACER	XP_392313.1 *tubulin* PREDICTED: similar to -Tubulin at 56D CG9277-PB, isoform B [Apis mellifera]	IMNTYSVVPSPK	704.432	1406.85	2	78	-777.777	-777.777	-777.777	-777.777	3929.87	57.3896	3915.31	3930.56	3942.72	7752.14	1406.84	704.428	1406.84	1390.75	FALSE			-777.777	-777.777	-777.777	1	59.2	C:\Jenny\AVA09\MSQuant\Mascot\AVA09_BLK1_100-26424.htm	1diMet_Nt_H 1diMet_K_H	6	-777.777	-777.777	C:\Jenny\AVA09\MSQuant\RAW\BLK1\ava2648a207ma2-spectrafile.raw		1.51158e+06	1334.69		704.432	TRUE	704.428	-777.777	-777.777	78		-777.777	3915.31
gi_48095525	50599	SPACER	XP_392313.1 *tubulin* PREDICTED: similar to -Tubulin at 56D CG9277-PB, isoform B [Apis mellifera]	IMNTYSVVPSPK	700.412	1398.81	2	77	-777.777	-777.777	-777.777	-777.777	3476.57	19.1658	3470.83	3476.74	3479.37	10777.8	1398.8	700.409	1398.8	1390.75	FALSE			-777.777	-777.777	-777.777	1	56.7	C:\Jenny\AVA09\MSQuant\Mascot\AVA09_BLK1_100-26424.htm	1diMet_Nt_M 1diMet_K_M	6	-777.777	-777.777	C:\Jenny\AVA09\MSQuant\RAW\BLK1\ava2648a210ma2-spectrafile.raw		2.09128e+06	1334.69		700.41	TRUE	700.406	-777.777	-777.777	77		-777.777	3470.83
gi_48095525	50599	SPACER	XP_392313.1 *tubulin* PREDICTED: similar to -Tubulin at 56D CG9277-PB, isoform B [Apis mellifera]	IMNTYSVVPSPK	700.412	1398.81	2	75	-777.777	-777.777	-777.777	-777.777	3584.7	52.9749	3566.71	3587.56	3589.18	15819.9	1398.8	700.409	1398.8	1390.76	FALSE			-777.777	-777.777	-777.777	1	54.6	C:\Jenny\AVA09\MSQuant\Mascot\AVA09_BLK1_100-26424.htm	1diMet_Nt_M 1diMet_K_M	6	-777.777	-777.777	C:\Jenny\AVA09\MSQuant\RAW\BLK1\ava2648a208ma2-spectrafile.raw		3.07914e+06	1334.69		700.414	TRUE	700.411	-777.777	-777.777	75		-777.777	3566.71
gi_48095525	50599	SPACER	XP_392313.1 *tubulin* PREDICTED: similar to -Tubulin at 56D CG9277-PB, isoform B [Apis mellifera]	IMNTYSVVPSPK	700.412	1398.81	2	66	-777.777	-777.777	-777.777	-777.777	3532.24	18.0915	3535.19	3531.88	3537.42	10771.5	1398.8	700.409	1398.8	1390.75	FALSE			-777.777	-777.777	-777.777	1	46.2	C:\Jenny\AVA09\MSQuant\Mascot\AVA09_BLK1_100-26424.htm	1diMet_Nt_M 1diMet_K_M	6	-777.777	-777.777	C:\Jenny\AVA09\MSQuant\RAW\BLK1\ava2648a209ma2-spectrafile.raw		2.10471e+06	1334.69		700.412	TRUE	700.409	-777.777	-777.777	66		-777.777	3535.19
gi_48095525	50599	SPACER	XP_392313.1 *tubulin* PREDICTED: similar to -Tubulin at 56D CG9277-PB, isoform B [Apis mellifera]	INVYYNEASGGK	689.878	1377.74	2	75	-777.777	-777.777	-777.777	-777.777	3200.15	41.6975	3199.86	3205.44	3209.14	30251.6	1377.74	689.874	1377.73	1369.69	FALSE			-777.777	-777.777	-777.777	1	64.4	C:\Jenny\AVA09\MSQuant\Mascot\AVA09_BLK1_100-26424.htm	1diMet_Nt_M 1diMet_K_M	6	-777.777	-777.777	C:\Jenny\AVA09\MSQuant\RAW\BLK1\ava2648a209ma2-spectrafile.raw		5.71617e+06	1313.63		689.88	TRUE	689.877	-777.777	-777.777	75		-777.777	3199.86
gi_48095525	50599	SPACER	XP_392313.1 *tubulin* PREDICTED: similar to -Tubulin at 56D CG9277-PB, isoform B [Apis mellifera]	INVYYNEASGGK	689.877	1377.74	2	68	-777.777	-777.777	-777.777	-777.777	3140.4	1.6436	3141.41	3135.99	3140.71	1223.45	1377.74	689.874	1377.73	1369.68	FALSE			-777.777	-777.777	-777.777	1	61	C:\Jenny\AVA09\MSQuant\Mascot\AVA09_BLK1_100-26424.htm	1diMet_Nt_M 1diMet_K_M	6	-777.777	-777.777	C:\Jenny\AVA09\MSQuant\RAW\BLK1\ava2648a210ma2-spectrafile.raw		244891	1313.63		689.877	TRUE	689.874	-777.777	-777.777	68		-777.777	3141.41
gi_48095525	50599	SPACER	XP_392313.1 *tubulin* PREDICTED: similar to -Tubulin at 56D CG9277-PB, isoform B [Apis mellifera]	INVYYNEASGGK	685.855	1369.7	2	54	-777.777	-777.777	-777.777	-777.777	3153.88	33.2426	3139.97	3159	3156.87	16078.2	1369.69	685.852	1369.69	1369.69	FALSE			-777.777	-777.777	-777.777	1	51.2	C:\Jenny\AVA09\MSQuant\Mascot\AVA09_BLK1_100-26424.htm	1diMet_Nt_L 1diMet_K_L	6	-777.777	-777.777	C:\Jenny\AVA09\MSQuant\RAW\BLK1\ava2648a208ma2-spectrafile.raw		3.24745e+06	1313.63		685.854	TRUE	685.851	-777.777	-777.777	54		-777.777	3139.97
gi_48095525	50599	SPACER	XP_392313.1 *tubulin* PREDICTED: similar to -Tubulin at 56D CG9277-PB, isoform B [Apis mellifera]	INVYYNEASGGK	685.854	1369.69	2	52	-777.777	-777.777	-777.777	-777.777	3551.02	20.3938	3558.78	3554.07	3552.24	15871.1	1369.69	685.851	1369.69	1369.69	FALSE			-777.777	-777.777	-777.777	1	42.9	C:\Jenny\AVA09\MSQuant\Mascot\AVA09_BLK1_100-26424.htm	1diMet_Nt_L 1diMet_K_L	6	-777.777	-777.777	C:\Jenny\AVA09\MSQuant\RAW\BLK1\ava2648a207ma2-spectrafile.raw		3.0034e+06	1313.63		685.854	TRUE	685.851	-777.777	-777.777	52		-777.777	3558.78
gi_48095525	50599	SPACER	XP_392313.1 *tubulin* PREDICTED: similar to -Tubulin at 56D CG9277-PB, isoform B [Apis mellifera]	INVYYNEASGGK	693.901	1385.79	2	35	-777.777	-777.777	-777.777	-777.777	3404.5	22.6962	3402.2	3407.01	3406.8	6571.73	1385.78	693.897	1385.78	1369.69	FALSE			-777.777	-777.777	-777.777	1	27.5	C:\Jenny\AVA09\MSQuant\Mascot\AVA09_BLK1_100-26424.htm	1diMet_Nt_H 1diMet_K_H	6	-777.777	-777.777	C:\Jenny\AVA09\MSQuant\RAW\BLK1\ava2648a206ma2-spectrafile.raw		1.2402e+06	1313.63		693.898	TRUE	693.894	-777.777	-777.777	35		-777.777	3402.2
gi_48095525	50599	SPACER	XP_392313.1 *tubulin* PREDICTED: similar to -Tubulin at 56D CG9277-PB, isoform B [Apis mellifera]	IREEYPDR	370.535	1108.58	3	44	-777.777	-777.777	-777.777	-777.777	2427.68	10.3269	2427.14	2428.14	2426.65	280.253	1108.58	370.535	1108.58	1104.56	FALSE			-777.777	-777.777	-777.777	1	28.2	C:\Jenny\AVA09\MSQuant\Mascot\AVA09_BLK1_100-26424.htm	1diMet_Nt_M	6	-777.777	-777.777	C:\Jenny\AVA09\MSQuant\RAW\BLK1\ava2648a210ma2-spectrafile.raw		184838	1076.53		370.535	TRUE	370.535	-777.777	-777.777	44		-777.777	2427.14
gi_48095525	50599	SPACER	XP_392313.1 *tubulin* PREDICTED: similar to -Tubulin at 56D CG9277-PB, isoform B [Apis mellifera]	IREEYPDR	370.535	1108.58	3	25	-777.777	-777.777	-777.777	-777.777	2270.77	19.9429	2273.79	2273.04	2273.16	414.867	1108.58	370.534	1108.58	1104.56	TRUE	Charge state is not the expected. Detected:	2. Expected: 3 Deci charge: 1.76	-777.777	-777.777	-777.777	1	17.1	C:\Jenny\AVA09\MSQuant\Mascot\AVA09_BLK1_100-26424.htm	1diMet_Nt_M	6	-777.777	-777.777	C:\Jenny\AVA09\MSQuant\RAW\BLK1\ava2648a206ma2-spectrafile.raw		289913	1076.53		370.535	TRUE	370.534	-777.777	-777.777	25		-777.777	2273.79
gi_48095525	50599	SPACER	XP_392313.1 *tubulin* PREDICTED: similar to -Tubulin at 56D CG9277-PB, isoform B [Apis mellifera]	LAVNMVPFPR	586.338	1170.66	2	72	-777.777	-777.777	-777.777	-777.777	4429.43	54.791	4443.86	4435.05	4431.75	28091.9	1170.66	586.336	1170.66	1170.66	FALSE			-777.777	-777.777	-777.777	1	57.4	C:\Jenny\AVA09\MSQuant\Mascot\AVA09_BLK1_100-26424.htm	1diMet_Nt_L	6	-777.777	-777.777	C:\Jenny\AVA09\MSQuant\RAW\BLK1\ava2648a210ma2-spectrafile.raw		7.75411e+06	1142.63		586.338	TRUE	586.336	-777.777	-777.777	72		-777.777	4443.86
gi_48095525	50599	SPACER	XP_392313.1 *tubulin* PREDICTED: similar to -Tubulin at 56D CG9277-PB, isoform B [Apis mellifera]	LAVNMVPFPR	586.34	1170.67	2	61	-777.777	-777.777	-777.777	-777.777	4940.59	42.0987	4940.03	4942.75	4945.67	1525.12	1170.66	586.338	1170.66	1170.66	FALSE			-777.777	-777.777	-777.777	1	52.1	C:\Jenny\AVA09\MSQuant\Mascot\AVA09_BLK1_100-26424.htm	1diMet_Nt_L	6	-777.777	-777.777	C:\Jenny\AVA09\MSQuant\RAW\BLK1\ava2648a207ma2-spectrafile.raw		418507	1142.63		586.339	TRUE	586.337	-777.777	-777.777	61		-777.777	4940.03
gi_48095525	50599	SPACER	XP_392313.1 *tubulin* PREDICTED: similar to -Tubulin at 56D CG9277-PB, isoform B [Apis mellifera]	LAVNMVPFPR	586.337	1170.66	2	56	-777.777	-777.777	-777.777	-777.777	4488.3	27.2877	4475.19	4489.67	4488.97	5259.48	1170.66	586.335	1170.66	1170.66	FALSE			-777.777	-777.777	-777.777	1	41.5	C:\Jenny\AVA09\MSQuant\Mascot\AVA09_BLK1_100-26424.htm	1diMet_Nt_L	6	-777.777	-777.777	C:\Jenny\AVA09\MSQuant\RAW\BLK1\ava2648a208ma2-spectrafile.raw		1445795	1142.63		586.338	TRUE	586.336	-777.777	-777.777	56		-777.777	4475.19
gi_48095525	50599	SPACER	XP_392313.1 *tubulin* PREDICTED: similar to -Tubulin at 56D CG9277-PB, isoform B [Apis mellifera]	LAVNMVPFPR	586.336	1170.66	2	31	-777.777	-777.777	-777.777	-777.777	4500.5	25.3538	4482.74	4501.55	4499.1	13991.5	1170.66	586.334	1170.65	1170.66	FALSE			-777.777	-777.777	-777.777	1	17.1	C:\Jenny\AVA09\MSQuant\Mascot\AVA09_BLK1_100-26424.htm	1diMet_Nt_L	6	-777.777	-777.777	C:\Jenny\AVA09\MSQuant\RAW\BLK1\ava2648a209ma2-spectrafile.raw		3.85312e+06	1142.63		586.339	TRUE	586.337	-777.777	-777.777	31		-777.777	4482.74
gi_48095525	50599	SPACER	XP_392313.1 *tubulin* PREDICTED: similar to -Tubulin at 56D CG9277-PB, isoform B [Apis mellifera]	MSATFIGNSTAIQELFK	957.509	1913	2	117	-777.777	-777.777	-777.777	-777.777	5633.61	0	5638.97	5642.64	5633.61	620.116	1913	957.502	1912.99	1912.99	FALSE			-777.777	-777.777	-777.777	1	103.9	C:\Jenny\AVA09\MSQuant\Mascot\AVA09_BLK1_100-26424.htm	1diMet_Nt_L 1diMet_K_L	6	-777.777	-777.777	C:\Jenny\AVA09\MSQuant\RAW\BLK1\ava2648a208ma2-spectrafile.raw		63171.9	1856.93		957.504	TRUE	957.497	-777.777	-777.777	117		-777.777	5638.97
gi_48095525	50599	SPACER	XP_392313.1 *tubulin* PREDICTED: similar to -Tubulin at 56D CG9277-PB, isoform B [Apis mellifera]	MSATFIGNSTAIQELFK	969.534	1937.05	2	65	-777.777	-777.777	-777.777	-777.777	5380.28	10.5358	5377.98	5375.74	5385.91	1164.14	1937.04	969.527	1937.04	1929	FALSE			-777.777	-777.777	-777.777	1	59	C:\Jenny\AVA09\MSQuant\Mascot\AVA09_BLK1_100-26424.htm	1Met(ox) 1diMet_Nt_M 1diMet_K_M	6	-777.777	-777.777	C:\Jenny\AVA09\MSQuant\RAW\BLK1\ava2648a210ma2-spectrafile.raw		116379	1856.93		969.54	TRUE	969.532	-777.777	-777.777	65		-777.777	5377.98
gi_48095525	50599	SPACER	XP_392313.1 *tubulin* PREDICTED: similar to -Tubulin at 56D CG9277-PB, isoform B [Apis mellifera]	MSATFIGNSTAIQELFK	646.688	1937.04	3	59	-777.777	-777.777	-777.777	-777.777	5379.62	1.34	5380.9	5380.64	5381.35	234.69	1937.04	646.686	1937.03	1928.99	FALSE			-777.777	-777.777	-777.777	1	47.3	C:\Jenny\AVA09\MSQuant\Mascot\AVA09_BLK1_100-26424.htm	1Met(ox) 1diMet_Nt_M 1diMet_K_M	6	-777.777	-777.777	C:\Jenny\AVA09\MSQuant\RAW\BLK1\ava2648a209ma2-spectrafile.raw		42805.7	1856.93		646.689	TRUE	646.686	-777.777	-777.777	59		-777.777	5380.9
gi_48095525	50599	SPACER	XP_392313.1 *tubulin* PREDICTED: similar to -Tubulin at 56D CG9277-PB, isoform B [Apis mellifera]	MSATFIGNSTAIQELFK	638.675	1913	3	49	-777.777	-777.777	-777.777	-777.777	6005.62	7.15012	6002.73	6006.31	6006.29	1485.75	1913	638.672	1912.99	1913	FALSE			-777.777	-777.777	-777.777	1	34	C:\Jenny\AVA09\MSQuant\Mascot\AVA09_BLK1_100-26424.htm	1diMet_Nt_L 1diMet_K_L	6	-777.777	-777.777	C:\Jenny\AVA09\MSQuant\RAW\BLK1\ava2648a207ma2-spectrafile.raw		324132	1856.93		638.677	TRUE	638.675	-777.777	-777.777	49		-777.777	6002.73
gi_48095525	50599	SPACER	XP_392313.1 *tubulin* PREDICTED: similar to -Tubulin at 56D CG9277-PB, isoform B [Apis mellifera]	MSATFIGNSTAIQELFK	641.361	1921.06	3	33	-777.777	-777.777	-777.777	-777.777	5839.29	0	5837.46	5843.14	5842.89	540.694	1921.05	641.358	1921.05	1913.01	FALSE			-777.777	-777.777	-777.777	1	24.6	C:\Jenny\AVA09\MSQuant\Mascot\AVA09_BLK1_100-26424.htm	1diMet_Nt_M 1diMet_K_M	6	-777.777	-777.777	C:\Jenny\AVA09\MSQuant\RAW\BLK1\ava2648a206ma2-spectrafile.raw		61266.8	1856.93		641.363	TRUE	641.36	-777.777	-777.777	33		-777.777	5837.46
gi_48095525	50599	SPACER	XP_392313.1 *tubulin* PREDICTED: similar to -Tubulin at 56D CG9277-PB, isoform B [Apis mellifera]	NSSYFVEWIPNNVK	876.96	1751.91	2	67	-777.777	-777.777	-777.777	-777.777	5067.8	8.60581	5068.47	5068.39	5070.93	3805.72	1751.89	876.954	1751.89	1751.89	FALSE			-777.777	-777.777	-777.777	1	61.9	C:\Jenny\AVA09\MSQuant\Mascot\AVA09_BLK1_100-26424.htm	1diMet_Nt_L 1diMet_K_L	6	-777.777	-777.777	C:\Jenny\AVA09\MSQuant\RAW\BLK1\ava2648a210ma2-spectrafile.raw		435418	1695.83		876.961	TRUE	876.955	-777.777	-777.777	67		-777.777	5068.47
gi_110754998	72491	SPACER	XP_393090.3 *heat shock protein cognate 3* PREDICTED: similar to Heat shock protein cognate 3 CG4147-PA, isoform A [Apis mellifera]	AEIIANDQGNR	614.821	1227.63	2	75	-777.777	-777.777	-777.777	-777.777	2473.74	14.0717	2468.75	2474.54	2473.34	1158.75	1227.62	614.819	1227.62	1227.62	FALSE			-777.777	-777.777	-777.777	1	73.7	C:\Jenny\AVA09\MSQuant\Mascot\AVA09_BLK1_100-26424.htm	1diMet_Nt_L	7	-777.777	-777.777	C:\Jenny\AVA09\MSQuant\RAW\BLK1\ava2648a209ma2-spectrafile.raw		288432	1199.59		614.819	TRUE	614.817	-777.777	-777.777	75		-777.777	2468.75
gi_110754998	72491	SPACER	XP_393090.3 *heat shock protein cognate 3* PREDICTED: similar to Heat shock protein cognate 3 CG4147-PA, isoform A [Apis mellifera]	AEIIANDQGNR	614.818	1227.62	2	72	-777.777	-777.777	-777.777	-777.777	2938.34	11.5495	2935	2937.72	2939.63	617.821	1227.62	614.816	1227.62	1227.62	FALSE			-777.777	-777.777	-777.777	1	65.9	C:\Jenny\AVA09\MSQuant\Mascot\AVA09_BLK1_100-26424.htm	1diMet_Nt_L	7	-777.777	-777.777	C:\Jenny\AVA09\MSQuant\RAW\BLK1\ava2648a207ma2-spectrafile.raw		145179	1199.59		614.819	TRUE	614.816	-777.777	-777.777	72		-777.777	2935
gi_110754998	72491	SPACER	XP_393090.3 *heat shock protein cognate 3* PREDICTED: similar to Heat shock protein cognate 3 CG4147-PA, isoform A [Apis mellifera]	AEIIANDQGNR	616.832	1231.65	2	32	-777.777	-777.777	-777.777	-777.777	2349.47	18.7169	2339.04	2351.21	2350.92	3452.96	1231.65	616.829	1231.64	1227.62	FALSE			-777.777	-777.777	-777.777	1	14.8	C:\Jenny\AVA09\MSQuant\Mascot\AVA09_BLK1_100-26424.htm	1diMet_Nt_M	7	-777.777	-777.777	C:\Jenny\AVA09\MSQuant\RAW\BLK1\ava2648a206ma2-spectrafile.raw		866378	1199.59		616.832	TRUE	616.829	-777.777	-777.777	32		-777.777	2339.04
gi_110754998	72491	SPACER	XP_393090.3 *heat shock protein cognate 3* PREDICTED: similar to Heat shock protein cognate 3 CG4147-PA, isoform A [Apis mellifera]	AKMEEAIDEK	630.371	1258.73	2	53	-777.777	-777.777	-777.777	-777.777	2571.5	8.63022	2572.78	2573.79	2575.75	545.069	1258.72	630.369	1258.72	1246.65	FALSE			-777.777	-777.777	-777.777	1	29.7	C:\Jenny\AVA09\MSQuant\Mascot\AVA09_BLK1_100-26424.htm	1diMet_Nt_M 2diMet_K_M	7	-777.777	-777.777	C:\Jenny\AVA09\MSQuant\RAW\BLK1\ava2648a210ma2-spectrafile.raw		98837.8	1162.55		630.372	TRUE	630.37	-777.777	-777.777	53		-777.777	2572.78
gi_110754998	72491	SPACER	XP_393090.3 *heat shock protein cognate 3* PREDICTED: similar to Heat shock protein cognate 3 CG4147-PA, isoform A [Apis mellifera]	DAGTISGLVVMR	625.86	1249.7	2	74	-777.777	-777.777	-777.777	-777.777	4710.23	18.4553	4706.18	4713.85	4713.92	633.386	1249.7	625.857	1249.7	1245.68	FALSE			-777.777	-777.777	-777.777	1	55	C:\Jenny\AVA09\MSQuant\Mascot\AVA09_BLK1_100-26424.htm	1diMet_Nt_M	7	-777.777	-777.777	C:\Jenny\AVA09\MSQuant\RAW\BLK1\ava2648a207ma2-spectrafile.raw		153971	1217.64		625.861	TRUE	625.858	-777.777	-777.777	74		-777.777	4706.18
gi_110754998	72491	SPACER	XP_393090.3 *heat shock protein cognate 3* PREDICTED: similar to Heat shock protein cognate 3 CG4147-PA, isoform A [Apis mellifera]	DAGTISGLVVMR	416.235	1245.68	3	46	-777.777	-777.777	-777.777	-777.777	4385.11	9.16946	4385.94	4367.31	4381.93	362.613	1245.68	416.234	1245.68	1245.68	FALSE			-777.777	-777.777	-777.777	1	27	C:\Jenny\AVA09\MSQuant\Mascot\AVA09_BLK1_100-26424.htm	1diMet_Nt_L	7	-777.777	-777.777	C:\Jenny\AVA09\MSQuant\RAW\BLK1\ava2648a209ma2-spectrafile.raw		199729	1217.64		416.234	TRUE	416.233	-777.777	-777.777	46		-777.777	4385.94
gi_110754998	72491	SPACER	XP_393090.3 *heat shock protein cognate 3* PREDICTED: similar to Heat shock protein cognate 3 CG4147-PA, isoform A [Apis mellifera]	DVDEIVLVGGSTR	694.379	1386.74	2	46	-777.777	-777.777	-777.777	-777.777	4575.28	16.0379	4571.41	4577.47	4577.26	921.806	1386.74	694.375	1386.74	1386.74	FALSE			-777.777	-777.777	-777.777	1	39.5	C:\Jenny\AVA09\MSQuant\Mascot\AVA09_BLK1_100-26424.htm	1diMet_Nt_L	7	-777.777	-777.777	C:\Jenny\AVA09\MSQuant\RAW\BLK1\ava2648a207ma2-spectrafile.raw		171470	1358.7		694.379	TRUE	694.375	-777.777	-777.777	46		-777.777	4571.41
gi_110754998	72491	SPACER	XP_393090.3 *heat shock protein cognate 3* PREDICTED: similar to Heat shock protein cognate 3 CG4147-PA, isoform A [Apis mellifera]	ELTDIVQPIIAK	702.457	1402.9	2	80	-777.777	-777.777	-777.777	-777.777	4730.33	16.2526	4724.28	4736.86	4734.16	1364.45	1402.89	702.453	1402.89	1394.84	FALSE			-777.777	-777.777	-777.777	1	76.1	C:\Jenny\AVA09\MSQuant\Mascot\AVA09_BLK1_100-26424.htm	1diMet_Nt_M 1diMet_K_M	7	-777.777	-777.777	C:\Jenny\AVA09\MSQuant\RAW\BLK1\ava2648a206ma2-spectrafile.raw		265019	1338.78		702.458	TRUE	702.454	-777.777	-777.777	80		-777.777	4724.28
gi_110754998	72491	SPACER	XP_393090.3 *heat shock protein cognate 3* PREDICTED: similar to Heat shock protein cognate 3 CG4147-PA, isoform A [Apis mellifera]	ELTDIVQPIIAK	698.431	1394.85	2	51	-777.777	-777.777	-777.777	-777.777	4479.76	23.9899	4467.84	4482.71	4485.03	37459.2	1394.84	698.428	1394.84	1394.84	FALSE			-777.777	-777.777	-777.777	1	42.2	C:\Jenny\AVA09\MSQuant\Mascot\AVA09_BLK1_100-26424.htm	1diMet_Nt_L 1diMet_K_L	7	-777.777	-777.777	C:\Jenny\AVA09\MSQuant\RAW\BLK1\ava2648a210ma2-spectrafile.raw		7.2739e+06	1338.78		698.432	TRUE	698.428	-777.777	-777.777	51		-777.777	4467.84
gi_110754998	72491	SPACER	XP_393090.3 *heat shock protein cognate 3* PREDICTED: similar to Heat shock protein cognate 3 CG4147-PA, isoform A [Apis mellifera]	ELTDIVQPIIAK	706.475	1410.94	2	50	-777.777	-777.777	-777.777	-777.777	4868.83	27.9382	4856.2	4876.78	4875.07	6101.7	1410.93	706.472	1410.93	1394.84	FALSE			-777.777	-777.777	-777.777	1	49.8	C:\Jenny\AVA09\MSQuant\Mascot\AVA09_BLK1_100-26424.htm	1diMet_Nt_H 1diMet_K_H	7	-777.777	-777.777	C:\Jenny\AVA09\MSQuant\RAW\BLK1\ava2648a207ma2-spectrafile.raw		1.18793e+06	1338.78		706.477	TRUE	706.473	-777.777	-777.777	50		-777.777	4856.2
gi_110754998	72491	SPACER	XP_393090.3 *heat shock protein cognate 3* PREDICTED: similar to Heat shock protein cognate 3 CG4147-PA, isoform A [Apis mellifera]	ELTDIVQPIIAK	698.428	1394.84	2	43	-777.777	-777.777	-777.777	-777.777	4519.46	6.37081	4524.42	4521.03	4518.1	14480	1394.84	698.425	1394.84	1394.84	FALSE			-777.777	-777.777	-777.777	1	31.8	C:\Jenny\AVA09\MSQuant\Mascot\AVA09_BLK1_100-26424.htm	1diMet_Nt_L 1diMet_K_L	7	-777.777	-777.777	C:\Jenny\AVA09\MSQuant\RAW\BLK1\ava2648a209ma2-spectrafile.raw		2.80268e+06	1338.78		698.428	TRUE	698.425	-777.777	-777.777	43		-777.777	4524.42
gi_110754998	72491	SPACER	XP_393090.3 *heat shock protein cognate 3* PREDICTED: similar to Heat shock protein cognate 3 CG4147-PA, isoform A [Apis mellifera]	FEELNMDLFR	675.355	1348.7	2	34	-777.777	-777.777	-777.777	-777.777	5076.16	25.085	5078.57	5077.34	5075.69	2965.01	1348.69	675.353	1348.69	1340.64	FALSE			-777.777	-777.777	-777.777	1	7.3	C:\Jenny\AVA09\MSQuant\Mascot\AVA09_BLK1_100-26424.htm	1diMet_Nt_H	7	-777.777	-777.777	C:\Jenny\AVA09\MSQuant\RAW\BLK1\ava2648a210ma2-spectrafile.raw		617138	1312.61		675.356	TRUE	675.353	-777.777	-777.777	34		-777.777	5078.57
gi_110754998	72491	SPACER	XP_393090.3 *heat shock protein cognate 3* PREDICTED: similar to Heat shock protein cognate 3 CG4147-PA, isoform A [Apis mellifera]	ITPSYVAFTADGER	777.899	1553.78	2	78	-777.777	-777.777	-777.777	-777.777	3980.92	26.5985	3989.38	3982.49	3982.71	8384.98	1553.77	777.895	1553.77	1553.78	FALSE			-777.777	-777.777	-777.777	1	66.5	C:\Jenny\AVA09\MSQuant\Mascot\AVA09_BLK1_100-26424.htm	1diMet_Nt_L	7	-777.777	-777.777	C:\Jenny\AVA09\MSQuant\RAW\BLK1\ava2648a209ma2-spectrafile.raw		1.31702e+06	1525.74		777.903	TRUE	777.898	-777.777	-777.777	78		-777.777	3989.38
gi_110754998	72491	SPACER	XP_393090.3 *heat shock protein cognate 3* PREDICTED: similar to Heat shock protein cognate 3 CG4147-PA, isoform A [Apis mellifera]	ITPSYVAFTADGER	777.896	1553.78	2	75	-777.777	-777.777	-777.777	-777.777	3912.23	34.9475	3898.3	3914.05	3917.29	12585.9	1553.77	777.892	1553.77	1553.77	FALSE			-777.777	-777.777	-777.777	1	63.3	C:\Jenny\AVA09\MSQuant\Mascot\AVA09_BLK1_100-26424.htm	1diMet_Nt_L	7	-777.777	-777.777	C:\Jenny\AVA09\MSQuant\RAW\BLK1\ava2648a210ma2-spectrafile.raw		1.98117e+06	1525.74		777.897	TRUE	777.893	-777.777	-777.777	75		-777.777	3898.3
gi_110754998	72491	SPACER	XP_393090.3 *heat shock protein cognate 3* PREDICTED: similar to Heat shock protein cognate 3 CG4147-PA, isoform A [Apis mellifera]	ITPSYVAFTADGER	781.922	1561.83	2	60	-777.777	-777.777	-777.777	-777.777	4013.48	20.4708	4007.63	4014.32	4016.69	4151.44	1561.82	781.918	1561.82	1553.78	FALSE			-777.777	-777.777	-777.777	1	54.3	C:\Jenny\AVA09\MSQuant\Mascot\AVA09_BLK1_100-26424.htm	1diMet_Nt_H	7	-777.777	-777.777	C:\Jenny\AVA09\MSQuant\RAW\BLK1\ava2648a208ma2-spectrafile.raw		610130	1525.74		781.92	TRUE	781.915	-777.777	-777.777	60		-777.777	4007.63
gi_110754998	72491	SPACER	XP_393090.3 *heat shock protein cognate 3* PREDICTED: similar to Heat shock protein cognate 3 CG4147-PA, isoform A [Apis mellifera]	ITPSYVAFTADGER	777.9	1553.79	2	53	-777.777	-777.777	-777.777	-777.777	4373.03	21.9342	4374.58	4374.52	4375.4	1627.16	1553.77	777.895	1553.78	1553.77	FALSE			-777.777	-777.777	-777.777	1	41.7	C:\Jenny\AVA09\MSQuant\Mascot\AVA09_BLK1_100-26424.htm	1diMet_Nt_L	7	-777.777	-777.777	C:\Jenny\AVA09\MSQuant\RAW\BLK1\ava2648a207ma2-spectrafile.raw		238128	1525.74		777.899	TRUE	777.895	-777.777	-777.777	53		-777.777	4374.58
gi_110754998	72491	SPACER	XP_393090.3 *heat shock protein cognate 3* PREDICTED: similar to Heat shock protein cognate 3 CG4147-PA, isoform A [Apis mellifera]	IVITNDQNR	550.808	1099.6	2	46	-777.777	-777.777	-777.777	-777.777	3024.83	17.7537	3019.94	3026.56	3024.25	976.965	1099.6	550.806	1099.6	1099.6	FALSE			-777.777	-777.777	-777.777	1	35.5	C:\Jenny\AVA09\MSQuant\Mascot\AVA09_BLK1_100-26424.htm	1diMet_Nt_L	7	-777.777	-777.777	C:\Jenny\AVA09\MSQuant\RAW\BLK1\ava2648a207ma2-spectrafile.raw		303770	1071.57		550.809	TRUE	550.807	-777.777	-777.777	46		-777.777	3019.94
gi_110754998	72491	SPACER	XP_393090.3 *heat shock protein cognate 3* PREDICTED: similar to Heat shock protein cognate 3 CG4147-PA, isoform A [Apis mellifera]	IVITNDQNR	550.808	1099.6	2	43	-777.777	-777.777	-777.777	-777.777	2577.08	14.9038	2571.18	2578.28	2577.73	4238.94	1099.6	550.807	1099.6	1099.6	FALSE			-777.777	-777.777	-777.777	1	32.7	C:\Jenny\AVA09\MSQuant\Mascot\AVA09_BLK1_100-26424.htm	1diMet_Nt_L	7	-777.777	-777.777	C:\Jenny\AVA09\MSQuant\RAW\BLK1\ava2648a209ma2-spectrafile.raw		1.3263e+06	1071.57		550.807	TRUE	550.805	-777.777	-777.777	43		-777.777	2571.18
gi_110754998	72491	SPACER	XP_393090.3 *heat shock protein cognate 3* PREDICTED: similar to Heat shock protein cognate 3 CG4147-PA, isoform A [Apis mellifera]	IVITNDQNR	552.819	1103.62	2	36	-777.777	-777.777	-777.777	-777.777	2558.19	12.2377	2553.66	2559.07	2558.56	1687.86	1103.62	552.818	1103.62	1099.6	FALSE			-777.777	-777.777	-777.777	1	18.9	C:\Jenny\AVA09\MSQuant\Mascot\AVA09_BLK1_100-26424.htm	1diMet_Nt_M	7	-777.777	-777.777	C:\Jenny\AVA09\MSQuant\RAW\BLK1\ava2648a210ma2-spectrafile.raw		489830	1071.57		552.82	TRUE	552.819	-777.777	-777.777	36		-777.777	2553.66
gi_110754998	72491	SPACER	XP_393090.3 *heat shock protein cognate 3* PREDICTED: similar to Heat shock protein cognate 3 CG4147-PA, isoform A [Apis mellifera]	LTPDDIER	495.774	989.534	2	26	-777.777	-777.777	-777.777	-777.777	3172.34	39.5333	3187.56	3174.86	3172.33	748.304	989.533	495.773	989.531	985.507	FALSE			-777.777	-777.777	-777.777	1	5.2	C:\Jenny\AVA09\MSQuant\Mascot\AVA09_BLK1_100-26424.htm	1diMet_Nt_M	7	-777.777	-777.777	C:\Jenny\AVA09\MSQuant\RAW\BLK1\ava2648a206ma2-spectrafile.raw		273976	957.477		495.776	TRUE	495.774	-777.777	-777.777	26		-777.777	3187.56
gi_110754998	72491	SPACER	XP_393090.3 *heat shock protein cognate 3* PREDICTED: similar to Heat shock protein cognate 3 CG4147-PA, isoform A [Apis mellifera]	MEEAIDEK	510.751	1019.49	2	46	-777.777	-777.777	-777.777	-777.777	2373.69	25.9896	2366.32	2378.82	2381.89	1113.55	1019.48	510.75	1019.48	1019.48	FALSE			-777.777	-777.777	-777.777	1	19.7	C:\Jenny\AVA09\MSQuant\Mascot\AVA09_BLK1_100-26424.htm	1diMet_Nt_L 1diMet_K_L	7	-777.777	-777.777	C:\Jenny\AVA09\MSQuant\RAW\BLK1\ava2648a206ma2-spectrafile.raw		378956	963.422		510.751	TRUE	510.75	-777.777	-777.777	46		-777.777	2366.32
gi_110754998	72491	SPACER	XP_393090.3 *heat shock protein cognate 3* PREDICTED: similar to Heat shock protein cognate 3 CG4147-PA, isoform A [Apis mellifera]	MEEAIDEK	510.751	1019.49	2	27	-777.777	-777.777	-777.777	-777.777	2948.8	8.16893	2947.12	2950.88	2947.52	412.827	1019.48	510.75	1019.48	1019.48	FALSE			-777.777	-777.777	-777.777	1	5	C:\Jenny\AVA09\MSQuant\Mascot\AVA09_BLK1_100-26424.htm	1diMet_Nt_L 1diMet_K_L	7	-777.777	-777.777	C:\Jenny\AVA09\MSQuant\RAW\BLK1\ava2648a207ma2-spectrafile.raw		140433	963.422		510.75	TRUE	510.748	-777.777	-777.777	27		-777.777	2947.12
gi_110754998	72491	SPACER	XP_393090.3 *heat shock protein cognate 3* PREDICTED: similar to Heat shock protein cognate 3 CG4147-PA, isoform A [Apis mellifera]	MEEAIDEK	510.749	1019.48	2	26	-777.777	-777.777	-777.777	-777.777	2487.39	10.1666	2487.84	2490.36	2490.58	226.189	1019.48	510.748	1019.48	1019.48	FALSE			-777.777	-777.777	-777.777	1	3.6	C:\Jenny\AVA09\MSQuant\Mascot\AVA09_BLK1_100-26424.htm	1diMet_Nt_L 1diMet_K_L	7	-777.777	-777.777	C:\Jenny\AVA09\MSQuant\RAW\BLK1\ava2648a209ma2-spectrafile.raw		74795.3	963.422		510.749	TRUE	510.747	-777.777	-777.777	26		-777.777	2487.84
gi_110754998	72491	SPACER	XP_393090.3 *heat shock protein cognate 3* PREDICTED: similar to Heat shock protein cognate 3 CG4147-PA, isoform A [Apis mellifera]	MVINGEEK	492.288	982.561	2	40	-777.777	-777.777	-777.777	-777.777	2453.7	17.0373	2440.21	2457.76	2457.14	2788.91	982.561	492.286	982.558	974.51	FALSE			-777.777	-777.777	-777.777	1	21.1	C:\Jenny\AVA09\MSQuant\Mascot\AVA09_BLK1_100-26424.htm	1diMet_Nt_M 1diMet_K_M	7	-777.777	-777.777	C:\Jenny\AVA09\MSQuant\RAW\BLK1\ava2648a206ma2-spectrafile.raw		1.10316e+06	918.448		492.289	TRUE	492.288	-777.777	-777.777	40		-777.777	2440.21
gi_110754998	72491	SPACER	XP_393090.3 *heat shock protein cognate 3* PREDICTED: similar to Heat shock protein cognate 3 CG4147-PA, isoform A [Apis mellifera]	MVINGEEK	492.289	982.563	2	39	-777.777	-777.777	-777.777	-777.777	2523.66	6.96221	2520.76	2527.76	2528.13	211.52	982.561	492.288	982.561	974.51	FALSE			-777.777	-777.777	-777.777	1	17.4	C:\Jenny\AVA09\MSQuant\Mascot\AVA09_BLK1_100-26424.htm	1diMet_Nt_M 1diMet_K_M	7	-777.777	-777.777	C:\Jenny\AVA09\MSQuant\RAW\BLK1\ava2648a210ma2-spectrafile.raw		76345.7	918.448		492.288	TRUE	492.287	-777.777	-777.777	39		-777.777	2520.76
gi_110754998	72491	SPACER	XP_393090.3 *heat shock protein cognate 3* PREDICTED: similar to Heat shock protein cognate 3 CG4147-PA, isoform A [Apis mellifera]	MVINGEEK	492.781	983.547	2	39	-777.777	-777.777	-777.777	-777.777	2599.62	13.5865	2596.43	2601.65	2600.02	507.68	983.545	492.78	983.545	975.494	FALSE			-777.777	-777.777	-777.777	1	23.8	C:\Jenny\AVA09\MSQuant\Mascot\AVA09_BLK1_100-26424.htm	1diMet_Nt_M 1diMet_K_M	7	-777.777	-777.777	C:\Jenny\AVA09\MSQuant\RAW\BLK1\ava2648a209ma2-spectrafile.raw		188566	918.448		492.781	TRUE	492.78	-777.777	-777.777	39		-777.777	2596.43
gi_110754998	72491	SPACER	XP_393090.3 *heat shock protein cognate 3* PREDICTED: similar to Heat shock protein cognate 3 CG4147-PA, isoform A [Apis mellifera]	MVINGEEK	496.801	991.587	2	38	-777.777	-777.777	-777.777	-777.777	3052.52	7.61797	3050.55	3053.83	3055.58	225.794	991.583	496.799	991.584	975.492	FALSE			-777.777	-777.777	-777.777	1	23.9	C:\Jenny\AVA09\MSQuant\Mascot\AVA09_BLK1_100-26424.htm	1diMet_Nt_H 1diMet_K_H	7	-777.777	-777.777	C:\Jenny\AVA09\MSQuant\RAW\BLK1\ava2648a207ma2-spectrafile.raw		90904.1	918.448		496.799	TRUE	496.797	-777.777	-777.777	38		-777.777	3050.55
gi_110754998	72491	SPACER	XP_393090.3 *heat shock protein cognate 3* PREDICTED: similar to Heat shock protein cognate 3 CG4147-PA, isoform A [Apis mellifera]	NQLTTNPENTVFDAK	874.452	1746.89	2	101	-777.777	-777.777	-777.777	-777.777	3760.29	20.8864	3753.41	3763.44	3761.25	13626.9	1746.88	874.447	1746.88	1746.89	FALSE			-777.777	-777.777	-777.777	1	92.2	C:\Jenny\AVA09\MSQuant\Mascot\AVA09_BLK1_100-26424.htm	1diMet_Nt_L 1diMet_K_L	7	-777.777	-777.777	C:\Jenny\AVA09\MSQuant\RAW\BLK1\ava2648a208ma2-spectrafile.raw		1.68631e+06	1690.82		874.456	TRUE	874.451	-777.777	-777.777	101		-777.777	3753.41
gi_110754998	72491	SPACER	XP_393090.3 *heat shock protein cognate 3* PREDICTED: similar to Heat shock protein cognate 3 CG4147-PA, isoform A [Apis mellifera]	NQLTTNPENTVFDAK	878.477	1754.94	2	96	-777.777	-777.777	-777.777	-777.777	3716.31	7.71002	3712.45	3716.18	3718.49	10340.6	1754.93	878.471	1754.93	1746.88	FALSE			-777.777	-777.777	-777.777	1	89.1	C:\Jenny\AVA09\MSQuant\Mascot\AVA09_BLK1_100-26424.htm	1diMet_Nt_M 1diMet_K_M	7	-777.777	-777.777	C:\Jenny\AVA09\MSQuant\RAW\BLK1\ava2648a209ma2-spectrafile.raw		1.20453e+06	1690.82		878.477	TRUE	878.471	-777.777	-777.777	96		-777.777	3712.45
gi_110754998	72491	SPACER	XP_393090.3 *heat shock protein cognate 3* PREDICTED: similar to Heat shock protein cognate 3 CG4147-PA, isoform A [Apis mellifera]	NQLTTNPENTVFDAK	882.496	1762.98	2	93	-777.777	-777.777	-777.777	-777.777	4084.93	21.5132	4077.38	4089.02	4088.41	7758.61	1762.97	882.49	1762.97	1746.89	FALSE			-777.777	-777.777	-777.777	1	83	C:\Jenny\AVA09\MSQuant\Mascot\AVA09_BLK1_100-26424.htm	1diMet_Nt_H 1diMet_K_H	7	-777.777	-777.777	C:\Jenny\AVA09\MSQuant\RAW\BLK1\ava2648a207ma2-spectrafile.raw		954049	1690.82		882.504	TRUE	882.498	-777.777	-777.777	93		-777.777	4077.38
gi_110754998	72491	SPACER	XP_393090.3 *heat shock protein cognate 3* PREDICTED: similar to Heat shock protein cognate 3 CG4147-PA, isoform A [Apis mellifera]	NQLTTNPENTVFDAK	874.452	1746.89	2	99	-777.777	-777.777	-777.777	-777.777	3641.13	18.0555	3638.01	3642.55	3643.56	6952.12	1746.88	874.447	1746.88	1746.87	FALSE			-777.777	-777.777	-777.777	1	90.9	C:\Jenny\AVA09\MSQuant\Mascot\AVA09_BLK1_100-26424.htm	1diMet_Nt_L 1diMet_K_L	7	-777.777	-777.777	C:\Jenny\AVA09\MSQuant\RAW\BLK1\ava2648a210ma2-spectrafile.raw		857307	1690.82		874.449	TRUE	874.443	-777.777	-777.777	99		-777.777	3638.01
gi_110754998	72491	SPACER	XP_393090.3 *heat shock protein cognate 3* PREDICTED: similar to Heat shock protein cognate 3 CG4147-PA, isoform A [Apis mellifera]	STLKPVQK	504.893	1007.77	2	33	-777.777	-777.777	-777.777	-777.777	1851.66	2.462	1851.84	1867.13	1858.61	159.015	1007.77	504.892	1007.77	983.637	FALSE			-777.777	-777.777	-777.777	1	28.8	C:\Jenny\AVA09\MSQuant\Mascot\AVA09_BLK1_100-26424.htm	1diMet_Nt_H 2diMet_K_H	7	-777.777	-777.777	C:\Jenny\AVA09\MSQuant\RAW\BLK1\ava2648a206ma2-spectrafile.raw		33604.3	899.544		0	TRUE	0	-777.777	-777.777	33		-777.777	1851.84
gi_110754998	72491	SPACER	XP_393090.3 *heat shock protein cognate 3* PREDICTED: similar to Heat shock protein cognate 3 CG4147-PA, isoform A [Apis mellifera]	VFAPEEISAMVLGK	777.959	1553.9	2	84	-777.777	-777.777	-777.777	-777.777	5587.12	34.8122	5591.19	5589.37	5593.94	1386.05	1553.9	777.955	1553.9	1545.84	FALSE			-777.777	-777.777	-777.777	1	72.9	C:\Jenny\AVA09\MSQuant\Mascot\AVA09_BLK1_100-26424.htm	1diMet_Nt_M 1diMet_K_M	7	-777.777	-777.777	C:\Jenny\AVA09\MSQuant\RAW\BLK1\ava2648a208ma2-spectrafile.raw		220462	1489.79		777.959	TRUE	777.955	-777.777	-777.777	84		-777.777	5591.19
gi_110754998	72491	SPACER	XP_393090.3 *heat shock protein cognate 3* PREDICTED: similar to Heat shock protein cognate 3 CG4147-PA, isoform A [Apis mellifera]	VFAPEEISAMVLGK	773.936	1545.86	2	71	-777.777	-777.777	-777.777	-777.777	5988.48	27.731	5980.74	5989.71	5992.87	1189.02	1545.85	773.931	1545.85	1545.85	FALSE			-777.777	-777.777	-777.777	1	54.7	C:\Jenny\AVA09\MSQuant\Mascot\AVA09_BLK1_100-26424.htm	1diMet_Nt_L 1diMet_K_L	7	-777.777	-777.777	C:\Jenny\AVA09\MSQuant\RAW\BLK1\ava2648a207ma2-spectrafile.raw		191948	1489.79		773.929	TRUE	773.925	-777.777	-777.777	71		-777.777	5980.74
gi_110754998	72491	SPACER	XP_393090.3 *heat shock protein cognate 3* PREDICTED: similar to Heat shock protein cognate 3 CG4147-PA, isoform A [Apis mellifera]	VFAPEEISAMVLGK	773.934	1545.85	2	46	-777.777	-777.777	-777.777	-777.777	5561.71	0	5562.19	5561.71	5561.71	1311.65	1545.85	773.93	1545.85	1545.85	FALSE			-777.777	-777.777	-777.777	1	32.2	C:\Jenny\AVA09\MSQuant\Mascot\AVA09_BLK1_100-26424.htm	1diMet_Nt_L 1diMet_K_L	7	-777.777	-777.777	C:\Jenny\AVA09\MSQuant\RAW\BLK1\ava2648a209ma2-spectrafile.raw		204560	1489.79		773.934	TRUE	773.93	-777.777	-777.777	46		-777.777	5562.19
gi_110754998	72491	SPACER	XP_393090.3 *heat shock protein cognate 3* PREDICTED: similar to Heat shock protein cognate 3 CG4147-PA, isoform A [Apis mellifera]	VFAPEEISAMVLGK	521.654	1561.94	3	37	-777.777	-777.777	-777.777	-777.777	5559.27	32.7254	5550.61	5560.23	5562.78	3078.68	1561.94	521.653	1561.94	1545.85	FALSE			-777.777	-777.777	-777.777	1	26.4	C:\Jenny\AVA09\MSQuant\Mascot\AVA09_BLK1_100-26424.htm	1diMet_Nt_H 1diMet_K_H	7	-777.777	-777.777	C:\Jenny\AVA09\MSQuant\RAW\BLK1\ava2648a210ma2-spectrafile.raw		1.02861e+06	1489.79		521.656	TRUE	521.655	-777.777	-777.777	37		-777.777	5550.61
gi_110754998	72491	SPACER	XP_393090.3 *heat shock protein cognate 3* PREDICTED: similar to Heat shock protein cognate 3 CG4147-PA, isoform A [Apis mellifera]	VLEDSDMNK	561.819	1121.62	2	48	-777.777	-777.777	-777.777	-777.777	2937.41	5.82722	2937.97	2950.58	2939.63	171.456	1121.62	561.817	1121.62	1105.53	FALSE			-777.777	-777.777	-777.777	1	30.7	C:\Jenny\AVA09\MSQuant\Mascot\AVA09_BLK1_100-26424.htm	1diMet_Nt_H 1diMet_K_H	7	-777.777	-777.777	C:\Jenny\AVA09\MSQuant\RAW\BLK1\ava2648a207ma2-spectrafile.raw		52610.2	1049.47		561.819	TRUE	561.817	-777.777	-777.777	48		-777.777	2937.97
gi_110754998	72491	SPACER	XP_393090.3 *heat shock protein cognate 3* PREDICTED: similar to Heat shock protein cognate 3 CG4147-PA, isoform A [Apis mellifera]	VLEDSDMNK	553.774	1105.53	2	45	-777.777	-777.777	-777.777	-777.777	2478.38	5.55519	2483.15	2481.95	2483.56	199.689	1105.53	553.772	1105.53	1105.53	FALSE			-777.777	-777.777	-777.777	1	41.9	C:\Jenny\AVA09\MSQuant\Mascot\AVA09_BLK1_100-26424.htm	1diMet_Nt_L 1diMet_K_L	7	-777.777	-777.777	C:\Jenny\AVA09\MSQuant\RAW\BLK1\ava2648a209ma2-spectrafile.raw		33927.1	1049.47		553.774	TRUE	553.772	-777.777	-777.777	45		-777.777	2483.15
gi_110754998	72491	SPACER	XP_393090.3 *heat shock protein cognate 3* PREDICTED: similar to Heat shock protein cognate 3 CG4147-PA, isoform A [Apis mellifera]	VLEDSDMNKK	421.56	1261.66	3	33	-777.777	-777.777	-777.777	-777.777	2412.62	7.54092	2415.53	2413.89	2412.64	478.163	1261.66	421.56	1261.66	1261.66	FALSE			-777.777	-777.777	-777.777	1	8.5	C:\Jenny\AVA09\MSQuant\Mascot\AVA09_BLK1_100-26424.htm	1diMet_Nt_L 2diMet_K_L	7	-777.777	-777.777	C:\Jenny\AVA09\MSQuant\RAW\BLK1\ava2648a210ma2-spectrafile.raw		240225	1177.56		421.56	TRUE	421.56	-777.777	-777.777	33		-777.777	2415.53
gi_66521433	112951	SPACER	XP_393851.2 *endoplasmic reticulum calcium pump* PREDICTED: similar to Calcium-transporting ATPase sarcoplasmic/endoplasmic reticulum type (Calcium pump) isoform 1 [Apis mellifera]	EFDDLPPSEQK	680.838	1359.66	2	55	-777.777	-777.777	-777.777	-777.777	0	0	3520.54	3520.4	3514.02	495.482	1359.66	680.835	1359.66	1359.65	FALSE			-777.777	-777.777	-777.777	1	42.3	C:\Jenny\AVA09\MSQuant\Mascot\AVA09_BLK1_100-26424.htm	1diMet_Nt_L 1diMet_K_L	8	-777.777	-777.777	C:\Jenny\AVA09\MSQuant\RAW\BLK1\ava2648a207ma2-spectrafile.raw		0	1303.59		680.838	TRUE	680.835	-777.777	-777.777	55		-777.777	3520.54
gi_66521433	112951	SPACER	XP_393851.2 *endoplasmic reticulum calcium pump* PREDICTED: similar to Calcium-transporting ATPase sarcoplasmic/endoplasmic reticulum type (Calcium pump) isoform 1 [Apis mellifera]	EIVPGDVVEVSVGDK	799.44	1596.87	2	75	-777.777	-777.777	-777.777	-777.777	4257.46	0	4256.31	4258.66	4257.46	3310.81	1596.86	799.436	1596.86	1596.88	FALSE			-777.777	-777.777	-777.777	1	64.8	C:\Jenny\AVA09\MSQuant\Mascot\AVA09_BLK1_100-26424.htm	1diMet_Nt_L 1diMet_K_L	8	-777.777	-777.777	C:\Jenny\AVA09\MSQuant\RAW\BLK1\ava2648a209ma2-spectrafile.raw		493805	1540.8		799.453	TRUE	799.448	-777.777	-777.777	75		-777.777	4256.31
gi_66521433	112951	SPACER	XP_393851.2 *endoplasmic reticulum calcium pump* PREDICTED: similar to Calcium-transporting ATPase sarcoplasmic/endoplasmic reticulum type (Calcium pump) isoform 1 [Apis mellifera]	EIVPGDVVEVSVGDK	799.443	1596.87	2	74	-777.777	-777.777	-777.777	-777.777	4202.92	14.853	4196.04	4204.41	4204.73	16754.9	1596.86	799.439	1596.86	1596.86	FALSE			-777.777	-777.777	-777.777	1	66.3	C:\Jenny\AVA09\MSQuant\Mascot\AVA09_BLK1_100-26424.htm	1diMet_Nt_L 1diMet_K_L	8	-777.777	-777.777	C:\Jenny\AVA09\MSQuant\RAW\BLK1\ava2648a210ma2-spectrafile.raw		2.48531e+06	1540.8		799.444	TRUE	799.439	-777.777	-777.777	74		-777.777	4196.04
gi_66521433	112951	SPACER	XP_393851.2 *endoplasmic reticulum calcium pump* PREDICTED: similar to Calcium-transporting ATPase sarcoplasmic/endoplasmic reticulum type (Calcium pump) isoform 1 [Apis mellifera]	EIVPGDVVEVSVGDK	803.467	1604.92	2	29	-777.777	-777.777	-777.777	-777.777	4595.66	18.1214	4601.48	4598.65	4597.51	2381.12	1604.91	803.462	1604.91	1596.86	FALSE			-777.777	-777.777	-777.777	1	24.8	C:\Jenny\AVA09\MSQuant\Mascot\AVA09_BLK1_100-26424.htm	1diMet_Nt_M 1diMet_K_M	8	-777.777	-777.777	C:\Jenny\AVA09\MSQuant\RAW\BLK1\ava2648a207ma2-spectrafile.raw		349033	1540.8		803.471	TRUE	803.466	-777.777	-777.777	29		-777.777	4601.48
gi_66521433	112951	SPACER	XP_393851.2 *endoplasmic reticulum calcium pump* PREDICTED: similar to Calcium-transporting ATPase sarcoplasmic/endoplasmic reticulum type (Calcium pump) isoform 1 [Apis mellifera]	EVFDSIAR	482.76	963.505	2	51	-777.777	-777.777	-777.777	-777.777	3546.87	16.7543	3543.18	3547.61	3546.34	1074.76	963.503	482.758	963.502	963.503	FALSE			-777.777	-777.777	-777.777	1	26.1	C:\Jenny\AVA09\MSQuant\Mascot\AVA09_BLK1_100-26424.htm	1diMet_Nt_L	8	-777.777	-777.777	C:\Jenny\AVA09\MSQuant\RAW\BLK1\ava2648a207ma2-spectrafile.raw		435372	935.471		482.761	TRUE	482.759	-777.777	-777.777	51		-777.777	3543.18
gi_66521433	112951	SPACER	XP_393851.2 *endoplasmic reticulum calcium pump* PREDICTED: similar to Calcium-transporting ATPase sarcoplasmic/endoplasmic reticulum type (Calcium pump) isoform 1 [Apis mellifera]	FSIPVVLLDETLK	765.467	1528.92	2	82	-777.777	-777.777	-777.777	-777.777	0	0	6230.7	6229.63	6231.14	1002.18	1528.91	765.462	1528.91	1528.92	FALSE			-777.777	-777.777	-777.777	1	64.6	C:\Jenny\AVA09\MSQuant\Mascot\AVA09_BLK1_100-26424.htm	1diMet_Nt_L 1diMet_K_L	8	-777.777	-777.777	C:\Jenny\AVA09\MSQuant\RAW\BLK1\ava2648a206ma2-spectrafile.raw		0	1472.85		765.471	TRUE	765.466	-777.777	-777.777	82		-777.777	6230.7
gi_66521433	112951	SPACER	XP_393851.2 *endoplasmic reticulum calcium pump* PREDICTED: similar to Calcium-transporting ATPase sarcoplasmic/endoplasmic reticulum type (Calcium pump) isoform 1 [Apis mellifera]	FSIPVVLLDETLK	765.465	1528.91	2	79	-777.777	-777.777	-777.777	-777.777	6047.4	9.73904	6044.07	6051.54	6051.57	1083.38	1528.91	765.461	1528.91	1528.91	FALSE			-777.777	-777.777	-777.777	1	61.5	C:\Jenny\AVA09\MSQuant\Mascot\AVA09_BLK1_100-26424.htm	1diMet_Nt_L 1diMet_K_L	8	-777.777	-777.777	C:\Jenny\AVA09\MSQuant\RAW\BLK1\ava2648a208ma2-spectrafile.raw		125861	1472.85		765.465	TRUE	765.461	-777.777	-777.777	79		-777.777	6044.07
gi_66521433	112951	SPACER	XP_393851.2 *endoplasmic reticulum calcium pump* PREDICTED: similar to Calcium-transporting ATPase sarcoplasmic/endoplasmic reticulum type (Calcium pump) isoform 1 [Apis mellifera]	FSIPVVLLDETLK	765.466	1528.92	2	68	-777.777	-777.777	-777.777	-777.777	0	0	6021.1	6018.33	6020.64	863.913	1528.91	765.461	1528.91	1528.91	FALSE			-777.777	-777.777	-777.777	1	52.5	C:\Jenny\AVA09\MSQuant\Mascot\AVA09_BLK1_100-26424.htm	1diMet_Nt_L 1diMet_K_L	8	-777.777	-777.777	C:\Jenny\AVA09\MSQuant\RAW\BLK1\ava2648a209ma2-spectrafile.raw		0	1472.85		765.465	TRUE	765.461	-777.777	-777.777	68		-777.777	6021.1
gi_66521433	112951	SPACER	XP_393851.2 *endoplasmic reticulum calcium pump* PREDICTED: similar to Calcium-transporting ATPase sarcoplasmic/endoplasmic reticulum type (Calcium pump) isoform 1 [Apis mellifera]	FSIPVVLLDETLK	765.466	1528.92	2	49	-777.777	-777.777	-777.777	-777.777	6372.86	6.55658	6365.35	6372.17	6376.07	1281.54	1528.91	765.462	1528.91	1528.91	FALSE			-777.777	-777.777	-777.777	1	24.7	C:\Jenny\AVA09\MSQuant\Mascot\AVA09_BLK1_100-26424.htm	1diMet_Nt_L 1diMet_K_L	8	-777.777	-777.777	C:\Jenny\AVA09\MSQuant\RAW\BLK1\ava2648a207ma2-spectrafile.raw		174927	1472.85		765.466	TRUE	765.462	-777.777	-777.777	49		-777.777	6365.35
gi_66521433	112951	SPACER	XP_393851.2 *endoplasmic reticulum calcium pump* PREDICTED: similar to Calcium-transporting ATPase sarcoplasmic/endoplasmic reticulum type (Calcium pump) isoform 1 [Apis mellifera]	FSIPVVLLDETLK	765.469	1528.92	2	35	-777.777	-777.777	-777.777	-777.777	0	0	5973.26	5953.05	5970.99	758.368	1528.91	765.465	1528.91	1528.91	FALSE			-777.777	-777.777	-777.777	1	8	C:\Jenny\AVA09\MSQuant\Mascot\AVA09_BLK1_100-26424.htm	1diMet_Nt_L 1diMet_K_L	8	-777.777	-777.777	C:\Jenny\AVA09\MSQuant\RAW\BLK1\ava2648a210ma2-spectrafile.raw		0	1472.85		765.469	TRUE	765.465	-777.777	-777.777	35		-777.777	5973.26
gi_66521433	112951	SPACER	XP_393851.2 *endoplasmic reticulum calcium pump* PREDICTED: similar to Calcium-transporting ATPase sarcoplasmic/endoplasmic reticulum type (Calcium pump) isoform 1 [Apis mellifera]	GAPEGVLDR	471.256	940.497	2	33	-777.777	-777.777	-777.777	-777.777	2789.75	1.4496	2787.89	2789.17	2789.96	282.962	940.498	471.254	940.494	940.497	FALSE			-777.777	-777.777	-777.777	1	24.3	C:\Jenny\AVA09\MSQuant\Mascot\AVA09_BLK1_100-26424.htm	1diMet_Nt_L	8	-777.777	-777.777	C:\Jenny\AVA09\MSQuant\RAW\BLK1\ava2648a206ma2-spectrafile.raw		119971	912.466		471.257	TRUE	471.255	-777.777	-777.777	33		-777.777	2787.89
gi_66521433	112951	SPACER	XP_393851.2 *endoplasmic reticulum calcium pump* PREDICTED: similar to Calcium-transporting ATPase sarcoplasmic/endoplasmic reticulum type (Calcium pump) isoform 1 [Apis mellifera]	GLSIDQVK	458.28	914.545	2	51	-777.777	-777.777	-777.777	-777.777	3120.12	22.1363	3116.35	3121.92	3124.54	13141.7	914.544	458.279	914.544	914.544	FALSE			-777.777	-777.777	-777.777	1	40.5	C:\Jenny\AVA09\MSQuant\Mascot\AVA09_BLK1_100-26424.htm	1diMet_Nt_L 1diMet_K_L	8	-777.777	-777.777	C:\Jenny\AVA09\MSQuant\RAW\BLK1\ava2648a209ma2-spectrafile.raw		5.92825e+06	858.481		458.28	TRUE	458.279	-777.777	-777.777	51		-777.777	3116.35
gi_66521433	112951	SPACER	XP_393851.2 *endoplasmic reticulum calcium pump* PREDICTED: similar to Calcium-transporting ATPase sarcoplasmic/endoplasmic reticulum type (Calcium pump) isoform 1 [Apis mellifera]	GLSIDQVK	466.324	930.634	2	42	-777.777	-777.777	-777.777	-777.777	3066.74	13.6045	3065.21	3068.69	3067.11	8135.43	930.632	466.323	930.632	914.544	FALSE			-777.777	-777.777	-777.777	1	28.1	C:\Jenny\AVA09\MSQuant\Mascot\AVA09_BLK1_100-26424.htm	1diMet_Nt_H 1diMet_K_H	8	-777.777	-777.777	C:\Jenny\AVA09\MSQuant\RAW\BLK1\ava2648a210ma2-spectrafile.raw		3.66517e+06	858.481		466.325	TRUE	466.324	-777.777	-777.777	42		-777.777	3065.21
gi_66521433	112951	SPACER	XP_393851.2 *endoplasmic reticulum calcium pump* PREDICTED: similar to Calcium-transporting ATPase sarcoplasmic/endoplasmic reticulum type (Calcium pump) isoform 1 [Apis mellifera]	GLSIDQVK	462.306	922.598	2	31	-777.777	-777.777	-777.777	-777.777	3519.62	14.9813	3513.73	3521.51	3520.96	3456.83	922.594	462.305	922.595	914.544	FALSE			-777.777	-777.777	-777.777	1	10.6	C:\Jenny\AVA09\MSQuant\Mascot\AVA09_BLK1_100-26424.htm	1diMet_Nt_M 1diMet_K_M	8	-777.777	-777.777	C:\Jenny\AVA09\MSQuant\RAW\BLK1\ava2648a207ma2-spectrafile.raw		1.55672e+06	858.481		462.305	TRUE	462.304	-777.777	-777.777	31		-777.777	3513.73
gi_66521433	112951	SPACER	XP_393851.2 *endoplasmic reticulum calcium pump* PREDICTED: similar to Calcium-transporting ATPase sarcoplasmic/endoplasmic reticulum type (Calcium pump) isoform 1 [Apis mellifera]	GLSIDQVK	462.305	922.596	2	26	-777.777	-777.777	-777.777	-777.777	3293.21	28.1434	3302.56	3296.62	3298.27	1497.41	922.594	462.304	922.594	914.545	FALSE			-777.777	-777.777	-777.777	1	8.6	C:\Jenny\AVA09\MSQuant\Mascot\AVA09_BLK1_100-26424.htm	1diMet_Nt_M 1diMet_K_M	8	-777.777	-777.777	C:\Jenny\AVA09\MSQuant\RAW\BLK1\ava2648a206ma2-spectrafile.raw		675627	858.481		462.306	TRUE	462.304	-777.777	-777.777	26		-777.777	3302.56
gi_66521433	112951	SPACER	XP_393851.2 *endoplasmic reticulum calcium pump* PREDICTED: similar to Calcium-transporting ATPase sarcoplasmic/endoplasmic reticulum type (Calcium pump) isoform 1 [Apis mellifera]	GVVIGTGLNTAIGK	686.465	1370.92	2	91	-777.777	-777.777	-777.777	-777.777	3947.38	17.607	3943.9	3949.41	3949.1	21321.8	1370.91	686.462	1370.91	1354.82	FALSE			-777.777	-777.777	-777.777	1	85.2	C:\Jenny\AVA09\MSQuant\Mascot\AVA09_BLK1_100-26424.htm	1diMet_Nt_H 1diMet_K_H	8	-777.777	-777.777	C:\Jenny\AVA09\MSQuant\RAW\BLK1\ava2648a209ma2-spectrafile.raw		4.36449e+06	1298.76		686.462	TRUE	686.459	-777.777	-777.777	91		-777.777	3943.9
gi_66521433	112951	SPACER	XP_393851.2 *endoplasmic reticulum calcium pump* PREDICTED: similar to Calcium-transporting ATPase sarcoplasmic/endoplasmic reticulum type (Calcium pump) isoform 1 [Apis mellifera]	GVVIGTGLNTAIGK	678.422	1354.83	2	85	-777.777	-777.777	-777.777	-777.777	4222.01	0	4222.56	4222.36	4222.01	1202.31	1354.82	678.419	1354.82	1354.82	FALSE			-777.777	-777.777	-777.777	1	80.6	C:\Jenny\AVA09\MSQuant\Mascot\AVA09_BLK1_100-26424.htm	1diMet_Nt_L 1diMet_K_L	8	-777.777	-777.777	C:\Jenny\AVA09\MSQuant\RAW\BLK1\ava2648a206ma2-spectrafile.raw		245945	1298.76		678.422	TRUE	678.419	-777.777	-777.777	85		-777.777	4222.56
gi_66521433	112951	SPACER	XP_393851.2 *endoplasmic reticulum calcium pump* PREDICTED: similar to Calcium-transporting ATPase sarcoplasmic/endoplasmic reticulum type (Calcium pump) isoform 1 [Apis mellifera]	GVVIGTGLNTAIGK	678.419	1354.82	2	85	-777.777	-777.777	-777.777	-777.777	4345.74	17.1627	4336.2	4346.12	4347.28	2600.71	1354.82	678.416	1354.82	1354.82	FALSE			-777.777	-777.777	-777.777	1	82.7	C:\Jenny\AVA09\MSQuant\Mascot\AVA09_BLK1_100-26424.htm	1diMet_Nt_L 1diMet_K_L	8	-777.777	-777.777	C:\Jenny\AVA09\MSQuant\RAW\BLK1\ava2648a207ma2-spectrafile.raw		532730	1298.76		678.421	TRUE	678.418	-777.777	-777.777	85		-777.777	4336.2
gi_66521433	112951	SPACER	XP_393851.2 *endoplasmic reticulum calcium pump* PREDICTED: similar to Calcium-transporting ATPase sarcoplasmic/endoplasmic reticulum type (Calcium pump) isoform 1 [Apis mellifera]	GVVIGTGLNTAIGK	686.462	1370.91	2	79	-777.777	-777.777	-777.777	-777.777	3972.81	21.0637	3971.54	3974.2	3972.12	10281.5	1370.91	686.459	1370.9	1354.82	FALSE			-777.777	-777.777	-777.777	1	76.5	C:\Jenny\AVA09\MSQuant\Mascot\AVA09_BLK1_100-26424.htm	1diMet_Nt_H 1diMet_K_H	8	-777.777	-777.777	C:\Jenny\AVA09\MSQuant\RAW\BLK1\ava2648a208ma2-spectrafile.raw		1.98887e+06	1298.76		686.464	TRUE	686.461	-777.777	-777.777	79		-777.777	3971.54
gi_66521433	112951	SPACER	XP_393851.2 *endoplasmic reticulum calcium pump* PREDICTED: similar to Calcium-transporting ATPase sarcoplasmic/endoplasmic reticulum type (Calcium pump) isoform 1 [Apis mellifera]	IDQSILTGESVSVIK	822.979	1643.94	2	111	-777.777	-777.777	-777.777	-777.777	4392.6	19.2368	4385.52	4394.24	4394.03	18191.7	1643.93	822.975	1643.93	1643.94	FALSE			-777.777	-777.777	-777.777	1	86.1	C:\Jenny\AVA09\MSQuant\Mascot\AVA09_BLK1_100-26424.htm	1diMet_Nt_L 1diMet_K_L	8	-777.777	-777.777	C:\Jenny\AVA09\MSQuant\RAW\BLK1\ava2648a210ma2-spectrafile.raw		2.37668e+06	1587.87		822.983	TRUE	822.978	-777.777	-777.777	111		-777.777	4385.52
gi_66521433	112951	SPACER	XP_393851.2 *endoplasmic reticulum calcium pump* PREDICTED: similar to Calcium-transporting ATPase sarcoplasmic/endoplasmic reticulum type (Calcium pump) isoform 1 [Apis mellifera]	IDQSILTGESVSVIK	822.981	1643.95	2	103	-777.777	-777.777	-777.777	-777.777	4430.6	15.9378	4424.23	4432.82	4434.01	6411.94	1643.93	822.976	1643.94	1643.94	FALSE			-777.777	-777.777	-777.777	1	92.9	C:\Jenny\AVA09\MSQuant\Mascot\AVA09_BLK1_100-26424.htm	1diMet_Nt_L 1diMet_K_L	8	-777.777	-777.777	C:\Jenny\AVA09\MSQuant\RAW\BLK1\ava2648a208ma2-spectrafile.raw		898410	1587.87		822.98	TRUE	822.975	-777.777	-777.777	103		-777.777	4424.23
gi_66521433	112951	SPACER	XP_393851.2 *endoplasmic reticulum calcium pump* PREDICTED: similar to Calcium-transporting ATPase sarcoplasmic/endoplasmic reticulum type (Calcium pump) isoform 1 [Apis mellifera]	IDQSILTGESVSVIK	822.98	1643.94	2	89	-777.777	-777.777	-777.777	-777.777	4772.79	22.8602	4766.9	4774.87	4773.52	1739.28	1643.93	822.974	1643.93	1643.94	FALSE			-777.777	-777.777	-777.777	1	71	C:\Jenny\AVA09\MSQuant\Mascot\AVA09_BLK1_100-26424.htm	1diMet_Nt_L 1diMet_K_L	8	-777.777	-777.777	C:\Jenny\AVA09\MSQuant\RAW\BLK1\ava2648a207ma2-spectrafile.raw		243480	1587.87		822.983	TRUE	822.978	-777.777	-777.777	89		-777.777	4766.9
gi_66521433	112951	SPACER	XP_393851.2 *endoplasmic reticulum calcium pump* PREDICTED: similar to Calcium-transporting ATPase sarcoplasmic/endoplasmic reticulum type (Calcium pump) isoform 1 [Apis mellifera]	IDQSILTGESVSVIK	822.975	1643.94	2	84	-777.777	-777.777	-777.777	-777.777	4431.38	27.6631	4421.26	4433.56	4433.58	13533.7	1643.93	822.97	1643.93	1643.93	FALSE			-777.777	-777.777	-777.777	1	65.3	C:\Jenny\AVA09\MSQuant\Mascot\AVA09_BLK1_100-26424.htm	1diMet_Nt_L 1diMet_K_L	8	-777.777	-777.777	C:\Jenny\AVA09\MSQuant\RAW\BLK1\ava2648a209ma2-spectrafile.raw		1.88438e+06	1587.87		822.979	TRUE	822.974	-777.777	-777.777	84		-777.777	4421.26
gi_66521433	112951	SPACER	XP_393851.2 *endoplasmic reticulum calcium pump* PREDICTED: similar to Calcium-transporting ATPase sarcoplasmic/endoplasmic reticulum type (Calcium pump) isoform 1 [Apis mellifera]	IGVFGENEDTTGK	711.863	1421.71	2	66	-777.777	-777.777	-777.777	-777.777	3410.36	14.0575	3406.22	3412.01	3410.95	13078	1421.7	711.859	1421.7	1421.7	FALSE			-777.777	-777.777	-777.777	1	55.4	C:\Jenny\AVA09\MSQuant\Mascot\AVA09_BLK1_100-26424.htm	1diMet_Nt_L 1diMet_K_L	8	-777.777	-777.777	C:\Jenny\AVA09\MSQuant\RAW\BLK1\ava2648a209ma2-spectrafile.raw		2.29413e+06	1365.64		711.863	TRUE	711.859	-777.777	-777.777	66		-777.777	3406.22
gi_66521433	112951	SPACER	XP_393851.2 *endoplasmic reticulum calcium pump* PREDICTED: similar to Calcium-transporting ATPase sarcoplasmic/endoplasmic reticulum type (Calcium pump) isoform 1 [Apis mellifera]	IGVFGENEDTTGK	711.863	1421.71	2	55	-777.777	-777.777	-777.777	-777.777	3407.82	17.8326	3401.6	3407.49	3407.23	3174.05	1421.7	711.859	1421.7	1421.7	FALSE			-777.777	-777.777	-777.777	1	49.3	C:\Jenny\AVA09\MSQuant\Mascot\AVA09_BLK1_100-26424.htm	1diMet_Nt_L 1diMet_K_L	8	-777.777	-777.777	C:\Jenny\AVA09\MSQuant\RAW\BLK1\ava2648a208ma2-spectrafile.raw		553589	1365.64		711.863	TRUE	711.859	-777.777	-777.777	55		-777.777	3401.6
gi_66521433	112951	SPACER	XP_393851.2 *endoplasmic reticulum calcium pump* PREDICTED: similar to Calcium-transporting ATPase sarcoplasmic/endoplasmic reticulum type (Calcium pump) isoform 1 [Apis mellifera]	IGVFGENEDTTGK	719.905	1437.8	2	39	-777.777	-777.777	-777.777	-777.777	3353.41	17.7294	3352.64	3356.32	3356.4	13957.5	1437.79	719.901	1437.79	1421.7	FALSE			-777.777	-777.777	-777.777	1	30.2	C:\Jenny\AVA09\MSQuant\Mascot\AVA09_BLK1_100-26424.htm	1diMet_Nt_H 1diMet_K_H	8	-777.777	-777.777	C:\Jenny\AVA09\MSQuant\RAW\BLK1\ava2648a210ma2-spectrafile.raw		2.61279e+06	1365.64		719.906	TRUE	719.903	-777.777	-777.777	39		-777.777	3352.64
gi_66521433	112951	SPACER	XP_393851.2 *endoplasmic reticulum calcium pump* PREDICTED: similar to Calcium-transporting ATPase sarcoplasmic/endoplasmic reticulum type (Calcium pump) isoform 1 [Apis mellifera]	IRTEMSETEEIK	510.616	1528.83	3	58	-777.777	-777.777	-777.777	-777.777	2893.01	13.1435	2895.86	2895.13	2894.43	4257.96	1528.83	510.615	1528.82	1520.77	FALSE			-777.777	-777.777	-777.777	1	37.8	C:\Jenny\AVA09\MSQuant\Mascot\AVA09_BLK1_100-26424.htm	1diMet_Nt_M 1diMet_K_M	8	-777.777	-777.777	C:\Jenny\AVA09\MSQuant\RAW\BLK1\ava2648a210ma2-spectrafile.raw		1.46535e+06	1464.71		510.618	TRUE	510.616	-777.777	-777.777	58		-777.777	2895.86
gi_66521433	112951	SPACER	XP_393851.2 *endoplasmic reticulum calcium pump* PREDICTED: similar to Calcium-transporting ATPase sarcoplasmic/endoplasmic reticulum type (Calcium pump) isoform 1 [Apis mellifera]	KAEIGIAMGSGTAVAK	529.977	1586.91	3	35	-777.777	-777.777	-777.777	-777.777	3209.9	10.9622	3206.9	3212.29	3211.77	8368.43	1586.91	529.975	1586.9	1586.9	FALSE			-777.777	-777.777	-777.777	1	23.9	C:\Jenny\AVA09\MSQuant\Mascot\AVA09_BLK1_100-26424.htm	1diMet_Nt_L 2diMet_K_L	8	-777.777	-777.777	C:\Jenny\AVA09\MSQuant\RAW\BLK1\ava2648a210ma2-spectrafile.raw		2666188	1502.81		529.977	TRUE	529.975	-777.777	-777.777	35		-777.777	3206.9
gi_66521433	112951	SPACER	XP_393851.2 *endoplasmic reticulum calcium pump* PREDICTED: similar to Calcium-transporting ATPase sarcoplasmic/endoplasmic reticulum type (Calcium pump) isoform 1 [Apis mellifera]	NAAIAVR	371.732	741.45	2	29	-777.777	-777.777	-777.777	-777.777	2396.63	12.5461	2395.54	2398.27	2398.07	584.274	741.45	371.732	741.449	741.45	TRUE	Higher peak to the left (C13?). Possible charge state:	2	-777.777	-777.777	-777.777	1	21.4	C:\Jenny\AVA09\MSQuant\Mascot\AVA09_BLK1_100-26424.htm	1diMet_Nt_L	8	-777.777	-777.777	C:\Jenny\AVA09\MSQuant\RAW\BLK1\ava2648a209ma2-spectrafile.raw		378238	713.418		371.733	TRUE	371.732	-777.777	-777.777	29		-777.777	2395.54
gi_66521433	112951	SPACER	XP_393851.2 *endoplasmic reticulum calcium pump* PREDICTED: similar to Calcium-transporting ATPase sarcoplasmic/endoplasmic reticulum type (Calcium pump) isoform 1 [Apis mellifera]	NAESAIEALK	551.313	1100.61	2	43	-777.777	-777.777	-777.777	-777.777	3516.04	16.8012	3532.54	3521.38	3520.13	9360.25	1100.61	551.311	1100.61	1100.61	FALSE			-777.777	-777.777	-777.777	1	33.4	C:\Jenny\AVA09\MSQuant\Mascot\AVA09_BLK1_100-26424.htm	1diMet_Nt_L 1diMet_K_L	8	-777.777	-777.777	C:\Jenny\AVA09\MSQuant\RAW\BLK1\ava2648a209ma2-spectrafile.raw		2.91968e+06	1044.55		551.313	TRUE	551.311	-777.777	-777.777	43		-777.777	3532.54
gi_66521433	112951	SPACER	XP_393851.2 *endoplasmic reticulum calcium pump* PREDICTED: similar to Calcium-transporting ATPase sarcoplasmic/endoplasmic reticulum type (Calcium pump) isoform 1 [Apis mellifera]	NILFSGTNVAAGK	674.385	1346.76	2	78	-777.777	-777.777	-777.777	-777.777	3855.63	26.719	3848.05	3861.19	3862.77	12177.2	1346.76	674.383	1346.75	1346.76	FALSE			-777.777	-777.777	-777.777	1	73.5	C:\Jenny\AVA09\MSQuant\Mascot\AVA09_BLK1_100-26424.htm	1diMet_Nt_L 1diMet_K_L	8	-777.777	-777.777	C:\Jenny\AVA09\MSQuant\RAW\BLK1\ava2648a209ma2-spectrafile.raw		2.37906e+06	1290.69		674.388	TRUE	674.385	-777.777	-777.777	78		-777.777	3848.05
gi_66521433	112951	SPACER	XP_393851.2 *endoplasmic reticulum calcium pump* PREDICTED: similar to Calcium-transporting ATPase sarcoplasmic/endoplasmic reticulum type (Calcium pump) isoform 1 [Apis mellifera]	NILFSGTNVAAGK	674.391	1346.77	2	73	-777.777	-777.777	-777.777	-777.777	4170.86	6.3811	4169.36	4172.37	4172.58	1011.59	1346.76	674.388	1346.76	1346.78	FALSE			-777.777	-777.777	-777.777	1	66	C:\Jenny\AVA09\MSQuant\Mascot\AVA09_BLK1_100-26424.htm	1diMet_Nt_L 1diMet_K_L	8	-777.777	-777.777	C:\Jenny\AVA09\MSQuant\RAW\BLK1\ava2648a206ma2-spectrafile.raw		212310	1290.69		674.402	TRUE	674.398	-777.777	-777.777	73		-777.777	4169.36
gi_66521433	112951	SPACER	XP_393851.2 *endoplasmic reticulum calcium pump* PREDICTED: similar to Calcium-transporting ATPase sarcoplasmic/endoplasmic reticulum type (Calcium pump) isoform 1 [Apis mellifera]	NILFSGTNVAAGK	674.386	1346.76	2	64	-777.777	-777.777	-777.777	-777.777	3753.25	18.7253	3751.37	3758.3	3755.8	34052.4	1346.76	674.383	1346.75	1346.76	FALSE			-777.777	-777.777	-777.777	1	55.9	C:\Jenny\AVA09\MSQuant\Mascot\AVA09_BLK1_100-26424.htm	1diMet_Nt_L 1diMet_K_L	8	-777.777	-777.777	C:\Jenny\AVA09\MSQuant\RAW\BLK1\ava2648a210ma2-spectrafile.raw		7.0821e+06	1290.69		674.39	TRUE	674.387	-777.777	-777.777	64		-777.777	3751.37
gi_66521433	112951	SPACER	XP_393851.2 *endoplasmic reticulum calcium pump* PREDICTED: similar to Calcium-transporting ATPase sarcoplasmic/endoplasmic reticulum type (Calcium pump) isoform 1 [Apis mellifera]	NILFSGTNVAAGK	682.434	1362.85	2	61	-777.777	-777.777	-777.777	-777.777	4273.65	16.4457	4268.51	4275.59	4275.31	3128.64	1362.84	682.431	1362.85	1346.75	FALSE			-777.777	-777.777	-777.777	1	48.8	C:\Jenny\AVA09\MSQuant\Mascot\AVA09_BLK1_100-26424.htm	1diMet_Nt_H 1diMet_K_H	8	-777.777	-777.777	C:\Jenny\AVA09\MSQuant\RAW\BLK1\ava2648a207ma2-spectrafile.raw		650449	1290.69		682.432	TRUE	682.428	-777.777	-777.777	61		-777.777	4268.51
gi_66521433	112951	SPACER	XP_393851.2 *endoplasmic reticulum calcium pump* PREDICTED: similar to Calcium-transporting ATPase sarcoplasmic/endoplasmic reticulum type (Calcium pump) isoform 1 [Apis mellifera]	TGTLTTNQMSVSR	716.388	1430.76	2	115	-777.777	-777.777	-777.777	-777.777	3289.99	13.035	3291.27	3291.09	3293.26	6015.06	1430.76	716.384	1430.75	1422.71	FALSE			-777.777	-777.777	-777.777	1	100.8	C:\Jenny\AVA09\MSQuant\Mascot\AVA09_BLK1_100-26424.htm	1diMet_Nt_H	8	-777.777	-777.777	C:\Jenny\AVA09\MSQuant\RAW\BLK1\ava2648a207ma2-spectrafile.raw		1.12181e+06	1394.68		716.387	TRUE	716.383	-777.777	-777.777	115		-777.777	3291.27
gi_66521433	112951	SPACER	XP_393851.2 *endoplasmic reticulum calcium pump* PREDICTED: similar to Calcium-transporting ATPase sarcoplasmic/endoplasmic reticulum type (Calcium pump) isoform 1 [Apis mellifera]	TGTLTTNQMSVSR	716.387	1430.76	2	108	-777.777	-777.777	-777.777	-777.777	2921.46	15.7455	2918.4	2921.84	2921.12	5712.29	1430.76	716.384	1430.75	1422.71	FALSE			-777.777	-777.777	-777.777	1	92.7	C:\Jenny\AVA09\MSQuant\Mascot\AVA09_BLK1_100-26424.htm	1diMet_Nt_H	8	-777.777	-777.777	C:\Jenny\AVA09\MSQuant\RAW\BLK1\ava2648a209ma2-spectrafile.raw		1.06791e+06	1394.68		716.39	TRUE	716.386	-777.777	-777.777	108		-777.777	2918.4
gi_66521433	112951	SPACER	XP_393851.2 *endoplasmic reticulum calcium pump* PREDICTED: similar to Calcium-transporting ATPase sarcoplasmic/endoplasmic reticulum type (Calcium pump) isoform 1 [Apis mellifera]	TGTLTTNQMSVSR	712.364	1422.71	2	94	-777.777	-777.777	-777.777	-777.777	2738.1	7.83562	2738.82	2737.66	2739.96	982.012	1422.71	712.361	1422.71	1422.71	FALSE			-777.777	-777.777	-777.777	1	82.9	C:\Jenny\AVA09\MSQuant\Mascot\AVA09_BLK1_100-26424.htm	1diMet_Nt_L	8	-777.777	-777.777	C:\Jenny\AVA09\MSQuant\RAW\BLK1\ava2648a208ma2-spectrafile.raw		182765	1394.68		712.365	TRUE	712.361	-777.777	-777.777	94		-777.777	2738.82
gi_66521433	112951	SPACER	XP_393851.2 *endoplasmic reticulum calcium pump* PREDICTED: similar to Calcium-transporting ATPase sarcoplasmic/endoplasmic reticulum type (Calcium pump) isoform 1 [Apis mellifera]	TGTLTTNQMSVSR	716.388	1430.76	2	71	-777.777	-777.777	-777.777	-777.777	3060.76	17.5508	3058.15	3062.59	3062.82	2696.1	1430.76	716.383	1430.75	1422.71	FALSE			-777.777	-777.777	-777.777	1	66	C:\Jenny\AVA09\MSQuant\Mascot\AVA09_BLK1_100-26424.htm	1diMet_Nt_H	8	-777.777	-777.777	C:\Jenny\AVA09\MSQuant\RAW\BLK1\ava2648a206ma2-spectrafile.raw		503481	1394.68		716.392	TRUE	716.388	-777.777	-777.777	71		-777.777	3058.15
gi_66521433	112951	SPACER	XP_393851.2 *endoplasmic reticulum calcium pump* PREDICTED: similar to Calcium-transporting ATPase sarcoplasmic/endoplasmic reticulum type (Calcium pump) isoform 1 [Apis mellifera]	TVEEVLEYFSVDPDK	913.466	1824.92	2	109	-777.777	-777.777	-777.777	-777.777	5352.08	14.6738	5352.96	5352.23	5356.96	1445.7	1824.9	913.459	1824.9	1824.91	FALSE			-777.777	-777.777	-777.777	1	98.6	C:\Jenny\AVA09\MSQuant\Mascot\AVA09_BLK1_100-26424.htm	1diMet_Nt_L 1diMet_K_L	8	-777.777	-777.777	C:\Jenny\AVA09\MSQuant\RAW\BLK1\ava2648a209ma2-spectrafile.raw		151354	1768.84		913.467	TRUE	913.461	-777.777	-777.777	109		-777.777	5352.96
gi_66521433	112951	SPACER	XP_393851.2 *endoplasmic reticulum calcium pump* PREDICTED: similar to Calcium-transporting ATPase sarcoplasmic/endoplasmic reticulum type (Calcium pump) isoform 1 [Apis mellifera]	VGEATETALIVLAEK	800.471	1598.93	2	120	-777.777	-777.777	-777.777	-777.777	4930.26	28.5727	4931.81	4935.17	4927.11	5598.01	1598.91	800.466	1598.92	1598.92	FALSE			-777.777	-777.777	-777.777	1	110.9	C:\Jenny\AVA09\MSQuant\Mascot\AVA09_BLK1_100-26424.htm	1diMet_Nt_L 1diMet_K_L	8	-777.777	-777.777	C:\Jenny\AVA09\MSQuant\RAW\BLK1\ava2648a210ma2-spectrafile.raw		822869	1542.85		800.471	TRUE	800.466	-777.777	-777.777	120		-777.777	4931.81
gi_66521433	112951	SPACER	XP_393851.2 *endoplasmic reticulum calcium pump* PREDICTED: similar to Calcium-transporting ATPase sarcoplasmic/endoplasmic reticulum type (Calcium pump) isoform 1 [Apis mellifera]	VGEATETALIVLAEK	800.471	1598.93	2	74	-777.777	-777.777	-777.777	-777.777	4946.5	39.8212	4943.4	4947.37	4952.35	1863.22	1598.91	800.466	1598.92	1598.92	FALSE			-777.777	-777.777	-777.777	1	63	C:\Jenny\AVA09\MSQuant\Mascot\AVA09_BLK1_100-26424.htm	1diMet_Nt_L 1diMet_K_L	8	-777.777	-777.777	C:\Jenny\AVA09\MSQuant\RAW\BLK1\ava2648a209ma2-spectrafile.raw		276754	1542.85		800.471	TRUE	800.467	-777.777	-777.777	74		-777.777	4943.4
gi_66521433	112951	SPACER	XP_393851.2 *endoplasmic reticulum calcium pump* PREDICTED: similar to Calcium-transporting ATPase sarcoplasmic/endoplasmic reticulum type (Calcium pump) isoform 1 [Apis mellifera]	VGEATETALIVLAEK	533.982	1598.92	3	54	-777.777	-777.777	-777.777	-777.777	4890.63	16.0244	4891.98	4892.55	4889.18	606.571	1598.91	533.98	1598.92	1598.91	FALSE			-777.777	-777.777	-777.777	1	33.9	C:\Jenny\AVA09\MSQuant\Mascot\AVA09_BLK1_100-26424.htm	1diMet_Nt_L 1diMet_K_L	8	-777.777	-777.777	C:\Jenny\AVA09\MSQuant\RAW\BLK1\ava2648a208ma2-spectrafile.raw		191655	1542.85		533.98	TRUE	533.979	-777.777	-777.777	54		-777.777	4891.98
gi_66521433	112951	SPACER	XP_393851.2 *endoplasmic reticulum calcium pump* PREDICTED: similar to Calcium-transporting ATPase sarcoplasmic/endoplasmic reticulum type (Calcium pump) isoform 1 [Apis mellifera]	VGEATETALIVLAEK	533.981	1598.92	3	46	-777.777	-777.777	-777.777	-777.777	5327.24	6.02844	5324.47	5329.95	5329.89	736.953	1598.91	533.979	1598.91	1598.91	FALSE			-777.777	-777.777	-777.777	1	29.5	C:\Jenny\AVA09\MSQuant\Mascot\AVA09_BLK1_100-26424.htm	1diMet_Nt_L 1diMet_K_L	8	-777.777	-777.777	C:\Jenny\AVA09\MSQuant\RAW\BLK1\ava2648a207ma2-spectrafile.raw		178222	1542.85		533.981	TRUE	533.979	-777.777	-777.777	46		-777.777	5324.47
gi_66521433	112951	SPACER	XP_393851.2 *endoplasmic reticulum calcium pump* PREDICTED: similar to Calcium-transporting ATPase sarcoplasmic/endoplasmic reticulum type (Calcium pump) isoform 1 [Apis mellifera]	VIVITGDNK	507.813	1013.61	2	59	-777.777	-777.777	-777.777	-777.777	0	0	1976.09	1978.6	1977.26	171.644	1013.61	507.811	1013.61	1013.61	FALSE			-777.777	-777.777	-777.777	1	24.2	C:\Jenny\AVA09\MSQuant\Mascot\AVA09_BLK1_100-26424.htm	1diMet_Nt_L 1diMet_K_L	8	-777.777	-777.777	C:\Jenny\AVA09\MSQuant\RAW\BLK1\ava2648a208ma2-spectrafile.raw		0	957.549		507.814	TRUE	507.813	-777.777	-777.777	59		-777.777	1976.09
gi_66521433	112951	SPACER	XP_393851.2 *endoplasmic reticulum calcium pump* PREDICTED: similar to Calcium-transporting ATPase sarcoplasmic/endoplasmic reticulum type (Calcium pump) isoform 1 [Apis mellifera]	VIVITGDNK	507.814	1013.61	2	53	-777.777	-777.777	-777.777	-777.777	2842.7	17.2104	2849.28	2845.47	2846.14	7602.23	1013.61	507.812	1013.61	1013.61	FALSE			-777.777	-777.777	-777.777	1	24.4	C:\Jenny\AVA09\MSQuant\Mascot\AVA09_BLK1_100-26424.htm	1diMet_Nt_L 1diMet_K_L	8	-777.777	-777.777	C:\Jenny\AVA09\MSQuant\RAW\BLK1\ava2648a210ma2-spectrafile.raw		2.79594e+06	957.549		507.814	TRUE	507.813	-777.777	-777.777	53		-777.777	2849.28
gi_66521433	112951	SPACER	XP_393851.2 *endoplasmic reticulum calcium pump* PREDICTED: similar to Calcium-transporting ATPase sarcoplasmic/endoplasmic reticulum type (Calcium pump) isoform 1 [Apis mellifera]	YGLNELPAEEGK	688.361	1374.71	2	61	-777.777	-777.777	-777.777	-777.777	3520.03	19.1132	3512.17	3521.41	3522.94	11885.8	1374.7	688.358	1374.7	1374.7	FALSE			-777.777	-777.777	-777.777	1	49.8	C:\Jenny\AVA09\MSQuant\Mascot\AVA09_BLK1_100-26424.htm	1diMet_Nt_L 1diMet_K_L	8	-777.777	-777.777	C:\Jenny\AVA09\MSQuant\RAW\BLK1\ava2648a209ma2-spectrafile.raw		2.23916e+06	1318.64		688.363	TRUE	688.36	-777.777	-777.777	61		-777.777	3512.17
gi_66521433	112951	SPACER	XP_393851.2 *endoplasmic reticulum calcium pump* PREDICTED: similar to Calcium-transporting ATPase sarcoplasmic/endoplasmic reticulum type (Calcium pump) isoform 1 [Apis mellifera]	YGLNELPAEEGK	688.361	1374.71	2	60	-777.777	-777.777	-777.777	-777.777	3879.03	15.3576	3871.75	3880.92	3880.27	2854.03	1374.7	688.358	1374.7	1374.7	FALSE			-777.777	-777.777	-777.777	1	46.7	C:\Jenny\AVA09\MSQuant\Mascot\AVA09_BLK1_100-26424.htm	1diMet_Nt_L 1diMet_K_L	8	-777.777	-777.777	C:\Jenny\AVA09\MSQuant\RAW\BLK1\ava2648a207ma2-spectrafile.raw		572104	1318.64		688.362	TRUE	688.358	-777.777	-777.777	60		-777.777	3871.75
gi_66521433	112951	SPACER	XP_393851.2 *endoplasmic reticulum calcium pump* PREDICTED: similar to Calcium-transporting ATPase sarcoplasmic/endoplasmic reticulum type (Calcium pump) isoform 1 [Apis mellifera]	YGLNELPAEEGK	688.361	1374.71	2	50	-777.777	-777.777	-777.777	-777.777	3765.34	0	3763.95	3762.02	3766.31	495.938	1374.7	688.358	1374.7	1374.7	FALSE			-777.777	-777.777	-777.777	1	38.7	C:\Jenny\AVA09\MSQuant\Mascot\AVA09_BLK1_100-26424.htm	1diMet_Nt_L 1diMet_K_L	8	-777.777	-777.777	C:\Jenny\AVA09\MSQuant\RAW\BLK1\ava2648a206ma2-spectrafile.raw		55772.7	1318.64		688.362	TRUE	688.358	-777.777	-777.777	50		-777.777	3763.95
gi_48097086	28173	SPACER	XP_391841.1 *14-3-3 protein, isoform zeta* PREDICTED: similar to 14-3-3-like protein (Leonardo protein) (14-3-3 zeta) isoform 1 [Apis mellifera]	AVTETGVELSNEER	781.394	1560.77	2	125	-777.777	-777.777	-777.777	-777.777	3437.98	22.9027	3437.06	3439.48	3440.87	12106.1	1560.76	781.389	1560.76	1560.76	FALSE			-777.777	-777.777	-777.777	1	117.7	C:\Jenny\AVA09\MSQuant\Mascot\AVA09_BLK1_100-26424.htm	1diMet_Nt_L	9	-777.777	-777.777	C:\Jenny\AVA09\MSQuant\RAW\BLK1\ava2648a207ma2-spectrafile.raw		1.83724e+06	1532.73		781.391	TRUE	781.387	-777.777	-777.777	125		-777.777	3437.06
gi_48097086	28173	SPACER	XP_391841.1 *14-3-3 protein, isoform zeta* PREDICTED: similar to 14-3-3-like protein (Leonardo protein) (14-3-3 zeta) isoform 1 [Apis mellifera]	AVTETGVELSNEER	781.391	1560.77	2	125	-777.777	-777.777	-777.777	-777.777	3094.95	7.80676	3094.17	3095.66	3097.13	8634.59	1560.76	781.387	1560.76	1560.76	FALSE			-777.777	-777.777	-777.777	1	111.6	C:\Jenny\AVA09\MSQuant\Mascot\AVA09_BLK1_100-26424.htm	1diMet_Nt_L	9	-777.777	-777.777	C:\Jenny\AVA09\MSQuant\RAW\BLK1\ava2648a209ma2-spectrafile.raw		1.26145e+06	1532.73		781.391	TRUE	781.387	-777.777	-777.777	125		-777.777	3094.17
gi_48097086	28173	SPACER	XP_391841.1 *14-3-3 protein, isoform zeta* PREDICTED: similar to 14-3-3-like protein (Leonardo protein) (14-3-3 zeta) isoform 1 [Apis mellifera]	AVTETGVELSNEER	781.391	1560.77	2	123	-777.777	-777.777	-777.777	-777.777	3052.38	29.6534	3051.86	3053.63	3053.57	13728.1	1560.76	781.387	1560.76	1560.77	FALSE			-777.777	-777.777	-777.777	1	117	C:\Jenny\AVA09\MSQuant\Mascot\AVA09_BLK1_100-26424.htm	1diMet_Nt_L	9	-777.777	-777.777	C:\Jenny\AVA09\MSQuant\RAW\BLK1\ava2648a208ma2-spectrafile.raw		2.12637e+06	1532.73		781.395	TRUE	781.391	-777.777	-777.777	123		-777.777	3051.86
gi_48097086	28173	SPACER	XP_391841.1 *14-3-3 protein, isoform zeta* PREDICTED: similar to 14-3-3-like protein (Leonardo protein) (14-3-3 zeta) isoform 1 [Apis mellifera]	AVTETGVELSNEER	781.396	1560.78	2	119	-777.777	-777.777	-777.777	-777.777	3269.57	20.3754	3266.02	3270.61	3271.2	3419.88	1560.76	781.391	1560.77	1560.77	FALSE			-777.777	-777.777	-777.777	1	111.3	C:\Jenny\AVA09\MSQuant\Mascot\AVA09_BLK1_100-26424.htm	1diMet_Nt_L	9	-777.777	-777.777	C:\Jenny\AVA09\MSQuant\RAW\BLK1\ava2648a206ma2-spectrafile.raw		532588	1532.73		781.396	TRUE	781.391	-777.777	-777.777	119		-777.777	3266.02
gi_48097086	28173	SPACER	XP_391841.1 *14-3-3 protein, isoform zeta* PREDICTED: similar to 14-3-3-like protein (Leonardo protein) (14-3-3 zeta) isoform 1 [Apis mellifera]	AVTETGVELSNEER	783.404	1564.79	2	111	-777.777	-777.777	-777.777	-777.777	3053.67	11.0137	3053.24	3054.57	3053.84	3079.16	1564.79	783.4	1564.79	1560.76	FALSE			-777.777	-777.777	-777.777	1	93.1	C:\Jenny\AVA09\MSQuant\Mascot\AVA09_BLK1_100-26424.htm	1diMet_Nt_M	9	-777.777	-777.777	C:\Jenny\AVA09\MSQuant\RAW\BLK1\ava2648a210ma2-spectrafile.raw		446538	1532.73		783.404	TRUE	783.4	-777.777	-777.777	111		-777.777	3053.24
gi_48097086	28173	SPACER	XP_391841.1 *14-3-3 protein, isoform zeta* PREDICTED: similar to 14-3-3-like protein (Leonardo protein) (14-3-3 zeta) isoform 1 [Apis mellifera]	AYQDAFEISK	618.346	1234.68	2	35	-777.777	-777.777	-777.777	-777.777	3817.72	9.16694	3813.25	3816.72	3817.96	416.233	1234.67	618.343	1234.67	1226.62	FALSE			-777.777	-777.777	-777.777	1	28.7	C:\Jenny\AVA09\MSQuant\Mascot\AVA09_BLK1_100-26424.htm	1diMet_Nt_M 1diMet_K_M	9	-777.777	-777.777	C:\Jenny\AVA09\MSQuant\RAW\BLK1\ava2648a206ma2-spectrafile.raw		102951	1170.56		618.348	TRUE	618.345	-777.777	-777.777	35		-777.777	3813.25
gi_48097086	28173	SPACER	XP_391841.1 *14-3-3 protein, isoform zeta* PREDICTED: similar to 14-3-3-like protein (Leonardo protein) (14-3-3 zeta) isoform 1 [Apis mellifera]	DNLTLWTSDTQGDADEAQEGGDN	827.355	2479.04	3	76	-777.777	-777.777	-777.777	-777.777	4564.36	32.7936	4560.63	4565.43	4563.43	1847.11	2479.03	827.35	2479.03	2479.03	FALSE			-777.777	-777.777	-777.777	1	75.7	C:\Jenny\AVA09\MSQuant\Mascot\AVA09_BLK1_100-26424.htm	1diMet_Nt_L	9	-777.777	-777.777	C:\Jenny\AVA09\MSQuant\RAW\BLK1\ava2648a208ma2-spectrafile.raw		257100	2450.99		827.358	TRUE	827.353	-777.777	-777.777	76		-777.777	4560.63
gi_48097086	28173	SPACER	XP_391841.1 *14-3-3 protein, isoform zeta* PREDICTED: similar to 14-3-3-like protein (Leonardo protein) (14-3-3 zeta) isoform 1 [Apis mellifera]	DSTLIMQLLR	611.365	1220.72	2	80	-777.777	-777.777	-777.777	-777.777	6046.03	13.6157	6039.22	6051.43	6051.35	958.764	1220.71	611.363	1220.71	1216.69	FALSE			-777.777	-777.777	-777.777	1	58.7	C:\Jenny\AVA09\MSQuant\Mascot\AVA09_BLK1_100-26424.htm	1diMet_Nt_M	9	-777.777	-777.777	C:\Jenny\AVA09\MSQuant\RAW\BLK1\ava2648a207ma2-spectrafile.raw		247357	1188.65		611.365	TRUE	611.363	-777.777	-777.777	80		-777.777	6039.22
gi_48097086	28173	SPACER	XP_391841.1 *14-3-3 protein, isoform zeta* PREDICTED: similar to 14-3-3-like protein (Leonardo protein) (14-3-3 zeta) isoform 1 [Apis mellifera]	DSTLIMQLLR	617.351	1232.69	2	75	-777.777	-777.777	-777.777	-777.777	5333.61	10.4365	5334.37	5337.88	5339.28	1507.12	1232.68	617.349	1232.68	1232.68	FALSE			-777.777	-777.777	-777.777	1	47.3	C:\Jenny\AVA09\MSQuant\Mascot\AVA09_BLK1_100-26424.htm	1Met(ox) 1diMet_Nt_L	9	-777.777	-777.777	C:\Jenny\AVA09\MSQuant\RAW\BLK1\ava2648a210ma2-spectrafile.raw		374812	1188.65		617.351	TRUE	617.349	-777.777	-777.777	75		-777.777	5334.37
gi_48097086	28173	SPACER	XP_391841.1 *14-3-3 protein, isoform zeta* PREDICTED: similar to 14-3-3-like protein (Leonardo protein) (14-3-3 zeta) isoform 1 [Apis mellifera]	DSTLIMQLLR	609.35	1216.69	2	72	-777.777	-777.777	-777.777	-777.777	5663.32	6.5636	5665.88	5663.63	5665.43	416.863	1216.68	609.348	1216.68	1216.68	FALSE			-777.777	-777.777	-777.777	1	52.1	C:\Jenny\AVA09\MSQuant\Mascot\AVA09_BLK1_100-26424.htm	1diMet_Nt_L	9	-777.777	-777.777	C:\Jenny\AVA09\MSQuant\RAW\BLK1\ava2648a209ma2-spectrafile.raw		105964	1188.65		609.35	TRUE	609.348	-777.777	-777.777	72		-777.777	5665.88
gi_48097086	28173	SPACER	XP_391841.1 *14-3-3 protein, isoform zeta* PREDICTED: similar to 14-3-3-like protein (Leonardo protein) (14-3-3 zeta) isoform 1 [Apis mellifera]	DSTLIMQLLR	609.354	1216.69	2	67	-777.777	-777.777	-777.777	-777.777	5890.74	13.3846	5894.04	5892.62	5892.63	744.538	1216.68	609.351	1216.69	1216.69	FALSE			-777.777	-777.777	-777.777	1	40.7	C:\Jenny\AVA09\MSQuant\Mascot\AVA09_BLK1_100-26424.htm	1diMet_Nt_L	9	-777.777	-777.777	C:\Jenny\AVA09\MSQuant\RAW\BLK1\ava2648a206ma2-spectrafile.raw		125665	1188.65		609.354	TRUE	609.351	-777.777	-777.777	67		-777.777	5894.04
gi_48097086	28173	SPACER	XP_391841.1 *14-3-3 protein, isoform zeta* PREDICTED: similar to 14-3-3-like protein (Leonardo protein) (14-3-3 zeta) isoform 1 [Apis mellifera]	DSTLIMQLLR	619.362	1236.71	2	47	-777.777	-777.777	-777.777	-777.777	5282.32	14.7887	5270.65	5298.93	5278.3	197.971	1236.7	619.36	1236.71	1232.68	FALSE			-777.777	-777.777	-777.777	1	30.3	C:\Jenny\AVA09\MSQuant\Mascot\AVA09_BLK1_100-26424.htm	1Met(ox) 1diMet_Nt_M	9	-777.777	-777.777	C:\Jenny\AVA09\MSQuant\RAW\BLK1\ava2648a208ma2-spectrafile.raw		49475.2	1188.65		619.361	TRUE	619.359	-777.777	-777.777	47		-777.777	5270.65
gi_48097086	28173	SPACER	XP_391841.1 *14-3-3 protein, isoform zeta* PREDICTED: similar to 14-3-3-like protein (Leonardo protein) (14-3-3 zeta) isoform 1 [Apis mellifera]	EELVQR	403.24	804.465	2	25	-777.777	-777.777	-777.777	-777.777	2019.33	17.0937	2014.62	2020.81	2019.45	366.494	804.464	403.239	804.464	800.44	FALSE			-777.777	-777.777	-777.777	1	4.4	C:\Jenny\AVA09\MSQuant\Mascot\AVA09_BLK1_100-26424.htm	1diMet_Nt_M	9	-777.777	-777.777	C:\Jenny\AVA09\MSQuant\RAW\BLK1\ava2648a206ma2-spectrafile.raw		216341	772.408		403.24	TRUE	403.239	-777.777	-777.777	25		-777.777	2014.62
gi_48097086	28173	SPACER	XP_391841.1 *14-3-3 protein, isoform zeta* PREDICTED: similar to 14-3-3-like protein (Leonardo protein) (14-3-3 zeta) isoform 1 [Apis mellifera]	EICYDVLGLLDK	751.431	1500.85	2	88	-777.777	-777.777	-777.777	-777.777	5563.83	15.5583	5565.77	5565.59	5565.06	1369.35	1500.83	751.427	1500.84	1492.79	FALSE			-777.777	-777.777	-777.777	1	78.4	C:\Jenny\AVA09\MSQuant\Mascot\AVA09_BLK1_100-26424.htm	1diMet_Nt_M 1diMet_K_M	9	-777.777	-777.777	C:\Jenny\AVA09\MSQuant\RAW\BLK1\ava2648a210ma2-spectrafile.raw		233058	1379.7		751.431	TRUE	751.427	-777.777	-777.777	88		-777.777	5565.77
gi_48097086	28173	SPACER	XP_391841.1 *14-3-3 protein, isoform zeta* PREDICTED: similar to 14-3-3-like protein (Leonardo protein) (14-3-3 zeta) isoform 1 [Apis mellifera]	LAEQAERYDDMAAAMK	628.999	1883.98	3	35	-777.777	-777.777	-777.777	-777.777	3509.1	16.6087	3505.77	3511.45	3513.15	8317.17	1883.97	628.997	1883.97	1867.88	FALSE			-777.777	-777.777	-777.777	1	28.1	C:\Jenny\AVA09\MSQuant\Mascot\AVA09_BLK1_100-26424.htm	1diMet_Nt_H 1diMet_K_H	9	-777.777	-777.777	C:\Jenny\AVA09\MSQuant\RAW\BLK1\ava2648a210ma2-spectrafile.raw		2.02879e+06	1811.82		628.999	TRUE	628.997	-777.777	-777.777	35		-777.777	3505.77
gi_48097086	28173	SPACER	XP_391841.1 *14-3-3 protein, isoform zeta* PREDICTED: similar to 14-3-3-like protein (Leonardo protein) (14-3-3 zeta) isoform 1 [Apis mellifera]	LAEQAERYDDMAAAMK	623.638	1867.89	3	32	-777.777	-777.777	-777.777	-777.777	3591.3	11.3984	3592.33	3592.78	3592.97	1116.83	1867.88	623.636	1867.89	1867.88	FALSE			-777.777	-777.777	-777.777	1	26.8	C:\Jenny\AVA09\MSQuant\Mascot\AVA09_BLK1_100-26424.htm	1diMet_Nt_L 1diMet_K_L	9	-777.777	-777.777	C:\Jenny\AVA09\MSQuant\RAW\BLK1\ava2648a209ma2-spectrafile.raw		256624	1811.82		623.635	TRUE	623.633	-777.777	-777.777	32		-777.777	3592.33
gi_48097086	28173	SPACER	XP_391841.1 *14-3-3 protein, isoform zeta* PREDICTED: similar to 14-3-3-like protein (Leonardo protein) (14-3-3 zeta) isoform 1 [Apis mellifera]	NAVVDDSQK	516.272	1030.53	2	54	-777.777	-777.777	-777.777	-777.777	1670.33	3.0756	1673.14	1662.06	1671.95	158.976	1030.53	516.27	1030.53	1030.53	FALSE			-777.777	-777.777	-777.777	1	44.3	C:\Jenny\AVA09\MSQuant\Mascot\AVA09_BLK1_100-26424.htm	1diMet_Nt_L 1diMet_K_L	9	-777.777	-777.777	C:\Jenny\AVA09\MSQuant\RAW\BLK1\ava2648a206ma2-spectrafile.raw		34086	974.467		516.274	TRUE	516.272	-777.777	-777.777	54		-777.777	1673.14
gi_48097086	28173	SPACER	XP_391841.1 *14-3-3 protein, isoform zeta* PREDICTED: similar to 14-3-3-like protein (Leonardo protein) (14-3-3 zeta) isoform 1 [Apis mellifera]	NLLSVAYK	482.299	962.583	2	49	-777.777	-777.777	-777.777	-777.777	3669.94	18.7203	3670.8	3674.86	3675.9	14501.3	962.58	482.298	962.581	962.582	FALSE			-777.777	-777.777	-777.777	1	36.6	C:\Jenny\AVA09\MSQuant\Mascot\AVA09_BLK1_100-26424.htm	1diMet_Nt_L 1diMet_K_L	9	-777.777	-777.777	C:\Jenny\AVA09\MSQuant\RAW\BLK1\ava2648a209ma2-spectrafile.raw		5.916e+06	906.517		482.299	TRUE	482.298	-777.777	-777.777	49		-777.777	3670.8
gi_48097086	28173	SPACER	XP_391841.1 *14-3-3 protein, isoform zeta* PREDICTED: similar to 14-3-3-like protein (Leonardo protein) (14-3-3 zeta) isoform 1 [Apis mellifera]	NLLSVAYK	490.343	978.671	2	32	-777.777	-777.777	-777.777	-777.777	3592.71	22.5944	3586.77	3598.92	3601.63	43719.3	978.669	490.342	978.669	962.581	FALSE			-777.777	-777.777	-777.777	1	22.8	C:\Jenny\AVA09\MSQuant\Mascot\AVA09_BLK1_100-26424.htm	1diMet_Nt_H 1diMet_K_H	9	-777.777	-777.777	C:\Jenny\AVA09\MSQuant\RAW\BLK1\ava2648a210ma2-spectrafile.raw		1.77945e+07	906.517		490.343	TRUE	490.342	-777.777	-777.777	32		-777.777	3586.77
gi_48097086	28173	SPACER	XP_391841.1 *14-3-3 protein, isoform zeta* PREDICTED: similar to 14-3-3-like protein (Leonardo protein) (14-3-3 zeta) isoform 1 [Apis mellifera]	QAFDDAIAELDTLNEDSYK	1107.53	2213.05	2	166	-777.777	-777.777	-777.777	-777.777	5445.17	13.5316	5446.79	5446.4	5445.84	1423.17	2213.04	1107.52	2213.03	2213.03	FALSE			-777.777	-777.777	-777.777	1	158.3	C:\Jenny\AVA09\MSQuant\Mascot\AVA09_BLK1_100-26424.htm	1diMet_Nt_L 1diMet_K_L	9	-777.777	-777.777	C:\Jenny\AVA09\MSQuant\RAW\BLK1\ava2648a208ma2-spectrafile.raw		109770	2156.97		1107.54	TRUE	1107.53	-777.777	-777.777	166		-777.777	5446.79
gi_48097086	28173	SPACER	XP_391841.1 *14-3-3 protein, isoform zeta* PREDICTED: similar to 14-3-3-like protein (Leonardo protein) (14-3-3 zeta) isoform 1 [Apis mellifera]	QAFDDAIAELDTLNEDSYK	1111.56	2221.11	2	99	-777.777	-777.777	-777.777	-777.777	5441.74	1.6216	5442.55	5441.66	5442.05	1569.73	2221.09	1111.55	2221.09	2213.03	FALSE			-777.777	-777.777	-777.777	1	86.4	C:\Jenny\AVA09\MSQuant\Mascot\AVA09_BLK1_100-26424.htm	1diMet_Nt_M 1diMet_K_M	9	-777.777	-777.777	C:\Jenny\AVA09\MSQuant\RAW\BLK1\ava2648a209ma2-spectrafile.raw		119935	2156.97		1111.56	TRUE	1111.55	-777.777	-777.777	99		-777.777	5442.55
gi_48097086	28173	SPACER	XP_391841.1 *14-3-3 protein, isoform zeta* PREDICTED: similar to 14-3-3-like protein (Leonardo protein) (14-3-3 zeta) isoform 1 [Apis mellifera]	VISSIEQK	480.293	958.572	2	52	-777.777	-777.777	-777.777	-777.777	3000.52	14.8908	3002.52	3003.44	3003.4	3447.41	958.57	480.292	958.569	958.568	FALSE			-777.777	-777.777	-777.777	1	30.9	C:\Jenny\AVA09\MSQuant\Mascot\AVA09_BLK1_100-26424.htm	1diMet_Nt_L 1diMet_K_L	9	-777.777	-777.777	C:\Jenny\AVA09\MSQuant\RAW\BLK1\ava2648a207ma2-spectrafile.raw		1.32777e+06	902.507		480.293	TRUE	480.292	-777.777	-777.777	52		-777.777	3002.52
gi_48097086	28173	SPACER	XP_391841.1 *14-3-3 protein, isoform zeta* PREDICTED: similar to 14-3-3-like protein (Leonardo protein) (14-3-3 zeta) isoform 1 [Apis mellifera]	VISSIEQK	484.318	966.622	2	52	-777.777	-777.777	-777.777	-777.777	2444.68	20.1645	2436.49	2448.52	2451.34	11075.5	966.62	484.317	966.619	958.57	FALSE			-777.777	-777.777	-777.777	1	38.7	C:\Jenny\AVA09\MSQuant\Mascot\AVA09_BLK1_100-26424.htm	1diMet_Nt_M 1diMet_K_M	9	-777.777	-777.777	C:\Jenny\AVA09\MSQuant\RAW\BLK1\ava2648a206ma2-spectrafile.raw		4.54401e+06	902.507		484.319	TRUE	484.317	-777.777	-777.777	52		-777.777	2436.49
gi_48097086	28173	SPACER	XP_391841.1 *14-3-3 protein, isoform zeta* PREDICTED: similar to 14-3-3-like protein (Leonardo protein) (14-3-3 zeta) isoform 1 [Apis mellifera]	VISSIEQK	484.318	966.621	2	36	-777.777	-777.777	-777.777	-777.777	2543.62	22.0376	2532.45	2547.61	2551.96	8151.93	966.62	484.317	966.619	958.569	FALSE			-777.777	-777.777	-777.777	1	24.4	C:\Jenny\AVA09\MSQuant\Mascot\AVA09_BLK1_100-26424.htm	1diMet_Nt_M 1diMet_K_M	9	-777.777	-777.777	C:\Jenny\AVA09\MSQuant\RAW\BLK1\ava2648a209ma2-spectrafile.raw		3.15153e+06	902.507		484.318	TRUE	484.317	-777.777	-777.777	36		-777.777	2532.45
gi_48097086	28173	SPACER	XP_391841.1 *14-3-3 protein, isoform zeta* PREDICTED: similar to 14-3-3-like protein (Leonardo protein) (14-3-3 zeta) isoform 1 [Apis mellifera]	YDDMAAAMK	548.27	1094.53	2	42	-777.777	-777.777	-777.777	-777.777	2429.72	8.23918	2428.12	2432.74	2433.95	511.937	1094.52	548.269	1094.52	1086.47	FALSE			-777.777	-777.777	-777.777	1	13.9	C:\Jenny\AVA09\MSQuant\Mascot\AVA09_BLK1_100-26424.htm	1Met(ox) 1diMet_Nt_M 1diMet_K_M	9	-777.777	-777.777	C:\Jenny\AVA09\MSQuant\RAW\BLK1\ava2648a209ma2-spectrafile.raw		142654	1014.42		548.27	TRUE	548.269	-777.777	-777.777	42		-777.777	2428.12
gi_48097086	28173	SPACER	XP_391841.1 *14-3-3 protein, isoform zeta* PREDICTED: similar to 14-3-3-like protein (Leonardo protein) (14-3-3 zeta) isoform 1 [Apis mellifera]	YLAEVATGETR	619.327	1236.64	2	75	-777.777	-777.777	-777.777	-777.777	3286.88	15.1641	3291.04	3288.88	3287.01	5583.21	1236.63	619.324	1236.63	1236.63	FALSE			-777.777	-777.777	-777.777	1	58.9	C:\Jenny\AVA09\MSQuant\Mascot\AVA09_BLK1_100-26424.htm	1diMet_Nt_L	9	-777.777	-777.777	C:\Jenny\AVA09\MSQuant\RAW\BLK1\ava2648a207ma2-spectrafile.raw		1.37955e+06	1208.6		619.326	TRUE	619.324	-777.777	-777.777	75		-777.777	3291.04
gi_48097086	28173	SPACER	XP_391841.1 *14-3-3 protein, isoform zeta* PREDICTED: similar to 14-3-3-like protein (Leonardo protein) (14-3-3 zeta) isoform 1 [Apis mellifera]	YLAEVATGETR	619.327	1236.64	2	67	-777.777	-777.777	-777.777	-777.777	2542.84	13.7532	2536.36	2542.31	2546.69	958.184	1236.63	619.324	1236.63	1236.63	FALSE			-777.777	-777.777	-777.777	1	50.9	C:\Jenny\AVA09\MSQuant\Mascot\AVA09_BLK1_100-26424.htm	1diMet_Nt_L	9	-777.777	-777.777	C:\Jenny\AVA09\MSQuant\RAW\BLK1\ava2648a208ma2-spectrafile.raw		236569	1208.6		619.326	TRUE	619.324	-777.777	-777.777	67		-777.777	2536.36
gi_48097086	28173	SPACER	XP_391841.1 *14-3-3 protein, isoform zeta* PREDICTED: similar to 14-3-3-like protein (Leonardo protein) (14-3-3 zeta) isoform 1 [Apis mellifera]	YLAEVATGETR	621.341	1240.67	2	67	-777.777	-777.777	-777.777	-777.777	2897.36	22.1464	2885.43	2900.2	2900.78	23454.8	1240.66	621.338	1240.66	1236.63	FALSE			-777.777	-777.777	-777.777	1	54.9	C:\Jenny\AVA09\MSQuant\Mascot\AVA09_BLK1_100-26424.htm	1diMet_Nt_M	9	-777.777	-777.777	C:\Jenny\AVA09\MSQuant\RAW\BLK1\ava2648a209ma2-spectrafile.raw		5.79274e+06	1208.6		621.339	TRUE	621.337	-777.777	-777.777	67		-777.777	2885.43
gi_48097086	28173	SPACER	XP_391841.1 *14-3-3 protein, isoform zeta* PREDICTED: similar to 14-3-3-like protein (Leonardo protein) (14-3-3 zeta) isoform 1 [Apis mellifera]	YLAEVATGETR	623.349	1244.68	2	66	-777.777	-777.777	-777.777	-777.777	2865.84	18.5312	2855.88	2868.66	2869.4	13702.6	1244.68	623.347	1244.68	1236.63	FALSE			-777.777	-777.777	-777.777	1	60.8	C:\Jenny\AVA09\MSQuant\Mascot\AVA09_BLK1_100-26424.htm	1diMet_Nt_H	9	-777.777	-777.777	C:\Jenny\AVA09\MSQuant\RAW\BLK1\ava2648a210ma2-spectrafile.raw		3379611	1208.6		623.349	TRUE	623.347	-777.777	-777.777	66		-777.777	2855.88
gi_48097086	28173	SPACER	XP_391841.1 *14-3-3 protein, isoform zeta* PREDICTED: similar to 14-3-3-like protein (Leonardo protein) (14-3-3 zeta) isoform 1 [Apis mellifera]	YLAEVATGETR	621.341	1240.67	2	57	-777.777	-777.777	-777.777	-777.777	2992.98	2.461	2993.94	2993.34	2993.34	438.467	1240.66	621.339	1240.66	1236.64	FALSE			-777.777	-777.777	-777.777	1	49	C:\Jenny\AVA09\MSQuant\Mascot\AVA09_BLK1_100-26424.htm	1diMet_Nt_M	9	-777.777	-777.777	C:\Jenny\AVA09\MSQuant\RAW\BLK1\ava2648a206ma2-spectrafile.raw		102407	1208.6		621.342	TRUE	621.339	-777.777	-777.777	57		-777.777	2993.94
gi_66517155	28171	SPACER	XP_623183.1 *14-3-3 protein* PREDICTED: similar to 14-3-3 CG17870-PA, isoform A isoform 2 [Apis mellifera]	AYQEAFDIAK	610.348	1218.68	2	27	-777.777	-777.777	-777.777	-777.777	3981.91	29.2156	4007.54	4007.33	4005.49	795.777	1218.67	610.345	1218.68	1210.62	TRUE	Higher peak to the left (C13?). Possible charge state:	2	-777.777	-777.777	-777.777	1	16.7	C:\Jenny\AVA09\MSQuant\Mascot\AVA09_BLK1_100-26424.htm	1diMet_Nt_M 1diMet_K_M	10	-777.777	-777.777	C:\Jenny\AVA09\MSQuant\RAW\BLK1\ava2648a207ma2-spectrafile.raw		688041	1154.56		610.349	TRUE	610.347	-777.777	-777.777	27		-777.777	4007.54
gi_110756063	142869	SPACER	XP_392328.3 * binds extracellular matrix proteins* PREDICTED: similar to Nidogen/entactin CG12908-PA, isoform A [Apis mellifera]	AIFLQGDYVK	613.393	1224.77	2	47	-777.777	-777.777	-777.777	-777.777	4063.89	21.979	4064.68	4066.32	4069.3	1027.32	1224.77	613.391	1224.77	1208.68	FALSE			-777.777	-777.777	-777.777	1	34	C:\Jenny\AVA09\MSQuant\Mascot\AVA09_BLK1_100-26424.htm	1diMet_Nt_H 1diMet_K_H	11	-777.777	-777.777	C:\Jenny\AVA09\MSQuant\RAW\BLK1\ava2648a208ma2-spectrafile.raw		249886	1152.62		613.395	TRUE	613.393	-777.777	-777.777	47		-777.777	4064.68
gi_110756063	142869	SPACER	XP_392328.3 * binds extracellular matrix proteins* PREDICTED: similar to Nidogen/entactin CG12908-PA, isoform A [Apis mellifera]	AQAGLMSEGR	524.268	1046.52	2	55	-777.777	-777.777	-777.777	-777.777	2571.76	12.0075	2573.51	2571.79	2572.85	2005.76	1046.52	524.266	1046.52	1046.52	FALSE			-777.777	-777.777	-777.777	1	47.9	C:\Jenny\AVA09\MSQuant\Mascot\AVA09_BLK1_100-26424.htm	1diMet_Nt_L	11	-777.777	-777.777	C:\Jenny\AVA09\MSQuant\RAW\BLK1\ava2648a209ma2-spectrafile.raw		690152	1018.49		524.268	TRUE	524.266	-777.777	-777.777	55		-777.777	2573.51
gi_110756063	142869	SPACER	XP_392328.3 * binds extracellular matrix proteins* PREDICTED: similar to Nidogen/entactin CG12908-PA, isoform A [Apis mellifera]	AQAGLMSEGR	524.268	1046.52	2	49	-777.777	-777.777	-777.777	-777.777	3034.93	14.1144	3034.34	3036.19	3037.42	427.273	1046.52	524.266	1046.52	1046.52	FALSE			-777.777	-777.777	-777.777	1	48.9	C:\Jenny\AVA09\MSQuant\Mascot\AVA09_BLK1_100-26424.htm	1diMet_Nt_L	11	-777.777	-777.777	C:\Jenny\AVA09\MSQuant\RAW\BLK1\ava2648a207ma2-spectrafile.raw		141658	1018.49		524.268	TRUE	524.266	-777.777	-777.777	49		-777.777	3034.34
gi_110756063	142869	SPACER	XP_392328.3 * binds extracellular matrix proteins* PREDICTED: similar to Nidogen/entactin CG12908-PA, isoform A [Apis mellifera]	AYSSDISGNR	551.279	1100.54	2	52	-777.777	-777.777	-777.777	-777.777	2295.5	21.9225	2287.19	2296.73	2295.4	2065.51	1100.54	551.277	1100.54	1096.51	FALSE			-777.777	-777.777	-777.777	1	43.8	C:\Jenny\AVA09\MSQuant\Mascot\AVA09_BLK1_100-26424.htm	1diMet_Nt_M	11	-777.777	-777.777	C:\Jenny\AVA09\MSQuant\RAW\BLK1\ava2648a206ma2-spectrafile.raw		647236	1068.48		551.278	TRUE	551.276	-777.777	-777.777	52		-777.777	2287.19
gi_110756063	142869	SPACER	XP_392328.3 * binds extracellular matrix proteins* PREDICTED: similar to Nidogen/entactin CG12908-PA, isoform A [Apis mellifera]	DTGLDYGDYDELYTR	912.411	1822.81	2	126	-777.777	-777.777	-777.777	-777.777	4485.21	17.6907	4481.72	4486.28	4484.89	11085.6	1822.79	912.405	1822.79	1822.79	FALSE			-777.777	-777.777	-777.777	1	123	C:\Jenny\AVA09\MSQuant\Mascot\AVA09_BLK1_100-26424.htm	1diMet_Nt_L	11	-777.777	-777.777	C:\Jenny\AVA09\MSQuant\RAW\BLK1\ava2648a209ma2-spectrafile.raw		1.17671e+06	1794.76		912.411	TRUE	912.404	-777.777	-777.777	126		-777.777	4481.72
gi_110756063	142869	SPACER	XP_392328.3 * binds extracellular matrix proteins* PREDICTED: similar to Nidogen/entactin CG12908-PA, isoform A [Apis mellifera]	DTGLDYGDYDELYTR	912.41	1822.81	2	112	-777.777	-777.777	-777.777	-777.777	4477.99	19.9349	4469.55	4478.79	4480.18	12219.3	1822.79	912.404	1822.79	1822.79	FALSE			-777.777	-777.777	-777.777	1	109.5	C:\Jenny\AVA09\MSQuant\Mascot\AVA09_BLK1_100-26424.htm	1diMet_Nt_L	11	-777.777	-777.777	C:\Jenny\AVA09\MSQuant\RAW\BLK1\ava2648a210ma2-spectrafile.raw		1.38832e+06	1794.76		912.411	TRUE	912.404	-777.777	-777.777	112		-777.777	4469.55
gi_110756063	142869	SPACER	XP_392328.3 * binds extracellular matrix proteins* PREDICTED: similar to Nidogen/entactin CG12908-PA, isoform A [Apis mellifera]	DTGLDYGDYDELYTR	912.411	1822.81	2	110	-777.777	-777.777	-777.777	-777.777	4490.72	18.1018	4487.78	4492.47	4492.36	5165.27	1822.79	912.405	1822.8	1822.8	FALSE			-777.777	-777.777	-777.777	1	110	C:\Jenny\AVA09\MSQuant\Mascot\AVA09_BLK1_100-26424.htm	1diMet_Nt_L	11	-777.777	-777.777	C:\Jenny\AVA09\MSQuant\RAW\BLK1\ava2648a208ma2-spectrafile.raw		544112	1794.76		912.411	TRUE	912.405	-777.777	-777.777	110		-777.777	4487.78
gi_110756063	142869	SPACER	XP_392328.3 * binds extracellular matrix proteins* PREDICTED: similar to Nidogen/entactin CG12908-PA, isoform A [Apis mellifera]	GSGTDQIQNVDK	663.363	1324.71	2	108	-777.777	-777.777	-777.777	-777.777	2956.05	11.2519	2955.22	2957.25	2957.92	1690.39	1324.71	663.36	1324.71	1316.65	FALSE			-777.777	-777.777	-777.777	1	94.5	C:\Jenny\AVA09\MSQuant\Mascot\AVA09_BLK1_100-26424.htm	1diMet_Nt_M 1diMet_K_M	11	-777.777	-777.777	C:\Jenny\AVA09\MSQuant\RAW\BLK1\ava2648a207ma2-spectrafile.raw		370176	1260.59		663.363	TRUE	663.36	-777.777	-777.777	108		-777.777	2955.22
gi_110756063	142869	SPACER	XP_392328.3 * binds extracellular matrix proteins* PREDICTED: similar to Nidogen/entactin CG12908-PA, isoform A [Apis mellifera]	GSGTDQIQNVDK	659.338	1316.66	2	100	-777.777	-777.777	-777.777	-777.777	2493.96	20.5634	2485.56	2496.24	2498.97	7594.78	1316.66	659.335	1316.66	1316.65	FALSE			-777.777	-777.777	-777.777	1	82.8	C:\Jenny\AVA09\MSQuant\Mascot\AVA09_BLK1_100-26424.htm	1diMet_Nt_L 1diMet_K_L	11	-777.777	-777.777	C:\Jenny\AVA09\MSQuant\RAW\BLK1\ava2648a206ma2-spectrafile.raw		1.64201e+06	1260.59		659.338	TRUE	659.335	-777.777	-777.777	100		-777.777	2485.56
gi_110756063	142869	SPACER	XP_392328.3 * binds extracellular matrix proteins* PREDICTED: similar to Nidogen/entactin CG12908-PA, isoform A [Apis mellifera]	GVTTYEATEGIIR	719.39	1436.77	2	105	-777.777	-777.777	-777.777	-777.777	3698.08	16.6623	3699.23	3697.81	3702.72	4525.35	1436.75	719.387	1436.76	1436.75	FALSE			-777.777	-777.777	-777.777	1	91.2	C:\Jenny\AVA09\MSQuant\Mascot\AVA09_BLK1_100-26424.htm	1diMet_Nt_L	11	-777.777	-777.777	C:\Jenny\AVA09\MSQuant\RAW\BLK1\ava2648a209ma2-spectrafile.raw		822044	1408.72		719.387	TRUE	719.384	-777.777	-777.777	105		-777.777	3699.23
gi_110756063	142869	SPACER	XP_392328.3 * binds extracellular matrix proteins* PREDICTED: similar to Nidogen/entactin CG12908-PA, isoform A [Apis mellifera]	GVTTYEATEGIIR	721.398	1440.78	2	74	-777.777	-777.777	-777.777	-777.777	3618.77	22.7352	3608.78	3619.81	3619.6	16934.5	1440.78	721.395	1440.77	1436.75	FALSE			-777.777	-777.777	-777.777	1	67.3	C:\Jenny\AVA09\MSQuant\Mascot\AVA09_BLK1_100-26424.htm	1diMet_Nt_M	11	-777.777	-777.777	C:\Jenny\AVA09\MSQuant\RAW\BLK1\ava2648a210ma2-spectrafile.raw		3.11943e+06	1408.72		721.398	TRUE	721.395	-777.777	-777.777	74		-777.777	3608.78
gi_110756063	142869	SPACER	XP_392328.3 * binds extracellular matrix proteins* PREDICTED: similar to Nidogen/entactin CG12908-PA, isoform A [Apis mellifera]	GVTTYEATEGIIR	721.398	1440.78	2	61	-777.777	-777.777	-777.777	-777.777	3739.76	20.5412	3730.91	3740.03	3735.69	4547.82	1440.78	721.395	1440.78	1436.75	FALSE			-777.777	-777.777	-777.777	1	55.2	C:\Jenny\AVA09\MSQuant\Mascot\AVA09_BLK1_100-26424.htm	1diMet_Nt_M	11	-777.777	-777.777	C:\Jenny\AVA09\MSQuant\RAW\BLK1\ava2648a208ma2-spectrafile.raw		836176	1408.72		721.399	TRUE	721.396	-777.777	-777.777	61		-777.777	3730.91
gi_110756063	142869	SPACER	XP_392328.3 * binds extracellular matrix proteins* PREDICTED: similar to Nidogen/entactin CG12908-PA, isoform A [Apis mellifera]	GVTTYEATEGIIR	721.396	1440.78	2	48	-777.777	-777.777	-777.777	-777.777	4079.14	23.6815	4074.49	4079.84	4079.52	2002.46	1440.78	721.392	1440.77	1436.75	FALSE			-777.777	-777.777	-777.777	1	45	C:\Jenny\AVA09\MSQuant\Mascot\AVA09_BLK1_100-26424.htm	1diMet_Nt_M	11	-777.777	-777.777	C:\Jenny\AVA09\MSQuant\RAW\BLK1\ava2648a207ma2-spectrafile.raw		366371	1408.72		721.399	TRUE	721.395	-777.777	-777.777	48		-777.777	4074.49
gi_110756063	142869	SPACER	XP_392328.3 * binds extracellular matrix proteins* PREDICTED: similar to Nidogen/entactin CG12908-PA, isoform A [Apis mellifera]	ISGTINGVEFLAR	704.911	1407.81	2	31	-777.777	-777.777	-777.777	-777.777	4376.61	32.5276	4365.37	4379.18	4377.13	8978.46	1407.8	704.908	1407.8	1403.78	FALSE			-777.777	-777.777	-777.777	1	22.1	C:\Jenny\AVA09\MSQuant\Mascot\AVA09_BLK1_100-26424.htm	1diMet_Nt_M	11	-777.777	-777.777	C:\Jenny\AVA09\MSQuant\RAW\BLK1\ava2648a210ma2-spectrafile.raw		1.73608e+06	1375.75		704.914	TRUE	704.911	-777.777	-777.777	31		-777.777	4365.37
gi_110756063	142869	SPACER	XP_392328.3 * binds extracellular matrix proteins* PREDICTED: similar to Nidogen/entactin CG12908-PA, isoform A [Apis mellifera]	LAEGVESR	444.744	887.474	2	39	-777.777	-777.777	-777.777	-777.777	2788.76	32.1213	2784.66	2788.78	2783.46	125.776	887.471	444.743	887.472	887.469	TRUE	Charge state is not the expected. Detected:	3. Expected: 2 Deci charge: 2.64	-777.777	-777.777	-777.777	1	19.2	C:\Jenny\AVA09\MSQuant\Mascot\AVA09_BLK1_100-26424.htm	1diMet_Nt_L	11	-777.777	-777.777	C:\Jenny\AVA09\MSQuant\RAW\BLK1\ava2648a207ma2-spectrafile.raw		41014.9	859.44		444.742	TRUE	444.741	-777.777	-777.777	39		-777.777	2784.66
gi_110756063	142869	SPACER	XP_392328.3 * binds extracellular matrix proteins* PREDICTED: similar to Nidogen/entactin CG12908-PA, isoform A [Apis mellifera]	LEWANEDGTDR	667.308	1332.6	2	50	-777.777	-777.777	-777.777	-777.777	3173.62	14.0321	3173.64	3174.9	3174.18	3748.7	1332.59	667.305	1332.6	1332.59	FALSE			-777.777	-777.777	-777.777	1	40.3	C:\Jenny\AVA09\MSQuant\Mascot\AVA09_BLK1_100-26424.htm	1diMet_Nt_L	11	-777.777	-777.777	C:\Jenny\AVA09\MSQuant\RAW\BLK1\ava2648a210ma2-spectrafile.raw		803534	1304.56		667.308	TRUE	667.305	-777.777	-777.777	50		-777.777	3173.64
gi_110756063	142869	SPACER	XP_392328.3 * binds extracellular matrix proteins* PREDICTED: similar to Nidogen/entactin CG12908-PA, isoform A [Apis mellifera]	MQAQIEGTLPQLGR	785.431	1568.85	2	89	-777.777	-777.777	-777.777	-777.777	4072.99	29.7908	4060.63	4070.13	4075.42	7432.85	1568.83	785.427	1568.84	1568.83	FALSE			-777.777	-777.777	-777.777	1	79.3	C:\Jenny\AVA09\MSQuant\Mascot\AVA09_BLK1_100-26424.htm	1diMet_Nt_L	11	-777.777	-777.777	C:\Jenny\AVA09\MSQuant\RAW\BLK1\ava2648a209ma2-spectrafile.raw		1.06742e+06	1540.8		785.428	TRUE	785.424	-777.777	-777.777	89		-777.777	4060.63
gi_110756063	142869	SPACER	XP_392328.3 * binds extracellular matrix proteins* PREDICTED: similar to Nidogen/entactin CG12908-PA, isoform A [Apis mellifera]	MQAQIEGTLPQLGR	787.443	1572.87	2	89	-777.777	-777.777	-777.777	-777.777	4094.99	28.9504	4077.32	4091.37	4091.53	2307.83	1572.86	787.439	1572.86	1568.84	FALSE			-777.777	-777.777	-777.777	1	73.1	C:\Jenny\AVA09\MSQuant\Mascot\AVA09_BLK1_100-26424.htm	1diMet_Nt_M	11	-777.777	-777.777	C:\Jenny\AVA09\MSQuant\RAW\BLK1\ava2648a208ma2-spectrafile.raw		353088	1540.8		787.443	TRUE	787.439	-777.777	-777.777	89		-777.777	4077.32
gi_110756063	142869	SPACER	XP_392328.3 * binds extracellular matrix proteins* PREDICTED: similar to Nidogen/entactin CG12908-PA, isoform A [Apis mellifera]	MQAQIEGTLPQLGR	785.428	1568.84	2	77	-777.777	-777.777	-777.777	-777.777	4002.11	33.0606	3993.61	4002.24	3999.08	16240.5	1568.83	785.424	1568.83	1568.84	FALSE			-777.777	-777.777	-777.777	1	65	C:\Jenny\AVA09\MSQuant\Mascot\AVA09_BLK1_100-26424.htm	1diMet_Nt_L	11	-777.777	-777.777	C:\Jenny\AVA09\MSQuant\RAW\BLK1\ava2648a210ma2-spectrafile.raw		2.48869e+06	1540.8		785.431	TRUE	785.427	-777.777	-777.777	77		-777.777	3993.61
gi_110756063	142869	SPACER	XP_392328.3 * binds extracellular matrix proteins* PREDICTED: similar to Nidogen/entactin CG12908-PA, isoform A [Apis mellifera]	MQAQIEGTLPQLGR	785.428	1568.84	2	39	-777.777	-777.777	-777.777	-777.777	4441.26	19.7066	4437.98	4428.09	4445.94	800.241	1568.83	785.424	1568.83	1569.84	FALSE			-777.777	-777.777	-777.777	1	26.4	C:\Jenny\AVA09\MSQuant\Mascot\AVA09_BLK1_100-26424.htm	1diMet_Nt_L	11	-777.777	-777.777	C:\Jenny\AVA09\MSQuant\RAW\BLK1\ava2648a207ma2-spectrafile.raw		122519	1540.8		785.429	TRUE	785.425	-777.777	-777.777	39		-777.777	4437.98
gi_110756063	142869	SPACER	XP_392328.3 * binds extracellular matrix proteins* PREDICTED: similar to Nidogen/entactin CG12908-PA, isoform A [Apis mellifera]	QAISVPPGGSGK	577.334	1152.65	2	42	-777.777	-777.777	-777.777	-777.777	2806.68	97.9713	2829.35	2824.39	2800.67	229.738	1152.65	577.332	1152.65	1152.65	FALSE			-777.777	-777.777	-777.777	1	37.1	C:\Jenny\AVA09\MSQuant\Mascot\AVA09_BLK1_100-26424.htm	1diMet_Nt_L 1diMet_K_L	11	-777.777	-777.777	C:\Jenny\AVA09\MSQuant\RAW\BLK1\ava2648a206ma2-spectrafile.raw		57227.8	1096.59		577.336	TRUE	577.333	-777.777	-777.777	42		-777.777	2829.35
gi_110756063	142869	SPACER	XP_392328.3 * binds extracellular matrix proteins* PREDICTED: similar to Nidogen/entactin CG12908-PA, isoform A [Apis mellifera]	QAISVPPGGSGK	585.379	1168.74	2	37	-777.777	-777.777	-777.777	-777.777	3061.98	39.4734	3068.4	3064.1	3057.94	438.96	1168.74	585.376	1168.74	1152.65	FALSE			-777.777	-777.777	-777.777	1	28.3	C:\Jenny\AVA09\MSQuant\Mascot\AVA09_BLK1_100-26424.htm	1diMet_Nt_H 1diMet_K_H	11	-777.777	-777.777	C:\Jenny\AVA09\MSQuant\RAW\BLK1\ava2648a207ma2-spectrafile.raw		119307	1096.59		585.377	TRUE	585.375	-777.777	-777.777	37		-777.777	3068.4
gi_110756063	142869	SPACER	XP_392328.3 * binds extracellular matrix proteins* PREDICTED: similar to Nidogen/entactin CG12908-PA, isoform A [Apis mellifera]	TTVEVANLETK	638.906	1275.8	2	50	-777.777	-777.777	-777.777	-777.777	3539.9	15.2752	3535.42	3542.11	3546.14	851.572	1275.79	638.903	1275.79	1259.7	FALSE			-777.777	-777.777	-777.777	1	47.9	C:\Jenny\AVA09\MSQuant\Mascot\AVA09_BLK1_100-26424.htm	1diMet_Nt_H 1diMet_K_H	11	-777.777	-777.777	C:\Jenny\AVA09\MSQuant\RAW\BLK1\ava2648a206ma2-spectrafile.raw		191692	1203.63		638.906	TRUE	638.903	-777.777	-777.777	50		-777.777	3535.42
gi_110756063	142869	SPACER	XP_392328.3 * binds extracellular matrix proteins* PREDICTED: similar to Nidogen/entactin CG12908-PA, isoform A [Apis mellifera]	TTVEVANLETK	638.905	1275.79	2	46	-777.777	-777.777	-777.777	-777.777	3687.13	17.2472	3678.25	3690.51	3693.14	8221.64	1275.79	638.902	1275.79	1259.7	FALSE			-777.777	-777.777	-777.777	1	40	C:\Jenny\AVA09\MSQuant\Mascot\AVA09_BLK1_100-26424.htm	1diMet_Nt_H 1diMet_K_H	11	-777.777	-777.777	C:\Jenny\AVA09\MSQuant\RAW\BLK1\ava2648a207ma2-spectrafile.raw		1.95252e+06	1203.63		638.905	TRUE	638.902	-777.777	-777.777	46		-777.777	3678.25
gi_110756063	142869	SPACER	XP_392328.3 * binds extracellular matrix proteins* PREDICTED: similar to Nidogen/entactin CG12908-PA, isoform A [Apis mellifera]	TYTALSR	420.236	838.457	2	28	-777.777	-777.777	-777.777	-777.777	2545.69	18.6789	2542.99	2547.35	2548.67	466.432	838.455	420.235	838.455	838.455	FALSE			-777.777	-777.777	-777.777	1	12.5	C:\Jenny\AVA09\MSQuant\Mascot\AVA09_BLK1_100-26424.htm	1diMet_Nt_L	11	-777.777	-777.777	C:\Jenny\AVA09\MSQuant\RAW\BLK1\ava2648a206ma2-spectrafile.raw		249283	810.424		420.236	TRUE	420.235	-777.777	-777.777	28		-777.777	2542.99
gi_110756063	142869	SPACER	XP_392328.3 * binds extracellular matrix proteins* PREDICTED: similar to Nidogen/entactin CG12908-PA, isoform A [Apis mellifera]	VLVSDGLVNPR	600.868	1199.72	2	36	-777.777	-777.777	-777.777	-777.777	3795.26	24.9642	3788.95	3796.97	3794.96	600.391	1199.72	600.865	1199.72	1195.7	FALSE			-777.777	-777.777	-777.777	1	24.5	C:\Jenny\AVA09\MSQuant\Mascot\AVA09_BLK1_100-26424.htm	1diMet_Nt_M	11	-777.777	-777.777	C:\Jenny\AVA09\MSQuant\RAW\BLK1\ava2648a206ma2-spectrafile.raw		160545	1167.66		600.872	TRUE	600.869	-777.777	-777.777	36		-777.777	3788.95
gi_110756063	142869	SPACER	XP_392328.3 * binds extracellular matrix proteins* PREDICTED: similar to Nidogen/entactin CG12908-PA, isoform A [Apis mellifera]	VYYGETDAPEILAR	814.934	1627.85	2	91	-777.777	-777.777	-777.777	-777.777	4440.25	17.8563	4433.61	4440.38	4443.16	2753.47	1627.84	814.929	1627.84	1623.82	FALSE			-777.777	-777.777	-777.777	1	83.2	C:\Jenny\AVA09\MSQuant\Mascot\AVA09_BLK1_100-26424.htm	1diMet_Nt_M	11	-777.777	-777.777	C:\Jenny\AVA09\MSQuant\RAW\BLK1\ava2648a207ma2-spectrafile.raw		396613	1595.78		814.934	TRUE	814.929	-777.777	-777.777	91		-777.777	4433.61
gi_110756063	142869	SPACER	XP_392328.3 * binds extracellular matrix proteins* PREDICTED: similar to Nidogen/entactin CG12908-PA, isoform A [Apis mellifera]	VYYGETDAPEILAR	812.918	1623.82	2	90	-777.777	-777.777	-777.777	-777.777	4088.44	21.2395	4081.38	4088.23	4086.94	4838.9	1623.81	812.914	1623.81	1623.82	FALSE			-777.777	-777.777	-777.777	1	84.2	C:\Jenny\AVA09\MSQuant\Mascot\AVA09_BLK1_100-26424.htm	1diMet_Nt_L	11	-777.777	-777.777	C:\Jenny\AVA09\MSQuant\RAW\BLK1\ava2648a208ma2-spectrafile.raw		690290	1595.78		812.919	TRUE	812.915	-777.777	-777.777	90		-777.777	4081.38
gi_110756063	142869	SPACER	XP_392328.3 * binds extracellular matrix proteins* PREDICTED: similar to Nidogen/entactin CG12908-PA, isoform A [Apis mellifera]	VYYGETDAPEILAR	812.915	1623.82	2	86	-777.777	-777.777	-777.777	-777.777	4000.92	19.9223	3992.18	4002.23	3999.91	21897.6	1623.81	812.911	1623.81	1623.82	FALSE			-777.777	-777.777	-777.777	1	75.6	C:\Jenny\AVA09\MSQuant\Mascot\AVA09_BLK1_100-26424.htm	1diMet_Nt_L	11	-777.777	-777.777	C:\Jenny\AVA09\MSQuant\RAW\BLK1\ava2648a210ma2-spectrafile.raw		3.15815e+06	1595.78		812.919	TRUE	812.915	-777.777	-777.777	86		-777.777	3992.18
gi_110756063	142869	SPACER	XP_392328.3 * binds extracellular matrix proteins* PREDICTED: similar to Nidogen/entactin CG12908-PA, isoform A [Apis mellifera]	VYYGETDAPEILAR	812.922	1623.83	2	82	-777.777	-777.777	-777.777	-777.777	4066.21	24.2815	4055.89	4066.25	4070.54	12722	1623.81	812.917	1623.82	1623.82	FALSE			-777.777	-777.777	-777.777	1	78.3	C:\Jenny\AVA09\MSQuant\Mascot\AVA09_BLK1_100-26424.htm	1diMet_Nt_L	11	-777.777	-777.777	C:\Jenny\AVA09\MSQuant\RAW\BLK1\ava2648a209ma2-spectrafile.raw		1.70555e+06	1595.78		812.922	TRUE	812.917	-777.777	-777.777	82		-777.777	4055.89
gi_58585104	202117	SPACER	NP_001011578.1 *vitellogenin* vitellogenin [Apis mellifera]	ALLTVQAK	454.325	906.636	2	60	-777.777	-777.777	-777.777	-777.777	3004.5	28.6654	3010.62	3007.37	3007.65	5688.37	906.635	454.324	906.634	898.585	FALSE			-777.777	-777.777	-777.777	1	43.7	C:\Jenny\AVA09\MSQuant\Mascot\AVA09_BLK1_100-26424.htm	1diMet_Nt_M 1diMet_K_M	12	-777.777	-777.777	C:\Jenny\AVA09\MSQuant\RAW\BLK1\ava2648a209ma2-spectrafile.raw		2.66544e+06	842.523		454.325	TRUE	454.324	-777.777	-777.777	60		-777.777	3010.62
gi_58585104	202117	SPACER	NP_001011578.1 *vitellogenin* vitellogenin [Apis mellifera]	ALLTVQAK	454.327	906.639	2	50	-777.777	-777.777	-777.777	-777.777	3160.51	29.1784	3152.32	3164.92	3163.89	310.751	906.635	454.325	906.636	898.585	FALSE			-777.777	-777.777	-777.777	1	42.8	C:\Jenny\AVA09\MSQuant\Mascot\AVA09_BLK1_100-26424.htm	1diMet_Nt_M 1diMet_K_M	12	-777.777	-777.777	C:\Jenny\AVA09\MSQuant\RAW\BLK1\ava2648a206ma2-spectrafile.raw		144235	842.523		454.327	TRUE	454.325	-777.777	-777.777	50		-777.777	3152.32
gi_58585104	202117	SPACER	NP_001011578.1 *vitellogenin* vitellogenin [Apis mellifera]	ALLTVQAK	454.325	906.636	2	47	-777.777	-777.777	-777.777	-777.777	2963.7	25.305	2955.15	2954.38	2955.67	557.828	906.635	454.324	906.634	898.584	FALSE			-777.777	-777.777	-777.777	1	34.9	C:\Jenny\AVA09\MSQuant\Mascot\AVA09_BLK1_100-26424.htm	1diMet_Nt_M 1diMet_K_M	12	-777.777	-777.777	C:\Jenny\AVA09\MSQuant\RAW\BLK1\ava2648a210ma2-spectrafile.raw		1753708	842.523		454.326	TRUE	454.325	-777.777	-777.777	47		-777.777	2955.15
gi_58585104	202117	SPACER	NP_001011578.1 *vitellogenin* vitellogenin [Apis mellifera]	ALLTVQAK	450.301	898.587	2	36	-777.777	-777.777	-777.777	-777.777	2689.29	36.7904	2679.21	2693.53	2691.86	1568.66	898.585	450.3	898.585	898.584	FALSE			-777.777	-777.777	-777.777	1	15.8	C:\Jenny\AVA09\MSQuant\Mascot\AVA09_BLK1_100-26424.htm	1diMet_Nt_L 1diMet_K_L	12	-777.777	-777.777	C:\Jenny\AVA09\MSQuant\RAW\BLK1\ava2648a208ma2-spectrafile.raw		733282	842.523		450.3	TRUE	450.299	-777.777	-777.777	36		-777.777	2679.21
gi_58585104	202117	SPACER	NP_001011578.1 *vitellogenin* vitellogenin [Apis mellifera]	DAITQTGTGPAFLTIK	845.481	1688.95	2	91	-777.777	-777.777	-777.777	-777.777	4610.37	21.0212	4606.44	4613.73	4612.81	2295.34	1688.93	845.476	1688.94	1688.94	FALSE			-777.777	-777.777	-777.777	1	82.4	C:\Jenny\AVA09\MSQuant\Mascot\AVA09_BLK1_100-26424.htm	1diMet_Nt_L 1diMet_K_L	12	-777.777	-777.777	C:\Jenny\AVA09\MSQuant\RAW\BLK1\ava2648a208ma2-spectrafile.raw		282670	1632.87		845.482	TRUE	845.477	-777.777	-777.777	91		-777.777	4606.44
gi_58585104	202117	SPACER	NP_001011578.1 *vitellogenin* vitellogenin [Apis mellifera]	DAITQTGTGPAFLTIK	853.525	1705.03	2	90	-777.777	-777.777	-777.777	-777.777	4957.68	18.3492	4948.17	4958.92	4957.89	1393.99	1705.02	853.519	1705.02	1688.93	FALSE			-777.777	-777.777	-777.777	1	83.4	C:\Jenny\AVA09\MSQuant\Mascot\AVA09_BLK1_100-26424.htm	1diMet_Nt_H 1diMet_K_H	12	-777.777	-777.777	C:\Jenny\AVA09\MSQuant\RAW\BLK1\ava2648a207ma2-spectrafile.raw		184025	1632.87		853.521	TRUE	853.516	-777.777	-777.777	90		-777.777	4948.17
gi_58585104	202117	SPACER	NP_001011578.1 *vitellogenin* vitellogenin [Apis mellifera]	DAITQTGTGPAFLTIK	845.481	1688.95	2	31	-777.777	-777.777	-777.777	-777.777	4600.85	27.7207	4590.57	4602.84	4600.04	8219.93	1688.93	845.476	1688.94	1688.93	FALSE			-777.777	-777.777	-777.777	1	25.4	C:\Jenny\AVA09\MSQuant\Mascot\AVA09_BLK1_100-26424.htm	1diMet_Nt_L 1diMet_K_L	12	-777.777	-777.777	C:\Jenny\AVA09\MSQuant\RAW\BLK1\ava2648a210ma2-spectrafile.raw		1.01831e+06	1632.87		845.48	TRUE	845.475	-777.777	-777.777	31		-777.777	4590.57
gi_58585104	202117	SPACER	NP_001011578.1 *vitellogenin* vitellogenin [Apis mellifera]	DAITQTGTGPAFLTIK	569.353	1705.04	3	51	-777.777	-777.777	-777.777	-777.777	4628.99	24.6768	4635.58	4632.22	4632.36	3503.52	1705.02	569.351	1705.03	1688.94	FALSE			-777.777	-777.777	-777.777	1	42.9	C:\Jenny\AVA09\MSQuant\Mascot\AVA09_BLK1_100-26424.htm	1diMet_Nt_H 1diMet_K_H	12	-777.777	-777.777	C:\Jenny\AVA09\MSQuant\RAW\BLK1\ava2648a209ma2-spectrafile.raw		1.04574e+06	1632.87		569.352	TRUE	569.351	-777.777	-777.777	51		-777.777	4635.58
gi_58585104	202117	SPACER	NP_001011578.1 *vitellogenin* vitellogenin [Apis mellifera]	DLIVDRDVPTWEVNILK	697.079	2088.22	3	34	-777.777	-777.777	-777.777	-777.777	0	0	5380.1	5363.49	5356.31	375.908	2088.21	697.076	2088.21	2080.17	FALSE			-777.777	-777.777	-777.777	1	34.2	C:\Jenny\AVA09\MSQuant\Mascot\AVA09_BLK1_100-26424.htm	1diMet_Nt_M 1diMet_K_M	12	-777.777	-777.777	C:\Jenny\AVA09\MSQuant\RAW\BLK1\ava2648a210ma2-spectrafile.raw		0	2024.09		0	TRUE	0	-777.777	-777.777	34		-777.777	5380.1
gi_58585104	202117	SPACER	NP_001011578.1 *vitellogenin* vitellogenin [Apis mellifera]	DPVIFSTSFDSK	699.864	1397.71	2	73	-777.777	-777.777	-777.777	-777.777	4782.1	19.9934	4786.67	4786.2	4791.7	596.361	1397.71	699.86	1397.71	1397.71	FALSE			-777.777	-777.777	-777.777	1	62.3	C:\Jenny\AVA09\MSQuant\Mascot\AVA09_BLK1_100-26424.htm	1diMet_Nt_L 1diMet_K_L	12	-777.777	-777.777	C:\Jenny\AVA09\MSQuant\RAW\BLK1\ava2648a207ma2-spectrafile.raw		106618	1341.65		699.864	TRUE	699.86	-777.777	-777.777	73		-777.777	4786.67
gi_58585104	202117	SPACER	NP_001011578.1 *vitellogenin* vitellogenin [Apis mellifera]	DPVIFSTSFDSK	707.908	1413.8	2	46	-777.777	-777.777	-777.777	-777.777	4453.15	24.1321	4446.2	4458.83	4458.54	1378.91	1413.8	707.904	1413.79	1397.71	FALSE			-777.777	-777.777	-777.777	1	39.9	C:\Jenny\AVA09\MSQuant\Mascot\AVA09_BLK1_100-26424.htm	1diMet_Nt_H 1diMet_K_H	12	-777.777	-777.777	C:\Jenny\AVA09\MSQuant\RAW\BLK1\ava2648a208ma2-spectrafile.raw		267076	1341.65		707.91	TRUE	707.907	-777.777	-777.777	46		-777.777	4446.2
gi_58585104	202117	SPACER	NP_001011578.1 *vitellogenin* vitellogenin [Apis mellifera]	DSNVLAAK	445.301	888.587	2	51	-777.777	-777.777	-777.777	-777.777	2961.92	31.0548	2949.81	2968.92	2971.95	223.432	888.586	445.3	888.584	872.504	TRUE	Higher peak to the left (C13?). Possible charge state:	2	-777.777	-777.777	-777.777	1	41.1	C:\Jenny\AVA09\MSQuant\Mascot\AVA09_BLK1_100-26424.htm	1diMet_Nt_H 1diMet_K_H	12	-777.777	-777.777	C:\Jenny\AVA09\MSQuant\RAW\BLK1\ava2648a207ma2-spectrafile.raw		111383	816.434		445.306	TRUE	445.304	-777.777	-777.777	51		-777.777	2949.81
gi_58585104	202117	SPACER	NP_001011578.1 *vitellogenin* vitellogenin [Apis mellifera]	DSNVLAAK	445.301	888.587	2	25	-777.777	-777.777	-777.777	-777.777	2488.61	19.5427	2476.31	2490.71	2494.65	174.631	888.586	445.3	888.585	872.496	FALSE			-777.777	-777.777	-777.777	1	14.3	C:\Jenny\AVA09\MSQuant\Mascot\AVA09_BLK1_100-26424.htm	1diMet_Nt_H 1diMet_K_H	12	-777.777	-777.777	C:\Jenny\AVA09\MSQuant\RAW\BLK1\ava2648a209ma2-spectrafile.raw		89234.2	816.434		445.318	TRUE	445.317	-777.777	-777.777	25		-777.777	2476.31
gi_58585104	202117	SPACER	NP_001011578.1 *vitellogenin* vitellogenin [Apis mellifera]	ELVGATSIIK	543.844	1085.67	2	56	-777.777	-777.777	-777.777	-777.777	3636.58	22.6433	3642.88	3639.27	3640.23	11348.2	1085.67	543.843	1085.67	1085.67	FALSE			-777.777	-777.777	-777.777	1	41	C:\Jenny\AVA09\MSQuant\Mascot\AVA09_BLK1_100-26424.htm	1diMet_Nt_L 1diMet_K_L	12	-777.777	-777.777	C:\Jenny\AVA09\MSQuant\RAW\BLK1\ava2648a209ma2-spectrafile.raw		3.63989e+06	1029.61		543.845	TRUE	543.844	-777.777	-777.777	56		-777.777	3642.88
gi_58585104	202117	SPACER	NP_001011578.1 *vitellogenin* vitellogenin [Apis mellifera]	ELVGATSIIK	547.868	1093.72	2	52	-777.777	-777.777	-777.777	-777.777	3660.35	27.7891	3648.92	3663.24	3661.79	3171.22	1093.72	547.866	1093.72	1085.67	FALSE			-777.777	-777.777	-777.777	1	38.3	C:\Jenny\AVA09\MSQuant\Mascot\AVA09_BLK1_100-26424.htm	1diMet_Nt_M 1diMet_K_M	12	-777.777	-777.777	C:\Jenny\AVA09\MSQuant\RAW\BLK1\ava2648a208ma2-spectrafile.raw		1.00922e+06	1029.61		547.869	TRUE	547.868	-777.777	-777.777	52		-777.777	3648.92
gi_58585104	202117	SPACER	NP_001011578.1 *vitellogenin* vitellogenin [Apis mellifera]	ELVGATSIIK	547.871	1093.73	2	38	-777.777	-777.777	-777.777	-777.777	3958.98	13.9044	3951.17	3958.51	3964.18	383.632	1093.72	547.869	1093.72	1085.67	FALSE			-777.777	-777.777	-777.777	1	30.5	C:\Jenny\AVA09\MSQuant\Mascot\AVA09_BLK1_100-26424.htm	1diMet_Nt_M 1diMet_K_M	12	-777.777	-777.777	C:\Jenny\AVA09\MSQuant\RAW\BLK1\ava2648a206ma2-spectrafile.raw		114473	1029.61		547.87	TRUE	547.868	-777.777	-777.777	38		-777.777	3951.17
gi_58585104	202117	SPACER	NP_001011578.1 *vitellogenin* vitellogenin [Apis mellifera]	FVPGTTSQPEVFVNGEK	950.526	1899.04	2	78	-777.777	-777.777	-777.777	-777.777	3933.16	14.7583	3929.97	3938.85	3942.39	1452	1899.02	950.519	1899.02	1890.96	FALSE			-777.777	-777.777	-777.777	1	67.9	C:\Jenny\AVA09\MSQuant\Mascot\AVA09_BLK1_100-26424.htm	1diMet_Nt_M 1diMet_K_M	12	-777.777	-777.777	C:\Jenny\AVA09\MSQuant\RAW\BLK1\ava2648a209ma2-spectrafile.raw		146323	1834.91		950.526	TRUE	950.519	-777.777	-777.777	78		-777.777	3929.97
gi_58585104	202117	SPACER	NP_001011578.1 *vitellogenin* vitellogenin [Apis mellifera]	FVPGTTSQPEVFVNGEK	950.524	1899.03	2	63	-777.777	-777.777	-777.777	-777.777	4302.34	6.29058	4298.43	4287.63	4332.5	620.797	1899.02	950.517	1899.02	1890.85	FALSE			-777.777	-777.777	-777.777	1	56.4	C:\Jenny\AVA09\MSQuant\Mascot\AVA09_BLK1_100-26424.htm	1diMet_Nt_M 1diMet_K_M	12	-777.777	-777.777	C:\Jenny\AVA09\MSQuant\RAW\BLK1\ava2648a207ma2-spectrafile.raw		57242.7	1834.91		0	TRUE	0	-777.777	-777.777	63		-777.777	4298.43
gi_58585104	202117	SPACER	NP_001011578.1 *vitellogenin* vitellogenin [Apis mellifera]	GTRPMIPDDNTSLALPK	630.694	1889.06	3	38	-777.777	-777.777	-777.777	-777.777	3796.86	33.118	3783.45	3786.29	3788.61	1979.01	1889.05	630.692	1889.05	1881	FALSE			-777.777	-777.777	-777.777	1	21.9	C:\Jenny\AVA09\MSQuant\Mascot\AVA09_BLK1_100-26424.htm	1diMet_Nt_M 1diMet_K_M	12	-777.777	-777.777	C:\Jenny\AVA09\MSQuant\RAW\BLK1\ava2648a210ma2-spectrafile.raw		1.02274e+06	1824.94		630.694	TRUE	630.692	-777.777	-777.777	38		-777.777	3783.45
gi_58585104	202117	SPACER	NP_001011578.1 *vitellogenin* vitellogenin [Apis mellifera]	GYIDEK	394.736	787.457	2	27	-777.777	-777.777	-777.777	-777.777	2376.49	7.17983	2378.38	2355.14	2375.45	67.4826	787.457	394.735	787.456	779.407	FALSE			-777.777	-777.777	-777.777	1	0	C:\Jenny\AVA09\MSQuant\Mascot\AVA09_BLK1_100-26424.htm	1diMet_Nt_M 1diMet_K_M	12	-777.777	-777.777	C:\Jenny\AVA09\MSQuant\RAW\BLK1\ava2648a209ma2-spectrafile.raw		38425.6	723.344		394.736	TRUE	394.736	-777.777	-777.777	27		-777.777	2378.38
gi_58585104	202117	SPACER	NP_001011578.1 *vitellogenin* vitellogenin [Apis mellifera]	ILSVFEPYLEGK	729.942	1457.87	2	53	-777.777	-777.777	-777.777	-777.777	5091.66	28.069	5100.62	5095.74	5094.94	1880.99	1457.86	729.939	1457.86	1449.81	FALSE			-777.777	-777.777	-777.777	1	43.9	C:\Jenny\AVA09\MSQuant\Mascot\AVA09_BLK1_100-26424.htm	1diMet_Nt_M 1diMet_K_M	12	-777.777	-777.777	C:\Jenny\AVA09\MSQuant\RAW\BLK1\ava2648a208ma2-spectrafile.raw		315727	1393.75		729.942	TRUE	729.939	-777.777	-777.777	53		-777.777	5100.62
gi_58585104	202117	SPACER	NP_001011578.1 *vitellogenin* vitellogenin [Apis mellifera]	ILSVFEPYLEGK	725.917	1449.82	2	41	-777.777	-777.777	-777.777	-777.777	5532.15	19.92	5535.63	5534.24	5536.71	1013.6	1449.81	725.913	1449.81	1449.81	FALSE			-777.777	-777.777	-777.777	1	31.2	C:\Jenny\AVA09\MSQuant\Mascot\AVA09_BLK1_100-26424.htm	1diMet_Nt_L 1diMet_K_L	12	-777.777	-777.777	C:\Jenny\AVA09\MSQuant\RAW\BLK1\ava2648a207ma2-spectrafile.raw		177708	1393.75		725.915	TRUE	725.911	-777.777	-777.777	41		-777.777	5535.63
gi_58585104	202117	SPACER	NP_001011578.1 *vitellogenin* vitellogenin [Apis mellifera]	ILSVFEPYLEGK	729.94	1457.87	2	30	-777.777	-777.777	-777.777	-777.777	5160.48	28.4508	5169.67	5163.48	5164.15	12088.8	1457.86	729.937	1457.86	1449.83	FALSE			-777.777	-777.777	-777.777	1	23.3	C:\Jenny\AVA09\MSQuant\Mascot\AVA09_BLK1_100-26424.htm	1diMet_Nt_M 1diMet_K_M	12	-777.777	-777.777	C:\Jenny\AVA09\MSQuant\RAW\BLK1\ava2648a210ma2-spectrafile.raw		2.17305e+06	1393.75		729.947	TRUE	729.943	-777.777	-777.777	30		-777.777	5169.67
gi_58585104	202117	SPACER	NP_001011578.1 *vitellogenin* vitellogenin [Apis mellifera]	ISLDVNTPK	525.838	1049.66	2	38	-777.777	-777.777	-777.777	-777.777	3765.54	22.4316	3760.37	3767.71	3767.56	2634.44	1049.66	525.836	1049.66	1041.61	FALSE			-777.777	-777.777	-777.777	1	26.9	C:\Jenny\AVA09\MSQuant\Mascot\AVA09_BLK1_100-26424.htm	1diMet_Nt_M 1diMet_K_M	12	-777.777	-777.777	C:\Jenny\AVA09\MSQuant\RAW\BLK1\ava2648a207ma2-spectrafile.raw		858915	985.544		525.838	TRUE	525.836	-777.777	-777.777	38		-777.777	3760.37
gi_58585104	202117	SPACER	NP_001011578.1 *vitellogenin* vitellogenin [Apis mellifera]	ISLDVNTPK	521.813	1041.61	2	36	-777.777	-777.777	-777.777	-777.777	3390.68	18.7897	3395.03	3393.08	3392.84	3127.61	1041.61	521.811	1041.61	1041.61	FALSE			-777.777	-777.777	-777.777	1	21.2	C:\Jenny\AVA09\MSQuant\Mascot\AVA09_BLK1_100-26424.htm	1diMet_Nt_L 1diMet_K_L	12	-777.777	-777.777	C:\Jenny\AVA09\MSQuant\RAW\BLK1\ava2648a208ma2-spectrafile.raw		1.02652e+06	985.544		521.812	TRUE	521.81	-777.777	-777.777	36		-777.777	3395.03
gi_58585104	202117	SPACER	NP_001011578.1 *vitellogenin* vitellogenin [Apis mellifera]	ISLDVNTPK	525.837	1049.66	2	35	-777.777	-777.777	-777.777	-777.777	3323.99	17.4467	3327.81	3326.06	3323.71	3114.33	1049.66	525.836	1049.66	1041.61	FALSE			-777.777	-777.777	-777.777	1	26	C:\Jenny\AVA09\MSQuant\Mascot\AVA09_BLK1_100-26424.htm	1diMet_Nt_M 1diMet_K_M	12	-777.777	-777.777	C:\Jenny\AVA09\MSQuant\RAW\BLK1\ava2648a210ma2-spectrafile.raw		1.01732e+06	985.544		525.838	TRUE	525.837	-777.777	-777.777	35		-777.777	3327.81
gi_58585104	202117	SPACER	NP_001011578.1 *vitellogenin* vitellogenin [Apis mellifera]	IVPEELVPLEGNLMINNK	701.408	2101.2	3	48	-777.777	-777.777	-777.777	-777.777	5181.08	28.6825	5166.05	5150.19	5168.75	255.832	2101.19	701.404	2101.19	2093.15	FALSE			-777.777	-777.777	-777.777	1	38.8	C:\Jenny\AVA09\MSQuant\Mascot\AVA09_BLK1_100-26424.htm	1Met(ox) 1diMet_Nt_M 1diMet_K_M	12	-777.777	-777.777	C:\Jenny\AVA09\MSQuant\RAW\BLK1\ava2648a208ma2-spectrafile.raw		97369.3	2021.09		701.408	TRUE	701.404	-777.777	-777.777	48		-777.777	5166.05
gi_58585104	202117	SPACER	NP_001011578.1 *vitellogenin* vitellogenin [Apis mellifera]	IVPEELVPLEGNLMINNK	701.411	2101.21	3	36	-777.777	-777.777	-777.777	-777.777	5192.56	34.9052	5179.64	5193.2	5193.74	605.172	2101.19	701.408	2101.2	2093.15	FALSE			-777.777	-777.777	-777.777	1	30.9	C:\Jenny\AVA09\MSQuant\Mascot\AVA09_BLK1_100-26424.htm	1Met(ox) 1diMet_Nt_M 1diMet_K_M	12	-777.777	-777.777	C:\Jenny\AVA09\MSQuant\RAW\BLK1\ava2648a209ma2-spectrafile.raw		116411	2021.09		701.411	TRUE	701.408	-777.777	-777.777	36		-777.777	5179.64
gi_58585104	202117	SPACER	NP_001011578.1 *vitellogenin* vitellogenin [Apis mellifera]	IVPEELVPLEGNLMINNK	698.755	2093.24	3	27	-777.777	-777.777	-777.777	-777.777	5813.9	19.9389	5809.24	5814.76	5811.67	600.408	2093.24	698.751	2093.23	2077.14	FALSE			-777.777	-777.777	-777.777	1	23.2	C:\Jenny\AVA09\MSQuant\Mascot\AVA09_BLK1_100-26424.htm	1diMet_Nt_H 1diMet_K_H	12	-777.777	-777.777	C:\Jenny\AVA09\MSQuant\RAW\BLK1\ava2648a207ma2-spectrafile.raw		111409	2021.09		698.756	TRUE	698.753	-777.777	-777.777	27		-777.777	5809.24
gi_58585104	202117	SPACER	NP_001011578.1 *vitellogenin* vitellogenin [Apis mellifera]	LNVETAK	419.778	837.542	2	26	-777.777	-777.777	-777.777	-777.777	2517.1	18.8115	2511.95	2513.35	2513.35	110.971	837.541	419.777	837.54	829.491	FALSE			-777.777	-777.777	-777.777	1	17	C:\Jenny\AVA09\MSQuant\Mascot\AVA09_BLK1_100-26424.htm	1diMet_Nt_M 1diMet_K_M	12	-777.777	-777.777	C:\Jenny\AVA09\MSQuant\RAW\BLK1\ava2648a209ma2-spectrafile.raw		201810	773.428		419.778	TRUE	419.777	-777.777	-777.777	26		-777.777	2511.95
gi_58585104	202117	SPACER	NP_001011578.1 *vitellogenin* vitellogenin [Apis mellifera]	LPTLISNYIEAVK	762.982	1523.95	2	31	-777.777	-777.777	-777.777	-777.777	5811.98	6.60942	5807.47	5792.8	5811.67	262.683	1523.94	762.978	1523.94	1515.89	FALSE			-777.777	-777.777	-777.777	1	16.4	C:\Jenny\AVA09\MSQuant\Mascot\AVA09_BLK1_100-26424.htm	1diMet_Nt_M 1diMet_K_M	12	-777.777	-777.777	C:\Jenny\AVA09\MSQuant\RAW\BLK1\ava2648a207ma2-spectrafile.raw		43228.9	1459.83		762.981	TRUE	762.977	-777.777	-777.777	31		-777.777	5807.47
gi_58585104	202117	SPACER	NP_001011578.1 *vitellogenin* vitellogenin [Apis mellifera]	LPTLISNYIEAVK	508.989	1523.94	3	43	-777.777	-777.777	-777.777	-777.777	0	0	5367.48	5366.51	5379.21	85.0165	1523.94	508.987	1523.94	1515.89	FALSE			-777.777	-777.777	-777.777	1	31	C:\Jenny\AVA09\MSQuant\Mascot\AVA09_BLK1_100-26424.htm	1diMet_Nt_M 1diMet_K_M	12	-777.777	-777.777	C:\Jenny\AVA09\MSQuant\RAW\BLK1\ava2648a209ma2-spectrafile.raw		0	1459.83		508.99	TRUE	508.989	-777.777	-777.777	43		-777.777	5367.48
gi_58585104	202117	SPACER	NP_001011578.1 *vitellogenin* vitellogenin [Apis mellifera]	MDFNVDIR	521.274	1040.53	2	33	-777.777	-777.777	-777.777	-777.777	0	0	4065.5	4064.71	4069.16	332.126	1040.53	521.273	1040.53	1036.5	FALSE			-777.777	-777.777	-777.777	1	9.7	C:\Jenny\AVA09\MSQuant\Mascot\AVA09_BLK1_100-26424.htm	1diMet_Nt_M	12	-777.777	-777.777	C:\Jenny\AVA09\MSQuant\RAW\BLK1\ava2648a209ma2-spectrafile.raw		0	1008.47		521.273	TRUE	521.271	-777.777	-777.777	33		-777.777	4065.5
[truncated: 3,857 more rows]
[truncated: 80 more columns]

## Sheet: AVA09_BLK2_44_39_36.txt
Accession number	Mass [Da]	Reserved	Description	Sequence	MCR (Mass charge ratio) [Th]	Measured mass [Da]	Charge	Score	*** Intensity wild	*** XIC wild [Da*secs]	*** Ratio (of intensity sums)	*** StDev	LC centroid [secs]	LC peak width [secs]	LC, MS/MS event [secs]	LC peak detection centroid [secs]	LC max time [secs]	LC max intensity [sumCounts]	Mascot calculated mass [Da]	Calibrated measured MCR [Th]	Calibrated measured mass [Da]	Neutral MS centroid for LC max [Da]	Bad peak	Bad peak text	Reserved	*** High ratio	*** High StDev	*** Ratios correlation	Peptide rank	Peptide delta score	Result file	Modifications	Mascot protein hit number	*** Isotope intensity	*** Higher isotope intensity	Raw file path	Naked seq	Max wild for checked	Peptide mass, no mods [Da]	Sequence with mods	Uncalibrated MS centroid MCR [Th]	Verified	Calibrated MS centroid mass [Da]	*** Isotope XIC [Da*secs]	*** Higher isotope XIC [Da*secs]	Score plus MS3 score	MS3 precursor sequence	*** Average of ratios	Start retention time [secs]
[truncated: 2,628 more rows]
[truncated: 80 more columns]

[truncated: 2 more sheets: AVA09_BLK3_11_6_3.txt, Protein ratios roll-up]
