# Supplementary material for: Correlation of proteome-wide changes with social immunity behaviors provides insight into resistance to the parasitic mite, Varroa destructor, in the honey bee (Apis mellifera)
Source: Genome Biol. 2012 Sep 28;13(9):R81. doi: 10.1186/gb-2012-13-9-r81 (PMC3491398; doi:10.1186/gb-2012-13-9-r81)
Supplement: Additional file 4 — Spreadsheet of five pages for processed larval LC-MS data. Page 1 gives the experimental design designating used to generate LC-MS datasets. Each block is shown with colony numbers and the output file name generated for each block. Pages 2 to 4 are examples of the output from LC-MS and protein identification and quantitification result for each peptide used to generate proteins ratios. Page 5 is the result of rolling all peptide identification up into unique proteins using parsimony rules. [file gb-2012-13-9-r81-S4.XLSX]

## Sheet: Experimental design
Experimental block	Light	Medium	Heavy		Spectrum Mill output file
BLOCK 1	30	32	29		AVL09_30_32_29.ssv
BLOCK 2	13	30	45		AVL09_13_30_45.ssv
BLOCK 3	42	1	9		AVL09_42_1_9.ssv
BLOCK 4	18	16	41		AVL09_18_16_41.ssv
BLOCK 5	11	12	25		AVL09_11_12_25.ssv
BLOCK 6	4	22	7		AVL09_4_22_7.ssv
BLOCK 7	29	3	36		AVL09_29_3_36.ssv
BLOCK 8	32	37	42		AVL09_32_37_42.ssv
BLOCK 9	31	45	11		AVL09_31_45_11.ssv
BLOCK10	37	29	31		AVL09_37_29_31.ssv
BLOCK11	22	2	39		AVL09_22_2_39.ssv
BLOCK12	36	13	2		AVL09_36_13_2.ssv
BLOCK13	25	8	12		AVL09_25_8_12.ssv
BLOCK14	12	9	16		AVL09_12_9_16.ssv
BLOCK15	27	25	1		AVL09_27_25_1.ssv
BLOCK16	8	7	35		AVL09_8_7_35.ssv
BLOCK17	14	42	8		AVL09_14_42_8.ssv
BLOCK18	2	36	30		AVL09_2_36_30.ssv
BLOCK19	15	27	32		AVL09_15_27_32.ssv
BLOCK20	9	11	6		AVL09_9_11_6.ssv
BLOCK21	3	31	15		AVL09_3_31_15.ssv
BLOCK22	39	18	37		AVL09_39_18_37.ssv
BLOCK23	35	41	22		AVL09_35_41_22.ssv
BLOCK24	16	6	27		AVL09_16_6_27.ssv
BLOCK25	45	39	44		AVL09_45_39_44.ssv
BLOCK26	44	15	3		AVL09_44_15_3.ssv
BLOCK27	6	14	18		AVL09_6_14_18.ssv
BLOCK28	41	35	4		AVL09_41_35_4.ssv
BLOCK29	1	4	13		AVL09_1_4_13.ssv
BLOCK30	7	44	14		AVL09_7_44_14.ssv

## Sheet: AVL09_30_32_29.ssv
number	filename	parent_charge	score	deltaForwardReverseScore	percent_scored_peak_intensity	deltaApexRetentionTimeSec	totalIntensity	numMergedScans	sequence	modifications	H/L	M/L	retentionTimeMin	parent_m_over_z	delta_parent_mass	delta_parent_mass_ppm	accession_number	entry_name
140	zip-PAR2803A188MA2-SpectraFile.15926.16173.3	3	22.42	22.42	93.5		1671712		(K)VAPTSTTNSQGTPDVQLSELISQAQANINNLAK(Q)	K:Triplex dimethyl-intermediate	1.023	0.817	72.86	1158.95	-0.0183	-5.3	gi_110748686	gi_110748686 XP_001120565.1 PREDICTED: hypothetical protein [Apis mellifera]
313	zip-PAR2803A188MA2-SpectraFile.15916.16166.3	3	21.03	21.03	87.8		2034349		(K)VAPTSTTNSQGTPDVQLSELISQAQANINNLAK(Q)	K:Triplex dimethyl-light	1.025	0.818	72.81	1156.27	-0.012	-3.5	gi_110748686	gi_110748686 XP_001120565.1 PREDICTED: hypothetical protein [Apis mellifera]
369	zip-PAR2803A188MA2-SpectraFile.15942.16179.4	4	20.79	14.38	90.3		1714911		(K)VAPTSTTNSQGTPDVQLSELISQAQANINNLAK(Q)	K:Triplex dimethyl-intermediate	1.073	0.87	72.95	869.463	-0.022	-6.3	gi_110748686	gi_110748686 XP_001120565.1 PREDICTED: hypothetical protein [Apis mellifera]
668	zip-PAR2803A188MA2-SpectraFile.16217.16297.3	3	19.6	19.6	84.9		965699		(K)VAPTSTTNSQGTPDVQLSELISQAQANINNLAK(Q)	K:Triplex dimethyl-intermediate	1.01	0.792	74.53	1158.95	-0.0174	-5	gi_110748686	gi_110748686 XP_001120565.1 PREDICTED: hypothetical protein [Apis mellifera]
834	zip-PAR2803A188MA2-SpectraFile.16198.16300.3	3	19.09	19.09	89.8		1300533		(K)VAPTSTTNSQGTPDVQLSELISQAQANINNLAK(Q)	K:Triplex dimethyl-light	1.008	0.791	74.42	1156.27	-0.0135	-3.9	gi_110748686	gi_110748686 XP_001120565.1 PREDICTED: hypothetical protein [Apis mellifera]
2080	zip-PAR2803A188MA2-SpectraFile.15914.16131.4	4	16.45	10.5	86.5		1840758		(K)VAPTSTTNSQGTPDVQLSELISQAQANINNLAK(Q)	K:Triplex dimethyl-light	1.085	0.876	72.79	867.451	-0.0194	-5.6	gi_110748686	gi_110748686 XP_001120565.1 PREDICTED: hypothetical protein [Apis mellifera]
3495	zip-PAR2803A188MA2-SpectraFile.16177.16225.4	4	14.34	9.01	84.5		1364974		(K)VAPTSTTNSQGTPDVQLSELISQAQANINNLAK(Q)	K:Triplex dimethyl-light	1.047	0.864	74.3	867.451	-0.0194	-5.6	gi_110748686	gi_110748686 XP_001120565.1 PREDICTED: hypothetical protein [Apis mellifera]
3895	zip-PAR2803A188MA2-SpectraFile.16226.16226.4	4	13.77	7.08	72.9		893937		(K)VAPTSTTNSQGTPDVQLSELISQAQANINNLAK(Q)	K:Triplex dimethyl-intermediate	1.03	0.855	74.59	869.463	-0.022	-6.3	gi_110748686	gi_110748686 XP_001120565.1 PREDICTED: hypothetical protein [Apis mellifera]
4022	zip-PAR2803A188MA2-SpectraFile.15910.16154.4	4	13.61	13.61	70.8		2070443		(K)VAPTSTTNSQGTPDVQLSELISQAQANINNLAK(Q)	K:Triplex dimethyl-heavy	1.077	0.873	72.77	871.472	-0.0242	-6.9	gi_110748686	gi_110748686 XP_001120565.1 PREDICTED: hypothetical protein [Apis mellifera]
4797	zip-PAR2803A188MA2-SpectraFile.16294.16294.4	4	12.53	12.53	84		163876		(K)VAPTSTTnSQGTPDVQLSELISQAQANINNLAK(Q)	K:Triplex dimethyl-intermediate n:Deamidated	0.392	1.143	74.99	869.713	0.978	-1.7	gi_110748686	gi_110748686 XP_001120565.1 PREDICTED: hypothetical protein [Apis mellifera]
4972	zip-PAR2803A188MA2-SpectraFile.16268.16268.3	3	12.26	12.26	73		859419		(K)VAPTSTTNSQGTPDVQLSELISQAQANINNLAK(Q)	K:Triplex dimethyl-heavy	1.004	0.785	74.83	1161.63	-0.0184	-5.3	gi_110748686	gi_110748686 XP_001120565.1 PREDICTED: hypothetical protein [Apis mellifera]
550	zip-PAR2803A190MA2-SpectraFile.5323.5377.3	3	20	12.3	77.1		293413		(K)IAGFVTHLMK(R)	K:Triplex dimethyl-heavy	1.765	1.686	17.52	396.928	-0.0047	-4	gi_110748820	gi_110748820 XP_001120026.1 PREDICTED: similar to 40S ribosomal protein S17 [Apis mellifera]
557	zip-PAR2803A190MA2-SpectraFile.5340.5450.0	3	19.96	12.21	88.5		166529		(K)IAGFVTHLMK(R)	K:Triplex dimethyl-intermediate	-	-	17.61	394.249	-0.0032	-2.7	gi_110748820	gi_110748820 XP_001120026.1 PREDICTED: similar to 40S ribosomal protein S17 [Apis mellifera]
1057	zip-PAR2803A190MA2-SpectraFile.16041.16144.3	3	18.44	18.44	85.7		330160		(K)EMLQMLGFNNIPGLQLTQSQLPPYSR(R)		2.497	1.73	73.54	1004.53	-0.0207	-6.9	gi_110748820	gi_110748820 XP_001120026.1 PREDICTED: similar to 40S ribosomal protein S17 [Apis mellifera]
1066	zip-PAR2803A192MA2-SpectraFile.3596.3748.3	3	18.42	4.74	75		759538		(R)LTMDFHTNK(R)	K:Triplex dimethyl-light	0.562	0.706	12.48	388.201	-0.0032	-2.7	gi_110748820	gi_110748820 XP_001120026.1 PREDICTED: similar to 40S ribosomal protein S17 [Apis mellifera]
1145	zip-PAR2803A189MA2-SpectraFile.15577.15669.3	3	18.25	12.59	93.8		376094		(K)EMLQMLGFNNIPGLQLTQSQLPPYSR(R)		0.959	1.012	72.96	1001.85	-0.0181	-6	gi_110748820	gi_110748820 XP_001120026.1 PREDICTED: similar to 40S ribosomal protein S17 [Apis mellifera]
1330	zip-PAR2803A189MA2-SpectraFile.15568.15710.3	3	17.87	13.39	91.3		382246		(K)EMLQMLGFNNIPGLQLTQSQLPPYSR(R)		0.972	1.018	72.91	1001.85	-0.0181	-6	gi_110748820	gi_110748820 XP_001120026.1 PREDICTED: similar to 40S ribosomal protein S17 [Apis mellifera]
1485	zip-PAR2803A192MA2-SpectraFile.3192.3427.0	3	17.56	17.56	74.4		493277		(R)LTMDFHTNK(R)	K:Triplex dimethyl-heavy	-	-	10.58	393.563	-0.0053	-4.5	gi_110748820	gi_110748820 XP_001120026.1 PREDICTED: similar to 40S ribosomal protein S17 [Apis mellifera]
1656	zip-PAR2803A192MA2-SpectraFile.3541.3752.0	3	17.21	10.49	78.3		358271		(R)LTMDFHTNK(R)	K:Triplex dimethyl-intermediate	-	-	12.2	390.884	-0.0053	-4.5	gi_110748820	gi_110748820 XP_001120026.1 PREDICTED: similar to 40S ribosomal protein S17 [Apis mellifera]
1702	zip-PAR2803A190MA2-SpectraFile.16023.16166.0	3	17.11	10.72	78.4		58034		(K)EMLQMLGFNNIPGLQLTQSQLPPYSR(R)		-	-	73.45	1003.19	-0.0136	-4.5	gi_110748820	gi_110748820 XP_001120026.1 PREDICTED: similar to 40S ribosomal protein S17 [Apis mellifera]
1789	zip-PAR2803A192MA2-SpectraFile.3481.3536.3	3	16.96	10.59	70.4		638006		(R)LTMDFHTNK(R)	K:Triplex dimethyl-heavy	0.775	0.892	11.9	393.564	-0.0044	-3.7	gi_110748820	gi_110748820 XP_001120026.1 PREDICTED: similar to 40S ribosomal protein S17 [Apis mellifera]
1871	zip-PAR2803A188MA2-SpectraFile.5636.5688.3	3	16.78	9.82	80		432249		(K)IAGFVTHLMK(R)	K:Triplex dimethyl-light	0.438	0.627	18.55	391.566	-0.0023	-1.9	gi_110748820	gi_110748820 XP_001120026.1 PREDICTED: similar to 40S ribosomal protein S17 [Apis mellifera]
2392	zip-PAR2803A188MA2-SpectraFile.5631.5631.3	3	15.92	6.77	73.9		270908		(K)IAGFVTHLMK(R)	K:Triplex dimethyl-intermediate	0.438	0.627	18.53	394.25	-0.002	-1.7	gi_110748820	gi_110748820 XP_001120026.1 PREDICTED: similar to 40S ribosomal protein S17 [Apis mellifera]
2496	zip-PAR2803A192MA2-SpectraFile.3199.3434.0	3	15.76	7.26	76.6		464533		(R)LTMDFHTNK(R)	K:Triplex dimethyl-intermediate	-	-	10.62	390.884	-0.0053	-4.5	gi_110748820	gi_110748820 XP_001120026.1 PREDICTED: similar to 40S ribosomal protein S17 [Apis mellifera]
3322	zip-PAR2803A189MA2-SpectraFile.15560.15741.3	3	14.59	10.04	73.8		392432		(K)EMLQMLGFNNIPGLQLTQSQLPPYSR(R)		0.978	1.027	72.86	1003.19	-0.0259	-8.6	gi_110748820	gi_110748820 XP_001120026.1 PREDICTED: similar to 40S ribosomal protein S17 [Apis mellifera]
3360	zip-PAR2803A192MA2-SpectraFile.3589.3745.0	3	14.55	8.41	72.1		250757		(R)LTMDFHTNK(R)	K:Triplex dimethyl-heavy	-	-	12.44	393.563	-0.0053	-4.5	gi_110748820	gi_110748820 XP_001120026.1 PREDICTED: similar to 40S ribosomal protein S17 [Apis mellifera]
5197	zip-PAR2803A190MA2-SpectraFile.5466.5466.0	3	11.9	11.9	83.8		65289		(K)RICEEIAIIPSK(S)	C:Carbamidomethylation<br>K:Triplex dimethyl-heavy	-	-	18.22	500.983	-0.0033	-2.2	gi_110748820	gi_110748820 XP_001120026.1 PREDICTED: similar to 40S ribosomal protein S17 [Apis mellifera]
48	zip-PAR2803A188MA2-SpectraFile.5048.5109.2	2	23.96	19.66	96.5		775916		(K)GILAADESTATIGK(R)	K:Triplex dimethyl-light	0.52	0.647	15.76	701.891	-0.0041	-2.9	gi_110748949	gi_110748949 XP_623342.2 *aldolase* PREDICTED: similar to Aldolase CG6058-PF, isoform F [Apis mellifera]
57	zip-PAR2803A191MA2-SpectraFile.15331.15659.2	2	23.7	15.04	100		3148399		(K)ASPQEIAAATVTALLR(T)		1.512	1.249	76.13	822.482	-0.0051	-3.1	gi_110748949	gi_110748949 XP_623342.2 *aldolase* PREDICTED: similar to Aldolase CG6058-PF, isoform F [Apis mellifera]
67	zip-PAR2803A191MA2-SpectraFile.15348.15652.2	2	23.4	23.4	99		2518036		(K)ASPQEIAAATVTALLR(T)		1.512	1.249	76.21	820.47	-0.0046	-2.8	gi_110748949	gi_110748949 XP_623342.2 *aldolase* PREDICTED: similar to Aldolase CG6058-PF, isoform F [Apis mellifera]
77	zip-PAR2803A190MA2-SpectraFile.16108.16304.2	2	23.17	23.17	100		1102775		(K)ASPQEIAAATVTALLR(T)		0.506	0.642	73.92	820.47	-0.0048	-2.9	gi_110748949	gi_110748949 XP_623342.2 *aldolase* PREDICTED: similar to Aldolase CG6058-PF, isoform F [Apis mellifera]
157	zip-PAR2803A191MA2-SpectraFile.15382.15690.2	2	22.29	16.02	92.2		3811978		(K)ASPQEIAAATVTALLR(T)		1.511	1.248	76.37	824.491	-0.0064	-3.9	gi_110748949	gi_110748949 XP_623342.2 *aldolase* PREDICTED: similar to Aldolase CG6058-PF, isoform F [Apis mellifera]
173	zip-PAR2803A190MA2-SpectraFile.15824.16062.2	2	22.1	22.1	97.1		1555930		(K)ASPQEIAAATVTALLR(T)		0.57	0.7	72.32	820.469	-0.0062	-3.8	gi_110748949	gi_110748949 XP_623342.2 *aldolase* PREDICTED: similar to Aldolase CG6058-PF, isoform F [Apis mellifera]
184	zip-PAR2803A191MA2-SpectraFile.10499.10742.4	4	21.99	21.99	93.7		808864		(K)DAISQHISGVILFHETLYQK(A)	K:Triplex dimethyl-light	0.699	0.691	50.39	589.567	-0.0245	-10.4	gi_110748949	gi_110748949 XP_623342.2 *aldolase* PREDICTED: similar to Aldolase CG6058-PF, isoform F [Apis mellifera]
263	zip-PAR2803A188MA2-SpectraFile.5046.5100.2	2	21.35	21.35	95.4		494350		(K)GILAADESTATIGK(R)	K:Triplex dimethyl-intermediate	0.525	0.644	15.75	705.917	-0.0033	-2.3	gi_110748949	gi_110748949 XP_623342.2 *aldolase* PREDICTED: similar to Aldolase CG6058-PF, isoform F [Apis mellifera]
326	zip-PAR2803A191MA2-SpectraFile.15328.15626.0	3	20.98	20.98	97.5		1613844		(K)ASPQEIAAATVTALLR(T)		-	-	76.12	547.315	-0.0073	-4.5	gi_110748949	gi_110748949 XP_623342.2 *aldolase* PREDICTED: similar to Aldolase CG6058-PF, isoform F [Apis mellifera]
337	zip-PAR2803A191MA2-SpectraFile.15401.15724.2	2	20.93	20.93	92.6		2521943		(K)ASPQEIAAATVTALLR(T)		1.51	1.247	76.48	820.47	-0.0046	-2.8	gi_110748949	gi_110748949 XP_623342.2 *aldolase* PREDICTED: similar to Aldolase CG6058-PF, isoform F [Apis mellifera]
382	zip-PAR2803A191MA2-SpectraFile.15321.15625.2	2	20.73	16.11	90.6		3799415		(K)ASPQEIAAATVTALLR(T)		1.513	1.249	76.09	824.491	-0.0064	-3.9	gi_110748949	gi_110748949 XP_623342.2 *aldolase* PREDICTED: similar to Aldolase CG6058-PF, isoform F [Apis mellifera]
390	zip-PAR2803A188MA2-SpectraFile.4393.4393.2	2	20.68	12.88	93.6		170264		(K)SIAQQIVAPGK(G)	K:Triplex dimethyl-light	0.64	0.709	12.64	584.357	-0.0027	-2.3	gi_110748949	gi_110748949 XP_623342.2 *aldolase* PREDICTED: similar to Aldolase CG6058-PF, isoform F [Apis mellifera]
468	zip-PAR2803A191MA2-SpectraFile.10664.10909.4	4	20.37	20.37	90.5		971802		(K)DAISQHISGVILFHETLYQK(A)	K:Triplex dimethyl-intermediate	0.686	0.671	51.27	591.58	-0.0248	-10.5	gi_110748949	gi_110748949 XP_623342.2 *aldolase* PREDICTED: similar to Aldolase CG6058-PF, isoform F [Apis mellifera]
548	zip-PAR2803A188MA2-SpectraFile.5041.5094.2	2	20	20	89.4		403580		(K)GILAADESTATIGK(R)	K:Triplex dimethyl-heavy	0.532	0.641	15.72	709.935	-0.0042	-3	gi_110748949	gi_110748949 XP_623342.2 *aldolase* PREDICTED: similar to Aldolase CG6058-PF, isoform F [Apis mellifera]
631	zip-PAR2803A191MA2-SpectraFile.10512.10770.4	4	19.72	19.72	84.1		674168		(K)DAISQHISGVILFHETLYQK(A)	K:Triplex dimethyl-heavy	0.696	0.687	50.46	593.587	-0.0313	-13.2	gi_110748949	gi_110748949 XP_623342.2 *aldolase* PREDICTED: similar to Aldolase CG6058-PF, isoform F [Apis mellifera]
635	zip-PAR2803A188MA2-SpectraFile.9679.9736.2	2	19.68	19.68	78.5		329847		(R)CQQVTEEVLAAVYK(A)	C:Carbamidomethylation<br>K:Triplex dimethyl-light	0.75	0.559	38.62	847.445	0.0004	0.2	gi_110748949	gi_110748949 XP_623342.2 *aldolase* PREDICTED: similar to Aldolase CG6058-PF, isoform F [Apis mellifera]
637	zip-PAR2803A191MA2-SpectraFile.10111.10162.2	2	19.68	15.26	97.4		251835		(K)YSGGVVGAAGNATLFVANHAY(-)		0.126	0.178	48.25	1034.02	-0.0035	-1.7	gi_110748949	gi_110748949 XP_623342.2 *aldolase* PREDICTED: similar to Aldolase CG6058-PF, isoform F [Apis mellifera]
846	zip-PAR2803A191MA2-SpectraFile.10958.11008.4	4	19.07	19.07	83.6		637364		(K)DAISQHISGVILFHETLYQK(A)	K:Triplex dimethyl-intermediate	0.696	0.691	52.93	591.58	-0.0236	-10	gi_110748949	gi_110748949 XP_623342.2 *aldolase* PREDICTED: similar to Aldolase CG6058-PF, isoform F [Apis mellifera]
864	zip-PAR2803A190MA2-SpectraFile.15813.16053.2	2	19.02	12.54	80.8		878962		(K)ASPQEIAAATVTALLR(T)		0.57	0.703	72.25	824.492	-0.0052	-3.2	gi_110748949	gi_110748949 XP_623342.2 *aldolase* PREDICTED: similar to Aldolase CG6058-PF, isoform F [Apis mellifera]
879	zip-PAR2803A190MA2-SpectraFile.15786.16016.3	3	18.95	18.95	93.3		1577553		(K)ASPQEIAAATVTALLR(T)		0.557	0.671	72.1	547.315	-0.0076	-4.6	gi_110748949	gi_110748949 XP_623342.2 *aldolase* PREDICTED: similar to Aldolase CG6058-PF, isoform F [Apis mellifera]
922	zip-PAR2803A191MA2-SpectraFile.10818.11074.4	4	18.86	18.86	78.5		850841		(K)DAISQHISGVILFHETLYQK(A)	K:Triplex dimethyl-heavy	0.68	0.681	52.13	593.59	-0.0233	-9.8	gi_110748949	gi_110748949 XP_623342.2 *aldolase* PREDICTED: similar to Aldolase CG6058-PF, isoform F [Apis mellifera]
1024	zip-PAR2803A190MA2-SpectraFile.16061.16293.3	3	18.52	18.52	97.7		1615379		(K)ASPQEIAAATVTALLR(T)		0.531	0.653	73.66	547.315	-0.0076	-4.6	gi_110748949	gi_110748949 XP_623342.2 *aldolase* PREDICTED: similar to Aldolase CG6058-PF, isoform F [Apis mellifera]
1267	zip-PAR2803A190MA2-SpectraFile.15856.16101.2	2	18.01	11.98	83.6		921216		(K)ASPQEIAAATVTALLR(T)		0.566	0.695	72.5	824.492	-0.0052	-3.2	gi_110748949	gi_110748949 XP_623342.2 *aldolase* PREDICTED: similar to Aldolase CG6058-PF, isoform F [Apis mellifera]
1350	zip-PAR2803A191MA2-SpectraFile.15383.15689.0	3	17.83	17.83	91.3		1624356		(K)ASPQEIAAATVTALLR(T)		-	-	76.38	547.315	-0.0073	-4.5	gi_110748949	gi_110748949 XP_623342.2 *aldolase* PREDICTED: similar to Aldolase CG6058-PF, isoform F [Apis mellifera]
1383	zip-PAR2803A188MA2-SpectraFile.9630.9630.0	2	17.76	17.76	83.8		103880		(R)CQQVTEEVLAAVYK(A)	C:Carbamidomethylation<br>K:Triplex dimethyl-intermediate	1.04	0.786	38.36	851.473	0.005	2.9	gi_110748949	gi_110748949 XP_623342.2 *aldolase* PREDICTED: similar to Aldolase CG6058-PF, isoform F [Apis mellifera]
1533	zip-PAR2803A190MA2-SpectraFile.16190.16238.2	2	17.46	11.95	84.5		438138		(K)ASPQEIAAATVTALLR(T)		0.488	0.631	74.39	822.483	-0.0045	-2.8	gi_110748949	gi_110748949 XP_623342.2 *aldolase* PREDICTED: similar to Aldolase CG6058-PF, isoform F [Apis mellifera]
1927	zip-PAR2803A188MA2-SpectraFile.4394.4394.2	2	16.66	11.21	90.9		120643		(K)SIAQQIVAPGK(G)	K:Triplex dimethyl-intermediate	0.64	0.709	12.65	588.38	-0.0071	-6	gi_110748949	gi_110748949 XP_623342.2 *aldolase* PREDICTED: similar to Aldolase CG6058-PF, isoform F [Apis mellifera]
1929	zip-PAR2803A190MA2-SpectraFile.15811.16047.3	3	16.66	16.66	88.3		1108460		(K)ASPQEIAAATVTALLR(T)		0.556	0.669	72.24	548.656	-0.0085	-5.2	gi_110748949	gi_110748949 XP_623342.2 *aldolase* PREDICTED: similar to Aldolase CG6058-PF, isoform F [Apis mellifera]
2076	zip-PAR2803A190MA2-SpectraFile.16093.16323.3	3	16.46	16.46	82.1		860552		(K)ASPQEIAAATVTALLR(T)		0.529	0.648	73.84	548.657	-0.0079	-4.8	gi_110748949	gi_110748949 XP_623342.2 *aldolase* PREDICTED: similar to Aldolase CG6058-PF, isoform F [Apis mellifera]
2127	zip-PAR2803A191MA2-SpectraFile.15377.15687.0	3	16.38	16.38	86.6		2021712		(K)ASPQEIAAATVTALLR(T)		-	-	76.34	548.656	-0.0088	-5.4	gi_110748949	gi_110748949 XP_623342.2 *aldolase* PREDICTED: similar to Aldolase CG6058-PF, isoform F [Apis mellifera]
2215	zip-PAR2803A190MA2-SpectraFile.16151.16254.2	2	16.19	16.19	77.7		410569		(K)ASPQEIAAATVTALLR(T)		0.497	0.64	74.17	824.492	-0.0046	-2.8	gi_110748949	gi_110748949 XP_623342.2 *aldolase* PREDICTED: similar to Aldolase CG6058-PF, isoform F [Apis mellifera]
2327	zip-PAR2803A190MA2-SpectraFile.15814.16046.3	3	16.02	16.02	80.8		921267		(K)ASPQEIAAATVTALLR(T)		0.556	0.669	72.26	549.996	-0.0075	-4.5	gi_110748949	gi_110748949 XP_623342.2 *aldolase* PREDICTED: similar to Aldolase CG6058-PF, isoform F [Apis mellifera]
2516	zip-PAR2803A190MA2-SpectraFile.9187.9187.2	2	15.73	5.18	90.2		3616592		(K)LAILENANVLAR(Y)		0.769	0.78	36.72	664.913	-0.0009	-0.7	gi_110748949	gi_110748949 XP_623342.2 *aldolase* PREDICTED: similar to Aldolase CG6058-PF, isoform F [Apis mellifera]
2678	zip-PAR2803A190MA2-SpectraFile.15829.16094.3	3	15.51	15.51	85		971485		(K)ASPQEIAAATVTALLR(T)		0.554	0.668	72.35	549.996	-0.0075	-4.5	gi_110748949	gi_110748949 XP_623342.2 *aldolase* PREDICTED: similar to Aldolase CG6058-PF, isoform F [Apis mellifera]
2713	zip-PAR2803A188MA2-SpectraFile.4395.4395.2	2	15.47	15.47	78.6		108951		(K)SIAQQIVAPGK(G)	K:Triplex dimethyl-heavy	0.64	0.709	12.65	592.398	-0.009	-7.6	gi_110748949	gi_110748949 XP_623342.2 *aldolase* PREDICTED: similar to Aldolase CG6058-PF, isoform F [Apis mellifera]
2806	zip-PAR2803A192MA2-SpectraFile.8031.8046.5	5	15.36	0	78		242695		(K)ALSDHHVYLEGTLLKPNMVTPGQSCPNK(A)	K:Triplex dimethyl-light<br>C:Carbamidomethylation	-	-	35.43	638.93	-0.0194	-6.1	gi_110748949	gi_110748949 XP_623342.2 *aldolase* PREDICTED: similar to Aldolase CG6058-PF, isoform F [Apis mellifera]
3105	zip-PAR2803A191MA2-SpectraFile.10096.10151.3	3	14.91	14.91	85		326206		(K)YSGGVVGAAGNATLFVANHAY(-)		0.15	0.182	48.17	689.679	-0.0061	-2.9	gi_110748949	gi_110748949 XP_623342.2 *aldolase* PREDICTED: similar to Aldolase CG6058-PF, isoform F [Apis mellifera]
3427	zip-PAR2803A191MA2-SpectraFile.15726.15726.2	2	14.45	14.45	71		1496950		(K)ASPQEIAAATVTALLR(T)		1.448	1.207	77.77	822.483	-0.0049	-3	gi_110748949	gi_110748949 XP_623342.2 *aldolase* PREDICTED: similar to Aldolase CG6058-PF, isoform F [Apis mellifera]
3519	zip-PAR2803A191MA2-SpectraFile.15305.15601.3	3	14.31	14.31	70.8		5524932		(K)ASPQEIAAATVTALLR(T)		1.569	1.216	76	549.996	-0.0078	-4.7	gi_110748949	gi_110748949 XP_623342.2 *aldolase* PREDICTED: similar to Aldolase CG6058-PF, isoform F [Apis mellifera]
3600	zip-PAR2803A191MA2-SpectraFile.15728.15728.3	3	14.21	14.21	70.1		2728238		(K)ASPQEIAAATVTALLR(T)		1.533	1.195	77.79	549.996	-0.009	-5.4	gi_110748949	gi_110748949 XP_623342.2 *aldolase* PREDICTED: similar to Aldolase CG6058-PF, isoform F [Apis mellifera]
3726	zip-PAR2803A192MA2-SpectraFile.6997.7028.5	5	14.01	0	75.8		159833		(K)ALSDHHVYLEGTLLKPNmVTPGQSCPNK(A)	K:Triplex dimethyl-intermediate<br>C:Carbamidomethylation m:Oxidized methionine	-	-	29.91	644.541	15.9608	-10.6	gi_110748949	gi_110748949 XP_623342.2 *aldolase* PREDICTED: similar to Aldolase CG6058-PF, isoform F [Apis mellifera]
4259	zip-PAR2803A190MA2-SpectraFile.16284.16284.3	3	13.3	13.3	75.2		230034		(K)ASPQEIAAATVTALLR(T)		0.48	0.613	74.94	549.996	-0.0078	-4.7	gi_110748949	gi_110748949 XP_623342.2 *aldolase* PREDICTED: similar to Aldolase CG6058-PF, isoform F [Apis mellifera]
4415	zip-PAR2803A190MA2-SpectraFile.16143.16265.3	3	13.07	13.07	73.2		505704		(K)ASPQEIAAATVTALLR(T)		0.514	0.642	74.12	549.996	-0.0081	-4.9	gi_110748949	gi_110748949 XP_623342.2 *aldolase* PREDICTED: similar to Aldolase CG6058-PF, isoform F [Apis mellifera]
4507	zip-PAR2803A191MA2-SpectraFile.15756.15756.2	2	12.94	12.94	70.1		1433057		(K)ASPQEIAAATVTALLR(T)		1.435	1.194	77.89	824.492	-0.0058	-3.5	gi_110748949	gi_110748949 XP_623342.2 *aldolase* PREDICTED: similar to Aldolase CG6058-PF, isoform F [Apis mellifera]
4512	zip-PAR2803A191MA2-SpectraFile.10882.10974.3	3	12.93	12.93	88.1		374377		(K)DAISQHISGVILFHETLYQK(A)	K:Triplex dimethyl-light	0.653	0.68	52.49	785.757	-0.0149	-6.3	gi_110748949	gi_110748949 XP_623342.2 *aldolase* PREDICTED: similar to Aldolase CG6058-PF, isoform F [Apis mellifera]
4623	zip-PAR2803A191MA2-SpectraFile.15758.15758.3	3	12.79	12.79	77.5		1375050		(K)ASPQEIAAATVTALLR(T)		1.528	1.215	77.91	547.314	-0.0091	-5.5	gi_110748949	gi_110748949 XP_623342.2 *aldolase* PREDICTED: similar to Aldolase CG6058-PF, isoform F [Apis mellifera]
4738	zip-PAR2803A191MA2-SpectraFile.10925.10925.3	3	12.62	12.62	70.5		331566		(K)DAISQHISGVILFHETLYQK(A)	K:Triplex dimethyl-light	0.658	0.664	52.74	785.757	-0.0149	-6.3	gi_110748949	gi_110748949 XP_623342.2 *aldolase* PREDICTED: similar to Aldolase CG6058-PF, isoform F [Apis mellifera]
4312	zip-PAR2803A189MA2-SpectraFile.14190.14235.2	2	13.21	13.21	81.4		411953		(R)NILDTNLLAPAIFSR(E)		0.561	0.159	64.89	843.48	-0.0058	-3.4	gi_110749015	gi_110749015 XP_001120613.1 *oxidoreductase* PREDICTED: similar to CG10962-PB, isoform B [Apis mellifera]
718	zip-PAR2803A189MA2-SpectraFile.12720.12720.2	2	19.46	19.46	92.6		321765		(R)SVLDTNLLAPAIFSR(E)		0.577	0	56.65	826.99	-0.0036	-2.2	gi_110749017	gi_110749017 XP_395915.3 *short chain dehydrogenase* PREDICTED: similar to CG9360-PA [Apis mellifera]
1140	zip-PAR2803A189MA2-SpectraFile.17970.18069.3	3	18.27	18.27	93.2		361754		(K)VTNIAPGTVVTDMITNVLGK(I)	K:Triplex dimethyl-light	0.037	0.01	84.23	700.395	-0.0085	-4.1	gi_110749017	gi_110749017 XP_395915.3 *short chain dehydrogenase* PREDICTED: similar to CG9360-PA [Apis mellifera]
2095	zip-PAR2803A192MA2-SpectraFile.2399.2399.2	2	16.44	2.97	91.2		66863		(R)ALPSHDIK(V)	K:Triplex dimethyl-light	0.431	0.105	7.29	468.778	-0.0022	-2.3	gi_110749017	gi_110749017 XP_395915.3 *short chain dehydrogenase* PREDICTED: similar to CG9360-PA [Apis mellifera]
2720	zip-PAR2803A190MA2-SpectraFile.18182.18341.2	2	15.47	6.26	87.1		479252		(K)VTNIAPGTVVTDMITNVLGK(I)	K:Triplex dimethyl-heavy	0.987	0.491	83.72	1058.13	-0.0091	-4.3	gi_110749017	gi_110749017 XP_395915.3 *short chain dehydrogenase* PREDICTED: similar to CG9360-PA [Apis mellifera]
2836	zip-PAR2803A191MA2-SpectraFile.11025.11102.4	4	15.32	15.32	76.5		234530		(R)IEIPQITLIPHHESFIPK(L)	K:Triplex dimethyl-heavy	1.201	0.612	53.31	546.836	-0.0152	-6.9	gi_110749017	gi_110749017 XP_395915.3 *short chain dehydrogenase* PREDICTED: similar to CG9360-PA [Apis mellifera]
3020	zip-PAR2803A191MA2-SpectraFile.11030.11077.4	4	15.03	3	85.4		195220		(R)IEIPQITLIPHHESFIPK(L)	K:Triplex dimethyl-light	1.201	0.612	53.34	542.816	-0.006	-2.8	gi_110749017	gi_110749017 XP_395915.3 *short chain dehydrogenase* PREDICTED: similar to CG9360-PA [Apis mellifera]
3395	zip-PAR2803A192MA2-SpectraFile.2392.2392.3	3	14.5	4.87	78.5		113001		(R)ALPSHDIK(V)	K:Triplex dimethyl-heavy	0.618	0.451	7.26	318.217	-0.0036	-3.8	gi_110749017	gi_110749017 XP_395915.3 *short chain dehydrogenase* PREDICTED: similar to CG9360-PA [Apis mellifera]
3610	zip-PAR2803A191MA2-SpectraFile.11038.11085.4	4	14.19	14.19	81.7		119392		(R)IEIPQITLIPHHESFIPK(L)	K:Triplex dimethyl-intermediate	1.201	0.612	53.39	544.827	-0.0106	-4.9	gi_110749017	gi_110749017 XP_395915.3 *short chain dehydrogenase* PREDICTED: similar to CG9360-PA [Apis mellifera]
3902	zip-PAR2803A192MA2-SpectraFile.2390.2390.3	3	13.77	4.68	82.9		182822		(R)ALPSHDIK(V)	K:Triplex dimethyl-light	0.618	0.451	7.25	312.854	-0.0023	-2.5	gi_110749017	gi_110749017 XP_395915.3 *short chain dehydrogenase* PREDICTED: similar to CG9360-PA [Apis mellifera]
3933	zip-PAR2803A189MA2-SpectraFile.17987.17987.2	2	13.71	10.71	75		219968		(K)VTNIAPGTVVTDMITNVLGK(I)	K:Triplex dimethyl-light	0.167	0.065	84.33	1050.09	-0.0031	-1.5	gi_110749017	gi_110749017 XP_395915.3 *short chain dehydrogenase* PREDICTED: similar to CG9360-PA [Apis mellifera]
4496	zip-PAR2803A192MA2-SpectraFile.2397.2397.3	3	12.96	3.13	75.9		82432		(R)ALPSHDIK(V)	K:Triplex dimethyl-intermediate	0.618	0.451	7.28	315.538	-0.0033	-3.5	gi_110749017	gi_110749017 XP_395915.3 *short chain dehydrogenase* PREDICTED: similar to CG9360-PA [Apis mellifera]
5669	zip-PAR2803A190MA2-SpectraFile.18188.18318.2	2	11.09	3.46	75.7		485565		(K)VTNIAPGTVVTDMITNVLGK(I)	K:Triplex dimethyl-light	0.987	0.491	83.75	1050.09	-0.0085	-4.1	gi_110749017	gi_110749017 XP_395915.3 *short chain dehydrogenase* PREDICTED: similar to CG9360-PA [Apis mellifera]
212	zip-PAR2803A190MA2-SpectraFile.15016.15117.0	2	21.82	14.88	90.9		67619		(K)SIYPEVQLLFSQIQR(Y)		3.908	2.221	67.73	927.029	0.0036	1.9	gi_110749123	gi_110749123 XP_394210.3 PREDICTED: similar to CG9514-PA [Apis mellifera]
356	zip-PAR2803A190MA2-SpectraFile.13543.13695.2	2	20.84	11.38	97		431836		(K)LGIPVLVDLPVGK(N)	K:Triplex dimethyl-intermediate	2.281	1.741	59.63	692.473	-0.0036	-2.6	gi_110749123	gi_110749123 XP_394210.3 PREDICTED: similar to CG9514-PA [Apis mellifera]
384	zip-PAR2803A190MA2-SpectraFile.14961.15150.2	2	20.72	20.72	86.5		293578		(K)SIYPEVQLLFSQIQR(Y)		3.897	2.288	67.42	929.036	-0.0013	-0.7	gi_110749123	gi_110749123 XP_394210.3 PREDICTED: similar to CG9514-PA [Apis mellifera]
812	zip-PAR2803A190MA2-SpectraFile.13604.13702.2	2	19.16	6.81	86.7		248053		(K)LGIPVLVDLPVGK(N)	K:Triplex dimethyl-light	2.281	1.741	59.95	688.45	-0.0004	-0.3	gi_110749123	gi_110749123 XP_394210.3 PREDICTED: similar to CG9514-PA [Apis mellifera]
1425	zip-PAR2803A190MA2-SpectraFile.13521.13730.2	2	17.69	9.87	87.3		565897		(K)LGIPVLVDLPVGK(N)	K:Triplex dimethyl-heavy	2.281	1.741	59.51	696.492	-0.0041	-3	gi_110749123	gi_110749123 XP_394210.3 PREDICTED: similar to CG9514-PA [Apis mellifera]
1532	zip-PAR2803A190MA2-SpectraFile.14941.15180.3	3	17.46	17.46	81.2		473825		(K)SIYPEVQLLFSQIQR(Y)		28.114	2.939	67.31	619.693	-0.002	-1.1	gi_110749123	gi_110749123 XP_394210.3 PREDICTED: similar to CG9514-PA [Apis mellifera]
4251	zip-PAR2803A191MA2-SpectraFile.2985.3039.2	2	13.31	5.32	82.3		328410		(R)GVIELR(N)		23.667	12.761	9.91	361.751	-0.0011	-1.5	gi_110749123	gi_110749123 XP_394210.3 PREDICTED: similar to CG9514-PA [Apis mellifera]
4919	zip-PAR2803A190MA2-SpectraFile.15434.15434.0	3	12.36	12.36	74.1		22014		(K)EVILSTGTMVSPQLLMLSGIGPK(E)	K:Triplex dimethyl-intermediate	-	-	70.13	812.464	-0.0317	-13	gi_110749123	gi_110749123 XP_394210.3 PREDICTED: similar to CG9514-PA [Apis mellifera]
5199	zip-PAR2803A191MA2-SpectraFile.3024.3024.2	2	11.9	3.97	90		177076		(R)GVIELR(N)		23.667	12.761	10.09	359.741	-0.0014	-2	gi_110749123	gi_110749123 XP_394210.3 PREDICTED: similar to CG9514-PA [Apis mellifera]
5430	zip-PAR2803A191MA2-SpectraFile.3696.3696.0	2	11.48	4.07	81.6		39611		(R)GFVELR(N)		4.624	2.276	13.56	378.743	-0.0014	-1.9	gi_110749126	gi_110749126 XP_394209.2 *choline dehydrogenase* PREDICTED: similar to CG9518-PA [Apis mellifera]
2389	zip-PAR2803A192MA2-SpectraFile.6974.6984.3	3	15.93	15.93	79.3		128294		(K)IAVYSPHTTFDSIR(G)		0.868	1.192	29.79	546.963	-0.0046	-2.8	gi_110749305	gi_110749305 XP_623811.2 PREDICTED: similar to Protein anon-35F/36A [Apis mellifera]
3474	zip-PAR2803A189MA2-SpectraFile.5477.5542.0	2	14.38	6.23	78.1		185604		(K)SFDPSSWSK(S)	K:Triplex dimethyl-light	0.711	0.651	19.28	548.77	0.0012	1.1	gi_110749339	gi_110749339 XP_001122443.1 PREDICTED: hypothetical protein [Apis mellifera]
3915	zip-PAR2803A189MA2-SpectraFile.10524.10524.2	2	13.74	9.46	79.5		191214		(K)SAFLDNLFK(N)	K:Triplex dimethyl-heavy	1.066	0.598	44.93	563.856	-0.0028	-2.5	gi_110749339	gi_110749339 XP_001122443.1 PREDICTED: hypothetical protein [Apis mellifera]
4347	zip-PAR2803A189MA2-SpectraFile.10541.10600.2	2	13.16	6.87	80.8		179388		(K)SAFLDNLFK(N)	K:Triplex dimethyl-light	1.066	0.598	45.01	555.815	0.0028	2.5	gi_110749339	gi_110749339 XP_001122443.1 PREDICTED: hypothetical protein [Apis mellifera]
4683	zip-PAR2803A189MA2-SpectraFile.10539.10539.2	2	12.69	7.58	87.3		107218		(K)SAFLDNLFK(N)	K:Triplex dimethyl-intermediate	1.066	0.598	45	559.837	-0.0021	-1.8	gi_110749339	gi_110749339 XP_001122443.1 PREDICTED: hypothetical protein [Apis mellifera]
5647	zip-PAR2803A188MA2-SpectraFile.9960.10057.0	2	11.12	3.09	70.8		157663		(K)SLINGVFPFQQK(M)	K:Triplex dimethyl-light	4.769	0.576	40.08	717.413	0.0028	2	gi_110749339	gi_110749339 XP_001122443.1 PREDICTED: hypothetical protein [Apis mellifera]
1091	zip-PAR2803A192MA2-SpectraFile.9133.9253.0	3	18.37	18.37	88.4		87866		(K)GLGYAQYLPHEQYLYTK(E)	K:Triplex dimethyl-heavy	-	-	41.43	706.059	-0.0057	-2.7	gi_110749420	gi_110749420 XP_624548.2 *zinc metalloprotease* PREDICTED: similar to CG6512-PB, isoform B [Apis mellifera]
3109	zip-PAR2803A192MA2-SpectraFile.9153.9252.0	3	14.91	14.91	90.3		81870		(K)GLGYAQYLPHEQYLYTK(E)	K:Triplex dimethyl-intermediate	-	-	41.52	703.379	-0.0075	-3.6	gi_110749420	gi_110749420 XP_624548.2 *zinc metalloprotease* PREDICTED: similar to CG6512-PB, isoform B [Apis mellifera]
3141	zip-PAR2803A191MA2-SpectraFile.9839.9903.0	2	14.86	14.86	73.4		45331		(K)GGLFGALMESTAK(L)	K:Triplex dimethyl-heavy	2.643	1.397	46.74	677.401	-0.0068	-5	gi_110749420	gi_110749420 XP_624548.2 *zinc metalloprotease* PREDICTED: similar to CG6512-PB, isoform B [Apis mellifera]
4473	zip-PAR2803A192MA2-SpectraFile.9202.9202.0	3	12.99	12.99	70.6		71562		(K)GLGYAQYLPHEQYLYTK(E)	K:Triplex dimethyl-light	-	-	41.77	700.696	-0.0063	-3	gi_110749420	gi_110749420 XP_624548.2 *zinc metalloprotease* PREDICTED: similar to CG6512-PB, isoform B [Apis mellifera]
5307	zip-PAR2803A188MA2-SpectraFile.16147.16237.2	2	11.7	4.86	75.5		127459		(K)IEIMEFVNFLK(N)	K:Triplex dimethyl-intermediate	0.923	0.998	74.13	723.927	-0.0049	-3.4	gi_110749420	gi_110749420 XP_624548.2 *zinc metalloprotease* PREDICTED: similar to CG6512-PB, isoform B [Apis mellifera]
4281	zip-PAR2803A189MA2-SpectraFile.9484.9484.0	2	13.27	4.34	77.6		31373		(K)DAALVSSLLK(N)	K:Triplex dimethyl-light	1.047	0.921	39.63	536.832	-0.0045	-4.2	gi_110749491	gi_110749491 XP_394947.2 *dynamin* PREDICTED: similar to Dynamin related protein 1 CG3210-PA isoform 1 [Apis mellifera]
5051	zip-PAR2803A189MA2-SpectraFile.9427.9427.0	2	12.14	12.14	75.5		32841		(K)DAALVSSLLK(N)	K:Triplex dimethyl-heavy	0.991	0.882	39.33	544.877	-0.0039	-3.5	gi_110749491	gi_110749491 XP_394947.2 *dynamin* PREDICTED: similar to Dynamin related protein 1 CG3210-PA isoform 1 [Apis mellifera]
5507	zip-PAR2803A189MA2-SpectraFile.9455.9455.0	2	11.36	11.36	78.4		28895		(K)DAALVSSLLK(N)	K:Triplex dimethyl-intermediate	0.993	0.902	39.48	540.859	-0.0017	-1.6	gi_110749491	gi_110749491 XP_394947.2 *dynamin* PREDICTED: similar to Dynamin related protein 1 CG3210-PA isoform 1 [Apis mellifera]
1914	zip-PAR2803A192MA2-SpectraFile.11616.11672.3	3	16.69	16.69	76.3		107642		(K)AFPLDMSQYHNLFNTTR(L)		1.174	1.03	55	695.005	-0.0076	-3.7	gi_110749497	gi_110749497 XP_394948.3 *carnitine o-palmitoyltransferase* PREDICTED: similar to Carnitine O-palmitoyltransferase 2, mitochondrial precursor (Carnitine palmitoyltransferase II) (CPT II) isoform 1 [Apis mellifera]
4138	zip-PAR2803A192MA2-SpectraFile.3715.3879.3	3	13.47	13.47	73.1		530797		(K)ASHPPTSEMVNAAIK(E)	K:Triplex dimethyl-heavy	0.058	0.073	13.09	542.312	-0.0084	-5.2	gi_110749616	gi_110749616 XP_001121111.1 PREDICTED: similar to Histone H1 [Apis mellifera]
4560	zip-PAR2803A192MA2-SpectraFile.2622.2622.3	3	12.87	12.87	82.7		133518		(K)ASHPPTSEmVNAAIK(E)	K:Triplex dimethyl-intermediate m:Oxidized methionine	0.978	0.942	8.21	544.965	15.9885	-3.9	gi_110749616	gi_110749616 XP_001121111.1 PREDICTED: similar to Histone H1 [Apis mellifera]
5190	zip-PAR2803A188MA2-SpectraFile.5236.5291.2	2	11.91	2.94	84.3		432455		(K)FAPFIK(R)	K:Triplex dimethyl-heavy	0.722	0.775	16.64	397.789	-0.0032	-4	gi_110749616	gi_110749616 XP_001121111.1 PREDICTED: similar to Histone H1 [Apis mellifera]
5707	zip-PAR2803A189MA2-SpectraFile.4060.4060.2	2	11.04	4.62	78.4		293036		(K)STELLIR(K)		0.411	0.614	12.33	434.287	-0.0032	-3.7	gi_110749631	gi_110749631 XP_001120304.1 PREDICTED: similar to CG31613-PA [Apis mellifera]
299	zip-PAR2803A188MA2-SpectraFile.15522.15715.2	2	21.12	21.12	98.4		497313		(K)LLSGVTIAQGGVLPNIQAVLLPK(K)	K:Triplex dimethyl-intermediate	1.005	0.996	70.55	1183.25	-0.0061	-2.6	gi_110749634	gi_110749634 XP_001120346.1 PREDICTED: similar to CG31618-PA [Apis mellifera]
1324	zip-PAR2803A190MA2-SpectraFile.16056.16287.3	3	17.88	17.88	93.1		550586		(K)LLSGVTIAQGGVLPNIQAVLLPK(K)	K:Triplex dimethyl-intermediate	1.649	1.211	73.63	789.169	-0.0102	-4.3	gi_110749634	gi_110749634 XP_001120346.1 PREDICTED: similar to CG31618-PA [Apis mellifera]
1341	zip-PAR2803A190MA2-SpectraFile.16055.16262.3	3	17.85	17.85	94		749425		(K)LLSGVTIAQGGVLPNIQAVLLPK(K)	K:Triplex dimethyl-heavy	1.651	1.211	73.62	791.849	-0.0105	-4.4	gi_110749634	gi_110749634 XP_001120346.1 PREDICTED: similar to CG31618-PA [Apis mellifera]
1450	zip-PAR2803A188MA2-SpectraFile.15503.15704.3	3	17.63	17.63	97.2		1900481		(K)LLSGVTIAQGGVLPNIQAVLLPK(K)	K:Triplex dimethyl-heavy	1.004	0.991	70.44	791.849	-0.0099	-4.2	gi_110749634	gi_110749634 XP_001120346.1 PREDICTED: similar to CG31618-PA [Apis mellifera]
1792	zip-PAR2803A188MA2-SpectraFile.15509.15697.3	3	16.94	16.94	95.2		1875497		(K)LLSGVTIAQGGVLPNIQAVLLPK(K)	K:Triplex dimethyl-intermediate	1.005	0.992	70.47	789.169	-0.0096	-4.1	gi_110749634	gi_110749634 XP_001120346.1 PREDICTED: similar to CG31618-PA [Apis mellifera]
2196	zip-PAR2803A190MA2-SpectraFile.4953.5065.2	2	16.24	8.11	84.8		1110432		(R)AGLQFPVGR(I)		0.987	1.061	15.81	490.806	-0.0014	-1.4	gi_110749634	gi_110749634 XP_001120346.1 PREDICTED: similar to CG31618-PA [Apis mellifera]
2245	zip-PAR2803A188MA2-SpectraFile.15523.15710.2	2	16.14	16.14	87.9		499120		(K)LLSGVTIAQGGVLPNIQAVLLPK(K)	K:Triplex dimethyl-light	1.005	0.996	70.55	1179.23	-0.0035	-1.5	gi_110749634	gi_110749634 XP_001120346.1 PREDICTED: similar to CG31618-PA [Apis mellifera]
2505	zip-PAR2803A190MA2-SpectraFile.16140.16202.2	2	15.75	15.75	97		113113		(K)LLSGVTIAQGGVLPNIQAVLLPK(K)	K:Triplex dimethyl-intermediate	1.796	1.28	74.1	1183.25	-0.0061	-2.6	gi_110749634	gi_110749634 XP_001120346.1 PREDICTED: similar to CG31618-PA [Apis mellifera]
2578	zip-PAR2803A188MA2-SpectraFile.15515.15676.2	2	15.63	15.63	86.5		501490		(K)LLSGVTIAQGGVLPNIQAVLLPK(K)	K:Triplex dimethyl-heavy	1.005	0.999	70.51	1187.27	-0.0068	-2.9	gi_110749634	gi_110749634 XP_001120346.1 PREDICTED: similar to CG31618-PA [Apis mellifera]
2696	zip-PAR2803A188MA2-SpectraFile.15510.15703.3	3	15.49	15.49	91.4		1892119		(K)LLSGVTIAQGGVLPNIQAVLLPK(K)	K:Triplex dimethyl-light	1.004	0.991	70.48	786.486	-0.0087	-3.7	gi_110749634	gi_110749634 XP_001120346.1 PREDICTED: similar to CG31618-PA [Apis mellifera]
4037	zip-PAR2803A190MA2-SpectraFile.16153.16153.2	2	13.59	13.59	75		150596		(K)LLSGVTIAQGGVLPNIQAVLLPK(K)	K:Triplex dimethyl-heavy	1.799	1.283	74.18	1187.27	-0.007	-3	gi_110749634	gi_110749634 XP_001120346.1 PREDICTED: similar to CG31618-PA [Apis mellifera]
4740	zip-PAR2803A188MA2-SpectraFile.15513.15513.3	3	12.61	12.61	74.4		1390847		(K)LLSGVTIAQGGVLPNIQAVLLPK(K)	K:Triplex dimethyl-light	1.072	1.032	70.49	786.486	-0.0087	-3.7	gi_110749634	gi_110749634 XP_001120346.1 PREDICTED: similar to CG31618-PA [Apis mellifera]
940	zip-PAR2803A191MA2-SpectraFile.7300.7397.3	3	18.79	18.79	85.1		501863		(K)NSQINQQGISNPNTQILQEPYHINK(Q)	K:Triplex dimethyl-intermediate	1.229	1.551	32.81	981.519	-0.0131	-4.4	gi_110749732	gi_110749732 XP_001121241.1 PREDICTED: similar to CG15040-PA [Apis mellifera]
1230	zip-PAR2803A191MA2-SpectraFile.6826.6919.3	3	18.1	18.1	88.2		927560		(K)QASVPLYSTDILHNNK(E)	K:Triplex dimethyl-light	0.161	0.358	30.26	619.334	-0.0041	-2.2	gi_110749732	gi_110749732 XP_001121241.1 PREDICTED: similar to CG15040-PA [Apis mellifera]
1384	zip-PAR2803A189MA2-SpectraFile.6886.6886.2	2	17.76	8.21	88.2		609853		(K)FVQNQMLVDNLR(N)		0.577	0.416	26.34	752.899	-0.0027	-1.8	gi_110749732	gi_110749732 XP_001121241.1 PREDICTED: similar to CG15040-PA [Apis mellifera]
1731	zip-PAR2803A189MA2-SpectraFile.6887.6887.2	2	17.04	10.34	75.1		352149		(K)FVQNQMLVDNLR(N)		0.577	0.416	26.35	756.921	-0.0031	-2.1	gi_110749732	gi_110749732 XP_001121241.1 PREDICTED: similar to CG15040-PA [Apis mellifera]
1851	zip-PAR2803A191MA2-SpectraFile.7371.7371.0	3	16.84	16.84	84.9		78920		(K)NSQINQQGISNPNTQILQEPYHINK(Q)	K:Triplex dimethyl-light	-	-	33.17	978.839	-0.0056	-1.9	gi_110749732	gi_110749732 XP_001121241.1 PREDICTED: similar to CG15040-PA [Apis mellifera]
2248	zip-PAR2803A189MA2-SpectraFile.5400.5400.2	2	16.14	7.21	81.9		227987		(K)FVQNQmLVDNLR(N)	m:Oxidized methionine	0.616	0.52	18.9	760.896	15.9915	-2.3	gi_110749732	gi_110749732 XP_001121241.1 PREDICTED: similar to CG15040-PA [Apis mellifera]
2358	zip-PAR2803A191MA2-SpectraFile.6831.6878.3	3	15.98	15.98	96		331883		(K)QASVPLYSTDILHNNK(E)	K:Triplex dimethyl-intermediate	0.161	0.358	30.29	622.017	-0.005	-2.7	gi_110749732	gi_110749732 XP_001121241.1 PREDICTED: similar to CG15040-PA [Apis mellifera]
2502	zip-PAR2803A189MA2-SpectraFile.6866.6919.2	2	15.75	10.47	88.8		275049		(K)FDQNSQQIYQPWK(S)	K:Triplex dimethyl-light	0.677	0.362	26.24	869.434	0.001	0.6	gi_110749732	gi_110749732 XP_001121241.1 PREDICTED: similar to CG15040-PA [Apis mellifera]
3328	zip-PAR2803A191MA2-SpectraFile.7322.7374.4	4	14.59	14.59	80		316921		(K)NSQINQQGISNPNTQILQEPYHINK(Q)	K:Triplex dimethyl-intermediate	4.718	10.759	32.92	736.39	-0.0173	-5.9	gi_110749732	gi_110749732 XP_001121241.1 PREDICTED: similar to CG15040-PA [Apis mellifera]
4601	zip-PAR2803A189MA2-SpectraFile.8875.8875.4	4	12.81	12.81	75.5		121723		(K)HISNAEDIVNQHIYNQMSNSESIIQQNK(Y)	K:Triplex dimethyl-heavy	0.808	0.639	36.49	832.426	-0.017	-5.1	gi_110749732	gi_110749732 XP_001121241.1 PREDICTED: similar to CG15040-PA [Apis mellifera]
5037	zip-PAR2803A189MA2-SpectraFile.3901.3901.2	2	12.17	2.05	92.1		699878		(K)YNLNQDIR(H)		0.819	1.016	11.59	532.28	-0.0006	-0.5	gi_110749732	gi_110749732 XP_001121241.1 PREDICTED: similar to CG15040-PA [Apis mellifera]
5550	zip-PAR2803A189MA2-SpectraFile.6901.6943.3	3	11.28	11.28	74.7		142696		(K)FVQNQMLVDNLR(N)		0.551	0	26.42	502.268	-0.004	-2.7	gi_110749732	gi_110749732 XP_001121241.1 PREDICTED: similar to CG15040-PA [Apis mellifera]
3431	zip-PAR2803A190MA2-SpectraFile.11771.11771.2	2	14.44	6.06	89.9		124524		(R)ILImLMPVK(Y)	K:Triplex dimethyl-light m:Oxidized methionine	0	0.115	50.2	565.364	16.0063	10.1	gi_110749795	gi_110749795 XP_393286.3 PREDICTED: similar to Na+-driven anion exchanger 1 CG4675-PB, isoform B isoform 1 [Apis mellifera]
5165	zip-PAR2803A189MA2-SpectraFile.6341.6341.0	2	11.96	6.71	84.5		93236		(K)FQTMSDQILGK(I)	K:Triplex dimethyl-light	0.846	0.821	23.63	662.351	-0.0028	-2.1	gi_110749810	gi_110749810 XP_001121436.1 *Heat shock protein 1* PREDICTED: similar to CG5446-PA [Apis mellifera]
3106	zip-PAR2803A191MA2-SpectraFile.4549.4549.0	2	14.91	8.96	87.7		60152		(K)HIYFITGESK(D)	K:Triplex dimethyl-light	1.313	1.07	17.98	625.839	-0.0074	-5.9	gi_110749824	gi_110749824 XP_395168.3 *heat shock protein 1* PREDICTED: similar to heat shock protein 1, alpha [Apis mellifera]
3925	zip-PAR2803A191MA2-SpectraFile.4515.4567.0	3	13.73	13.73	71.6		109279		(K)HIYFITGESK(D)	K:Triplex dimethyl-light	-	-	17.8	417.563	-0.0029	-2.3	gi_110749824	gi_110749824 XP_395168.3 *heat shock protein 1* PREDICTED: similar to heat shock protein 1, alpha [Apis mellifera]
4238	zip-PAR2803A191MA2-SpectraFile.4437.4485.2	2	13.33	7.98	72.3		170811		(K)HIYFITGESK(D)	K:Triplex dimethyl-heavy	1.559	1.287	17.4	633.883	-0.0078	-6.1	gi_110749824	gi_110749824 XP_395168.3 *heat shock protein 1* PREDICTED: similar to heat shock protein 1, alpha [Apis mellifera]
4294	zip-PAR2803A191MA2-SpectraFile.4464.4464.0	3	13.25	13.25	81.8		111504		(K)HIYFITGESK(D)	K:Triplex dimethyl-intermediate	-	-	17.54	420.245	-0.0065	-5.2	gi_110749824	gi_110749824 XP_395168.3 *heat shock protein 1* PREDICTED: similar to heat shock protein 1, alpha [Apis mellifera]
4372	zip-PAR2803A190MA2-SpectraFile.7367.7460.2	2	13.13	4	74.9		354207		(R)ALLFIPK(R)	K:Triplex dimethyl-heavy	0.276	1.231	27.52	437.34	-0.0023	-2.6	gi_110749824	gi_110749824 XP_395168.3 *heat shock protein 1* PREDICTED: similar to heat shock protein 1, alpha [Apis mellifera]
5106	zip-PAR2803A191MA2-SpectraFile.4465.4514.0	2	12.06	6.27	78.9		64969		(K)HIYFITGESK(D)	K:Triplex dimethyl-intermediate	1.477	1.128	17.54	629.864	-0.0074	-5.9	gi_110749824	gi_110749824 XP_395168.3 *heat shock protein 1* PREDICTED: similar to heat shock protein 1, alpha [Apis mellifera]
5654	zip-PAR2803A188MA2-SpectraFile.7266.7266.0	2	11.11	4.27	95.7		116033		(R)ALLFIPK(R)	K:Triplex dimethyl-light	4.978	0.954	26.53	429.29	-0.013	-15.1	gi_110749824	gi_110749824 XP_395168.3 *heat shock protein 1* PREDICTED: similar to heat shock protein 1, alpha [Apis mellifera]
3812	zip-PAR2803A192MA2-SpectraFile.6400.6507.3	3	13.9	5	71.7		318007		(K)ALSLNHSFInGR(R)	n:Deamidated	1.18	0.987	26.77	454.586	0.9792	-3.6	gi_110749857	gi_110749857 XP_001122335.1 PREDICTED: similar to nucleolin [Apis mellifera]
5432	zip-PAR2803A192MA2-SpectraFile.5770.5817.0	3	11.48	6.85	81.4		83796		(K)LSLILHPDK(E)	K:Triplex dimethyl-light	-	-	23.5	364.564	-0.0037	-3.4	gi_110750653	gi_110750653 XP_395961.3 PREDICTED: similar to CG8583-PA isoform 1 [Apis mellifera]
4566	zip-PAR2803A192MA2-SpectraFile.4734.4788.0	3	12.86	12.86	70.8		59915		(K)ALDWIAAHPSK(E)	K:Triplex dimethyl-heavy	-	-	18.15	427.601	-0.0036	-2.8	gi_110750672	gi_110750672 XP_001120585.1 *cuticle protein* PREDICTED: similar to CG30045-PA [Apis mellifera]
1153	zip-PAR2803A188MA2-SpectraFile.11687.11695.3	3	18.24	9.94	79.7		277535		(K)FQVILDVQQFKPDEINVK(I)	K:Triplex dimethyl-light	-	-	49.17	748.756	-0.0104	-4.6	gi_110750766	gi_110750766 XP_001120194.1 PREDICTED: similar to Protein lethal(2)essential for life (Protein Efl21) [Apis mellifera]
4173	zip-PAR2803A188MA2-SpectraFile.18484.18488.3	3	13.4	8.61	78.1		205712		(R)LLDQNFGLGLYPEQLLNSNILDQYILPNR(N)		0.833	0.596	87.39	1137.28	-0.0239	-7	gi_110750766	gi_110750766 XP_001120194.1 PREDICTED: similar to Protein lethal(2)essential for life (Protein Efl21) [Apis mellifera]
5446	zip-PAR2803A188MA2-SpectraFile.18479.18486.3	3	11.45	7.56	79.8		246826		(R)LLDQNFGLGLYPEQLLNSNILDQYILPNR(N)		0.833	0.596	87.36	1134.6	-0.0177	-5.2	gi_110750766	gi_110750766 XP_001120194.1 PREDICTED: similar to Protein lethal(2)essential for life (Protein Efl21) [Apis mellifera]
5681	zip-PAR2803A192MA2-SpectraFile.12592.12592.3	3	11.08	1.66	73.3		102263		(R)NPLIYYRPWGELLR(K)		0.431	0.551	60.57	606.672	-0.0062	-3.4	gi_110750766	gi_110750766 XP_001120194.1 PREDICTED: similar to Protein lethal(2)essential for life (Protein Efl21) [Apis mellifera]
702	zip-PAR2803A189MA2-SpectraFile.12450.12560.0	3	19.5	19.5	70.8		90810		(R)DATTSQILSDHLASLFR(E)		-	-	55.19	636.338	-0.0179	-9.4	gi_110750934	gi_110750934 XP_001121185.1 *glucose-6-phosphate dehydrogenase* PREDICTED: similar to Zwischenferment CG12529-PA, isoform A [Apis mellifera]
2275	zip-PAR2803A189MA2-SpectraFile.12488.12538.0	3	16.1	16.1	73		70145		(R)DATTSQILSDHLASLFR(E)		-	-	55.4	637.682	-0.0043	-2.2	gi_110750934	gi_110750934 XP_001121185.1 *glucose-6-phosphate dehydrogenase* PREDICTED: similar to Zwischenferment CG12529-PA, isoform A [Apis mellifera]
5044	zip-PAR2803A192MA2-SpectraFile.16660.16660.3	3	12.16	12.16	78.9		176044		(R)LFYLALPPNVFENVTVHIR(N)		1.174	0.658	78.48	758.766	-0.0124	-5.5	gi_110750934	gi_110750934 XP_001121185.1 *glucose-6-phosphate dehydrogenase* PREDICTED: similar to Zwischenferment CG12529-PA, isoform A [Apis mellifera]
5347	zip-PAR2803A190MA2-SpectraFile.4654.4654.0	2	11.63	4.99	84.9		208026		(R)VQPGEALYIK(M)	K:Triplex dimethyl-light	0.54	0.863	14.45	587.35	0.0047	4	gi_110750934	gi_110750934 XP_001121185.1 *glucose-6-phosphate dehydrogenase* PREDICTED: similar to Zwischenferment CG12529-PA, isoform A [Apis mellifera]
2315	zip-PAR2803A191MA2-SpectraFile.2856.2856.2	2	16.04	10.61	92.3		346561		(R)AFAGVGEATGK(M)	K:Triplex dimethyl-intermediate	4.283	3.702	9.29	536.317	-0.0017	-1.6	gi_110751008	gi_110751008 XP_001122467.1 *ubiquinol-cytochrome C reductase* PREDICTED: similar to CG7580-PA [Apis mellifera]
1198	zip-PAR2803A190MA2-SpectraFile.10722.10768.2	2	18.16	10.55	90.1		223651		(K)TLEYNLMPIIK(R)	K:Triplex dimethyl-light	0.882	0.944	44.69	695.904	-0.0009	-0.7	gi_110751048	gi_110751048 XP_001119980.1 PREDICTED: hypothetical protein [Apis mellifera]
1374	zip-PAR2803A188MA2-SpectraFile.16915.16967.0	2	17.78	17.78	87.2		37987		(K)LSPTYFLSAPLGGGWVLISK(A)	K:Triplex dimethyl-heavy	0.914	0.704	78.61	1089.65	-0.0192	-8.8	gi_110751102	gi_110751102 XP_001119981.1 *cytochrome P450* PREDICTED: similar to Cytochrome P450 6a2 (CYPVIA2) (P450-B1) [Apis mellifera]
3251	zip-PAR2803A188MA2-SpectraFile.10548.10597.2	2	14.71	8.47	76.4		132714		(R)YFSALGFLGK(I)	K:Triplex dimethyl-heavy	0.431	0.43	43.2	587.873	-0.0056	-4.7	gi_110751102	gi_110751102 XP_001119981.1 *cytochrome P450* PREDICTED: similar to Cytochrome P450 6a2 (CYPVIA2) (P450-B1) [Apis mellifera]
3612	zip-PAR2803A188MA2-SpectraFile.10553.10604.2	2	14.18	7.69	83.8		132574		(R)YFSALGFLGK(I)	K:Triplex dimethyl-intermediate	0.436	0.43	43.23	583.854	-0.0062	-5.4	gi_110751102	gi_110751102 XP_001119981.1 *cytochrome P450* PREDICTED: similar to Cytochrome P450 6a2 (CYPVIA2) (P450-B1) [Apis mellifera]
5659	zip-PAR2803A189MA2-SpectraFile.4603.4603.2	2	11.1	1.56	75.4		168507		(K)LDPLLAK(N)	K:Triplex dimethyl-light	0	0	14.91	413.275	-0.0015	-1.8	gi_110751102	gi_110751102 XP_001119981.1 *cytochrome P450* PREDICTED: similar to Cytochrome P450 6a2 (CYPVIA2) (P450-B1) [Apis mellifera]
2192	zip-PAR2803A189MA2-SpectraFile.7589.7638.2	2	16.24	8.28	79.8		860183		(K)MLYSSSFDALK(K)	K:Triplex dimethyl-light	0.822	0.859	29.91	659.341	-0.0006	-0.4	gi_110751158	gi_110751158 XP_001120072.1 *actin depolymerizing factor* PREDICTED: similar to Cofilin/actin-depolymerizing factor homolog (Protein D61) (Protein twinstar) [Apis mellifera]
2318	zip-PAR2803A189MA2-SpectraFile.7583.7631.2	2	16.03	10.49	80.1		740538		(K)MLYSSSFDALK(K)	K:Triplex dimethyl-intermediate	0.827	0.861	29.88	663.366	-0.0016	-1.2	gi_110751158	gi_110751158 XP_001120072.1 *actin depolymerizing factor* PREDICTED: similar to Cofilin/actin-depolymerizing factor homolog (Protein D61) (Protein twinstar) [Apis mellifera]
4501	zip-PAR2803A189MA2-SpectraFile.7578.7624.2	2	12.94	5.95	71.2		711393		(K)MLYSSSFDALK(K)	K:Triplex dimethyl-heavy	0.827	0.858	29.85	667.384	-0.0035	-2.6	gi_110751158	gi_110751158 XP_001120072.1 *actin depolymerizing factor* PREDICTED: similar to Cofilin/actin-depolymerizing factor homolog (Protein D61) (Protein twinstar) [Apis mellifera]
4360	zip-PAR2803A189MA2-SpectraFile.15042.15099.3	3	13.14	13.14	83.3		81771		(R)QIIEGLLSLTQQMAPLRQ(-)		0.756	0.759	69.83	691.063	-0.0122	-5.9	gi_110751174	gi_110751174 XP_001121743.1 *Protein Kr-h2* PREDICTED: similar to Protein Kr-h2 [Apis mellifera]
5374	zip-PAR2803A189MA2-SpectraFile.15086.15086.3	3	11.58	11.58	81.9		107788		(R)QIIEGLLSLTQQMAPLRQ(-)		0.742	0.74	70.08	689.721	-0.0143	-6.9	gi_110751174	gi_110751174 XP_001121743.1 *Protein Kr-h2* PREDICTED: similar to Protein Kr-h2 [Apis mellifera]
414	zip-PAR2803A191MA2-SpectraFile.13608.13658.4	4	20.58	20.58	83.3		141892		(R)QIMDPIIRPLVGESPVLGIHLGLR(N)		1.041	1.015	67.93	664.642	-0.0207	-7.8	gi_110751227	gi_110751227 XP_001120819.1 *molybdopterin cofactor sulfurase * PREDICTED: similar to MOCO sulphurase C-terminal domain containing 1 [Apis mellifera]
1573	zip-PAR2803A191MA2-SpectraFile.13652.13652.4	4	17.37	17.37	76.2		139763		(R)QIMDPIIRPLVGESPVLGIHLGLR(N)		1.041	1.015	68.19	663.636	-0.0208	-7.8	gi_110751227	gi_110751227 XP_001120819.1 *molybdopterin cofactor sulfurase * PREDICTED: similar to MOCO sulphurase C-terminal domain containing 1 [Apis mellifera]
1595	zip-PAR2803A191MA2-SpectraFile.12793.12845.4	4	17.34	17.34	75.8		286250		(R)QImDPIIRPLVGESPVLGIHLGLR(N)	m:Oxidized methionine	1.038	1.009	63.25	668.641	15.9745	-7.6	gi_110751227	gi_110751227 XP_001120819.1 *molybdopterin cofactor sulfurase * PREDICTED: similar to MOCO sulphurase C-terminal domain containing 1 [Apis mellifera]
4338	zip-PAR2803A191MA2-SpectraFile.12837.12837.4	4	13.18	13.18	72.5		283680		(R)QImDPIIRPLVGESPVLGIHLGLR(N)	m:Oxidized methionine	1.038	1.009	63.5	667.635	15.9748	-7.5	gi_110751227	gi_110751227 XP_001120819.1 *molybdopterin cofactor sulfurase * PREDICTED: similar to MOCO sulphurase C-terminal domain containing 1 [Apis mellifera]
4935	zip-PAR2803A190MA2-SpectraFile.8198.8257.2	2	12.32	5.73	81.3		285139		(R)LVYYPLDYPTR(E)		1.28	0.93	31.72	714.384	0.0032	2.2	gi_110751227	gi_110751227 XP_001120819.1 *molybdopterin cofactor sulfurase * PREDICTED: similar to MOCO sulphurase C-terminal domain containing 1 [Apis mellifera]
5388	zip-PAR2803A188MA2-SpectraFile.9653.9653.0	2	11.56	6.83	74.5		72233		(K)VGELSDLVVYPVK(S)	K:Triplex dimethyl-light	0.941	1.11	38.48	737.418	-0.0284	-19.3	gi_110751227	gi_110751227 XP_001120819.1 *molybdopterin cofactor sulfurase * PREDICTED: similar to MOCO sulphurase C-terminal domain containing 1 [Apis mellifera]
5676	zip-PAR2803A190MA2-SpectraFile.8188.8233.2	2	11.08	7.53	77.5		365024		(R)LVYYPLDYPTR(E)		1.264	0.909	31.67	718.404	-0.0006	-0.4	gi_110751227	gi_110751227 XP_001120819.1 *molybdopterin cofactor sulfurase * PREDICTED: similar to MOCO sulphurase C-terminal domain containing 1 [Apis mellifera]
2689	zip-PAR2803A191MA2-SpectraFile.6362.6362.0	3	15.5	15.5	77.1		48131		(K)NTQDFTGHALGLYR(D)		-	-	27.7	542.281	-0.0083	-5.1	gi_110751295	gi_110751295 XP_623197.2 *GDP dissociation inhibitor* PREDICTED: similar to GDP dissociation inhibitor CG4422-PA [Apis mellifera]
4196	zip-PAR2803A190MA2-SpectraFile.13362.13362.0	3	13.38	13.38	76.3		61919		(K)SPYLYPMYGLGELPQGFAR(L)		-	-	58.67	729.706	0.01	4.6	gi_110751295	gi_110751295 XP_623197.2 *GDP dissociation inhibitor* PREDICTED: similar to GDP dissociation inhibitor CG4422-PA [Apis mellifera]
4624	zip-PAR2803A191MA2-SpectraFile.6423.6440.4	4	12.79	12.79	75.8		188838		(R)NSDIYVSLVSHTHQVAAK(G)	K:Triplex dimethyl-heavy	0.969	0.905	28.03	511.043	-0.0137	-6.7	gi_110751295	gi_110751295 XP_623197.2 *GDP dissociation inhibitor* PREDICTED: similar to GDP dissociation inhibitor CG4422-PA [Apis mellifera]
529	zip-PAR2803A190MA2-SpectraFile.17547.17681.2	2	20.08	20.08	97.3		399695		(K)SEAFPAILLFLQGK(T)	K:Triplex dimethyl-intermediate	2.316	1.828	81.38	799.491	-0.0058	-3.7	gi_110751310	gi_110751310 XP_001120162.1 *endoplasmic reticulum protein (windbeutel)* PREDICTED: similar to windbeutel CG7225-PA [Apis mellifera]
1650	zip-PAR2803A190MA2-SpectraFile.17539.17678.2	2	17.22	17.22	84.9		506300		(K)SEAFPAILLFLQGK(T)	K:Triplex dimethyl-heavy	2.308	1.841	81.33	803.509	-0.0084	-5.2	gi_110751310	gi_110751310 XP_001120162.1 *endoplasmic reticulum protein (windbeutel)* PREDICTED: similar to windbeutel CG7225-PA [Apis mellifera]
3530	zip-PAR2803A189MA2-SpectraFile.17392.17392.2	2	14.29	14.29	79.4		308248		(K)SEAFPAILLFLQGK(T)	K:Triplex dimethyl-light	0.129	0.286	81.9	795.466	-0.005	-3.2	gi_110751310	gi_110751310 XP_001120162.1 *endoplasmic reticulum protein (windbeutel)* PREDICTED: similar to windbeutel CG7225-PA [Apis mellifera]
4864	zip-PAR2803A189MA2-SpectraFile.17436.17436.2	2	12.44	12.44	77.6		326944		(K)SEAFPAILLFLQGK(T)	K:Triplex dimethyl-light	0.121	0.162	82.16	795.466	-0.005	-3.2	gi_110751310	gi_110751310 XP_001120162.1 *endoplasmic reticulum protein (windbeutel)* PREDICTED: similar to windbeutel CG7225-PA [Apis mellifera]
3164	zip-PAR2803A190MA2-SpectraFile.4169.4169.2	2	14.82	7.07	75.8		376735		(K)SFIGQAGENIR(K)		1.412	1.095	12.21	614.347	-0.0012	-1	gi_110751318	gi_110751318 XP_001120008.1 PREDICTED: hypothetical protein [Apis mellifera]
4149	zip-PAR2803A189MA2-SpectraFile.4209.4209.2	2	13.44	5.31	88.3		377100		(K)IDPYTGISR(G)		0.987	0.634	13.05	525.284	-0.0011	-1	gi_110751360	gi_110751360 XP_001121454.1 *ribonucleoprotein* PREDICTED: similar to squid CG16901-PC, isoform C [Apis mellifera]
5464	zip-PAR2803A189MA2-SpectraFile.4210.4210.2	2	11.43	3.91	80.3		372385		(K)IDPYTGISR(G)		0.987	0.634	13.06	529.306	-0.002	-1.9	gi_110751360	gi_110751360 XP_001121454.1 *ribonucleoprotein* PREDICTED: similar to squid CG16901-PC, isoform C [Apis mellifera]
2518	zip-PAR2803A192MA2-SpectraFile.6630.6680.0	3	15.73	7.51	78		50169		(R)LVGDLHLLK(E)	K:Triplex dimethyl-light	-	-	27.98	355.231	-0.0092	-8.7	gi_110751382	gi_110751382 XP_394269.3 PREDICTED: similar to CG15828-PB, isoform B [Apis mellifera]
4724	zip-PAR2803A192MA2-SpectraFile.6637.6637.0	3	12.64	6.23	87.3		43695		(R)LVGDLHLLK(E)	K:Triplex dimethyl-intermediate	-	-	28.02	357.917	-0.0009	-0.8	gi_110751382	gi_110751382 XP_394269.3 PREDICTED: similar to CG15828-PB, isoform B [Apis mellifera]
18	zip-PAR2803A188MA2-SpectraFile.12761.13016.2	2	24.89	20.02	98.4		2325915		(K)VFAPEEISAMVLGK(M)	K:Triplex dimethyl-intermediate	0.916	0.866	54.98	777.955	-0.0016	-1	gi_110754998	gi_110754998 XP_393090.3 *heat shock protein cognate 3* PREDICTED: similar to Heat shock protein cognate 3 CG4147-PA, isoform A [Apis mellifera]
71	zip-PAR2803A188MA2-SpectraFile.6786.6913.2	2	23.34	13.92	94.3		1115497		(R)ITPSYVAFTADGER(L)		1.048	0.888	24.16	779.906	-0.001	-0.7	gi_110754998	gi_110754998 XP_393090.3 *heat shock protein cognate 3* PREDICTED: similar to Heat shock protein cognate 3 CG4147-PA, isoform A [Apis mellifera]
170	zip-PAR2803A188MA2-SpectraFile.6788.6912.2	2	22.12	14.41	95.9		1255966		(R)ITPSYVAFTADGER(L)		1.048	0.888	24.17	777.893	-0.0013	-0.9	gi_110754998	gi_110754998 XP_393090.3 *heat shock protein cognate 3* PREDICTED: similar to Heat shock protein cognate 3 CG4147-PA, isoform A [Apis mellifera]
438	zip-PAR2803A188MA2-SpectraFile.12769.13010.2	2	20.49	13.66	87.6		2459178		(K)VFAPEEISAMVLGK(M)	K:Triplex dimethyl-heavy	0.916	0.866	55.03	781.974	-0.0021	-1.4	gi_110754998	gi_110754998 XP_393090.3 *heat shock protein cognate 3* PREDICTED: similar to Heat shock protein cognate 3 CG4147-PA, isoform A [Apis mellifera]
794	zip-PAR2803A189MA2-SpectraFile.8361.8567.2	2	19.21	10.69	94.7		1409128		(K)DAGTISGLVVMR(I)		2.309	0.869	33.81	623.844	-0.0011	-0.9	gi_110754998	gi_110754998 XP_393090.3 *heat shock protein cognate 3* PREDICTED: similar to Heat shock protein cognate 3 CG4147-PA, isoform A [Apis mellifera]
839	zip-PAR2803A189MA2-SpectraFile.8402.8546.2	2	19.08	12.24	89.1		2595826		(K)DAGTISGLVVMR(I)		1.842	0.86	34.01	627.861	-0.0114	-9.1	gi_110754998	gi_110754998 XP_393090.3 *heat shock protein cognate 3* PREDICTED: similar to Heat shock protein cognate 3 CG4147-PA, isoform A [Apis mellifera]
977	zip-PAR2803A188MA2-SpectraFile.10420.10470.2	2	18.66	13.41	85.2		681079		(K)VFAPEEISAmVLGK(M)	K:Triplex dimethyl-intermediate m:Oxidized methionine	1.327	0.871	42.51	785.953	15.9934	-1	gi_110754998	gi_110754998 XP_393090.3 *heat shock protein cognate 3* PREDICTED: similar to Heat shock protein cognate 3 CG4147-PA, isoform A [Apis mellifera]
1055	zip-PAR2803A188MA2-SpectraFile.6755.6893.2	2	18.44	12.54	73.7		1316323		(R)ITPSYVAFTADGER(L)		1.048	0.888	24.02	781.916	-0.0001	-0.1	gi_110754998	gi_110754998 XP_393090.3 *heat shock protein cognate 3* PREDICTED: similar to Heat shock protein cognate 3 CG4147-PA, isoform A [Apis mellifera]
1332	zip-PAR2803A189MA2-SpectraFile.8080.8347.2	2	17.87	11.9	94.2		2681866		(K)FDLTGIPPAPR(G)		0.956	0.87	32.36	606.342	-0.0006	-0.5	gi_110754998	gi_110754998 XP_393090.3 *heat shock protein cognate 3* PREDICTED: similar to Heat shock protein cognate 3 CG4147-PA, isoform A [Apis mellifera]
1466	zip-PAR2803A188MA2-SpectraFile.5908.5961.2	2	17.59	17.59	78.5		863084		(K)NQLTTNPENTVFDAK(R)	K:Triplex dimethyl-intermediate	0.881	0.844	19.89	878.47	-0.0038	-2.2	gi_110754998	gi_110754998 XP_393090.3 *heat shock protein cognate 3* PREDICTED: similar to Heat shock protein cognate 3 CG4147-PA, isoform A [Apis mellifera]
1620	zip-PAR2803A188MA2-SpectraFile.6886.6886.0	3	17.29	17.29	88		59983		(R)ITPSYVAFTADGER(L)		-	-	24.67	518.927	-0.014	-9	gi_110754998	gi_110754998 XP_393090.3 *heat shock protein cognate 3* PREDICTED: similar to Heat shock protein cognate 3 CG4147-PA, isoform A [Apis mellifera]
2232	zip-PAR2803A191MA2-SpectraFile.6860.6907.3	3	16.17	16.17	82.5		399992		(K)VTHAVVTVPAYFNDAQR(Q)		0.099	0.508	30.45	640.681	0.0006	0.3	gi_110754998	gi_110754998 XP_393090.3 *heat shock protein cognate 3* PREDICTED: similar to Heat shock protein cognate 3 CG4147-PA, isoform A [Apis mellifera]
2630	zip-PAR2803A192MA2-SpectraFile.2347.2347.3	3	15.58	15.58	74.2		185652		(R)VMDHFTK(L)	K:Triplex dimethyl-heavy	1.438	1.26	7.05	317.195	-0.0042	-4.5	gi_110754998	gi_110754998 XP_393090.3 *heat shock protein cognate 3* PREDICTED: similar to Heat shock protein cognate 3 CG4147-PA, isoform A [Apis mellifera]
2660	zip-PAR2803A189MA2-SpectraFile.8081.8177.2	2	15.54	9.46	92		1888488		(K)FDLTGIPPAPR(G)		1.006	0.921	32.37	608.357	0.0031	2.6	gi_110754998	gi_110754998 XP_393090.3 *heat shock protein cognate 3* PREDICTED: similar to Heat shock protein cognate 3 CG4147-PA, isoform A [Apis mellifera]
2753	zip-PAR2803A188MA2-SpectraFile.6861.6861.0	3	15.42	15.42	70.7		82271		(R)ITPSYVAFTADGER(L)		-	-	24.54	520.271	-0.0065	-4.2	gi_110754998	gi_110754998 XP_393090.3 *heat shock protein cognate 3* PREDICTED: similar to Heat shock protein cognate 3 CG4147-PA, isoform A [Apis mellifera]
2794	zip-PAR2803A191MA2-SpectraFile.6846.6954.3	3	15.37	15.37	85.2		787887		(K)VTHAVVTVPAYFNDAQR(Q)		0.099	0.508	30.37	639.339	-0.0012	-0.6	gi_110754998	gi_110754998 XP_393090.3 *heat shock protein cognate 3* PREDICTED: similar to Heat shock protein cognate 3 CG4147-PA, isoform A [Apis mellifera]
2883	zip-PAR2803A192MA2-SpectraFile.2356.2356.2	2	15.25	6.81	88.9		56197		(R)VMDHFTK(L)	K:Triplex dimethyl-intermediate	0.21	1.334	7.1	471.27	-0.0035	-3.8	gi_110754998	gi_110754998 XP_393090.3 *heat shock protein cognate 3* PREDICTED: similar to Heat shock protein cognate 3 CG4147-PA, isoform A [Apis mellifera]
2910	zip-PAR2803A192MA2-SpectraFile.2348.2348.3	3	15.21	15.21	74.6		162616		(R)VMDHFTK(L)	K:Triplex dimethyl-intermediate	1.438	1.26	7.06	314.516	-0.0027	-2.9	gi_110754998	gi_110754998 XP_393090.3 *heat shock protein cognate 3* PREDICTED: similar to Heat shock protein cognate 3 CG4147-PA, isoform A [Apis mellifera]
3309	zip-PAR2803A189MA2-SpectraFile.6644.6644.2	2	14.62	14.62	72.2		682505		(K)DAGTISGLVVmR(I)	m:Oxidized methionine	0.879	0.763	25.11	631.845	16.0005	4.5	gi_110754998	gi_110754998 XP_393090.3 *heat shock protein cognate 3* PREDICTED: similar to Heat shock protein cognate 3 CG4147-PA, isoform A [Apis mellifera]
3323	zip-PAR2803A189MA2-SpectraFile.8310.8535.2	2	14.59	9.41	80.3		1742110		(K)FDLTGIPPAPR(G)		0.935	0.778	33.55	610.361	-0.0089	-7.3	gi_110754998	gi_110754998 XP_393090.3 *heat shock protein cognate 3* PREDICTED: similar to Heat shock protein cognate 3 CG4147-PA, isoform A [Apis mellifera]
4015	zip-PAR2803A188MA2-SpectraFile.9119.9166.2	2	13.62	7.71	80.5		189597		(K)ELTDIVQPIIAK(L)	K:Triplex dimethyl-light	0.815	0.832	35.65	698.423	-0.0076	-5.5	gi_110754998	gi_110754998 XP_393090.3 *heat shock protein cognate 3* PREDICTED: similar to Heat shock protein cognate 3 CG4147-PA, isoform A [Apis mellifera]
4327	zip-PAR2803A189MA2-SpectraFile.8427.8482.0	3	13.19	13.19	89.6		104878		(K)DAGTISGLVVMR(I)		-	-	34.14	418.91	-0.0119	-9.5	gi_110754998	gi_110754998 XP_393090.3 *heat shock protein cognate 3* PREDICTED: similar to Heat shock protein cognate 3 CG4147-PA, isoform A [Apis mellifera]
4440	zip-PAR2803A192MA2-SpectraFile.2349.2349.3	3	13.04	7.5	79.9		129074		(R)VMDHFTK(L)	K:Triplex dimethyl-light	1.438	1.26	7.06	311.833	-0.0021	-2.3	gi_110754998	gi_110754998 XP_393090.3 *heat shock protein cognate 3* PREDICTED: similar to Heat shock protein cognate 3 CG4147-PA, isoform A [Apis mellifera]
4443	zip-PAR2803A188MA2-SpectraFile.9108.9153.2	2	13.03	6.7	70.7		154528		(K)ELTDIVQPIIAK(L)	K:Triplex dimethyl-heavy	0.815	0.842	35.6	706.464	-0.0142	-10	gi_110754998	gi_110754998 XP_393090.3 *heat shock protein cognate 3* PREDICTED: similar to Heat shock protein cognate 3 CG4147-PA, isoform A [Apis mellifera]
4535	zip-PAR2803A189MA2-SpectraFile.7992.8254.2	2	12.89	8.57	71.3		2459469		(K)FDLTGIPPAPR(G)		0.984	0.861	31.93	610.364	-0.0027	-2.2	gi_110754998	gi_110754998 XP_393090.3 *heat shock protein cognate 3* PREDICTED: similar to Heat shock protein cognate 3 CG4147-PA, isoform A [Apis mellifera]
4928	zip-PAR2803A192MA2-SpectraFile.2355.2355.0	2	12.35	6.05	73		72915		(R)VMDHFTK(L)	K:Triplex dimethyl-heavy	1.348	1.172	7.09	475.289	-0.0041	-4.3	gi_110754998	gi_110754998 XP_393090.3 *heat shock protein cognate 3* PREDICTED: similar to Heat shock protein cognate 3 CG4147-PA, isoform A [Apis mellifera]
5581	zip-PAR2803A188MA2-SpectraFile.5929.6006.2	2	11.23	11.23	70.1		1022537		(K)NQLTTNPENTVFDAK(R)	K:Triplex dimethyl-light	0.881	0.844	19.99	874.445	-0.0028	-1.6	gi_110754998	gi_110754998 XP_393090.3 *heat shock protein cognate 3* PREDICTED: similar to Heat shock protein cognate 3 CG4147-PA, isoform A [Apis mellifera]
5719	zip-PAR2803A189MA2-SpectraFile.8607.8607.0	2	11.02	5.43	84		286735		(K)FDLTGIPPAPR(G)		1.134	0.989	35.07	608.348	-0.0145	-11.9	gi_110754998	gi_110754998 XP_393090.3 *heat shock protein cognate 3* PREDICTED: similar to Heat shock protein cognate 3 CG4147-PA, isoform A [Apis mellifera]
2657	zip-PAR2803A189MA2-SpectraFile.13418.13418.4	4	15.54	15.54	72		125067		(K)IVDSFPGMDPFTHPPPPVHIEPTVILTK(A)	K:Triplex dimethyl-light	0.682	0.678	60.49	785.171	-0.013	-4.2	gi_110755248	gi_110755248 XP_393457.3 *sec 31* PREDICTED: similar to sec31 CG8266-PA, isoform A [Apis mellifera]
3656	zip-PAR2803A192MA2-SpectraFile.4529.4529.3	3	14.1	11.08	85.8		108026		(R)ALGFPIEHK(H)	K:Triplex dimethyl-intermediate	0.317	0.321	17.14	359.227	-0.0098	-9.1	gi_110755270	gi_110755270 XP_624898.2 PREDICTED: similar to CG8443-PA [Apis mellifera]
2089	zip-PAR2803A189MA2-SpectraFile.4053.4053.0	2	16.44	10.58	81.8		184229		(K)SDVITITGK(K)	K:Triplex dimethyl-intermediate	0.141	0.514	12.3	499.32	-0.0052	-5.2	gi_110755309	gi_110755309 XP_395577.3 *high density lipoprotein binding protein* PREDICTED: similar to Dodeca-satellite-binding protein 1 CG5170-PC, isoform C [Apis mellifera]
2536	zip-PAR2803A189MA2-SpectraFile.10329.10375.2	2	15.7	15.7	75.9		245449		(K)DQSLTFLITGK(Q)	K:Triplex dimethyl-intermediate	0.671	0.678	43.91	643.894	-0.0007	-0.5	gi_110755309	gi_110755309 XP_395577.3 *high density lipoprotein binding protein* PREDICTED: similar to Dodeca-satellite-binding protein 1 CG5170-PC, isoform C [Apis mellifera]
3179	zip-PAR2803A189MA2-SpectraFile.10325.10376.2	2	14.8	14.8	81.1		242847		(K)DQSLTFLITGK(Q)	K:Triplex dimethyl-heavy	0.671	0.678	43.89	647.911	-0.0044	-3.4	gi_110755309	gi_110755309 XP_395577.3 *high density lipoprotein binding protein* PREDICTED: similar to Dodeca-satellite-binding protein 1 CG5170-PC, isoform C [Apis mellifera]
4575	zip-PAR2803A188MA2-SpectraFile.7678.7678.3	3	12.84	12.84	75.6		236228		(K)TEAAAAAAAAAAAAAAAPQPEK(E)	K:Triplex dimethyl-light	0.521	0.824	28.55	650.68	-0.0036	-1.9	gi_110755329	gi_110755329 XP_001121746.1 PREDICTED: hypothetical protein [Apis mellifera]
2090	zip-PAR2803A189MA2-SpectraFile.6371.6427.2	2	16.44	10.51	81		1097788		(R)MNVLSDALK(S)	K:Triplex dimethyl-intermediate	1.045	0.865	23.77	527.824	-0.0011	-1.1	gi_110755382	gi_110755382 XP_623524.2 *ribosomal protein* PREDICTED: similar to 40S ribosomal protein S15Aa [Apis mellifera]
2208	zip-PAR2803A189MA2-SpectraFile.6379.6493.2	2	16.21	8.66	74.6		1269248		(R)MNVLSDALK(S)	K:Triplex dimethyl-light	1.045	0.865	23.81	523.799	-0.0009	-0.9	gi_110755382	gi_110755382 XP_623524.2 *ribosomal protein* PREDICTED: similar to 40S ribosomal protein S15Aa [Apis mellifera]
3386	zip-PAR2803A189MA2-SpectraFile.6346.6456.2	2	14.51	8.85	74.6		1326473		(R)MNVLSDALK(S)	K:Triplex dimethyl-heavy	1.045	0.865	23.65	531.843	-0.0023	-2.1	gi_110755382	gi_110755382 XP_623524.2 *ribosomal protein* PREDICTED: similar to 40S ribosomal protein S15Aa [Apis mellifera]
4139	zip-PAR2803A188MA2-SpectraFile.6711.6767.2	2	13.46	7.96	77.9		453238		(R)LYGIFPDEK(K)	K:Triplex dimethyl-heavy	2.021	3.195	23.8	577.357	-0.0017	-1.4	gi_110755489	gi_110755489 XP_001121720.1 *chitin-binding protein* PREDICTED: similar to Gasp CG10287-PA [Apis mellifera]
4856	zip-PAR2803A188MA2-SpectraFile.6747.6747.2	2	12.45	6.61	89		722493		(R)LYGIFPDEK(K)	K:Triplex dimethyl-intermediate	2.011	3.221	23.98	573.345	0.0133	11.6	gi_110755489	gi_110755489 XP_001121720.1 *chitin-binding protein* PREDICTED: similar to Gasp CG10287-PA [Apis mellifera]
1730	zip-PAR2803A189MA2-SpectraFile.11618.11755.0	2	17.04	17.04	79.5		65418		(K)DWPLLFK(N)	K:Triplex dimethyl-light	0.81	0.897	50.65	487.791	0.003	3	gi_110755493	gi_110755493 XP_397244.3 PREDICTED: similar to Nucleolar protein at 60B CG3333-PA, isoform A [Apis mellifera]
4666	zip-PAR2803A189MA2-SpectraFile.11622.11680.0	2	12.72	12.72	76.8		58050		(K)DWPLLFK(N)	K:Triplex dimethyl-intermediate	0.835	0.949	50.67	491.811	-0.0071	-7.2	gi_110755493	gi_110755493 XP_397244.3 PREDICTED: similar to Nucleolar protein at 60B CG3333-PA, isoform A [Apis mellifera]
1672	zip-PAR2803A191MA2-SpectraFile.7625.7631.4	4	17.17	11.89	88.2		162673		(K)SIVLFHACAHNPTGVDPNQDQWK(E)	C:Carbamidomethylation<br>K:Triplex dimethyl-light	1.169	0.966	34.57	673.331	-0.0138	-5.1	gi_110755553	gi_110755553 XP_396131.3 *aspartate aminotransferase* PREDICTED: similar to aspartate aminotransferase 2 precursor isoform 1 [Apis mellifera]
2246	zip-PAR2803A188MA2-SpectraFile.5647.5647.0	3	16.14	5.4	76		121957		(K)IIIRPAYSNPPInGAR(I)	n:Deamidated	-	-	18.61	594.344	0.9937	5.5	gi_110755553	gi_110755553 XP_396131.3 *aspartate aminotransferase* PREDICTED: similar to aspartate aminotransferase 2 precursor isoform 1 [Apis mellifera]
3260	zip-PAR2803A191MA2-SpectraFile.7624.7638.4	4	14.71	14.71	80.5		190184		(K)SIVLFHACAHNPTGVDPNQDQWK(E)	C:Carbamidomethylation<br>K:Triplex dimethyl-heavy	1.169	0.966	34.56	677.35	-0.0234	-8.6	gi_110755553	gi_110755553 XP_396131.3 *aspartate aminotransferase* PREDICTED: similar to aspartate aminotransferase 2 precursor isoform 1 [Apis mellifera]
3568	zip-PAR2803A189MA2-SpectraFile.6876.6924.2	2	14.24	9.99	84.1		674896		(R)DYSIYLTK(D)	K:Triplex dimethyl-light	0.844	0.857	26.29	529.792	-0.0001	-0.1	gi_110755553	gi_110755553 XP_396131.3 *aspartate aminotransferase* PREDICTED: similar to aspartate aminotransferase 2 precursor isoform 1 [Apis mellifera]
3841	zip-PAR2803A189MA2-SpectraFile.6863.6918.2	2	13.85	8.73	76.2		569304		(R)DYSIYLTK(D)	K:Triplex dimethyl-heavy	0.844	0.857	26.22	537.836	-0.0007	-0.6	gi_110755553	gi_110755553 XP_396131.3 *aspartate aminotransferase* PREDICTED: similar to aspartate aminotransferase 2 precursor isoform 1 [Apis mellifera]
3866	zip-PAR2803A189MA2-SpectraFile.6869.6917.2	2	13.82	7.46	86.2		578378		(R)DYSIYLTK(D)	K:Triplex dimethyl-intermediate	0.844	0.857	26.25	533.817	0.0001	0.1	gi_110755553	gi_110755553 XP_396131.3 *aspartate aminotransferase* PREDICTED: similar to aspartate aminotransferase 2 precursor isoform 1 [Apis mellifera]
4231	zip-PAR2803A188MA2-SpectraFile.5493.5538.3	3	13.33	5.12	72.9		250887		(R)IVNEILEDSDLRK(Q)	K:Triplex dimethyl-light	0	0.146	17.87	533.968	-0.0052	-3.2	gi_110755553	gi_110755553 XP_396131.3 *aspartate aminotransferase* PREDICTED: similar to aspartate aminotransferase 2 precursor isoform 1 [Apis mellifera]
4918	zip-PAR2803A189MA2-SpectraFile.7691.7745.2	2	12.36	7.53	72.4		249641		(K)QWLIDVK(T)	K:Triplex dimethyl-heavy	0.208	0.274	30.44	487.335	-0.0032	-3.3	gi_110755553	gi_110755553 XP_396131.3 *aspartate aminotransferase* PREDICTED: similar to aspartate aminotransferase 2 precursor isoform 1 [Apis mellifera]
5371	zip-PAR2803A188MA2-SpectraFile.5832.5885.2	2	11.58	2.27	92.8		420928		(R)VGALSIITSNK(E)	K:Triplex dimethyl-light	0.319	0.587	19.52	579.857	-0.0015	-1.3	gi_110755553	gi_110755553 XP_396131.3 *aspartate aminotransferase* PREDICTED: similar to aspartate aminotransferase 2 precursor isoform 1 [Apis mellifera]
5396	zip-PAR2803A190MA2-SpectraFile.10342.10342.0	3	11.55	4.93	70.2		90539		(K)MGPPDAILGLTEAYKK(D)	K:Triplex dimethyl-heavy	-	-	42.7	604.713	-0.0062	-3.4	gi_110755553	gi_110755553 XP_396131.3 *aspartate aminotransferase* PREDICTED: similar to aspartate aminotransferase 2 precursor isoform 1 [Apis mellifera]
5539	zip-PAR2803A189MA2-SpectraFile.7692.7743.2	2	11.3	5.81	81.7		329205		(K)QWLIDVK(T)	K:Triplex dimethyl-intermediate	0.208	0.274	30.44	483.316	-0.0023	-2.4	gi_110755553	gi_110755553 XP_396131.3 *aspartate aminotransferase* PREDICTED: similar to aspartate aminotransferase 2 precursor isoform 1 [Apis mellifera]
5565	zip-PAR2803A188MA2-SpectraFile.11411.11459.0	2	11.25	4.77	77.2		76046		(K)MGPPDAILGLTEAYK(K)	K:Triplex dimethyl-intermediate	0.87	0.803	47.71	820.459	-0.0108	-6.6	gi_110755553	gi_110755553 XP_396131.3 *aspartate aminotransferase* PREDICTED: similar to aspartate aminotransferase 2 precursor isoform 1 [Apis mellifera]
3478	zip-PAR2803A189MA2-SpectraFile.3637.3637.3	3	14.37	14.37	81.9		80929		(R)AFHEGDmLPAK(I)	K:Triplex dimethyl-intermediate m:Oxidized methionine	0.658	0.848	10.32	432.567	15.9904	-3.5	gi_110755727	gi_110755727 XP_001122695.1 PREDICTED: similar to CG3884-PB, isoform B [Apis mellifera]
3922	zip-PAR2803A189MA2-SpectraFile.4105.4105.3	3	13.73	13.73	80.4		201375		(R)AFHEGDMLPAK(I)	K:Triplex dimethyl-light	0.056	1.15	12.55	424.553	-0.0002	-0.2	gi_110755727	gi_110755727 XP_001122695.1 PREDICTED: similar to CG3884-PB, isoform B [Apis mellifera]
5058	zip-PAR2803A189MA2-SpectraFile.4094.4150.0	3	12.13	12.13	73.6		305239		(R)AFHEGDMLPAK(I)	K:Triplex dimethyl-intermediate	-	-	12.49	427.237	0.0019	1.5	gi_110755727	gi_110755727 XP_001122695.1 PREDICTED: similar to CG3884-PB, isoform B [Apis mellifera]
1074	zip-PAR2803A192MA2-SpectraFile.6558.6605.3	3	18.4	18.4	93.1		399665		(R)LATDHVPILYGK(G)	K:Triplex dimethyl-intermediate	0.959	1.018	27.59	464.288	-0.0065	-4.7	gi_110755821	gi_110755821 XP_392343.3 *glucosamine-fructose-6-phosphate aminotransferase 2 PMID:17069632* PREDICTED: similar to CG12449-PD.3 isoform 1 [Apis mellifera]
2064	zip-PAR2803A188MA2-SpectraFile.13242.13289.2	2	16.47	9.67	82.9		158305		(K)EILEFLVGGLK(R)	K:Triplex dimethyl-light	0.842	0.899	57.64	637.389	-0.0049	-3.8	gi_110755821	gi_110755821 XP_392343.3 *glucosamine-fructose-6-phosphate aminotransferase 2 PMID:17069632* PREDICTED: similar to CG12449-PD.3 isoform 1 [Apis mellifera]
2363	zip-PAR2803A192MA2-SpectraFile.6578.6578.3	3	15.97	15.97	85.2		392772		(R)LATDHVPILYGK(G)	K:Triplex dimethyl-light	0.959	0.896	27.69	461.604	-0.0071	-5.1	gi_110755821	gi_110755821 XP_392343.3 *glucosamine-fructose-6-phosphate aminotransferase 2 PMID:17069632* PREDICTED: similar to CG12449-PD.3 isoform 1 [Apis mellifera]
3692	zip-PAR2803A188MA2-SpectraFile.13217.13265.2	2	14.05	8.8	91.8		142261		(K)EILEFLVGGLK(R)	K:Triplex dimethyl-intermediate	0.842	0.899	57.5	641.415	-0.0045	-3.5	gi_110755821	gi_110755821 XP_392343.3 *glucosamine-fructose-6-phosphate aminotransferase 2 PMID:17069632* PREDICTED: similar to CG12449-PD.3 isoform 1 [Apis mellifera]
3728	zip-PAR2803A188MA2-SpectraFile.13222.13270.2	2	14	8.65	82.5		133360		(K)EILEFLVGGLK(R)	K:Triplex dimethyl-heavy	0.842	0.899	57.53	645.433	-0.0066	-5.1	gi_110755821	gi_110755821 XP_392343.3 *glucosamine-fructose-6-phosphate aminotransferase 2 PMID:17069632* PREDICTED: similar to CG12449-PD.3 isoform 1 [Apis mellifera]
4542	zip-PAR2803A192MA2-SpectraFile.6551.6665.3	3	12.89	12.89	88.1		376488		(R)LATDHVPILYGK(G)	K:Triplex dimethyl-heavy	0.959	1.83	27.55	466.967	-0.0071	-5.1	gi_110755821	gi_110755821 XP_392343.3 *glucosamine-fructose-6-phosphate aminotransferase 2 PMID:17069632* PREDICTED: similar to CG12449-PD.3 isoform 1 [Apis mellifera]
4168	zip-PAR2803A188MA2-SpectraFile.6173.6173.0	2	13.41	5.78	76.5		114282		(R)SQWSPALTISK(V)	K:Triplex dimethyl-light	1.577	1.153	21.17	637.358	-0.0061	-4.8	gi_110755935	gi_110755935 XP_001120139.1 PREDICTED: similar to Ubiquitin-conjugating enzyme E2-17 kDa (Ubiquitin-protein ligase) (Ubiquitin carrier protein) (Protein effete) [Apis mellifera]
1566	zip-PAR2803A192MA2-SpectraFile.10475.10642.3	3	17.39	17.39	73.6		1468084		(K)LVSEAAPNTPFLYYHFPR(M)		0.621	0.554	48.61	717.377	0.0095	4.4	gi_110755974	gi_110755974 XP_001120250.1 *N-acetylneuraminate pyruvate lyase* PREDICTED: similar to N-acetylneuraminate pyruvate lyase [Apis mellifera]
1577	zip-PAR2803A190MA2-SpectraFile.10247.10247.0	2	17.36	17.36	89.7		76211		(R)GIIAPVLTPFNNDSSR(S)		5.589	4.891	42.2	866.988	0.0155	8.9	gi_110755974	gi_110755974 XP_001120250.1 *N-acetylneuraminate pyruvate lyase* PREDICTED: similar to N-acetylneuraminate pyruvate lyase [Apis mellifera]
1894	zip-PAR2803A191MA2-SpectraFile.12591.12812.2	2	16.73	16.73	78		835192		(R)APLESLSTQIVSSMIK(D)	K:Triplex dimethyl-light	0.319	0.563	62.08	880.495	-0.0049	-2.8	gi_110755974	gi_110755974 XP_001120250.1 *N-acetylneuraminate pyruvate lyase* PREDICTED: similar to N-acetylneuraminate pyruvate lyase [Apis mellifera]
1979	zip-PAR2803A188MA2-SpectraFile.14646.14749.3	3	16.59	16.59	94.3		168011		(R)SLNLSIIPQYANFLAK(R)	K:Triplex dimethyl-light	0.516	0.721	65.53	616.69	-0.0075	-4.1	gi_110755974	gi_110755974 XP_001120250.1 *N-acetylneuraminate pyruvate lyase* PREDICTED: similar to N-acetylneuraminate pyruvate lyase [Apis mellifera]
1981	zip-PAR2803A189MA2-SpectraFile.13526.13571.3	3	16.59	16.59	89.6		154655		(K)QHLMIQVGGASLPDVLELAK(H)	K:Triplex dimethyl-light	0.568	0.676	61.11	725.742	-0.0091	-4.2	gi_110755974	gi_110755974 XP_001120250.1 *N-acetylneuraminate pyruvate lyase* PREDICTED: similar to N-acetylneuraminate pyruvate lyase [Apis mellifera]
2361	zip-PAR2803A192MA2-SpectraFile.10502.10649.4	4	15.97	10.7	76.2		465053		(K)LVSEAAPNTPFLYYHFPR(M)		0.548	0.345	48.76	538.285	0.0104	4.9	gi_110755974	gi_110755974 XP_001120250.1 *N-acetylneuraminate pyruvate lyase* PREDICTED: similar to N-acetylneuraminate pyruvate lyase [Apis mellifera]
2461	zip-PAR2803A191MA2-SpectraFile.12681.12815.3	3	15.82	10.68	86.8		477684		(R)APLESLSTQIVSSMIK(D)	K:Triplex dimethyl-intermediate	0.359	0.624	62.6	590.015	-0.0084	-4.7	gi_110755974	gi_110755974 XP_001120250.1 *N-acetylneuraminate pyruvate lyase* PREDICTED: similar to N-acetylneuraminate pyruvate lyase [Apis mellifera]
2893	zip-PAR2803A188MA2-SpectraFile.14665.14718.3	3	15.23	15.23	87.1		118853		(R)SLNLSIIPQYANFLAK(R)	K:Triplex dimethyl-intermediate	0.516	0.707	65.63	619.372	-0.0114	-6.1	gi_110755974	gi_110755974 XP_001120250.1 *N-acetylneuraminate pyruvate lyase* PREDICTED: similar to N-acetylneuraminate pyruvate lyase [Apis mellifera]
2932	zip-PAR2803A190MA2-SpectraFile.6352.6352.2	2	15.18	5.71	85.5		665096		(K)LVAEAWANAVK(T)	K:Triplex dimethyl-light	0.369	0.654	22.51	614.36	0.0033	2.7	gi_110755974	gi_110755974 XP_001120250.1 *N-acetylneuraminate pyruvate lyase* PREDICTED: similar to N-acetylneuraminate pyruvate lyase [Apis mellifera]
3018	zip-PAR2803A191MA2-SpectraFile.8781.8877.2	2	15.04	15.04	81.6		218752		(R)APLESLSTQIVSSmIK(D)	K:Triplex dimethyl-light m:Oxidized methionine	0.318	0.542	40.94	888.493	15.9909	-2.2	gi_110755974	gi_110755974 XP_001120250.1 *N-acetylneuraminate pyruvate lyase* PREDICTED: similar to N-acetylneuraminate pyruvate lyase [Apis mellifera]
3424	zip-PAR2803A190MA2-SpectraFile.10107.10133.0	2	14.45	14.45	70.1		107081		(K)VAMSLLTDINPGPPR(A)		0.636	0.575	41.47	808.976	0.0226	14	gi_110755974	gi_110755974 XP_001120250.1 *N-acetylneuraminate pyruvate lyase* PREDICTED: similar to N-acetylneuraminate pyruvate lyase [Apis mellifera]
3538	zip-PAR2803A191MA2-SpectraFile.12680.12813.3	3	14.28	14.28	86.4		765451		(R)APLESLSTQIVSSMIK(D)	K:Triplex dimethyl-light	0.359	0.624	62.6	587.331	-0.0081	-4.6	gi_110755974	gi_110755974 XP_001120250.1 *N-acetylneuraminate pyruvate lyase* PREDICTED: similar to N-acetylneuraminate pyruvate lyase [Apis mellifera]
3878	zip-PAR2803A190MA2-SpectraFile.10106.10155.0	3	13.8	13.8	82.8		111853		(K)VAMSLLTDINPGPPR(A)		-	-	41.47	536.962	-0.0078	-4.9	gi_110755974	gi_110755974 XP_001120250.1 *N-acetylneuraminate pyruvate lyase* PREDICTED: similar to N-acetylneuraminate pyruvate lyase [Apis mellifera]
4508	zip-PAR2803A188MA2-SpectraFile.14643.14741.2	2	12.93	6.78	89.3		312656		(R)SLNLSIIPQYANFLAK(R)	K:Triplex dimethyl-light	0.498	0.636	65.51	924.532	-0.0068	-3.7	gi_110755974	gi_110755974 XP_001120250.1 *N-acetylneuraminate pyruvate lyase* PREDICTED: similar to N-acetylneuraminate pyruvate lyase [Apis mellifera]
4938	zip-PAR2803A188MA2-SpectraFile.14652.14747.2	2	12.31	12.31	87.1		198924		(R)SLNLSIIPQYANFLAK(R)	K:Triplex dimethyl-intermediate	0.497	0.635	65.56	928.557	-0.0062	-3.4	gi_110755974	gi_110755974 XP_001120250.1 *N-acetylneuraminate pyruvate lyase* PREDICTED: similar to N-acetylneuraminate pyruvate lyase [Apis mellifera]
4996	zip-PAR2803A190MA2-SpectraFile.10120.10120.0	3	12.23	12.23	76.8		86908		(K)VAMSLLTDINPGPPR(A)		-	-	41.54	538.304	-0.006	-3.8	gi_110755974	gi_110755974 XP_001120250.1 *N-acetylneuraminate pyruvate lyase* PREDICTED: similar to N-acetylneuraminate pyruvate lyase [Apis mellifera]
5123	zip-PAR2803A191MA2-SpectraFile.12686.12776.2	2	12.03	12.03	72.5		265552		(R)APLESLSTQIVSSMIK(D)	K:Triplex dimethyl-heavy	0.323	0.573	62.63	888.538	-0.0078	-4.4	gi_110755974	gi_110755974 XP_001120250.1 *N-acetylneuraminate pyruvate lyase* PREDICTED: similar to N-acetylneuraminate pyruvate lyase [Apis mellifera]
5220	zip-PAR2803A190MA2-SpectraFile.10244.10244.2	2	11.86	11.86	82.4		196425		(R)GIIAPVLTPFNNDSSR(S)		5.949	5.255	42.19	868.987	-0.0046	-2.6	gi_110755974	gi_110755974 XP_001120250.1 *N-acetylneuraminate pyruvate lyase* PREDICTED: similar to N-acetylneuraminate pyruvate lyase [Apis mellifera]
5343	zip-PAR2803A191MA2-SpectraFile.12620.12753.2	2	11.64	5.97	76.8		470082		(R)APLESLSTQIVSSMIK(D)	K:Triplex dimethyl-intermediate	0.319	0.563	62.24	884.521	-0.0037	-2.1	gi_110755974	gi_110755974 XP_001120250.1 *N-acetylneuraminate pyruvate lyase* PREDICTED: similar to N-acetylneuraminate pyruvate lyase [Apis mellifera]
2586	zip-PAR2803A190MA2-SpectraFile.14003.14081.0	2	15.63	15.63	75.3		66582		(K)IIYMLNTILPTESFK(G)	K:Triplex dimethyl-light	0.996	1.037	62.08	920.016	-0.0085	-4.6	gi_110755983	gi_110755983 XP_001121747.1 PREDICTED: similar to coiled-coil domain containing 58 [Apis mellifera]
4502	zip-PAR2803A190MA2-SpectraFile.13988.13988.0	2	12.94	12.94	80.4		63492		(K)IIYMLNTILPTESFK(G)	K:Triplex dimethyl-heavy	1.109	1.094	62	928.059	-0.0118	-6.4	gi_110755983	gi_110755983 XP_001121747.1 PREDICTED: similar to coiled-coil domain containing 58 [Apis mellifera]
2072	zip-PAR2803A188MA2-SpectraFile.6084.6084.0	2	16.46	16.46	78		68260		(K)QISQAYEVLSNPEK(K)	K:Triplex dimethyl-heavy	0.647	0.869	20.74	839.479	-0.0123	-7.3	gi_110756003	gi_110756003 XP_001119835.1 *heat shock protein 40* PREDICTED: similar to DnaJ homolog subfamily A member 1 (Heat shock 40 kDa protein 4) (DnaJ protein homolog 2) (HSJ-2) (HSDJ) [Apis mellifera]
2336	zip-PAR2803A191MA2-SpectraFile.5093.5199.4	4	16.01	8.1	76.2		312055		(K)ILEVHVDPGMVHNQK(I)	K:Triplex dimethyl-intermediate	1.297	1.018	20.87	445.754	-0.0096	-5.4	gi_110756003	gi_110756003 XP_001119835.1 *heat shock protein 40* PREDICTED: similar to DnaJ homolog subfamily A member 1 (Heat shock 40 kDa protein 4) (DnaJ protein homolog 2) (HSJ-2) (HSDJ) [Apis mellifera]
2454	zip-PAR2803A189MA2-SpectraFile.8503.8548.2	2	15.83	11.04	90.7		612992		(R)DLVITSYPGTVVK(H)	K:Triplex dimethyl-light	0.609	0.706	34.52	724.425	0.0015	1	gi_110756003	gi_110756003 XP_001119835.1 *heat shock protein 40* PREDICTED: similar to DnaJ homolog subfamily A member 1 (Heat shock 40 kDa protein 4) (DnaJ protein homolog 2) (HSJ-2) (HSDJ) [Apis mellifera]
3125	zip-PAR2803A191MA2-SpectraFile.5101.5178.4	4	14.89	6.41	80.8		306412		(K)ILEVHVDPGMVHNQK(I)	K:Triplex dimethyl-light	1.297	1.018	20.91	443.741	-0.0094	-5.3	gi_110756003	gi_110756003 XP_001119835.1 *heat shock protein 40* PREDICTED: similar to DnaJ homolog subfamily A member 1 (Heat shock 40 kDa protein 4) (DnaJ protein homolog 2) (HSJ-2) (HSDJ) [Apis mellifera]
4296	zip-PAR2803A189MA2-SpectraFile.8481.8527.2	2	13.24	7.62	87.1		433074		(R)DLVITSYPGTVVK(H)	K:Triplex dimethyl-intermediate	0.638	0.74	34.42	728.446	-0.0057	-3.9	gi_110756003	gi_110756003 XP_001119835.1 *heat shock protein 40* PREDICTED: similar to DnaJ homolog subfamily A member 1 (Heat shock 40 kDa protein 4) (DnaJ protein homolog 2) (HSJ-2) (HSDJ) [Apis mellifera]
5642	zip-PAR2803A191MA2-SpectraFile.5087.5186.4	4	11.14	11.14	71.5		397352		(K)ILEVHVDPGMVHNQK(I)	K:Triplex dimethyl-heavy	1.297	1.018	20.83	447.763	-0.0109	-6.1	gi_110756003	gi_110756003 XP_001119835.1 *heat shock protein 40* PREDICTED: similar to DnaJ homolog subfamily A member 1 (Heat shock 40 kDa protein 4) (DnaJ protein homolog 2) (HSJ-2) (HSDJ) [Apis mellifera]
1673	zip-PAR2803A192MA2-SpectraFile.11029.11075.3	3	17.17	10	72.9		121580		(R)ILTADFPHYFAVVSR(I)		1.264	1.201	51.67	589.994	-0.0059	-3.3	gi_110756011	gi_110756011 XP_392578.3 PREDICTED: similar to Ank2 CG7462-PB, isoform B [Apis mellifera]
1989	zip-PAR2803A192MA2-SpectraFile.11030.11076.0	3	16.58	8.79	85.9		40180		(R)ILTADFPHYFAVVSR(I)		-	-	51.68	588.649	-0.0149	-8.4	gi_110756011	gi_110756011 XP_392578.3 PREDICTED: similar to Ank2 CG7462-PB, isoform B [Apis mellifera]
3629	zip-PAR2803A192MA2-SpectraFile.7104.7104.0	3	14.16	14.16	81.7		54934		(R)VGLQAHPIPADLVAK(L)	K:Triplex dimethyl-intermediate	-	-	30.48	531.669	-0.0047	-2.9	gi_110756011	gi_110756011 XP_392578.3 PREDICTED: similar to Ank2 CG7462-PB, isoform B [Apis mellifera]
4364	zip-PAR2803A192MA2-SpectraFile.7112.7112.0	3	13.14	13.14	82.6		56363		(R)VGLQAHPIPADLVAK(L)	K:Triplex dimethyl-light	-	-	30.52	528.985	-0.007	-4.4	gi_110756011	gi_110756011 XP_392578.3 PREDICTED: similar to Ank2 CG7462-PB, isoform B [Apis mellifera]
4548	zip-PAR2803A190MA2-SpectraFile.8448.8501.2	2	12.88	5.96	74.9		235683		(K)LNGGSPANFLDVGGSVK(E)	K:Triplex dimethyl-heavy	1.971	1.507	32.98	852.496	-0.0054	-3.2	gi_110756037	gi_110756037 XP_001121046.1 *succinyl-CoA synthetase* PREDICTED: similar to Sucb CG10622-PA, isoform A [Apis mellifera]
2048	zip-PAR2803A190MA2-SpectraFile.8546.8656.2	2	16.49	8.93	90.3		318422		(K)LAAFDLGLK(D)	K:Triplex dimethyl-intermediate	0.858	0.985	33.46	506.338	-0.0009	-0.9	gi_110756123	gi_110756123 XP_623766.2 *HSP70/90 organizing protein* PREDICTED: similar to Hsp70/Hsp90 organizing protein homolog CG2720-PA isoform 1 [Apis mellifera]
3294	zip-PAR2803A188MA2-SpectraFile.6054.6054.0	2	14.64	7.03	72.3		108911		(R)MGSALAYLGK(L)	K:Triplex dimethyl-intermediate	0.64	0.488	20.59	537.828	0.0024	2.2	gi_110756123	gi_110756123 XP_623766.2 *HSP70/90 organizing protein* PREDICTED: similar to Hsp70/Hsp90 organizing protein homolog CG2720-PA isoform 1 [Apis mellifera]
4429	zip-PAR2803A190MA2-SpectraFile.8535.8649.2	2	13.06	6.23	72.8		281428		(K)LAAFDLGLK(D)	K:Triplex dimethyl-heavy	0.871	0.999	33.41	510.356	-0.0017	-1.6	gi_110756123	gi_110756123 XP_623766.2 *HSP70/90 organizing protein* PREDICTED: similar to Hsp70/Hsp90 organizing protein homolog CG2720-PA isoform 1 [Apis mellifera]
4730	zip-PAR2803A189MA2-SpectraFile.7972.8031.0	2	12.63	4.26	77.6		121461		(K)LLESGLIAIH(-)		0.75	0.859	31.84	547.332	-0.0052	-4.8	gi_110756123	gi_110756123 XP_623766.2 *HSP70/90 organizing protein* PREDICTED: similar to Hsp70/Hsp90 organizing protein homolog CG2720-PA isoform 1 [Apis mellifera]
2750	zip-PAR2803A192MA2-SpectraFile.2911.2911.0	3	15.43	8.66	75.6		133376		(K)ISWAHAVNDK(A)	K:Triplex dimethyl-intermediate	-	-	9.39	402.233	-0.008	-6.6	gi_110756296	gi_110756296 XP_001121381.1 PREDICTED: similar to CG7231-PC, isoform C [Apis mellifera]
3341	zip-PAR2803A192MA2-SpectraFile.5786.5842.2	2	14.58	3.38	78.2		407795		(R)DYLHYIR(K)		56.994	48.955	23.59	508.29	-0.0027	-2.7	gi_110756499	gi_110756499 XP_001119947.1 *ribosomal protein* PREDICTED: similar to ribosomal protein S11 [Apis mellifera]
5462	zip-PAR2803A192MA2-SpectraFile.2611.2611.0	3	11.44	7.35	80.4		22304		(K)GGAGSAGGGGGGTTYTFHGDPK(A)	K:Triplex dimethyl-intermediate	-	-	8.16	658.325	-0.0001	0	gi_110756506	gi_110756506 XP_394545.2 *DnaJ-class molecular chaperone* PREDICTED: similar to DnaJ (Hsp40) homolog, subfamily B, member 1 isoform 1 [Apis mellifera]
5499	zip-PAR2803A192MA2-SpectraFile.2607.2607.0	3	11.38	7.81	86.9		25979		(K)GGAGSAGGGGGGTTYTFHGDPK(A)	K:Triplex dimethyl-light	-	-	8.14	655.638	-0.009	-4.6	gi_110756506	gi_110756506 XP_394545.2 *DnaJ-class molecular chaperone* PREDICTED: similar to DnaJ (Hsp40) homolog, subfamily B, member 1 isoform 1 [Apis mellifera]
1547	zip-PAR2803A189MA2-SpectraFile.7191.7248.2	2	17.42	10.23	86.4		230875		(K)DLGPQISWK(T)	K:Triplex dimethyl-light	1.075	0.74	27.9	550.311	-0.0009	-0.8	gi_110756512	gi_110756512 XP_001120311.1 *steroid dehydrogenase* PREDICTED: similar to Sc2 CG10849-PA [Apis mellifera]
2390	zip-PAR2803A192MA2-SpectraFile.7121.7166.3	3	15.93	15.93	88.2		243786		(R)LLETLFVHR(F)		0.849	0.907	30.57	387.241	-0.0042	-3.6	gi_110756512	gi_110756512 XP_001120311.1 *steroid dehydrogenase* PREDICTED: similar to Sc2 CG10849-PA [Apis mellifera]
2788	zip-PAR2803A192MA2-SpectraFile.7119.7168.3	3	15.38	9.4	84.9		228285		(R)LLETLFVHR(F)		0.849	0.907	30.56	388.581	-0.0041	-3.5	gi_110756512	gi_110756512 XP_001120311.1 *steroid dehydrogenase* PREDICTED: similar to Sc2 CG10849-PA [Apis mellifera]
2796	zip-PAR2803A192MA2-SpectraFile.7133.7179.3	3	15.37	9.17	87.4		268801		(R)LLETLFVHR(F)		0.849	0.907	30.63	385.899	-0.0054	-4.7	gi_110756512	gi_110756512 XP_001120311.1 *steroid dehydrogenase* PREDICTED: similar to Sc2 CG10849-PA [Apis mellifera]
3642	zip-PAR2803A188MA2-SpectraFile.4303.4303.2	2	14.12	7.23	90.6		109865		(K)LIANVSVK(S)	K:Triplex dimethyl-intermediate	0.426	0.638	12.25	454.324	-0.0025	-2.8	gi_110756512	gi_110756512 XP_001120311.1 *steroid dehydrogenase* PREDICTED: similar to Sc2 CG10849-PA [Apis mellifera]
307	zip-PAR2803A188MA2-SpectraFile.4373.4373.3	3	21.07	11.57	95.3		245979		(R)VNGGGHVAQIYAIR(Q)		0.951	0.964	12.54	494.943	-0.004	-2.7	gi_110756571	gi_110756571 XP_001122174.1 *ribosomal protein* PREDICTED: similar to Ribosomal protein S16 CG4046-PA [Apis mellifera]
1876	zip-PAR2803A190MA2-SpectraFile.9336.9486.2	2	16.77	8.8	92.2		1822204		(K)LQEPILLLGK(E)	K:Triplex dimethyl-intermediate	0.814	0.864	37.51	594.414	-0.0012	-1	gi_110756571	gi_110756571 XP_001122174.1 *ribosomal protein* PREDICTED: similar to Ribosomal protein S16 CG4046-PA [Apis mellifera]
2120	zip-PAR2803A188MA2-SpectraFile.4375.4385.3	3	16.39	16.39	80.7		236263		(R)VNGGGHVAQIYAIR(Q)		0.951	0.961	12.55	496.285	-0.0034	-2.3	gi_110756571	gi_110756571 XP_001122174.1 *ribosomal protein* PREDICTED: similar to Ribosomal protein S16 CG4046-PA [Apis mellifera]
2324	zip-PAR2803A192MA2-SpectraFile.4461.4520.3	3	16.03	9.47	83.4		684782		(R)VnGGGHVAQIYAIR(Q)	n:Deamidated	0.651	0.62	16.81	495.271	0.98	-2.7	gi_110756571	gi_110756571 XP_001122174.1 *ribosomal protein* PREDICTED: similar to Ribosomal protein S16 CG4046-PA [Apis mellifera]
2810	zip-PAR2803A190MA2-SpectraFile.4020.4020.0	3	15.35	15.35	73.9		42669		(R)VNGGGHVAQIYAIR(Q)		-	-	11.54	497.624	-0.0042	-2.8	gi_110756571	gi_110756571 XP_001122174.1 *ribosomal protein* PREDICTED: similar to Ribosomal protein S16 CG4046-PA [Apis mellifera]
3060	zip-PAR2803A190MA2-SpectraFile.5528.5634.2	2	14.97	8.58	85.4		844892		(K)EPIQSVQVFGR(K)		0.913	0.852	18.5	646.368	-0.0013	-1	gi_110756571	gi_110756571 XP_001122174.1 *ribosomal protein* PREDICTED: similar to Ribosomal protein S16 CG4046-PA [Apis mellifera]
3173	zip-PAR2803A192MA2-SpectraFile.4452.4572.3	3	14.81	14.81	75.9		424553		(R)VnGGGHVAQIYAIR(Q)	n:Deamidated	0.388	0.369	16.77	496.613	0.9833	-0.5	gi_110756571	gi_110756571 XP_001122174.1 *ribosomal protein* PREDICTED: similar to Ribosomal protein S16 CG4046-PA [Apis mellifera]
3753	zip-PAR2803A190MA2-SpectraFile.9333.9487.2	2	13.98	7.51	87.1		1716814		(K)LQEPILLLGK(E)	K:Triplex dimethyl-heavy	0.814	0.864	37.49	598.433	-0.0009	-0.8	gi_110756571	gi_110756571 XP_001122174.1 *ribosomal protein* PREDICTED: similar to Ribosomal protein S16 CG4046-PA [Apis mellifera]
3801	zip-PAR2803A190MA2-SpectraFile.9472.9521.2	2	13.91	6.53	86.8		2057986		(K)LQEPILLLGK(E)	K:Triplex dimethyl-light	0.827	0.878	38.21	590.389	-0.001	-0.8	gi_110756571	gi_110756571 XP_001122174.1 *ribosomal protein* PREDICTED: similar to Ribosomal protein S16 CG4046-PA [Apis mellifera]
3858	zip-PAR2803A188MA2-SpectraFile.4372.4372.3	3	13.83	13.83	70.6		233985		(R)VNGGGHVAQIYAIR(Q)		0.951	0.964	12.54	497.624	-0.0045	-3	gi_110756571	gi_110756571 XP_001122174.1 *ribosomal protein* PREDICTED: similar to Ribosomal protein S16 CG4046-PA [Apis mellifera]
4584	zip-PAR2803A190MA2-SpectraFile.4219.4219.0	3	12.83	3.29	70.1		107735		(R)VNGRPLELVEPR(V)		-	-	12.44	470.948	-0.008	-5.7	gi_110756571	gi_110756571 XP_001122174.1 *ribosomal protein* PREDICTED: similar to Ribosomal protein S16 CG4046-PA [Apis mellifera]
5247	zip-PAR2803A190MA2-SpectraFile.5503.5690.2	2	11.82	6.6	82.6		905975		(K)EPIQSVQVFGR(K)		0.779	0.752	18.39	648.378	-0.0018	-1.4	gi_110756571	gi_110756571 XP_001122174.1 *ribosomal protein* PREDICTED: similar to Ribosomal protein S16 CG4046-PA [Apis mellifera]
5304	zip-PAR2803A190MA2-SpectraFile.5575.5631.2	2	11.71	6.55	85.3		889609		(K)EPIQSVQVFGR(K)		1.018	0.945	18.72	644.356	0.0002	0.1	gi_110756571	gi_110756571 XP_001122174.1 *ribosomal protein* PREDICTED: similar to Ribosomal protein S16 CG4046-PA [Apis mellifera]
5320	zip-PAR2803A188MA2-SpectraFile.4379.4379.2	2	11.67	3.71	77.8		58285		(R)VNGGGHVAQIYAIR(Q)		0.866	0.644	12.57	743.921	-0.0082	-5.5	gi_110756571	gi_110756571 XP_001122174.1 *ribosomal protein* PREDICTED: similar to Ribosomal protein S16 CG4046-PA [Apis mellifera]
301	zip-PAR2803A192MA2-SpectraFile.8600.8747.2	2	21.12	21.12	86		358068		(K)NLVNGQCPLQSGQAATYYLK(M)	C:Carbamidomethylation<br>K:Triplex dimethyl-intermediate	0.837	1.69	38.56	1145.11	-0.0078	-3.4	gi_110756609	gi_110756609 XP_001120220.1 *Niemann-Pick type C2* PREDICTED: hypothetical protein [Apis mellifera]
617	zip-PAR2803A192MA2-SpectraFile.8581.8725.3	3	19.77	19.77	88.4		993923		(K)NLVNGQCPLQSGQAATYYLK(M)	C:Carbamidomethylation<br>K:Triplex dimethyl-intermediate	0.721	1.5	38.45	763.74	-0.009	-3.9	gi_110756609	gi_110756609 XP_001120220.1 *Niemann-Pick type C2* PREDICTED: hypothetical protein [Apis mellifera]
681	zip-PAR2803A192MA2-SpectraFile.8668.8734.0	2	19.56	19.56	81.1		73231		(K)NLVNGQCPLQSGQAATYYLK(M)	C:Carbamidomethylation<br>K:Triplex dimethyl-light	0.927	1.592	38.94	1141.08	-0.0044	-1.9	gi_110756609	gi_110756609 XP_001120220.1 *Niemann-Pick type C2* PREDICTED: hypothetical protein [Apis mellifera]
1200	zip-PAR2803A192MA2-SpectraFile.8632.8690.3	3	18.16	18.16	89.2		662544		(K)NLVNGQCPLQSGQAATYYLK(M)	C:Carbamidomethylation<br>K:Triplex dimethyl-light	0.711	1.5	38.74	761.055	-0.015	-6.6	gi_110756609	gi_110756609 XP_001120220.1 *Niemann-Pick type C2* PREDICTED: hypothetical protein [Apis mellifera]
1564	zip-PAR2803A189MA2-SpectraFile.8781.8781.2	2	17.39	17.39	76.5		207993		(K)NLVnGQCPLQSGQAATYYLK(M)	C:Carbamidomethylation<br>K:Triplex dimethyl-intermediate n:Deamidated	1.13	2.148	35.99	1145.6	0.9816	-1.1	gi_110756609	gi_110756609 XP_001120220.1 *Niemann-Pick type C2* PREDICTED: hypothetical protein [Apis mellifera]
1862	zip-PAR2803A188MA2-SpectraFile.4371.4371.2	2	16.8	16.8	86.5		496482		(R)GTNVEANVDFK(A)	K:Triplex dimethyl-heavy	1.286	2.263	12.53	633.368	-0.0031	-2.5	gi_110756609	gi_110756609 XP_001120220.1 *Niemann-Pick type C2* PREDICTED: hypothetical protein [Apis mellifera]
2391	zip-PAR2803A188MA2-SpectraFile.4374.4374.2	2	15.92	15.92	88.7		386189		(R)GTNVEANVDFK(A)	K:Triplex dimethyl-light	1.286	2.263	12.55	625.325	0.0004	0.3	gi_110756609	gi_110756609 XP_001120220.1 *Niemann-Pick type C2* PREDICTED: hypothetical protein [Apis mellifera]
2953	zip-PAR2803A188MA2-SpectraFile.4365.4365.2	2	15.14	15.14	73.1		874042		(R)GTNVEANVDFK(A)	K:Triplex dimethyl-intermediate	1.266	2.261	12.51	629.349	-0.0016	-1.3	gi_110756609	gi_110756609 XP_001120220.1 *Niemann-Pick type C2* PREDICTED: hypothetical protein [Apis mellifera]
3554	zip-PAR2803A190MA2-SpectraFile.7886.7941.2	2	14.26	9.08	87.3		365152		(K)ILGCDTLPCNLVR(G)	C:Carbamidomethylation	1.768	2.984	30.12	781.919	-0.0024	-1.5	gi_110756609	gi_110756609 XP_001120220.1 *Niemann-Pick type C2* PREDICTED: hypothetical protein [Apis mellifera]
4543	zip-PAR2803A192MA2-SpectraFile.8664.8676.3	3	12.89	12.89	75.5		470969		(K)NLVNGQCPLQSGQAATYYLK(M)	C:Carbamidomethylation<br>K:Triplex dimethyl-heavy	0.711	1.5	38.92	766.42	-0.0075	-3.3	gi_110756609	gi_110756609 XP_001120220.1 *Niemann-Pick type C2* PREDICTED: hypothetical protein [Apis mellifera]
4550	zip-PAR2803A188MA2-SpectraFile.4399.4399.2	2	12.87	12.87	72.1		456131		(R)GTnVEANVDFK(A)	K:Triplex dimethyl-intermediate n:Deamidated	0.963	2.105	12.67	629.851	1.002	14.3	gi_110756609	gi_110756609 XP_001120220.1 *Niemann-Pick type C2* PREDICTED: hypothetical protein [Apis mellifera]
1031	zip-PAR2803A192MA2-SpectraFile.3926.3926.3	3	18.5	12.56	82.7		138423		(K)VIMVTGDHPITAK(A)	K:Triplex dimethyl-intermediate	0.879	0.863	14.16	482.625	-0.0047	-3.2	gi_110756611	gi_110756611 XP_623072.2 *Sodium pump subunit* PREDICTED: similar to Sodium/potassium-transporting ATPase alpha chain (Sodium pump) (Na+/K+ ATPase) isoform 1 [Apis mellifera]
1212	zip-PAR2803A192MA2-SpectraFile.3922.3922.3	3	18.14	12.43	79.3		140960		(K)VIMVTGDHPITAK(A)	K:Triplex dimethyl-heavy	0.879	0.863	14.14	485.302	-0.0101	-6.9	gi_110756611	gi_110756611 XP_623072.2 *Sodium pump subunit* PREDICTED: similar to Sodium/potassium-transporting ATPase alpha chain (Sodium pump) (Na+/K+ ATPase) isoform 1 [Apis mellifera]
3080	zip-PAR2803A192MA2-SpectraFile.3925.3925.3	3	14.94	7.9	73.4		160425		(K)VIMVTGDHPITAK(A)	K:Triplex dimethyl-light	0.879	0.863	14.15	479.941	-0.0059	-4.1	gi_110756611	gi_110756611 XP_623072.2 *Sodium pump subunit* PREDICTED: similar to Sodium/potassium-transporting ATPase alpha chain (Sodium pump) (Na+/K+ ATPase) isoform 1 [Apis mellifera]
3623	zip-PAR2803A189MA2-SpectraFile.3701.3701.3	3	14.16	7.48	83.4		38693		(K)LEAHSDWVR(D)		0.871	0.889	10.65	380.865	0.002	1.8	gi_110756630	gi_110756630 XP_393516.3 PREDICTED: similar to SEC13-like 1 isoform b [Apis mellifera]
4066	zip-PAR2803A190MA2-SpectraFile.12275.12323.2	2	13.56	9.62	81.6		141198		(K)IVEANQLSNVITILK(V)	K:Triplex dimethyl-light	0.633	0.98	52.8	856.02	-0.0031	-1.8	gi_110756656	gi_110756656 XP_001121222.1 *arginine methyltransferase* PREDICTED: similar to Arginine methyltransferase 1 CG6554-PA [Apis mellifera]
1117	zip-PAR2803A192MA2-SpectraFile.3058.3058.0	3	18.32	9.4	81.1		134442		(K)SASTIYDFHAK(D)	K:Triplex dimethyl-intermediate	-	-	10.04	435.243	0.0015	1.2	gi_110756698	gi_110756698 XP_001120847.1 *phospholipid-hydroperoxide glutathione peroxidase* PREDICTED: similar to Phospholipid hydroperoxide glutathione peroxidase, mitochondrial precursor (PHGPx) (GPX-4) [Apis mellifera]
1605	zip-PAR2803A192MA2-SpectraFile.3065.3065.3	3	17.33	17.33	79.6		231984		(K)SASTIYDFHAK(D)	K:Triplex dimethyl-light	1.041	0.947	10.06	432.559	-0.0012	-0.9	gi_110756698	gi_110756698 XP_001120847.1 *phospholipid-hydroperoxide glutathione peroxidase* PREDICTED: similar to Phospholipid hydroperoxide glutathione peroxidase, mitochondrial precursor (PHGPx) (GPX-4) [Apis mellifera]
3443	zip-PAR2803A192MA2-SpectraFile.5584.5632.3	3	14.43	6.5	70.6		275852		(K)INVNGDNAHPLWK(W)	K:Triplex dimethyl-heavy	0.721	0.752	22.52	517.302	-0.0142	-9.2	gi_110756698	gi_110756698 XP_001120847.1 *phospholipid-hydroperoxide glutathione peroxidase* PREDICTED: similar to Phospholipid hydroperoxide glutathione peroxidase, mitochondrial precursor (PHGPx) (GPX-4) [Apis mellifera]
3611	zip-PAR2803A192MA2-SpectraFile.5587.5633.3	3	14.19	8.1	74.6		288090		(K)INVNGDNAHPLWK(W)	K:Triplex dimethyl-intermediate	0.721	0.752	22.54	514.625	-0.0079	-5.1	gi_110756698	gi_110756698 XP_001120847.1 *phospholipid-hydroperoxide glutathione peroxidase* PREDICTED: similar to Phospholipid hydroperoxide glutathione peroxidase, mitochondrial precursor (PHGPx) (GPX-4) [Apis mellifera]
3691	zip-PAR2803A192MA2-SpectraFile.5578.5626.3	3	14.06	7.12	79.9		385790		(K)INVNGDNAHPLWK(W)	K:Triplex dimethyl-light	0.715	0.754	22.49	511.942	-0.0058	-3.8	gi_110756698	gi_110756698 XP_001120847.1 *phospholipid-hydroperoxide glutathione peroxidase* PREDICTED: similar to Phospholipid hydroperoxide glutathione peroxidase, mitochondrial precursor (PHGPx) (GPX-4) [Apis mellifera]
2637	zip-PAR2803A191MA2-SpectraFile.10457.10502.2	2	15.57	15.57	86.1		99561		(K)GVESLLNVLK(E)	K:Triplex dimethyl-heavy	-	-	50.16	572.397	-0.0057	-4.9	gi_110756705	gi_110756705 XP_624758.2 *solute carrier* PREDICTED: similar to CG2791-PA [Apis mellifera]
3487	zip-PAR2803A190MA2-SpectraFile.10891.10891.0	2	14.36	14.36	75.1		64587		(K)GVESLLNVLK(E)	K:Triplex dimethyl-light	1.096	1.232	45.58	564.354	-0.0021	-1.9	gi_110756705	gi_110756705 XP_624758.2 *solute carrier* PREDICTED: similar to CG2791-PA [Apis mellifera]
4345	zip-PAR2803A191MA2-SpectraFile.10474.10522.0	2	13.17	13.17	93.6		43655		(K)GVESLLNVLK(E)	K:Triplex dimethyl-intermediate	1.916	1.405	50.26	568.375	-0.0099	-8.7	gi_110756705	gi_110756705 XP_624758.2 *solute carrier* PREDICTED: similar to CG2791-PA [Apis mellifera]
2228	zip-PAR2803A190MA2-SpectraFile.4499.4510.2	2	16.17	8.43	95.4		370546		(K)LNNQVLFDK(S)	K:Triplex dimethyl-light	1.23	0.909	13.75	573.83	0.0018	1.6	gi_110756725	gi_110756725 XP_001119888.1 *ribosomal protein* PREDICTED: similar to Ribosomal protein S25 CG6684-PA, isoform A [Apis mellifera]
2330	zip-PAR2803A191MA2-SpectraFile.4261.4261.2	2	16.02	6.22	91.5		172113		(R)ALIELQQK(G)	K:Triplex dimethyl-intermediate	2.325	1.627	16.49	503.838	-0.0051	-5.1	gi_110756725	gi_110756725 XP_001119888.1 *ribosomal protein* PREDICTED: similar to Ribosomal protein S25 CG6684-PA, isoform A [Apis mellifera]
2931	zip-PAR2803A190MA2-SpectraFile.4127.4127.0	2	15.18	4.48	90.1		169949		(R)ALIELQQK(G)	K:Triplex dimethyl-intermediate	0.575	1.262	12.02	503.835	-0.0125	-12.5	gi_110756725	gi_110756725 XP_001119888.1 *ribosomal protein* PREDICTED: similar to Ribosomal protein S25 CG6684-PA, isoform A [Apis mellifera]
3547	zip-PAR2803A190MA2-SpectraFile.4121.4121.0	2	14.27	5.84	83.1		137144		(R)ALIELQQK(G)	K:Triplex dimethyl-light	0.548	1.267	11.99	499.814	-0.0041	-4.1	gi_110756725	gi_110756725 XP_001119888.1 *ribosomal protein* PREDICTED: similar to Ribosomal protein S25 CG6684-PA, isoform A [Apis mellifera]
3639	zip-PAR2803A191MA2-SpectraFile.4249.4294.2	2	14.13	4.05	79.6		245923		(R)ALIELQQK(G)	K:Triplex dimethyl-heavy	2.325	1.627	16.43	507.858	-0.0047	-4.6	gi_110756725	gi_110756725 XP_001119888.1 *ribosomal protein* PREDICTED: similar to Ribosomal protein S25 CG6684-PA, isoform A [Apis mellifera]
5474	zip-PAR2803A190MA2-SpectraFile.4482.4539.2	2	11.42	6.51	75.4		457607		(K)LNNQVLFDK(S)	K:Triplex dimethyl-heavy	1.235	0.909	13.67	581.872	-0.004	-3.4	gi_110756725	gi_110756725 XP_001119888.1 *ribosomal protein* PREDICTED: similar to Ribosomal protein S25 CG6684-PA, isoform A [Apis mellifera]
2889	zip-PAR2803A190MA2-SpectraFile.6738.6802.0	2	15.24	3.16	93.5		125651		(K)GLVVPVLR(S)		0.76	0.774	24.41	442.813	-0.0044	-5	gi_110756783	gi_110756783 XP_392679.3 *dihydrolipoamide succinyltransferase (subunit of alpha-ketoglutarate dehydrogenase)* PREDICTED: similar to CG5214-PA [Apis mellifera]
5288	zip-PAR2803A190MA2-SpectraFile.6732.6800.0	2	11.75	2.61	84.5		162313		(K)GLVVPVLR(S)		0.76	0.774	24.38	440.801	-0.0023	-2.6	gi_110756783	gi_110756783 XP_392679.3 *dihydrolipoamide succinyltransferase (subunit of alpha-ketoglutarate dehydrogenase)* PREDICTED: similar to CG5214-PA [Apis mellifera]
1444	zip-PAR2803A191MA2-SpectraFile.2513.2513.3	3	17.65	8.89	91		226963		(K)FQQLSHNPENVK(K)	K:Triplex dimethyl-light	0.797	0.861	7.62	499.598	-0.0077	-5.1	gi_110756792	gi_110756792 XP_001120695.1 PREDICTED: similar to CG30415-PA, isoform A [Apis mellifera]
2077	zip-PAR2803A191MA2-SpectraFile.2509.2509.3	3	16.46	10.42	85.6		195309		(K)FQQLSHNPENVK(K)	K:Triplex dimethyl-intermediate	0.806	0.87	7.6	502.281	-0.0086	-5.7	gi_110756792	gi_110756792 XP_001120695.1 PREDICTED: similar to CG30415-PA, isoform A [Apis mellifera]
4346	zip-PAR2803A191MA2-SpectraFile.2507.2507.3	3	13.17	7.48	74.2		180955		(K)FQQLSHNPENVK(K)	K:Triplex dimethyl-heavy	0.806	0.87	7.59	504.959	-0.0104	-6.9	gi_110756792	gi_110756792 XP_001120695.1 PREDICTED: similar to CG30415-PA, isoform A [Apis mellifera]
3831	zip-PAR2803A192MA2-SpectraFile.10224.10271.3	3	13.87	6.5	77.4		93391		(K)LPEWWNNLHSLK(K)	K:Triplex dimethyl-light	0.89	0.797	47.21	531.624	-0.0006	-0.4	gi_110756881	gi_110756881 XP_001121223.1 PREDICTED: similar to CG5919-PA [Apis mellifera]
4499	zip-PAR2803A192MA2-SpectraFile.10227.10227.3	3	12.95	6.78	80.8		83154		(K)LPEWWNNLHSLK(K)	K:Triplex dimethyl-heavy	0.89	0.797	47.23	536.984	-0.0109	-6.8	gi_110756881	gi_110756881 XP_001121223.1 PREDICTED: similar to CG5919-PA [Apis mellifera]
3676	zip-PAR2803A188MA2-SpectraFile.12426.12426.0	2	14.07	7.15	82.4		30729		(K)IVIPLSEAVPIESLK(I)	K:Triplex dimethyl-heavy	0.604	0.596	53.18	840.555	-0.0101	-6	gi_110756893	gi_110756893 XP_396452.3 PREDICTED: similar to CG6643-PA, isoform A [Apis mellifera]
2930	zip-PAR2803A190MA2-SpectraFile.15553.15602.2	2	15.18	15.18	83.4		69833		(-)MLVLFETPAGYAIFK(L)	K:Triplex dimethyl-heavy	1.619	0.666	70.79	886.528	-0.0162	-9.1	gi_110756904	gi_110756904 XP_395309.3 PREDICTED: similar to nop5 CG10206-PA [Apis mellifera]
2823	zip-PAR2803A189MA2-SpectraFile.14396.14489.2	2	15.33	15.33	76.2		121122		(K)NILTPYLDAIMAK(L)	K:Triplex dimethyl-light	0.557	0.752	66.08	759.932	-0.0041	-2.7	gi_110757077	gi_110757077 XP_001120827.1 *importin beta-3* PREDICTED: similar to Karyopherin 3 CG1059-PA [Apis mellifera]
4355	zip-PAR2803A188MA2-SpectraFile.6595.6595.2	2	13.15	6.47	84.8		137541		(K)VLIDLAESTPK(F)	K:Triplex dimethyl-intermediate	0.782	0.965	23.23	625.39	-0.0118	-9.5	gi_110757077	gi_110757077 XP_001120827.1 *importin beta-3* PREDICTED: similar to Karyopherin 3 CG1059-PA [Apis mellifera]
572	zip-PAR2803A189MA2-SpectraFile.5357.5469.2	2	19.91	6.84	97.3		5701079		(K)EITALAPSTIK(I)	K:Triplex dimethyl-light	0.252	0.328	18.68	600.365	-0.0012	-1	gi_110757102	gi_110757102 XP_001121258.1 PREDICTED: similar to Actin 88F CG5178-PA [Apis mellifera]
643	zip-PAR2803A190MA2-SpectraFile.4985.5097.2	2	19.66	6.83	97.4		6332906		(K)EITALAPSTIK(I)	K:Triplex dimethyl-intermediate	1.569	1.519	15.97	604.391	0.0001	0.1	gi_110757102	gi_110757102 XP_001121258.1 PREDICTED: similar to Actin 88F CG5178-PA [Apis mellifera]
1092	zip-PAR2803A189MA2-SpectraFile.5284.5435.2	2	18.36	6.92	95.6		1912820		(K)EITALAPSTIK(I)	K:Triplex dimethyl-intermediate	0.25	0.332	18.31	604.39	-0.0019	-1.5	gi_110757102	gi_110757102 XP_001121258.1 PREDICTED: similar to Actin 88F CG5178-PA [Apis mellifera]
1578	zip-PAR2803A190MA2-SpectraFile.5055.5111.2	2	17.36	6.34	95.3		4168735		(K)EITALAPSTIK(I)	K:Triplex dimethyl-light	1.569	1.519	16.28	600.366	-0.0002	-0.2	gi_110757102	gi_110757102 XP_001121258.1 PREDICTED: similar to Actin 88F CG5178-PA [Apis mellifera]
2395	zip-PAR2803A190MA2-SpectraFile.4945.5119.2	2	15.92	6.89	88.5		6540693		(K)EITALAPSTIK(I)	K:Triplex dimethyl-heavy	1.569	1.519	15.78	608.41	-0.0002	-0.2	gi_110757102	gi_110757102 XP_001121258.1 PREDICTED: similar to Actin 88F CG5178-PA [Apis mellifera]
2988	zip-PAR2803A189MA2-SpectraFile.5271.5427.2	2	15.08	6.4	85.9		1441535		(K)EITALAPSTIK(I)	K:Triplex dimethyl-heavy	0.25	0.333	18.24	608.409	-0.0028	-2.3	gi_110757102	gi_110757102 XP_001121258.1 PREDICTED: similar to Actin 88F CG5178-PA [Apis mellifera]
5149	zip-PAR2803A191MA2-SpectraFile.5587.5587.0	2	11.99	5.47	73.2		51947		(K)EITALAPSTIK(I)	K:Triplex dimethyl-intermediate	1.7	1.502	23.5	604.388	-0.0059	-4.8	gi_110757102	gi_110757102 XP_001121258.1 PREDICTED: similar to Actin 88F CG5178-PA [Apis mellifera]
3704	zip-PAR2803A188MA2-SpectraFile.9149.9149.2	2	14.03	9.32	85.1		210634		(K)QEFAIASAQEMLSK(M)	K:Triplex dimethyl-intermediate	1.806	1.998	35.82	808.937	-0.0135	-8.3	gi_110757116	gi_110757116 XP_001121522.1 *mitochondrial outer membrane translocase* PREDICTED: similar to Mitochondrial import inner membrane translocase subunit Tim13 [Apis mellifera]
4070	zip-PAR2803A189MA2-SpectraFile.6203.6203.0	2	13.55	7.75	76.7		113552		(R)YmDAFNLVSK(T)	K:Triplex dimethyl-intermediate m:Oxidized methionine	1.075	1.026	22.94	634.346	15.9956	0.5	gi_110757116	gi_110757116 XP_001121522.1 *mitochondrial outer membrane translocase* PREDICTED: similar to Mitochondrial import inner membrane translocase subunit Tim13 [Apis mellifera]
4365	zip-PAR2803A188MA2-SpectraFile.9157.9157.0	2	13.13	13.13	82.3		49231		(K)QEFAIASAQEMLSK(M)	K:Triplex dimethyl-light	1.913	2.049	35.86	804.917	-0.003	-1.9	gi_110757116	gi_110757116 XP_001121522.1 *mitochondrial outer membrane translocase* PREDICTED: similar to Mitochondrial import inner membrane translocase subunit Tim13 [Apis mellifera]
4606	zip-PAR2803A188MA2-SpectraFile.11798.11798.0	3	12.8	7.9	84.2		95406		(R)GSYSWVEPQSNTVYTVnYVADEnGFHPVGEHLPA(-)	n:Deamidated	-	-	49.77	1267.94	1.9884	5.4	gi_110757442	gi_110757442 XP_001121128.1 *cutical protein, larval* PREDICTED: similar to CG32405-PA [Apis mellifera]
5143	zip-PAR2803A188MA2-SpectraFile.11743.11791.3	3	11.99	5.12	75.8		340687		(R)GSYSWVEPQSNTVYTVNYVADENGFHPVGEHLPA(-)		1.431	1.329	49.46	1265.93	-0.0136	-3.6	gi_110757442	gi_110757442 XP_001121128.1 *cutical protein, larval* PREDICTED: similar to CG32405-PA [Apis mellifera]
5444	zip-PAR2803A188MA2-SpectraFile.11737.11737.3	3	11.45	6.82	79.6		366644		(R)GSYSWVEPQSNTVYTVNYVADENGFHPVGEHLPA(-)		1.431	1.329	49.43	1267.27	-0.0141	-3.7	gi_110757442	gi_110757442 XP_001121128.1 *cutical protein, larval* PREDICTED: similar to CG32405-PA [Apis mellifera]
978	zip-PAR2803A188MA2-SpectraFile.12985.13032.4	4	18.66	18.66	84.4		422141		(R)GTFSFVDPQTNVAYTVNYVADDTGFHPQGEHLPR(V)		1.635	1.324	56.2	952.703	-0.0136	-3.6	gi_110757444	gi_110757444 XP_001121168.1 PREDICTED: similar to CG32405-PA [Apis mellifera]
3473	zip-PAR2803A188MA2-SpectraFile.12971.13044.4	4	14.38	14.38	79.8		690305		(R)GTFSFVDPQTNVAYTVNYVADDTGFHPQGEHLPR(V)		1.635	1.324	56.12	954.713	-0.0192	-5	gi_110757444	gi_110757444 XP_001121168.1 PREDICTED: similar to CG32405-PA [Apis mellifera]
1849	zip-PAR2803A190MA2-SpectraFile.17208.17308.3	3	16.84	16.84	77.8		530322		(R)LAEAAAAAIAAALSAAGANNVTLLR(G)		1.105	0.878	79.56	774.772	-0.0122	-5.3	gi_110757532	gi_110757532 XP_001121013.1 PREDICTED: similar to HLA-B-associated transcript 3 [Apis mellifera]
798	zip-PAR2803A191MA2-SpectraFile.8233.8282.3	3	19.2	12.66	91		111317		(K)YGYVHLSAGDLLR(E)		0.565	0.772	37.92	497.936	-0.002	-1.3	gi_110757630	gi_110757630 XP_394861.3 *adenylate kinase* PREDICTED: similar to CG3106-PA [Apis mellifera]
4453	zip-PAR2803A191MA2-SpectraFile.8232.8283.3	3	13.02	13.02	74.3		85965		(K)YGYVHLSAGDLLR(E)		0.565	0.772	37.91	499.278	-0.0023	-1.5	gi_110757630	gi_110757630 XP_394861.3 *adenylate kinase* PREDICTED: similar to CG3106-PA [Apis mellifera]
5255	zip-PAR2803A190MA2-SpectraFile.10770.10770.0	2	11.81	3.91	82.4		60479		(K)IVPVAITCSLLDR(A)	C:Carbamidomethylation	1.197	1.734	44.95	742.925	-0.0074	-5	gi_110757630	gi_110757630 XP_394861.3 *adenylate kinase* PREDICTED: similar to CG3106-PA [Apis mellifera]
1883	zip-PAR2803A192MA2-SpectraFile.3016.3016.2	2	16.76	7.32	90.8		2395688		(K)LIPIAHQ(-)		0.886	0.978	9.87	412.269	-0.0021	-2.5	gi_110757651	gi_110757651 XP_392405.3 *heat shock protein* PREDICTED: similar to CG14207-PB, isoform B isoform 1 [Apis mellifera]
1959	zip-PAR2803A192MA2-SpectraFile.3026.3051.2	2	16.62	5.79	95.4		2449682		(K)LIPIAHQ(-)		0.886	0.978	9.92	410.257	-0.0016	-1.9	gi_110757651	gi_110757651 XP_392405.3 *heat shock protein* PREDICTED: similar to CG14207-PB, isoform B isoform 1 [Apis mellifera]
2789	zip-PAR2803A188MA2-SpectraFile.10290.10338.3	3	15.37	15.37	78.3		218196		(K)LRFDVSQYTPEEIVVK(T)	K:Triplex dimethyl-light	0.703	0.489	41.82	660.366	-0.0026	-1.3	gi_110757651	gi_110757651 XP_392405.3 *heat shock protein* PREDICTED: similar to CG14207-PB, isoform B isoform 1 [Apis mellifera]
3166	zip-PAR2803A192MA2-SpectraFile.3014.3052.2	2	14.82	4.95	72.5		2170923		(K)LIPIAHQ(-)		0.886	0.978	9.87	414.279	-0.0021	-2.6	gi_110757651	gi_110757651 XP_392405.3 *heat shock protein* PREDICTED: similar to CG14207-PB, isoform B isoform 1 [Apis mellifera]
5007	zip-PAR2803A188MA2-SpectraFile.10291.10340.0	3	12.21	12.21	74.4		70878		(K)LRFDVSQYTPEEIVVK(T)	K:Triplex dimethyl-intermediate	-	-	41.83	663.052	0.0076	3.8	gi_110757651	gi_110757651 XP_392405.3 *heat shock protein* PREDICTED: similar to CG14207-PB, isoform B isoform 1 [Apis mellifera]
5112	zip-PAR2803A188MA2-SpectraFile.10283.10346.3	3	12.04	12.04	72.7		153452		(K)LRFDVSQYTPEEIVVK(T)	K:Triplex dimethyl-heavy	0.703	0.489	41.79	665.731	0.0034	1.7	gi_110757651	gi_110757651 XP_392405.3 *heat shock protein* PREDICTED: similar to CG14207-PB, isoform B isoform 1 [Apis mellifera]
5559	zip-PAR2803A190MA2-SpectraFile.4826.4880.2	2	11.27	4.94	92.8		488622		(R)EFLLPK(G)	K:Triplex dimethyl-intermediate	0.764	0.843	15.24	405.782	-0.0008	-1	gi_110757651	gi_110757651 XP_392405.3 *heat shock protein* PREDICTED: similar to CG14207-PB, isoform B isoform 1 [Apis mellifera]
5100	zip-PAR2803A191MA2-SpectraFile.8667.8721.2	2	12.07	4.98	82.3		143693		(R)ALLPQMFER(K)		1.526	1.283	40.31	570.833	-0.0048	-4.2	gi_110757696	gi_110757696 XP_001121130.1 *S-adenosyl-L-homocysteine hydrolase * PREDICTED: similar to CG1444-PA [Apis mellifera]
5665	zip-PAR2803A191MA2-SpectraFile.8674.8730.2	2	11.1	3.37	80.2		94136		(R)ALLPQMFER(K)		1.526	1.283	40.35	566.812	-0.002	-1.8	gi_110757696	gi_110757696 XP_001121130.1 *S-adenosyl-L-homocysteine hydrolase * PREDICTED: similar to CG1444-PA [Apis mellifera]
1834	zip-PAR2803A189MA2-SpectraFile.14150.14204.2	2	16.87	9.3	89.7		143009		(R)DLNSVLALIR(R)		0.851	0.885	64.66	571.349	-0.0026	-2.3	gi_110757964	gi_110757964 XP_396777.3 *spectrin* PREDICTED: similar to karst CG12008-PA, isoform A [Apis mellifera]
3614	zip-PAR2803A189MA2-SpectraFile.14131.14222.2	2	14.18	9.62	85.4		121647		(R)DLNSVLALIR(R)		0.851	0.885	64.55	575.37	-0.0048	-4.2	gi_110757964	gi_110757964 XP_396777.3 *spectrin* PREDICTED: similar to karst CG12008-PA, isoform A [Apis mellifera]
1185	zip-PAR2803A189MA2-SpectraFile.15813.16043.3	3	18.19	18.19	89.2		2522426		(R)NMIIVPEMVGSIVGVYNGK(T)	K:Triplex dimethyl-intermediate	2.543	2.344	74.31	695.393	-0.0095	-4.6	gi_110757985	gi_110757985 XP_624038.2 PREDICTED: similar to Ribosomal protein S15 CG8332-PA, isoform A [Apis mellifera]
1597	zip-PAR2803A192MA2-SpectraFile.12909.12957.5	5	17.34	17.34	82.2		377273		(K)TFNQVEIKPEMIGHYLGEFSVTYKPVK(H)	K:Triplex dimethyl-intermediate	-	-	62.41	657.374	-0.0154	-4.7	gi_110757985	gi_110757985 XP_624038.2 PREDICTED: similar to Ribosomal protein S15 CG8332-PA, isoform A [Apis mellifera]
2054	zip-PAR2803A189MA2-SpectraFile.15831.16011.2	2	16.48	11.2	85.9		1207333		(R)NMIIVPEMVGSIVGVYNGK(T)	K:Triplex dimethyl-intermediate	2.556	2.348	74.42	1042.59	-0.0057	-2.7	gi_110757985	gi_110757985 XP_624038.2 PREDICTED: similar to Ribosomal protein S15 CG8332-PA, isoform A [Apis mellifera]
2459	zip-PAR2803A188MA2-SpectraFile.17326.17368.3	3	15.82	15.82	83		131262		(R)GVDLDQLLDMPNEQLMVLMHAR(A)		1.368	1.22	80.99	856.096	-0.008	-3.1	gi_110757985	gi_110757985 XP_624038.2 PREDICTED: similar to Ribosomal protein S15 CG8332-PA, isoform A [Apis mellifera]
3256	zip-PAR2803A189MA2-SpectraFile.15822.16053.2	2	14.71	11.21	81.1		1321089		(R)NMIIVPEMVGSIVGVYNGK(T)	K:Triplex dimethyl-heavy	2.563	2.344	74.37	1046.61	-0.0072	-3.4	gi_110757985	gi_110757985 XP_624038.2 PREDICTED: similar to Ribosomal protein S15 CG8332-PA, isoform A [Apis mellifera]
3459	zip-PAR2803A189MA2-SpectraFile.15801.16051.3	3	14.4	14.4	77.9		2736425		(R)NMIIVPEMVGSIVGVYNGK(T)	K:Triplex dimethyl-heavy	2.543	2.344	74.25	698.072	-0.0105	-5	gi_110757985	gi_110757985 XP_624038.2 PREDICTED: similar to Ribosomal protein S15 CG8332-PA, isoform A [Apis mellifera]
4821	zip-PAR2803A189MA2-SpectraFile.13853.13900.3	3	12.5	12.5	81		104109		(R)NmIIVPEMVGSIVGVYNGK(T)	K:Triplex dimethyl-intermediate m:Oxidized methionine	3.018	2.174	62.97	700.726	15.991	-1.9	gi_110757985	gi_110757985 XP_624038.2 PREDICTED: similar to Ribosomal protein S15 CG8332-PA, isoform A [Apis mellifera]
666	zip-PAR2803A192MA2-SpectraFile.2587.2587.3	3	19.61	12.29	84.8		1065761		(K)IMAAGDHVINNK(K)	K:Triplex dimethyl-intermediate	0.718	0.944	8.05	449.593	-0.0062	-4.6	gi_110758129	gi_110758129 XP_392465.3 *ribonucleoprotein* PREDICTED: similar to squid CG16901-PC, isoform C isoform 1 [Apis mellifera]
828	zip-PAR2803A192MA2-SpectraFile.2596.2596.2	2	19.12	12.04	93.2		268107		(K)IMAAGDHVINNK(K)	K:Triplex dimethyl-intermediate	0.73	1.031	8.09	673.887	-0.0033	-2.5	gi_110758129	gi_110758129 XP_392465.3 *ribonucleoprotein* PREDICTED: similar to squid CG16901-PC, isoform C isoform 1 [Apis mellifera]
1165	zip-PAR2803A192MA2-SpectraFile.2585.2585.3	3	18.23	11.57	81.1		810306		(K)IMAAGDHVINNK(K)	K:Triplex dimethyl-heavy	0.718	0.942	8.04	452.273	-0.005	-3.7	gi_110758129	gi_110758129 XP_392465.3 *ribonucleoprotein* PREDICTED: similar to squid CG16901-PC, isoform C isoform 1 [Apis mellifera]
1237	zip-PAR2803A192MA2-SpectraFile.2600.2600.2	2	18.09	10.3	91.4		260153		(K)IMAAGDHVINNK(K)	K:Triplex dimethyl-light	0.73	1.031	8.1	669.861	-0.0041	-3.1	gi_110758129	gi_110758129 XP_392465.3 *ribonucleoprotein* PREDICTED: similar to squid CG16901-PC, isoform C isoform 1 [Apis mellifera]
1652	zip-PAR2803A192MA2-SpectraFile.2590.2592.3	3	17.22	11.55	78.9		1129345		(K)IMAAGDHVINNK(K)	K:Triplex dimethyl-light	0.718	0.944	8.06	446.91	-0.0056	-4.2	gi_110758129	gi_110758129 XP_392465.3 *ribonucleoprotein* PREDICTED: similar to squid CG16901-PC, isoform C isoform 1 [Apis mellifera]
2638	zip-PAR2803A192MA2-SpectraFile.2595.2595.2	2	15.57	9.67	79.4		189795		(K)IMAAGDHVINNK(K)	K:Triplex dimethyl-heavy	0.73	1.031	8.08	677.907	-0.0028	-2.1	gi_110758129	gi_110758129 XP_392465.3 *ribonucleoprotein* PREDICTED: similar to squid CG16901-PC, isoform C isoform 1 [Apis mellifera]
4751	zip-PAR2803A192MA2-SpectraFile.2369.2369.3	3	12.61	9.05	74.5		243960		(K)ImAAGDHVINNK(K)	K:Triplex dimethyl-heavy m:Oxidized methionine	1.927	2.658	7.16	457.604	15.9889	-4.4	gi_110758129	gi_110758129 XP_392465.3 *ribonucleoprotein* PREDICTED: similar to squid CG16901-PC, isoform C isoform 1 [Apis mellifera]
50	zip-PAR2803A191MA2-SpectraFile.9337.9337.3	3	23.95	17.26	93.2		134555		(K)DYSGFFAQHALNNTYPGYR(A)		0.851	0.852	43.97	750.349	-0.0077	-3.4	gi_110758159	gi_110758159 XP_001121420.1 PREDICTED: similar to CG33205-PB, isoform B [Apis mellifera]
860	zip-PAR2803A191MA2-SpectraFile.9336.9336.3	3	19.03	14.42	78.5		114626		(K)DYSGFFAQHALNNTYPGYR(A)		0.851	0.852	43.96	751.692	-0.0041	-1.8	gi_110758159	gi_110758159 XP_001121420.1 PREDICTED: similar to CG33205-PB, isoform B [Apis mellifera]
968	zip-PAR2803A191MA2-SpectraFile.9331.9331.3	3	18.69	18.69	76.6		114501		(K)DYSGFFAQHALNNTYPGYR(A)		0.851	0.852	43.93	753.031	-0.0061	-2.7	gi_110758159	gi_110758159 XP_001121420.1 PREDICTED: similar to CG33205-PB, isoform B [Apis mellifera]
1926	zip-PAR2803A191MA2-SpectraFile.8060.8156.3	3	16.67	16.67	92.8		181605		(K)SLSIYNEYLPTHVK(T)	K:Triplex dimethyl-intermediate	0.329	0.455	36.95	576.663	-0.0071	-4.1	gi_110758189	gi_110758189 XP_001121897.1 *carboxylesterase* PREDICTED: similar to -Esterase-7 CG1112-PA, isoform A [Apis mellifera]
4035	zip-PAR2803A191MA2-SpectraFile.8140.8140.3	3	13.6	6.51	83.7		381834		(K)SLSIYNEYLPTHVK(T)	K:Triplex dimethyl-light	0.344	0.476	37.39	573.978	-0.0119	-6.9	gi_110758189	gi_110758189 XP_001121897.1 *carboxylesterase* PREDICTED: similar to -Esterase-7 CG1112-PA, isoform A [Apis mellifera]
4967	zip-PAR2803A189MA2-SpectraFile.6477.6477.2	2	12.27	3.31	82.5		165198		(K)DIIAALK(W)	K:Triplex dimethyl-intermediate	0.683	0.989	24.27	404.292	-0.0019	-2.3	gi_110758189	gi_110758189 XP_001121897.1 *carboxylesterase* PREDICTED: similar to -Esterase-7 CG1112-PA, isoform A [Apis mellifera]
19	zip-PAR2803A188MA2-SpectraFile.13744.13793.2	2	24.88	24.88	98.7		937061		(K)GNIAEILLSEGFAK(C)	K:Triplex dimethyl-light	0.922	0.952	60.44	759.432	-0.0002	-0.2	gi_110758214	gi_110758214 XP_624638.2 PREDICTED: similar to Tudor-SN CG7008-PA [Apis mellifera]
40	zip-PAR2803A188MA2-SpectraFile.13679.13825.2	2	24.22	24.22	100		892063		(K)GNIAEILLSEGFAK(C)	K:Triplex dimethyl-intermediate	0.922	0.952	60.08	763.456	-0.0029	-1.9	gi_110758214	gi_110758214 XP_624638.2 PREDICTED: similar to Tudor-SN CG7008-PA [Apis mellifera]
505	zip-PAR2803A190MA2-SpectraFile.10498.10572.2	2	20.2	20.2	96.2		585197		(K)GLISDGLLLVQNQR(D)		1.011	1.03	43.51	777.454	-0.0004	-0.3	gi_110758214	gi_110758214 XP_624638.2 PREDICTED: similar to Tudor-SN CG7008-PA [Apis mellifera]
722	zip-PAR2803A191MA2-SpectraFile.9981.10026.0	2	19.46	19.46	90.3		40805		(K)GLISDGLLLVQNQR(D)		1.655	1.438	47.52	781.475	-0.0022	-1.4	gi_110758214	gi_110758214 XP_624638.2 PREDICTED: similar to Tudor-SN CG7008-PA [Apis mellifera]
1317	zip-PAR2803A191MA2-SpectraFile.4744.4855.2	2	17.89	12.59	85.3		1133178		(K)AVVEFVTSGSR(L)		5.252	4.013	18.99	594.343	-0.0025	-2.1	gi_110758214	gi_110758214 XP_624638.2 PREDICTED: similar to Tudor-SN CG7008-PA [Apis mellifera]
1515	zip-PAR2803A191MA2-SpectraFile.5880.5926.0	2	17.51	17.51	71.6		67283		(R)SSHYNLLQVAESK(A)	K:Triplex dimethyl-light	1.807	1.013	25.08	766.406	-0.0074	-4.8	gi_110758214	gi_110758214 XP_624638.2 PREDICTED: similar to Tudor-SN CG7008-PA [Apis mellifera]
1704	zip-PAR2803A191MA2-SpectraFile.4718.4933.2	2	17.11	11.64	97		865893		(K)AVVEFVTSGSR(L)		5.143	3.93	18.85	592.334	-0.0018	-1.5	gi_110758214	gi_110758214 XP_624638.2 PREDICTED: similar to Tudor-SN CG7008-PA [Apis mellifera]
1745	zip-PAR2803A191MA2-SpectraFile.5856.6014.3	3	17.02	11.36	94.1		913614		(R)SSHYNLLQVAESK(A)	K:Triplex dimethyl-light	0.902	0.837	24.95	511.274	-0.0046	-3	gi_110758214	gi_110758214 XP_624638.2 PREDICTED: similar to Tudor-SN CG7008-PA [Apis mellifera]
1748	zip-PAR2803A188MA2-SpectraFile.13676.13807.2	2	17.01	17.01	92.4		863534		(K)GNIAEILLSEGFAK(C)	K:Triplex dimethyl-heavy	0.922	0.952	60.06	767.475	-0.0028	-1.8	gi_110758214	gi_110758214 XP_624638.2 PREDICTED: similar to Tudor-SN CG7008-PA [Apis mellifera]
1840	zip-PAR2803A190MA2-SpectraFile.15399.15493.2	2	16.86	7.06	79.9		156865		(R)SMLENLLLQLR(Q)		9.487	3.161	69.92	683.416	-0.0062	-4.6	gi_110758214	gi_110758214 XP_624638.2 PREDICTED: similar to Tudor-SN CG7008-PA [Apis mellifera]
2495	zip-PAR2803A190MA2-SpectraFile.10491.10571.2	2	15.76	15.76	79.9		591377		(K)GLISDGLLLVQNQR(D)		1.011	1.03	43.48	781.474	-0.004	-2.6	gi_110758214	gi_110758214 XP_624638.2 PREDICTED: similar to Tudor-SN CG7008-PA [Apis mellifera]
2535	zip-PAR2803A191MA2-SpectraFile.5838.5932.3	3	15.71	15.71	87.9		824380		(R)SSHYNLLQVAESK(A)	K:Triplex dimethyl-heavy	0.963	0.91	24.85	516.636	-0.0068	-4.4	gi_110758214	gi_110758214 XP_624638.2 PREDICTED: similar to Tudor-SN CG7008-PA [Apis mellifera]
2933	zip-PAR2803A188MA2-SpectraFile.16263.16417.3	3	15.17	15.17	86		387060		(R)DVEIVLESVNNNNFIGSILHPK(G)	K:Triplex dimethyl-intermediate	0.743	0.788	74.8	839.135	-0.0087	-3.5	gi_110758214	gi_110758214 XP_624638.2 PREDICTED: similar to Tudor-SN CG7008-PA [Apis mellifera]
3165	zip-PAR2803A191MA2-SpectraFile.4773.4887.0	2	14.82	9.65	86.4		118148		(K)AVVEFVTSGSR(L)		5.502	3.996	19.14	590.326	0.0083	7	gi_110758214	gi_110758214 XP_624638.2 PREDICTED: similar to Tudor-SN CG7008-PA [Apis mellifera]
3327	zip-PAR2803A191MA2-SpectraFile.4268.4374.2	2	14.59	6.48	94.9		996709		(K)AAVEIFK(E)	K:Triplex dimethyl-intermediate	1.266	1.34	16.52	421.284	-0.0016	-1.9	gi_110758214	gi_110758214 XP_624638.2 PREDICTED: similar to Tudor-SN CG7008-PA [Apis mellifera]
3387	zip-PAR2803A190MA2-SpectraFile.4491.4547.2	2	14.51	8.93	84.4		336058		(K)AVVEFVTSGSR(L)		0.702	0.572	13.72	590.325	0.0063	5.3	gi_110758214	gi_110758214 XP_624638.2 PREDICTED: similar to Tudor-SN CG7008-PA [Apis mellifera]
3563	zip-PAR2803A189MA2-SpectraFile.15220.15309.2	2	14.24	14.24	73.6		173357		(R)SMLENLLLQLR(Q)		0.426	0.596	70.86	679.395	-0.0043	-3.1	gi_110758214	gi_110758214 XP_624638.2 PREDICTED: similar to Tudor-SN CG7008-PA [Apis mellifera]
3628	zip-PAR2803A191MA2-SpectraFile.5878.5878.0	2	14.16	14.16	73		68720		(R)SSHYNLLQVAESK(A)	K:Triplex dimethyl-intermediate	1.86	1.055	25.07	770.436	0.0038	2.5	gi_110758214	gi_110758214 XP_624638.2 PREDICTED: similar to Tudor-SN CG7008-PA [Apis mellifera]
3782	zip-PAR2803A188MA2-SpectraFile.16279.16414.4	4	13.94	8.93	85.3		164912		(R)DVEIVLESVNNnNFIGSILHPK(G)	K:Triplex dimethyl-light n:Deamidated	0.274	0.56	74.9	627.84	0.9882	1.7	gi_110758214	gi_110758214 XP_624638.2 PREDICTED: similar to Tudor-SN CG7008-PA [Apis mellifera]
3875	zip-PAR2803A191MA2-SpectraFile.5843.5941.3	3	13.81	13.81	85		778993		(R)SSHYNLLQVAESK(A)	K:Triplex dimethyl-intermediate	0.951	0.898	24.88	513.957	-0.0065	-4.2	gi_110758214	gi_110758214 XP_624638.2 PREDICTED: similar to Tudor-SN CG7008-PA [Apis mellifera]
3948	zip-PAR2803A191MA2-SpectraFile.4266.4375.2	2	13.7	7.42	81.5		941706		(K)AAVEIFK(E)	K:Triplex dimethyl-heavy	1.266	1.34	16.51	425.304	-0.0017	-2	gi_110758214	gi_110758214 XP_624638.2 PREDICTED: similar to Tudor-SN CG7008-PA [Apis mellifera]
4052	zip-PAR2803A191MA2-SpectraFile.9994.10040.0	2	13.58	13.58	78.3		35809		(K)GLISDGLLLVQNQR(D)		1.661	1.446	47.59	779.463	-0.0076	-4.8	gi_110758214	gi_110758214 XP_624638.2 PREDICTED: similar to Tudor-SN CG7008-PA [Apis mellifera]
4310	zip-PAR2803A188MA2-SpectraFile.5662.5718.2	2	13.21	5.22	77.3		309734		(R)TYGTVWLGK(D)	K:Triplex dimethyl-intermediate	1.094	0.807	18.68	544.831	-0.0041	-3.8	gi_110758214	gi_110758214 XP_624638.2 PREDICTED: similar to Tudor-SN CG7008-PA [Apis mellifera]
4323	zip-PAR2803A191MA2-SpectraFile.4321.4372.2	2	13.2	6.26	88.4		739200		(K)AAVEIFK(E)	K:Triplex dimethyl-light	1.274	1.348	16.79	417.259	-0.0022	-2.6	gi_110758214	gi_110758214 XP_624638.2 PREDICTED: similar to Tudor-SN CG7008-PA [Apis mellifera]
4656	zip-PAR2803A188MA2-SpectraFile.16311.16448.3	3	12.74	8.8	80.3		403140		(R)DVEIVLESVNNnNFIGSILHPK(G)	K:Triplex dimethyl-light n:Deamidated	0.349	0.477	75.09	836.787	0.9972	5.3	gi_110758214	gi_110758214 XP_624638.2 PREDICTED: similar to Tudor-SN CG7008-PA [Apis mellifera]
4719	zip-PAR2803A189MA2-SpectraFile.5821.5821.0	2	12.65	7.84	81.8		139857		(K)QVISGDTIVIR(G)		0.844	0.899	21.01	614.864	-0.005	-4.1	gi_110758214	gi_110758214 XP_624638.2 PREDICTED: similar to Tudor-SN CG7008-PA [Apis mellifera]
4833	zip-PAR2803A190MA2-SpectraFile.4454.4454.2	2	12.49	12.49	79		290967		(K)AFLTSLK(R)	K:Triplex dimethyl-light	1.418	1.322	13.54	418.271	0.0052	6.2	gi_110758214	gi_110758214 XP_624638.2 PREDICTED: similar to Tudor-SN CG7008-PA [Apis mellifera]
4836	zip-PAR2803A188MA2-SpectraFile.16112.16349.3	3	12.48	12.48	81.3		491061		(R)DVEIVLESVNNNNFIGSILHPK(G)	K:Triplex dimethyl-heavy	1.01	0.968	73.93	841.813	-0.0153	-6.1	gi_110758214	gi_110758214 XP_624638.2 PREDICTED: similar to Tudor-SN CG7008-PA [Apis mellifera]
4875	zip-PAR2803A190MA2-SpectraFile.10503.10550.3	3	12.43	12.43	80.5		400217		(K)GLISDGLLLVQNQR(D)		1.167	1.042	43.54	518.638	-0.0021	-1.4	gi_110758214	gi_110758214 XP_624638.2 PREDICTED: similar to Tudor-SN CG7008-PA [Apis mellifera]
4905	zip-PAR2803A189MA2-SpectraFile.3817.3817.2	2	12.38	3.91	93.3		533406		(K)VVVDYTQPAR(D)		0.398	0.791	11.18	588.324	-0.002	-1.7	gi_110758214	gi_110758214 XP_624638.2 PREDICTED: similar to Tudor-SN CG7008-PA [Apis mellifera]
4970	zip-PAR2803A188MA2-SpectraFile.15333.15460.3	3	12.26	12.26	70.2		257048		(K)DFKPLYDIPWMLEAR(E)	K:Triplex dimethyl-intermediate	1.21	1.124	69.46	653.359	-0.008	-4.1	gi_110758214	gi_110758214 XP_624638.2 PREDICTED: similar to Tudor-SN CG7008-PA [Apis mellifera]
4982	zip-PAR2803A190MA2-SpectraFile.10504.10583.3	3	12.25	12.25	80.7		417131		(K)GLISDGLLLVQNQR(D)		1.167	1.042	43.54	519.978	-0.0054	-3.5	gi_110758214	gi_110758214 XP_624638.2 PREDICTED: similar to Tudor-SN CG7008-PA [Apis mellifera]
5103	zip-PAR2803A189MA2-SpectraFile.5623.5691.2	2	12.06	5.71	78.5		570171		(K)QVISGDTIVIR(G)		0.793	0.989	20.02	614.865	-0.0024	-2	gi_110758214	gi_110758214 XP_624638.2 PREDICTED: similar to Tudor-SN CG7008-PA [Apis mellifera]
5258	zip-PAR2803A189MA2-SpectraFile.3820.3820.2	2	11.8	3.49	74.7		212476		(K)VVVDYTQPAR(D)		0.398	0.791	11.19	592.344	-0.0059	-5	gi_110758214	gi_110758214 XP_624638.2 PREDICTED: similar to Tudor-SN CG7008-PA [Apis mellifera]
5493	zip-PAR2803A188MA2-SpectraFile.16024.16139.3	3	11.38	11.38	77.1		307334		(R)DVEIVLESVNNNNFIGSILHPK(G)	K:Triplex dimethyl-heavy	3.401	2.964	73.42	841.813	-0.0153	-6.1	gi_110758214	gi_110758214 XP_624638.2 PREDICTED: similar to Tudor-SN CG7008-PA [Apis mellifera]
5614	zip-PAR2803A188MA2-SpectraFile.5694.5694.2	2	11.18	5.35	75.8		387316		(R)TYGTVWLGK(D)	K:Triplex dimethyl-light	1.084	0.8	18.84	540.813	0.0105	9.7	gi_110758214	gi_110758214 XP_624638.2 PREDICTED: similar to Tudor-SN CG7008-PA [Apis mellifera]
1903	zip-PAR2803A192MA2-SpectraFile.13990.14034.4	4	16.71	12.2	81.8		230360		(R)AIQGVTTTIAHEFTHQWFGNLVSPK(W)	K:Triplex dimethyl-intermediate	0.668	2.083	68.22	712.387	-0.0186	-6.5	gi_110758259	gi_110758259 XP_623576.2 *metalloprotease* PREDICTED: similar to CG14516-PA, isoform A, partial [Apis mellifera]
3972	zip-PAR2803A192MA2-SpectraFile.5996.6105.3	3	13.68	13.68	83.2		305601		(K)AISNINWIDHK(K)	K:Triplex dimethyl-intermediate	0.496	1.892	24.68	458.936	-0.0054	-3.9	gi_110758259	gi_110758259 XP_623576.2 *metalloprotease* PREDICTED: similar to CG14516-PA, isoform A, partial [Apis mellifera]
2894	zip-PAR2803A188MA2-SpectraFile.15341.15389.3	3	15.23	15.23	80.8		133290		(K)LIPQLLQYIEPSLQGTDVYAK(K)	K:Triplex dimethyl-light	0.847	1.068	69.51	815.789	-0.0112	-4.6	gi_110758361	gi_110758361 XP_396270.3 *importin beta-4* PREDICTED: similar to CG32165-PA [Apis mellifera]
3157	zip-PAR2803A188MA2-SpectraFile.15314.15367.3	3	14.83	14.83	82		110927		(K)LIPQLLQYIEPSLQGTDVYAK(K)	K:Triplex dimethyl-heavy	0.854	1.095	69.35	821.152	-0.0124	-5.1	gi_110758361	gi_110758361 XP_396270.3 *importin beta-4* PREDICTED: similar to CG32165-PA [Apis mellifera]
3426	zip-PAR2803A190MA2-SpectraFile.18839.18846.3	3	14.45	14.45	80.1		454544		(R)LIIANYFNVPLDQVFPTFVK(Q)	K:Triplex dimethyl-intermediate	1.158	1.111	86.3	801.467	-0.0115	-4.8	gi_110758361	gi_110758361 XP_396270.3 *importin beta-4* PREDICTED: similar to CG32165-PA [Apis mellifera]
4409	zip-PAR2803A191MA2-SpectraFile.9462.9462.0	2	13.08	3.56	78.7		33797		(K)GIIMEFIK(S)	K:Triplex dimethyl-intermediate	0.346	2.543	44.67	507.829	-0.0006	-0.6	gi_110758361	gi_110758361 XP_396270.3 *importin beta-4* PREDICTED: similar to CG32165-PA [Apis mellifera]
4616	zip-PAR2803A188MA2-SpectraFile.15329.15374.3	3	12.79	12.79	79		142308		(K)LIPQLLQYIEPSLQGTDVYAK(K)	K:Triplex dimethyl-intermediate	0.869	1.095	69.44	818.471	-0.0157	-6.4	gi_110758361	gi_110758361 XP_396270.3 *importin beta-4* PREDICTED: similar to CG32165-PA [Apis mellifera]
3710	zip-PAR2803A192MA2-SpectraFile.5824.5873.3	3	14.03	14.03	85.3		187968		(K)LLNTVMDPVPTSTHK(V)	K:Triplex dimethyl-light	0.949	1.035	23.78	570.312	-0.0094	-5.5	gi_110758428	gi_110758428 XP_394662.3 *lactate dehydrogenase* PREDICTED: similar to Ecdysone-inducible gene L3 CG10160-PA [Apis mellifera]
4402	zip-PAR2803A192MA2-SpectraFile.5805.5865.0	3	13.09	13.09	77.3		75274		(K)LLNTVMDPVPTSTHK(V)	K:Triplex dimethyl-intermediate	-	-	23.68	572.995	-0.0103	-6	gi_110758428	gi_110758428 XP_394662.3 *lactate dehydrogenase* PREDICTED: similar to Ecdysone-inducible gene L3 CG10160-PA [Apis mellifera]
4760	zip-PAR2803A192MA2-SpectraFile.4261.4261.0	3	12.6	12.6	75.9		56952		(K)LLNTVmDPVPTSTHK(V)	K:Triplex dimethyl-intermediate m:Oxidized methionine	-	-	15.79	578.328	15.9887	-3.6	gi_110758428	gi_110758428 XP_394662.3 *lactate dehydrogenase* PREDICTED: similar to Ecdysone-inducible gene L3 CG10160-PA [Apis mellifera]
4614	zip-PAR2803A192MA2-SpectraFile.11968.12017.3	3	12.8	12.8	93.1		70221		(K)DFTFPFGFGHR(V)		1.513	0.932	57.01	455.235	-0.0065	-4.7	gi_110758513	gi_110758513 XP_001119928.1 PREDICTED: similar to Probable cytochrome P450 304a1 (CYPCCCIVA1) [Apis mellifera]
1747	zip-PAR2803A192MA2-SpectraFile.8621.8621.0	3	17.02	11.32	84		26398		(K)INLPVVPHNQCQDLLR(K)	C:Carbamidomethylation	-	-	38.68	648.688	0.0017	0.9	gi_110758534	gi_110758534 XP_623150.2 *prophenoloxidase-activating factor* PREDICTED: similar to CG5390-PA isoform 1 [Apis mellifera]
12	zip-PAR2803A192MA2-SpectraFile.15027.15141.3	3	25.39	18.55	97.1		670075		(K)LYNIGLQLQLANIYPHVEFPVSR(G)		1.102	0.937	72.16	904.83	-0.0108	-4	gi_110758538	gi_110758538 XP_395426.3 *fatty acid synthase* PREDICTED: similar to CG17374-PA.3 isoform 1 [Apis mellifera]
429	zip-PAR2803A190MA2-SpectraFile.13130.13130.3	3	20.53	20.53	93.3		145249		(K)VITEPTPWEGGYVGINSFGFGGANGHALLK(S)	K:Triplex dimethyl-intermediate	0.948	0.727	57.4	1051.56	-0.0115	-3.6	gi_110758538	gi_110758538 XP_395426.3 *fatty acid synthase* PREDICTED: similar to CG17374-PA.3 isoform 1 [Apis mellifera]
486	zip-PAR2803A192MA2-SpectraFile.2688.2688.3	3	20.27	20.27	83.7		299543		(K)EVPCSNIAYHSR(Y)	C:Carbamidomethylation	0.222	0.976	8.46	490.25	-0.0037	-2.5	gi_110758538	gi_110758538 XP_395426.3 *fatty acid synthase* PREDICTED: similar to CG17374-PA.3 isoform 1 [Apis mellifera]
571	zip-PAR2803A189MA2-SpectraFile.15646.15872.2	2	19.91	14.03	90.8		2831311		(K)QAPVDGIFNLAGLLR(D)		0.874	0.745	73.37	806.463	-0.0036	-2.2	gi_110758538	gi_110758538 XP_395426.3 *fatty acid synthase* PREDICTED: similar to CG17374-PA.3 isoform 1 [Apis mellifera]
651	zip-PAR2803A188MA2-SpectraFile.10373.10435.0	2	19.64	13.6	86.1		120415		(R)LILVAQGDLENGVQGLAK(C)	K:Triplex dimethyl-intermediate	1.036	0.783	42.26	951.575	-0.0087	-4.6	gi_110758538	gi_110758538 XP_395426.3 *fatty acid synthase* PREDICTED: similar to CG17374-PA.3 isoform 1 [Apis mellifera]
955	zip-PAR2803A190MA2-SpectraFile.14762.14951.3	3	18.74	18.74	94.9		391772		(K)SLNVSILQNQYFIELPVK(C)	K:Triplex dimethyl-heavy	1.331	0.888	66.3	726.44	-0.0109	-5	gi_110758538	gi_110758538 XP_395426.3 *fatty acid synthase* PREDICTED: similar to CG17374-PA.3 isoform 1 [Apis mellifera]
1025	zip-PAR2803A192MA2-SpectraFile.15026.15138.3	3	18.52	13.43	76.3		628017		(K)LYNIGLQLQLANIYPHVEFPVSR(G)		1.102	0.937	72.16	906.172	-0.0123	-4.5	gi_110758538	gi_110758538 XP_395426.3 *fatty acid synthase* PREDICTED: similar to CG17374-PA.3 isoform 1 [Apis mellifera]
1108	zip-PAR2803A191MA2-SpectraFile.4996.4996.2	2	18.34	18.34	87.4		92135		(R)GNNGQSNYAFGNGVMER(I)		-	-	20.33	925.933	-0.0054	-2.9	gi_110758538	gi_110758538 XP_395426.3 *fatty acid synthase* PREDICTED: similar to CG17374-PA.3 isoform 1 [Apis mellifera]
1131	zip-PAR2803A189MA2-SpectraFile.6621.6621.0	2	18.29	12.68	86.4		80065		(R)SEAVSVVLLQK(A)	K:Triplex dimethyl-light	0.022	0.188	25	614.88	0.0026	2.1	gi_110758538	gi_110758538 XP_395426.3 *fatty acid synthase* PREDICTED: similar to CG17374-PA.3 isoform 1 [Apis mellifera]
1137	zip-PAR2803A190MA2-SpectraFile.14738.14932.3	3	18.28	18.28	93.1		258931		(K)SLNVSILQNQYFIELPVK(C)	K:Triplex dimethyl-intermediate	1.33	0.89	66.17	723.761	-0.0091	-4.2	gi_110758538	gi_110758538 XP_395426.3 *fatty acid synthase* PREDICTED: similar to CG17374-PA.3 isoform 1 [Apis mellifera]
1158	zip-PAR2803A192MA2-SpectraFile.15039.15094.4	4	18.24	18.24	91.8		277078		(K)LYNIGLQLQLANIYPHVEFPVSR(G)		1.129	0.878	72.24	678.872	-0.0198	-7.3	gi_110758538	gi_110758538 XP_395426.3 *fatty acid synthase* PREDICTED: similar to CG17374-PA.3 isoform 1 [Apis mellifera]
1213	zip-PAR2803A190MA2-SpectraFile.14737.14939.3	3	18.13	18.13	96.4		292138		(K)SLNVSILQNQYFIELPVK(C)	K:Triplex dimethyl-light	1.33	0.886	66.16	721.078	-0.0061	-2.8	gi_110758538	gi_110758538 XP_395426.3 *fatty acid synthase* PREDICTED: similar to CG17374-PA.3 isoform 1 [Apis mellifera]
1402	zip-PAR2803A189MA2-SpectraFile.15656.15877.3	3	17.73	17.73	95.2		1287309		(K)QAPVDGIFNLAGLLR(D)		0.877	0.741	73.43	537.976	-0.008	-4.9	gi_110758538	gi_110758538 XP_395426.3 *fatty acid synthase* PREDICTED: similar to CG17374-PA.3 isoform 1 [Apis mellifera]
1521	zip-PAR2803A192MA2-SpectraFile.8842.8892.3	3	17.5	17.5	92.3		303798		(R)SLDQNVINISLMHR(N)		1.246	0.671	39.87	556.633	-0.0062	-3.7	gi_110758538	gi_110758538 XP_395426.3 *fatty acid synthase* PREDICTED: similar to CG17374-PA.3 isoform 1 [Apis mellifera]
2009	zip-PAR2803A192MA2-SpectraFile.15035.15038.3	3	16.54	16.54	72.2		628017		(K)LYNIGLQLQLANIYPHVEFPVSR(G)		1.1	0.937	72.21	906.172	-0.0123	-4.5	gi_110758538	gi_110758538 XP_395426.3 *fatty acid synthase* PREDICTED: similar to CG17374-PA.3 isoform 1 [Apis mellifera]
2017	zip-PAR2803A192MA2-SpectraFile.15060.15084.4	4	16.53	10.86	72.6		243407		(K)LYNIGLQLQLANIYPHVEFPVSR(G)		1.129	0.878	72.35	679.878	-0.0221	-8.1	gi_110758538	gi_110758538 XP_395426.3 *fatty acid synthase* PREDICTED: similar to CG17374-PA.3 isoform 1 [Apis mellifera]
2031	zip-PAR2803A192MA2-SpectraFile.4835.4990.3	3	16.51	16.51	71.9		418865		(K)WVSTSVPQSQWHTEAAK(Y)	K:Triplex dimethyl-intermediate	0.725	0.88	18.67	669.354	-0.0095	-4.7	gi_110758538	gi_110758538 XP_395426.3 *fatty acid synthase* PREDICTED: similar to CG17374-PA.3 isoform 1 [Apis mellifera]
2352	zip-PAR2803A190MA2-SpectraFile.14109.14309.3	3	15.99	15.99	88.9		593231		(K)VIIAMESGIIPPNINFTSPMK(G)	K:Triplex dimethyl-light	0.86	0.693	62.67	776.759	-0.0072	-3.1	gi_110758538	gi_110758538 XP_395426.3 *fatty acid synthase* PREDICTED: similar to CG17374-PA.3 isoform 1 [Apis mellifera]
2467	zip-PAR2803A189MA2-SpectraFile.8867.8867.3	3	15.81	15.81	82.2		110196		(K)FLFSEHVAMIEPSK(L)	K:Triplex dimethyl-light	0.731	0.979	36.45	564.301	0	0	gi_110758538	gi_110758538 XP_395426.3 *fatty acid synthase* PREDICTED: similar to CG17374-PA.3 isoform 1 [Apis mellifera]
2711	zip-PAR2803A188MA2-SpectraFile.10366.10493.0	2	15.47	11.42	80		160856		(R)LILVAQGDLENGVQGLAK(C)	K:Triplex dimethyl-light	1.003	0.763	42.22	947.554	-0.0005	-0.2	gi_110758538	gi_110758538 XP_395426.3 *fatty acid synthase* PREDICTED: similar to CG17374-PA.3 isoform 1 [Apis mellifera]
2780	zip-PAR2803A190MA2-SpectraFile.13140.13140.0	3	15.39	15.39	70.8		45158		(K)VITEPTPWEGGYVGINSFGFGGANGHALLK(S)	K:Triplex dimethyl-light	-	-	57.46	1048.88	0.0056	1.8	gi_110758538	gi_110758538 XP_395426.3 *fatty acid synthase* PREDICTED: similar to CG17374-PA.3 isoform 1 [Apis mellifera]
2979	zip-PAR2803A189MA2-SpectraFile.15661.15862.3	3	15.09	15.09	80.4		953919		(K)QAPVDGIFNLAGLLR(D)		0.877	0.741	73.45	539.318	-0.0086	-5.3	gi_110758538	gi_110758538 XP_395426.3 *fatty acid synthase* PREDICTED: similar to CG17374-PA.3 isoform 1 [Apis mellifera]
3062	zip-PAR2803A192MA2-SpectraFile.2319.2319.3	3	14.97	7.39	70.6		72754		(K)IEGNHNSMLNNK(K)	K:Triplex dimethyl-heavy	0.199	0.94	6.93	481.603	-0.0059	-4.1	gi_110758538	gi_110758538 XP_395426.3 *fatty acid synthase* PREDICTED: similar to CG17374-PA.3 isoform 1 [Apis mellifera]
3094	zip-PAR2803A191MA2-SpectraFile.5001.5001.0	2	14.92	14.92	86.7		26241		(R)GNNGQSNYAFGNGVMER(I)		-	-	20.36	923.923	-0.005	-2.7	gi_110758538	gi_110758538 XP_395426.3 *fatty acid synthase* PREDICTED: similar to CG17374-PA.3 isoform 1 [Apis mellifera]
3095	zip-PAR2803A191MA2-SpectraFile.7446.7493.0	2	14.92	14.92	83.8		144085		(R)GYEYAGPFCSLK(S)	C:Carbamidomethylation<br>K:Triplex dimethyl-intermediate	1.597	2.047	33.58	728.369	-0.0113	-7.8	gi_110758538	gi_110758538 XP_395426.3 *fatty acid synthase* PREDICTED: similar to CG17374-PA.3 isoform 1 [Apis mellifera]
3175	zip-PAR2803A188MA2-SpectraFile.15200.15296.2	2	14.8	14.8	82.8		301858		(K)QVINGTMAQSIPSFLEELEK(F)	K:Triplex dimethyl-intermediate	0.777	0.732	68.7	1149.62	-0.008	-3.5	gi_110758538	gi_110758538 XP_395426.3 *fatty acid synthase* PREDICTED: similar to CG17374-PA.3 isoform 1 [Apis mellifera]
3233	zip-PAR2803A190MA2-SpectraFile.14108.14274.3	3	14.74	14.74	84.3		476863		(K)VIIAMESGIIPPNINFTSPMK(G)	K:Triplex dimethyl-heavy	0.868	0.693	62.66	782.12	-0.0127	-5.4	gi_110758538	gi_110758538 XP_395426.3 *fatty acid synthase* PREDICTED: similar to CG17374-PA.3 isoform 1 [Apis mellifera]
3242	zip-PAR2803A192MA2-SpectraFile.4447.4447.0	3	14.73	14.73	78.1		54810		(K)RNVQEEIHHFINK(Q)	K:Triplex dimethyl-light	-	-	16.74	573.979	-0.0059	-3.4	gi_110758538	gi_110758538 XP_395426.3 *fatty acid synthase* PREDICTED: similar to CG17374-PA.3 isoform 1 [Apis mellifera]
3376	zip-PAR2803A188MA2-SpectraFile.15226.15325.2	2	14.52	14.52	91.3		409110		(K)QVINGTMAQSIPSFLEELEK(F)	K:Triplex dimethyl-light	0.772	0.726	68.85	1145.6	-0.0056	-2.4	gi_110758538	gi_110758538 XP_395426.3 *fatty acid synthase* PREDICTED: similar to CG17374-PA.3 isoform 1 [Apis mellifera]
3966	zip-PAR2803A188MA2-SpectraFile.9099.9099.2	2	13.68	13.68	85.4		93621		(K)NYAVTEPGEEVVISGISGR(F)		0.895	0.76	35.55	1005.02	-0.0068	-3.4	gi_110758538	gi_110758538 XP_395426.3 *fatty acid synthase* PREDICTED: similar to CG17374-PA.3 isoform 1 [Apis mellifera]
3995	zip-PAR2803A192MA2-SpectraFile.4405.4458.4	4	13.65	13.65	91.1		370667		(K)RNVQEEIHHFINK(Q)	K:Triplex dimethyl-heavy	1.256	0.784	16.53	434.757	-0.0115	-6.6	gi_110758538	gi_110758538 XP_395426.3 *fatty acid synthase* PREDICTED: similar to CG17374-PA.3 isoform 1 [Apis mellifera]
4111	zip-PAR2803A188MA2-SpectraFile.15241.15310.2	2	13.5	13.5	84.4		314081		(K)QVINGTMAQSIPSFLEELEK(F)	K:Triplex dimethyl-heavy	0.783	0.726	68.93	1153.64	-0.0081	-3.5	gi_110758538	gi_110758538 XP_395426.3 *fatty acid synthase* PREDICTED: similar to CG17374-PA.3 isoform 1 [Apis mellifera]
4192	zip-PAR2803A189MA2-SpectraFile.8881.8881.0	3	13.38	13.38	76.9		43515		(K)FLFSEHVAMIEPSK(L)	K:Triplex dimethyl-intermediate	-	-	36.52	566.986	0.0068	4	gi_110758538	gi_110758538 XP_395426.3 *fatty acid synthase* PREDICTED: similar to CG17374-PA.3 isoform 1 [Apis mellifera]
4199	zip-PAR2803A191MA2-SpectraFile.7507.7557.2	2	13.38	13.38	86.6		143819		(R)GYEYAGPFCSLK(S)	C:Carbamidomethylation<br>K:Triplex dimethyl-light	1.439	1.258	33.92	724.35	0.0001	0.1	gi_110758538	gi_110758538 XP_395426.3 *fatty acid synthase* PREDICTED: similar to CG17374-PA.3 isoform 1 [Apis mellifera]
4278	zip-PAR2803A190MA2-SpectraFile.13110.13116.3	3	13.28	13.28	70.8		189404		(K)VITEPTPWEGGYVGINSFGFGGANGHALLK(S)	K:Triplex dimethyl-heavy	0.956	0.733	57.29	1054.23	-0.0184	-5.8	gi_110758538	gi_110758538 XP_395426.3 *fatty acid synthase* PREDICTED: similar to CG17374-PA.3 isoform 1 [Apis mellifera]
4331	zip-PAR2803A191MA2-SpectraFile.7543.7543.2	2	13.19	13.19	82.4		155437		(R)GYEYAGPFCSLK(S)	C:Carbamidomethylation<br>K:Triplex dimethyl-intermediate	1.43	1.145	34.11	728.374	-0.0015	-1	gi_110758538	gi_110758538 XP_395426.3 *fatty acid synthase* PREDICTED: similar to CG17374-PA.3 isoform 1 [Apis mellifera]
4357	zip-PAR2803A190MA2-SpectraFile.4927.4927.0	2	13.15	3.05	82.2		159366		(K)LMPETIMK(S)	K:Triplex dimethyl-intermediate	1.084	0.768	15.7	513.817	0.009	8.7	gi_110758538	gi_110758538 XP_395426.3 *fatty acid synthase* PREDICTED: similar to CG17374-PA.3 isoform 1 [Apis mellifera]
4421	zip-PAR2803A192MA2-SpectraFile.4433.4433.0	3	13.07	13.07	87.2		92227		(K)RNVQEEIHHFINK(Q)	K:Triplex dimethyl-heavy	-	-	16.67	579.341	-0.0104	-6	gi_110758538	gi_110758538 XP_395426.3 *fatty acid synthase* PREDICTED: similar to CG17374-PA.3 isoform 1 [Apis mellifera]
4427	zip-PAR2803A190MA2-SpectraFile.5657.5657.0	2	13.06	13.06	79.4		158014		(R)GTPMISPYIR(W)		0.754	1.379	19.12	585.841	0.0017	1.4	gi_110758538	gi_110758538 XP_395426.3 *fatty acid synthase* PREDICTED: similar to CG17374-PA.3 isoform 1 [Apis mellifera]
4647	zip-PAR2803A188MA2-SpectraFile.19612.19649.3	3	12.75	12.75	74.2		764921		(K)EVANVLEAVMNIMNIK(D)	K:Triplex dimethyl-heavy	0.89	0.694	92.72	620.699	-0.0071	-3.8	gi_110758538	gi_110758538 XP_395426.3 *fatty acid synthase* PREDICTED: similar to CG17374-PA.3 isoform 1 [Apis mellifera]
4764	zip-PAR2803A190MA2-SpectraFile.12011.12065.0	3	12.59	12.59	75.2		57361		(R)LLYNVYSENISGYMFR(G)		-	-	51.41	669.009	-0.0159	-7.9	gi_110758538	gi_110758538 XP_395426.3 *fatty acid synthase* PREDICTED: similar to CG17374-PA.3 isoform 1 [Apis mellifera]
4902	zip-PAR2803A188MA2-SpectraFile.19571.19725.3	3	12.39	12.39	74.7		859481		(K)EVANVLEAVMNIMNIK(D)	K:Triplex dimethyl-light	0.89	0.694	92.58	615.337	-0.0047	-2.5	gi_110758538	gi_110758538 XP_395426.3 *fatty acid synthase* PREDICTED: similar to CG17374-PA.3 isoform 1 [Apis mellifera]
4992	zip-PAR2803A191MA2-SpectraFile.7503.7598.3	3	12.24	5.2	81.9		224567		(K)ISDENTPLTKPILGYPR(F)	K:Triplex dimethyl-intermediate	1.857	1.164	33.9	660.05	-0.0096	-4.8	gi_110758538	gi_110758538 XP_395426.3 *fatty acid synthase* PREDICTED: similar to CG17374-PA.3 isoform 1 [Apis mellifera]
5182	zip-PAR2803A189MA2-SpectraFile.15649.15865.2	2	11.92	7.55	74.8		2110468		(K)QAPVDGIFNLAGLLR(D)		0.874	0.745	73.39	808.475	-0.0035	-2.2	gi_110758538	gi_110758538 XP_395426.3 *fatty acid synthase* PREDICTED: similar to CG17374-PA.3 isoform 1 [Apis mellifera]
5287	zip-PAR2803A190MA2-SpectraFile.14840.14840.3	3	11.75	11.75	82.8		258421		(K)SLNVSILQNQYFIELPVK(C)	K:Triplex dimethyl-light	1.379	0.928	66.73	721.078	-0.0061	-2.8	gi_110758538	gi_110758538 XP_395426.3 *fatty acid synthase* PREDICTED: similar to CG17374-PA.3 isoform 1 [Apis mellifera]
5379	zip-PAR2803A192MA2-SpectraFile.11665.11767.3	3	11.58	6.05	86.6		533152		(K)ALSNIAMIHPSLILAADPK(Q)	K:Triplex dimethyl-intermediate	1.733	1.326	55.29	680.407	-0.0109	-5.3	gi_110758538	gi_110758538 XP_395426.3 *fatty acid synthase* PREDICTED: similar to CG17374-PA.3 isoform 1 [Apis mellifera]
5600	zip-PAR2803A190MA2-SpectraFile.14736.14835.2	2	11.21	11.21	70.6		207237		(K)SLNVSILQNQYFIELPVK(C)	K:Triplex dimethyl-heavy	1.355	0.893	66.16	1089.16	-0.0065	-3	gi_110758538	gi_110758538 XP_395426.3 *fatty acid synthase* PREDICTED: similar to CG17374-PA.3 isoform 1 [Apis mellifera]
5644	zip-PAR2803A192MA2-SpectraFile.4453.4453.0	3	11.14	11.14	70.1		41694		(K)RNVQEEIHHFINK(Q)	K:Triplex dimethyl-intermediate	-	-	16.77	576.66	-0.0128	-7.4	gi_110758538	gi_110758538 XP_395426.3 *fatty acid synthase* PREDICTED: similar to CG17374-PA.3 isoform 1 [Apis mellifera]
5705	zip-PAR2803A188MA2-SpectraFile.9078.9078.2	2	11.04	11.04	71.8		110329		(K)NYAVTEPGEEVVISGISGR(F)		0.895	0.76	35.44	1007.03	-0.0073	-3.6	gi_110758538	gi_110758538 XP_395426.3 *fatty acid synthase* PREDICTED: similar to CG17374-PA.3 isoform 1 [Apis mellifera]
2769	zip-PAR2803A189MA2-SpectraFile.12797.12847.2	2	15.4	5.39	81.2		113749		(R)FLILPDMLK(N)	K:Triplex dimethyl-heavy	0.858	0.974	57.05	581.396	-0.0045	-3.9	gi_110758613	gi_110758613 XP_001120143.1 PREDICTED: similar to small nuclear ribonucleoprotein D3 [Apis mellifera]
3872	zip-PAR2803A189MA2-SpectraFile.12809.12858.0	2	13.81	5.42	84.6		70417		(R)FLILPDMLK(N)	K:Triplex dimethyl-light	1.002	1.008	57.12	573.357	0.0067	5.8	gi_110758613	gi_110758613 XP_001120143.1 PREDICTED: similar to small nuclear ribonucleoprotein D3 [Apis mellifera]
5077	zip-PAR2803A189MA2-SpectraFile.12798.12846.2	2	12.1	5.32	85.4		129088		(R)FLILPDMLK(N)	K:Triplex dimethyl-intermediate	0.858	0.974	57.06	577.377	-0.0034	-2.9	gi_110758613	gi_110758613 XP_001120143.1 PREDICTED: similar to small nuclear ribonucleoprotein D3 [Apis mellifera]
14	zip-PAR2803A191MA2-SpectraFile.7981.8077.2	2	25.24	25.24	89.9		262404		(R)DLGLTYYHVSYPK(E)	K:Triplex dimethyl-intermediate	0.725	0.729	36.52	810.448	-0.0026	-1.6	gi_110758758	gi_110758758 XP_392490.3 *retinoid and fatty acid binding protein* PREDICTED: similar to Retinoid- and fatty-acid binding protein CG11064-PA isoform 1 [Apis mellifera]
35	zip-PAR2803A191MA2-SpectraFile.7953.8098.3	3	24.37	24.37	96.2		1590017		(R)DLGLTYYHVSYPK(E)	K:Triplex dimethyl-intermediate	0.78	0.775	36.36	540.634	-0.006	-3.7	gi_110758758	gi_110758758 XP_392490.3 *retinoid and fatty acid binding protein* PREDICTED: similar to Retinoid- and fatty-acid binding protein CG11064-PA isoform 1 [Apis mellifera]
138	zip-PAR2803A191MA2-SpectraFile.7956.8091.3	3	22.45	14.53	92.7		2051579		(R)DLGLTYYHVSYPK(E)	K:Triplex dimethyl-light	0.78	0.775	36.38	537.95	-0.0066	-4.1	gi_110758758	gi_110758758 XP_392490.3 *retinoid and fatty acid binding protein* PREDICTED: similar to Retinoid- and fatty-acid binding protein CG11064-PA isoform 1 [Apis mellifera]
142	zip-PAR2803A190MA2-SpectraFile.10128.10173.2	2	22.41	17.5	96.4		482257		(K)INTALESNPQSFNALLNAK(V)	K:Triplex dimethyl-intermediate	0.828	0.742	41.58	1055.09	-0.0037	-1.7	gi_110758758	gi_110758758 XP_392490.3 *retinoid and fatty acid binding protein* PREDICTED: similar to Retinoid- and fatty-acid binding protein CG11064-PA isoform 1 [Apis mellifera]
205	zip-PAR2803A191MA2-SpectraFile.4431.4527.0	2	21.88	13.82	97		168998		(R)AVVGVIANPCEK(S)	C:Carbamidomethylation<br>K:Triplex dimethyl-intermediate	1.382	1.129	17.37	660.892	-0.0032	-2.4	gi_110758758	gi_110758758 XP_392490.3 *retinoid and fatty acid binding protein* PREDICTED: similar to Retinoid- and fatty-acid binding protein CG11064-PA isoform 1 [Apis mellifera]
221	zip-PAR2803A191MA2-SpectraFile.7975.8072.2	2	21.75	21.75	93.8		260737		(R)DLGLTYYHVSYPK(E)	K:Triplex dimethyl-heavy	0.725	0.729	36.49	814.467	-0.0035	-2.2	gi_110758758	gi_110758758 XP_392490.3 *retinoid and fatty acid binding protein* PREDICTED: similar to Retinoid- and fatty-acid binding protein CG11064-PA isoform 1 [Apis mellifera]
230	zip-PAR2803A190MA2-SpectraFile.10139.10193.2	2	21.65	16.8	96.3		650356		(K)INTALESNPQSFNALLNAK(V)	K:Triplex dimethyl-light	0.828	0.742	41.64	1051.07	-0.0003	-0.1	gi_110758758	gi_110758758 XP_392490.3 *retinoid and fatty acid binding protein* PREDICTED: similar to Retinoid- and fatty-acid binding protein CG11064-PA isoform 1 [Apis mellifera]
379	zip-PAR2803A188MA2-SpectraFile.14737.14876.3	3	20.73	11.7	92.5		719114		(R)ELPTLEDLYYTYRPTPLFR(K)		1.071	0.944	66.04	805.756	-0.0069	-2.9	gi_110758758	gi_110758758 XP_392490.3 *retinoid and fatty acid binding protein* PREDICTED: similar to Retinoid- and fatty-acid binding protein CG11064-PA isoform 1 [Apis mellifera]
396	zip-PAR2803A190MA2-SpectraFile.5869.5869.2	2	20.66	12.02	96.9		364474		(R)LAGSMTVQAPGVESGMK(I)	K:Triplex dimethyl-intermediate	0.813	0.828	20.14	863.969	-0.0016	-1	gi_110758758	gi_110758758 XP_392490.3 *retinoid and fatty acid binding protein* PREDICTED: similar to Retinoid- and fatty-acid binding protein CG11064-PA isoform 1 [Apis mellifera]
482	zip-PAR2803A191MA2-SpectraFile.4813.4813.2	2	20.3	6.22	95		1103596		(K)ALPAYETIK(E)	K:Triplex dimethyl-intermediate	3.187	2.997	19.34	535.34	-0.0014	-1.3	gi_110758758	gi_110758758 XP_392490.3 *retinoid and fatty acid binding protein* PREDICTED: similar to Retinoid- and fatty-acid binding protein CG11064-PA isoform 1 [Apis mellifera]
561	zip-PAR2803A190MA2-SpectraFile.10113.10165.2	2	19.94	16.57	89.8		538805		(K)INTALESNPQSFNALLNAK(V)	K:Triplex dimethyl-heavy	0.828	0.742	41.5	1059.11	-0.0046	-2.2	gi_110758758	gi_110758758 XP_392490.3 *retinoid and fatty acid binding protein* PREDICTED: similar to Retinoid- and fatty-acid binding protein CG11064-PA isoform 1 [Apis mellifera]
563	zip-PAR2803A192MA2-SpectraFile.9811.9927.0	3	19.94	19.94	82.5		640310		(K)ETVNQVGSFIQTHLR(N)		-	-	44.97	587.655	-0.009	-5.1	gi_110758758	gi_110758758 XP_392490.3 *retinoid and fatty acid binding protein* PREDICTED: similar to Retinoid- and fatty-acid binding protein CG11064-PA isoform 1 [Apis mellifera]
599	zip-PAR2803A192MA2-SpectraFile.15055.15155.3	3	19.83	19.83	73.7		332017		(K)LNLDQFCHLLINQLK(A)	C:Carbamidomethylation<br>K:Triplex dimethyl-heavy	11.786	6.341	72.31	647.72	-0.0104	-5.4	gi_110758758	gi_110758758 XP_392490.3 *retinoid and fatty acid binding protein* PREDICTED: similar to Retinoid- and fatty-acid binding protein CG11064-PA isoform 1 [Apis mellifera]
600	zip-PAR2803A191MA2-SpectraFile.7945.8092.3	3	19.81	19.81	80.7		1599560		(R)DLGLTYYHVSYPK(E)	K:Triplex dimethyl-heavy	0.78	0.775	36.32	543.313	-0.0066	-4.1	gi_110758758	gi_110758758 XP_392490.3 *retinoid and fatty acid binding protein* PREDICTED: similar to Retinoid- and fatty-acid binding protein CG11064-PA isoform 1 [Apis mellifera]
619	zip-PAR2803A191MA2-SpectraFile.2529.2529.2	2	19.76	5.05	72.7		333480		(R)NIHAEIANQPTAK(N)	K:Triplex dimethyl-light	0.794	0.841	7.7	731.903	-0.0029	-2	gi_110758758	gi_110758758 XP_392490.3 *retinoid and fatty acid binding protein* PREDICTED: similar to Retinoid- and fatty-acid binding protein CG11064-PA isoform 1 [Apis mellifera]
623	zip-PAR2803A190MA2-SpectraFile.10112.10166.3	3	19.75	19.75	88.5		505667		(K)INTALESNPQSFNALLNAK(V)	K:Triplex dimethyl-heavy	0.819	0.696	41.5	706.408	-0.009	-4.2	gi_110758758	gi_110758758 XP_392490.3 *retinoid and fatty acid binding protein* PREDICTED: similar to Retinoid- and fatty-acid binding protein CG11064-PA isoform 1 [Apis mellifera]
629	zip-PAR2803A190MA2-SpectraFile.10127.10172.3	3	19.72	19.72	83.4		617304		(K)INTALESNPQSFNALLNAK(V)	K:Triplex dimethyl-light	0.819	0.696	41.58	701.046	-0.0065	-3.1	gi_110758758	gi_110758758 XP_392490.3 *retinoid and fatty acid binding protein* PREDICTED: similar to Retinoid- and fatty-acid binding protein CG11064-PA isoform 1 [Apis mellifera]
667	zip-PAR2803A188MA2-SpectraFile.15292.15376.2	2	19.6	19.6	91.1		167204		(K)EFFLSVSNELTYPIVNLK(L)	K:Triplex dimethyl-light	0.966	0.792	69.23	1085.09	-0.0017	-0.8	gi_110758758	gi_110758758 XP_392490.3 *retinoid and fatty acid binding protein* PREDICTED: similar to Retinoid- and fatty-acid binding protein CG11064-PA isoform 1 [Apis mellifera]
669	zip-PAR2803A190MA2-SpectraFile.10131.10179.3	3	19.6	19.6	90		429769		(K)INTALESNPQSFNALLNAK(V)	K:Triplex dimethyl-intermediate	0.819	0.696	41.6	703.73	-0.0048	-2.3	gi_110758758	gi_110758758 XP_392490.3 *retinoid and fatty acid binding protein* PREDICTED: similar to Retinoid- and fatty-acid binding protein CG11064-PA isoform 1 [Apis mellifera]
711	zip-PAR2803A189MA2-SpectraFile.7734.7842.3	3	19.48	19.48	78.8		603595		(K)SGVVTDGGHFFTFDGR(H)		1.133	0.879	30.65	576.274	-0.0109	-6.3	gi_110758758	gi_110758758 XP_392490.3 *retinoid and fatty acid binding protein* PREDICTED: similar to Retinoid- and fatty-acid binding protein CG11064-PA isoform 1 [Apis mellifera]
719	zip-PAR2803A189MA2-SpectraFile.14275.14289.3	3	19.46	11.79	88.6		257979		(K)TLGALYSADLNHVSLLITLPDK(Q)	K:Triplex dimethyl-light	0.962	0.806	65.39	804.121	-0.0104	-4.3	gi_110758758	gi_110758758 XP_392490.3 *retinoid and fatty acid binding protein* PREDICTED: similar to Retinoid- and fatty-acid binding protein CG11064-PA isoform 1 [Apis mellifera]
725	zip-PAR2803A189MA2-SpectraFile.19467.19467.2	2	19.44	19.44	91		229112		(K)ELTNVQTLLFYAGSLALIR(H)		0.533	0.603	89.89	1075.61	-0.0076	-3.6	gi_110758758	gi_110758758 XP_392490.3 *retinoid and fatty acid binding protein* PREDICTED: similar to Retinoid- and fatty-acid binding protein CG11064-PA isoform 1 [Apis mellifera]
746	zip-PAR2803A188MA2-SpectraFile.9757.9803.3	3	19.36	19.36	89.2		481130		(K)QFLKPDFGYNTENIAELGK(V)	K:Triplex dimethyl-light	-	-	39.02	756.735	-0.0015	-0.7	gi_110758758	gi_110758758 XP_392490.3 *retinoid and fatty acid binding protein* PREDICTED: similar to Retinoid- and fatty-acid binding protein CG11064-PA isoform 1 [Apis mellifera]
788	zip-PAR2803A191MA2-SpectraFile.9431.9431.3	3	19.24	9.95	86.4		444144		(R)MALLLESSMQHPNMYVK(G)	K:Triplex dimethyl-light	0.709	0.675	44.49	683.35	-0.0026	-1.3	gi_110758758	gi_110758758 XP_392490.3 *retinoid and fatty acid binding protein* PREDICTED: similar to Retinoid- and fatty-acid binding protein CG11064-PA isoform 1 [Apis mellifera]
817	zip-PAR2803A189MA2-SpectraFile.4953.5002.0	2	19.14	19.14	98		124366		(K)SATLVLDGQYGSK(T)	K:Triplex dimethyl-intermediate	0.666	0.614	16.62	701.903	-0.0039	-2.8	gi_110758758	gi_110758758 XP_392490.3 *retinoid and fatty acid binding protein* PREDICTED: similar to Retinoid- and fatty-acid binding protein CG11064-PA isoform 1 [Apis mellifera]
832	zip-PAR2803A189MA2-SpectraFile.4958.5009.2	2	19.1	15.35	93.6		416047		(K)SATLVLDGQYGSK(T)	K:Triplex dimethyl-light	0.633	0.62	16.64	697.879	-0.0012	-0.9	gi_110758758	gi_110758758 XP_392490.3 *retinoid and fatty acid binding protein* PREDICTED: similar to Retinoid- and fatty-acid binding protein CG11064-PA isoform 1 [Apis mellifera]
967	zip-PAR2803A191MA2-SpectraFile.7986.8086.2	2	18.69	18.69	94.3		359858		(R)DLGLTYYHVSYPK(E)	K:Triplex dimethyl-light	0.725	0.729	36.55	806.422	-0.0046	-2.9	gi_110758758	gi_110758758 XP_392490.3 *retinoid and fatty acid binding protein* PREDICTED: similar to Retinoid- and fatty-acid binding protein CG11064-PA isoform 1 [Apis mellifera]
1005	zip-PAR2803A189MA2-SpectraFile.14254.14310.3	3	18.6	9.93	96.7		213243		(K)TLGALYSADLNHVSLLITLPDK(Q)	K:Triplex dimethyl-intermediate	0.953	0.805	65.26	806.801	-0.0222	-9.2	gi_110758758	gi_110758758 XP_392490.3 *retinoid and fatty acid binding protein* PREDICTED: similar to Retinoid- and fatty-acid binding protein CG11064-PA isoform 1 [Apis mellifera]
1036	zip-PAR2803A190MA2-SpectraFile.4175.4175.0	2	18.49	13.43	94.2		49183		(K)SSPLLGSQQSIEQR(F)		1.315	0.937	12.24	779.415	0.0002	0.1	gi_110758758	gi_110758758 XP_392490.3 *retinoid and fatty acid binding protein* PREDICTED: similar to Retinoid- and fatty-acid binding protein CG11064-PA isoform 1 [Apis mellifera]
1144	zip-PAR2803A190MA2-SpectraFile.5870.5927.2	2	18.26	0	92.3		440000		(R)LAGSMTVQAPGVESGMK(I)	K:Triplex dimethyl-light	0.877	0.866	20.14	859.944	-0.0016	-0.9	gi_110758758	gi_110758758 XP_392490.3 *retinoid and fatty acid binding protein* PREDICTED: similar to Retinoid- and fatty-acid binding protein CG11064-PA isoform 1 [Apis mellifera]
1183	zip-PAR2803A188MA2-SpectraFile.4453.4453.3	3	18.19	10.59	82.4		172497		(K)SQFSNSLELKPGGK(Y)	K:Triplex dimethyl-light	-	-	12.9	525.962	-0.0041	-2.6	gi_110758758	gi_110758758 XP_392490.3 *retinoid and fatty acid binding protein* PREDICTED: similar to Retinoid- and fatty-acid binding protein CG11064-PA isoform 1 [Apis mellifera]
1366	zip-PAR2803A191MA2-SpectraFile.2521.2525.3	3	17.8	6.59	90.6		771014		(R)NIHAEIANQPTAK(N)	K:Triplex dimethyl-light	0.807	0.838	7.66	488.27	-0.0052	-3.6	gi_110758758	gi_110758758 XP_392490.3 *retinoid and fatty acid binding protein* PREDICTED: similar to Retinoid- and fatty-acid binding protein CG11064-PA isoform 1 [Apis mellifera]
1410	zip-PAR2803A188MA2-SpectraFile.9756.9756.3	3	17.72	12.09	83.6		378816		(K)QFLKPDFGYNTENIAELGK(V)	K:Triplex dimethyl-intermediate	-	-	39.02	760.759	-0.0051	-2.3	gi_110758758	gi_110758758 XP_392490.3 *retinoid and fatty acid binding protein* PREDICTED: similar to Retinoid- and fatty-acid binding protein CG11064-PA isoform 1 [Apis mellifera]
1419	zip-PAR2803A189MA2-SpectraFile.8961.8994.2	2	17.7	14.55	86.4		340217		(K)YTADAVVLYSIASK(S)	K:Triplex dimethyl-intermediate	0.54	0.602	36.96	782.961	0.0071	4.5	gi_110758758	gi_110758758 XP_392490.3 *retinoid and fatty acid binding protein* PREDICTED: similar to Retinoid- and fatty-acid binding protein CG11064-PA isoform 1 [Apis mellifera]
1446	zip-PAR2803A189MA2-SpectraFile.8696.8744.3	3	17.64	17.64	93.1		342594		(K)HVGELVLLYDAAK(D)	K:Triplex dimethyl-light	1.116	0.97	35.54	495.288	-0.0027	-1.8	gi_110758758	gi_110758758 XP_392490.3 *retinoid and fatty acid binding protein* PREDICTED: similar to Retinoid- and fatty-acid binding protein CG11064-PA isoform 1 [Apis mellifera]
1508	zip-PAR2803A191MA2-SpectraFile.4445.4541.2	2	17.52	17.52	95.4		297111		(R)AVVGVIANPCEK(S)	C:Carbamidomethylation<br>K:Triplex dimethyl-light	1.336	1.116	17.44	656.867	-0.0018	-1.4	gi_110758758	gi_110758758 XP_392490.3 *retinoid and fatty acid binding protein* PREDICTED: similar to Retinoid- and fatty-acid binding protein CG11064-PA isoform 1 [Apis mellifera]
1560	zip-PAR2803A190MA2-SpectraFile.14552.14653.2	2	17.4	11.72	87.6		400447		(K)LNMNILDLSPVQLSGSYK(Y)	K:Triplex dimethyl-light	1.396	0.918	65.13	1024.56	0.0001	0	gi_110758758	gi_110758758 XP_392490.3 *retinoid and fatty acid binding protein* PREDICTED: similar to Retinoid- and fatty-acid binding protein CG11064-PA isoform 1 [Apis mellifera]
1612	zip-PAR2803A189MA2-SpectraFile.4045.4097.2	2	17.31	9.76	91.9		818541		(R)SSADAVANALK(A)	K:Triplex dimethyl-light	0.73	0.824	12.26	551.808	-0.0019	-1.8	gi_110758758	gi_110758758 XP_392490.3 *retinoid and fatty acid binding protein* PREDICTED: similar to Retinoid- and fatty-acid binding protein CG11064-PA isoform 1 [Apis mellifera]
1648	zip-PAR2803A188MA2-SpectraFile.4977.5032.0	2	17.22	9.21	89.3		394134		(K)LSPEAVIDK(L)	K:Triplex dimethyl-intermediate	0.701	0.78	15.42	518.327	-0.0061	-5.9	gi_110758758	gi_110758758 XP_392490.3 *retinoid and fatty acid binding protein* PREDICTED: similar to Retinoid- and fatty-acid binding protein CG11064-PA isoform 1 [Apis mellifera]
1660	zip-PAR2803A189MA2-SpectraFile.14413.14459.3	3	17.19	17.19	92.8		75762		(K)LNMNILDLSPVQLSGSYK(Y)	K:Triplex dimethyl-light	0.667	0.821	66.18	683.372	-0.0088	-4.3	gi_110758758	gi_110758758 XP_392490.3 *retinoid and fatty acid binding protein* PREDICTED: similar to Retinoid- and fatty-acid binding protein CG11064-PA isoform 1 [Apis mellifera]
1664	zip-PAR2803A188MA2-SpectraFile.4982.5038.2	2	17.18	7.75	88.1		743250		(K)LSPEAVIDK(L)	K:Triplex dimethyl-light	0.453	0.379	15.45	514.304	-0.0017	-1.6	gi_110758758	gi_110758758 XP_392490.3 *retinoid and fatty acid binding protein* PREDICTED: similar to Retinoid- and fatty-acid binding protein CG11064-PA isoform 1 [Apis mellifera]
1689	zip-PAR2803A190MA2-SpectraFile.3903.3903.2	2	17.13	8.64	94.6		972049		(K)IVVEGSGNLK(V)	K:Triplex dimethyl-intermediate	0.671	0.754	11.03	540.348	-0.0025	-2.3	gi_110758758	gi_110758758 XP_392490.3 *retinoid and fatty acid binding protein* PREDICTED: similar to Retinoid- and fatty-acid binding protein CG11064-PA isoform 1 [Apis mellifera]
1734	zip-PAR2803A191MA2-SpectraFile.9085.9229.3	3	17.04	17.04	91.8		738926		(K)AKPSFQSLVEYYEK(E)	K:Triplex dimethyl-light	-	-	42.59	591.652	-0.0058	-3.3	gi_110758758	gi_110758758 XP_392490.3 *retinoid and fatty acid binding protein* PREDICTED: similar to Retinoid- and fatty-acid binding protein CG11064-PA isoform 1 [Apis mellifera]
1756	zip-PAR2803A190MA2-SpectraFile.19914.19914.2	2	17	3.45	80.3		210993		(K)ELTNVQTLLFYAGSLALIR(H)		2.618	1.465	89.81	1079.63	-0.009	-4.2	gi_110758758	gi_110758758 XP_392490.3 *retinoid and fatty acid binding protein* PREDICTED: similar to Retinoid- and fatty-acid binding protein CG11064-PA isoform 1 [Apis mellifera]
1760	zip-PAR2803A192MA2-SpectraFile.2463.2463.0	2	17	17	87.9		112887		(K)GYLHYGGDK(L)	K:Triplex dimethyl-light	1.298	1	7.54	533.271	-0.002	-1.9	gi_110758758	gi_110758758 XP_392490.3 *retinoid and fatty acid binding protein* PREDICTED: similar to Retinoid- and fatty-acid binding protein CG11064-PA isoform 1 [Apis mellifera]
1764	zip-PAR2803A190MA2-SpectraFile.14560.14617.2	2	16.99	16.99	84.7		559141		(K)LNMNILDLSPVQLSGSYK(Y)	K:Triplex dimethyl-heavy	1.396	0.918	65.17	1032.6	-0.0155	-7.5	gi_110758758	gi_110758758 XP_392490.3 *retinoid and fatty acid binding protein* PREDICTED: similar to Retinoid- and fatty-acid binding protein CG11064-PA isoform 1 [Apis mellifera]
1802	zip-PAR2803A191MA2-SpectraFile.4415.4511.2	2	16.93	8.99	87.8		396882		(R)AVVGVIANPCEK(S)	C:Carbamidomethylation<br>K:Triplex dimethyl-heavy	1.341	1.12	17.28	664.91	-0.0048	-3.6	gi_110758758	gi_110758758 XP_392490.3 *retinoid and fatty acid binding protein* PREDICTED: similar to Retinoid- and fatty-acid binding protein CG11064-PA isoform 1 [Apis mellifera]
1808	zip-PAR2803A191MA2-SpectraFile.4712.4913.2	2	16.92	6.29	85.1		1173214		(K)ALPAYETIK(E)	K:Triplex dimethyl-heavy	3.187	3.008	18.82	539.358	-0.0033	-3.1	gi_110758758	gi_110758758 XP_392490.3 *retinoid and fatty acid binding protein* PREDICTED: similar to Retinoid- and fatty-acid binding protein CG11064-PA isoform 1 [Apis mellifera]
1821	zip-PAR2803A189MA2-SpectraFile.9446.9494.2	2	16.89	16.89	94.1		363250		(R)SDNVYLPSVATVTLK(A)	K:Triplex dimethyl-intermediate	0.707	0.665	39.44	835.994	-0.0012	-0.7	gi_110758758	gi_110758758 XP_392490.3 *retinoid and fatty acid binding protein* PREDICTED: similar to Retinoid- and fatty-acid binding protein CG11064-PA isoform 1 [Apis mellifera]
1822	zip-PAR2803A190MA2-SpectraFile.10464.10508.2	2	16.89	10.87	86.6		721176		(K)FNVPVEFGLK(T)	K:Triplex dimethyl-heavy	-	-	43.33	611.393	-0.0021	-1.7	gi_110758758	gi_110758758 XP_392490.3 *retinoid and fatty acid binding protein* PREDICTED: similar to Retinoid- and fatty-acid binding protein CG11064-PA isoform 1 [Apis mellifera]
2161	zip-PAR2803A189MA2-SpectraFile.4948.4994.0	2	16.3	16.3	85.5		135079		(K)SATLVLDGQYGSK(T)	K:Triplex dimethyl-heavy	0.669	0.616	16.59	705.921	-0.0058	-4.1	gi_110758758	gi_110758758 XP_392490.3 *retinoid and fatty acid binding protein* PREDICTED: similar to Retinoid- and fatty-acid binding protein CG11064-PA isoform 1 [Apis mellifera]
2216	zip-PAR2803A191MA2-SpectraFile.2512.2512.3	3	16.19	16.19	86.9		622071		(R)NIHAEIANQPTAK(N)	K:Triplex dimethyl-heavy	0.807	0.838	7.62	493.632	-0.0073	-5	gi_110758758	gi_110758758 XP_392490.3 *retinoid and fatty acid binding protein* PREDICTED: similar to Retinoid- and fatty-acid binding protein CG11064-PA isoform 1 [Apis mellifera]
2226	zip-PAR2803A189MA2-SpectraFile.4029.4084.2	2	16.17	11.35	87.9		678511		(R)SSADAVANALK(A)	K:Triplex dimethyl-intermediate	0.735	0.834	12.19	555.832	-0.0034	-3	gi_110758758	gi_110758758 XP_392490.3 *retinoid and fatty acid binding protein* PREDICTED: similar to Retinoid- and fatty-acid binding protein CG11064-PA isoform 1 [Apis mellifera]
2286	zip-PAR2803A189MA2-SpectraFile.8962.8962.2	2	16.08	12.51	82.4		305102		(K)YTADAVVLYSIASK(S)	K:Triplex dimethyl-heavy	0.562	0.626	36.96	786.978	0.0033	2.1	gi_110758758	gi_110758758 XP_392490.3 *retinoid and fatty acid binding protein* PREDICTED: similar to Retinoid- and fatty-acid binding protein CG11064-PA isoform 1 [Apis mellifera]
2360	zip-PAR2803A189MA2-SpectraFile.8627.8646.3	3	15.97	15.97	100		332275		(K)HVGELVLLYDAAK(D)	K:Triplex dimethyl-intermediate	1.093	0.95	35.18	497.972	-0.0001	0	gi_110758758	gi_110758758 XP_392490.3 *retinoid and fatty acid binding protein* PREDICTED: similar to Retinoid- and fatty-acid binding protein CG11064-PA isoform 1 [Apis mellifera]
2423	zip-PAR2803A190MA2-SpectraFile.14493.14637.2	2	15.88	8.22	80.8		367461		(K)LNMNILDLSPVQLSGSYK(Y)	K:Triplex dimethyl-intermediate	1.396	0.918	64.79	1028.58	-0.0085	-4.1	gi_110758758	gi_110758758 XP_392490.3 *retinoid and fatty acid binding protein* PREDICTED: similar to Retinoid- and fatty-acid binding protein CG11064-PA isoform 1 [Apis mellifera]
2483	zip-PAR2803A190MA2-SpectraFile.13938.13946.3	3	15.79	10.61	89.2		131403		(R)LVVSAMPSSDPNIGFNLNWQLK(K)	K:Triplex dimethyl-intermediate	0.527	0.563	61.72	832.124	-0.0028	-1.1	gi_110758758	gi_110758758 XP_392490.3 *retinoid and fatty acid binding protein* PREDICTED: similar to Retinoid- and fatty-acid binding protein CG11064-PA isoform 1 [Apis mellifera]
2587	zip-PAR2803A190MA2-SpectraFile.6360.6495.2	2	15.63	8.34	82		960640		(K)EAATILTLPSR(E)		0.899	0.887	22.56	602.364	-0.0032	-2.7	gi_110758758	gi_110758758 XP_392490.3 *retinoid and fatty acid binding protein* PREDICTED: similar to Retinoid- and fatty-acid binding protein CG11064-PA isoform 1 [Apis mellifera]
2609	zip-PAR2803A191MA2-SpectraFile.9072.9214.3	3	15.6	15.6	83.8		634802		(K)AKPSFQSLVEYYEK(E)	K:Triplex dimethyl-intermediate	-	-	42.53	595.677	-0.0064	-3.6	gi_110758758	gi_110758758 XP_392490.3 *retinoid and fatty acid binding protein* PREDICTED: similar to Retinoid- and fatty-acid binding protein CG11064-PA isoform 1 [Apis mellifera]
2681	zip-PAR2803A192MA2-SpectraFile.3036.3036.2	2	15.51	9.76	81.4		316921		(R)LLEHYLGPK(G)	K:Triplex dimethyl-heavy	0.343	0.346	9.94	571.38	-0.0031	-2.7	gi_110758758	gi_110758758 XP_392490.3 *retinoid and fatty acid binding protein* PREDICTED: similar to Retinoid- and fatty-acid binding protein CG11064-PA isoform 1 [Apis mellifera]
2740	zip-PAR2803A189MA2-SpectraFile.19445.19544.3	3	15.44	15.44	78.5		614845		(K)ELTNVQTLLFYAGSLALIR(H)		0.582	0.612	89.8	717.409	-0.0092	-4.3	gi_110758758	gi_110758758 XP_392490.3 *retinoid and fatty acid binding protein* PREDICTED: similar to Retinoid- and fatty-acid binding protein CG11064-PA isoform 1 [Apis mellifera]
2828	zip-PAR2803A192MA2-SpectraFile.4846.4999.3	3	15.33	15.33	83.5		340790		(K)TEYTYQAYIHPK(E)	K:Triplex dimethyl-heavy	5.461	3.052	18.73	529.296	-0.0101	-6.3	gi_110758758	gi_110758758 XP_392490.3 *retinoid and fatty acid binding protein* PREDICTED: similar to Retinoid- and fatty-acid binding protein CG11064-PA isoform 1 [Apis mellifera]
2873	zip-PAR2803A190MA2-SpectraFile.7447.7499.0	2	15.26	9.31	82		159113		(K)ESLNNLISNVK(Q)	K:Triplex dimethyl-intermediate	1.492	1.455	27.91	647.895	0.0015	1.1	gi_110758758	gi_110758758 XP_392490.3 *retinoid and fatty acid binding protein* PREDICTED: similar to Retinoid- and fatty-acid binding protein CG11064-PA isoform 1 [Apis mellifera]
2909	zip-PAR2803A190MA2-SpectraFile.3901.3923.2	2	15.21	6.62	85.6		1289558		(K)IVVEGSGNLK(V)	K:Triplex dimethyl-light	0.671	0.754	11.02	536.323	-0.0021	-2	gi_110758758	gi_110758758 XP_392490.3 *retinoid and fatty acid binding protein* PREDICTED: similar to Retinoid- and fatty-acid binding protein CG11064-PA isoform 1 [Apis mellifera]
2927	zip-PAR2803A191MA2-SpectraFile.8067.8113.3	3	15.19	7.98	75.1		155435		(R)MALLLESSmQHPNMYVK(G)	K:Triplex dimethyl-intermediate m:Oxidized methionine	0.578	0.574	36.99	691.364	15.9892	-2.8	gi_110758758	gi_110758758 XP_392490.3 *retinoid and fatty acid binding protein* PREDICTED: similar to Retinoid- and fatty-acid binding protein CG11064-PA isoform 1 [Apis mellifera]
2942	zip-PAR2803A188MA2-SpectraFile.11705.11803.3	3	15.15	9.98	83.6		195249		(K)EMITPLMSELREELK(Q)	K:Triplex dimethyl-intermediate	1.625	1.065	49.27	628.353	-0.0021	-1.1	gi_110758758	gi_110758758 XP_392490.3 *retinoid and fatty acid binding protein* PREDICTED: similar to Retinoid- and fatty-acid binding protein CG11064-PA isoform 1 [Apis mellifera]
3002	zip-PAR2803A189MA2-SpectraFile.19480.19480.3	3	15.06	15.06	87.7		376509		(K)ELTNVQTLLFYAGSLALIR(H)		0.572	0.612	89.96	718.75	-0.0116	-5.4	gi_110758758	gi_110758758 XP_392490.3 *retinoid and fatty acid binding protein* PREDICTED: similar to Retinoid- and fatty-acid binding protein CG11064-PA isoform 1 [Apis mellifera]
3041	zip-PAR2803A189MA2-SpectraFile.14425.14471.2	2	15	15	82.7		72763		(K)LNMNILDLSPVQLSGSYK(Y)	K:Triplex dimethyl-light	0.65	0.992	66.25	1024.56	-0.0035	-1.7	gi_110758758	gi_110758758 XP_392490.3 *retinoid and fatty acid binding protein* PREDICTED: similar to Retinoid- and fatty-acid binding protein CG11064-PA isoform 1 [Apis mellifera]
3044	zip-PAR2803A188MA2-SpectraFile.4649.4702.2	2	14.99	8.35	84.6		215618		(K)SVSSDLEFK(Y)	K:Triplex dimethyl-light	0.91	0.797	13.83	534.285	0.0004	0.4	gi_110758758	gi_110758758 XP_392490.3 *retinoid and fatty acid binding protein* PREDICTED: similar to Retinoid- and fatty-acid binding protein CG11064-PA isoform 1 [Apis mellifera]
3048	zip-PAR2803A189MA2-SpectraFile.7762.7762.0	2	14.99	14.99	88.8		64001		(K)SGVVTDGGHFFTFDGR(H)		1.033	0.796	30.8	863.909	-0.0066	-3.8	gi_110758758	gi_110758758 XP_392490.3 *retinoid and fatty acid binding protein* PREDICTED: similar to Retinoid- and fatty-acid binding protein CG11064-PA isoform 1 [Apis mellifera]
3076	zip-PAR2803A188MA2-SpectraFile.6633.6633.2	2	14.94	10.06	86.6		378386		(K)ELELIGMNK(N)	K:Triplex dimethyl-intermediate	0.497	0.92	23.42	555.836	-0.0035	-3.2	gi_110758758	gi_110758758 XP_392490.3 *retinoid and fatty acid binding protein* PREDICTED: similar to Retinoid- and fatty-acid binding protein CG11064-PA isoform 1 [Apis mellifera]
3118	zip-PAR2803A190MA2-SpectraFile.5556.5665.2	2	14.9	8.97	93.8		475780		(K)YSFNNELSYK(I)	K:Triplex dimethyl-light	1.266	0.941	18.63	660.827	0.0007	0.5	gi_110758758	gi_110758758 XP_392490.3 *retinoid and fatty acid binding protein* PREDICTED: similar to Retinoid- and fatty-acid binding protein CG11064-PA isoform 1 [Apis mellifera]
3120	zip-PAR2803A192MA2-SpectraFile.3031.3031.3	3	14.9	10.35	88.8		715203		(R)LLEHYLGPK(G)	K:Triplex dimethyl-intermediate	0.263	0.198	9.93	378.574	-0.0088	-7.8	gi_110758758	gi_110758758 XP_392490.3 *retinoid and fatty acid binding protein* PREDICTED: similar to Retinoid- and fatty-acid binding protein CG11064-PA isoform 1 [Apis mellifera]
3224	zip-PAR2803A191MA2-SpectraFile.9412.9459.3	3	14.75	7.96	72.9		444144		(R)MALLLESSMQHPNMYVK(G)	K:Triplex dimethyl-light	0.772	0.675	44.39	683.35	-0.0032	-1.6	gi_110758758	gi_110758758 XP_392490.3 *retinoid and fatty acid binding protein* PREDICTED: similar to Retinoid- and fatty-acid binding protein CG11064-PA isoform 1 [Apis mellifera]
3226	zip-PAR2803A188MA2-SpectraFile.19053.19053.3	3	14.74	14.74	85.1		208181		(K)IYSSLVAAVQSIVALAQK(Q)	K:Triplex dimethyl-intermediate	1.061	0.859	90.52	642.399	-0.0088	-4.6	gi_110758758	gi_110758758 XP_392490.3 *retinoid and fatty acid binding protein* PREDICTED: similar to Retinoid- and fatty-acid binding protein CG11064-PA isoform 1 [Apis mellifera]
3231	zip-PAR2803A189MA2-SpectraFile.9445.9500.2	2	14.74	10.11	91.1		546418		(R)SDNVYLPSVATVTLK(A)	K:Triplex dimethyl-light	0.704	0.662	39.43	831.97	0.0009	0.5	gi_110758758	gi_110758758 XP_392490.3 *retinoid and fatty acid binding protein* PREDICTED: similar to Retinoid- and fatty-acid binding protein CG11064-PA isoform 1 [Apis mellifera]
3346	zip-PAR2803A190MA2-SpectraFile.4161.4161.2	2	14.57	8.93	74.1		128286		(K)SSPLLGSQQSIEQR(F)		1.197	0.908	12.18	783.436	-0.0022	-1.4	gi_110758758	gi_110758758 XP_392490.3 *retinoid and fatty acid binding protein* PREDICTED: similar to Retinoid- and fatty-acid binding protein CG11064-PA isoform 1 [Apis mellifera]
3416	zip-PAR2803A192MA2-SpectraFile.3042.3042.2	2	14.47	8.31	88.2		319932		(R)LLEHYLGPK(G)	K:Triplex dimethyl-intermediate	0.343	0.346	9.97	567.359	-0.0069	-6.1	gi_110758758	gi_110758758 XP_392490.3 *retinoid and fatty acid binding protein* PREDICTED: similar to Retinoid- and fatty-acid binding protein CG11064-PA isoform 1 [Apis mellifera]
3425	zip-PAR2803A190MA2-SpectraFile.12377.12535.2	2	14.45	0	85.2		1279719		(K)LFLDALFR(A)		1.051	0.922	53.36	515.825	-0.0044	-4.2	gi_110758758	gi_110758758 XP_392490.3 *retinoid and fatty acid binding protein* PREDICTED: similar to Retinoid- and fatty-acid binding protein CG11064-PA isoform 1 [Apis mellifera]
3498	zip-PAR2803A190MA2-SpectraFile.4188.4188.2	2	14.34	10.82	78.5		100282		(R)VAAIQALPTR(C)		0.377	0.928	12.3	538.351	-0.0078	-7.3	gi_110758758	gi_110758758 XP_392490.3 *retinoid and fatty acid binding protein* PREDICTED: similar to Retinoid- and fatty-acid binding protein CG11064-PA isoform 1 [Apis mellifera]
3513	zip-PAR2803A188MA2-SpectraFile.4691.4691.0	3	14.32	8.42	82.8		63369		(K)FEEGKPIISYQEAK(E)	K:Triplex dimethyl-light	-	-	14.04	574.98	-0.0055	-3.2	gi_110758758	gi_110758758 XP_392490.3 *retinoid and fatty acid binding protein* PREDICTED: similar to Retinoid- and fatty-acid binding protein CG11064-PA isoform 1 [Apis mellifera]
3553	zip-PAR2803A190MA2-SpectraFile.14499.14597.3	3	14.26	14.26	85.4		303606		(K)LNMNILDLSPVQLSGSYK(Y)	K:Triplex dimethyl-intermediate	1.161	0.802	64.83	686.055	-0.0103	-5	gi_110758758	gi_110758758 XP_392490.3 *retinoid and fatty acid binding protein* PREDICTED: similar to Retinoid- and fatty-acid binding protein CG11064-PA isoform 1 [Apis mellifera]
3627	zip-PAR2803A190MA2-SpectraFile.13945.13953.3	3	14.16	14.16	91.7		123000		(R)LVVSAMPSSDPNIGFNLNWQLK(K)	K:Triplex dimethyl-heavy	0.527	0.573	61.76	834.802	-0.0079	-3.2	gi_110758758	gi_110758758 XP_392490.3 *retinoid and fatty acid binding protein* PREDICTED: similar to Retinoid- and fatty-acid binding protein CG11064-PA isoform 1 [Apis mellifera]
3668	zip-PAR2803A190MA2-SpectraFile.14472.14660.3	3	14.08	14.08	90.2		380705		(K)LNMNILDLSPVQLSGSYK(Y)	K:Triplex dimethyl-light	1.154	0.797	64.68	683.375	-0.0007	-0.3	gi_110758758	gi_110758758 XP_392490.3 *retinoid and fatty acid binding protein* PREDICTED: similar to Retinoid- and fatty-acid binding protein CG11064-PA isoform 1 [Apis mellifera]
3714	zip-PAR2803A190MA2-SpectraFile.4834.4890.2	2	14.02	7.61	78.3		438904		(K)LQSILNVEK(K)	K:Triplex dimethyl-heavy	0.521	0.688	15.28	558.382	-0.0034	-3	gi_110758758	gi_110758758 XP_392490.3 *retinoid and fatty acid binding protein* PREDICTED: similar to Retinoid- and fatty-acid binding protein CG11064-PA isoform 1 [Apis mellifera]
3715	zip-PAR2803A190MA2-SpectraFile.4843.4895.2	2	14.02	7.51	88.5		580386		(K)LQSILNVEK(K)	K:Triplex dimethyl-intermediate	0.517	0.684	15.32	554.364	-0.0026	-2.4	gi_110758758	gi_110758758 XP_392490.3 *retinoid and fatty acid binding protein* PREDICTED: similar to Retinoid- and fatty-acid binding protein CG11064-PA isoform 1 [Apis mellifera]
3746	zip-PAR2803A190MA2-SpectraFile.5868.5868.2	2	13.99	10.45	83.7		357836		(R)LAGSMTVQAPGVESGMK(I)	K:Triplex dimethyl-heavy	0.813	0.828	20.14	867.987	-0.004	-2.3	gi_110758758	gi_110758758 XP_392490.3 *retinoid and fatty acid binding protein* PREDICTED: similar to Retinoid- and fatty-acid binding protein CG11064-PA isoform 1 [Apis mellifera]
3754	zip-PAR2803A192MA2-SpectraFile.4849.4978.3	3	13.98	13.98	76.2		190419		(K)TEYTYQAYIHPK(E)	K:Triplex dimethyl-intermediate	5.76	3.219	18.74	526.617	-0.0097	-6.2	gi_110758758	gi_110758758 XP_392490.3 *retinoid and fatty acid binding protein* PREDICTED: similar to Retinoid- and fatty-acid binding protein CG11064-PA isoform 1 [Apis mellifera]
3839	zip-PAR2803A188MA2-SpectraFile.15345.15345.0	2	13.85	13.85	82.9		62163		(K)EFFLSVSnELTYPIVNLK(L)	K:Triplex dimethyl-heavy n:Deamidated	0.89	0.781	69.53	1093.63	0.989	2.3	gi_110758758	gi_110758758 XP_392490.3 *retinoid and fatty acid binding protein* PREDICTED: similar to Retinoid- and fatty-acid binding protein CG11064-PA isoform 1 [Apis mellifera]
4050	zip-PAR2803A190MA2-SpectraFile.10474.10522.2	2	13.58	9.45	71		340418		(K)FNVPVEFGLK(T)	K:Triplex dimethyl-intermediate	-	-	43.38	607.374	-0.0022	-1.8	gi_110758758	gi_110758758 XP_392490.3 *retinoid and fatty acid binding protein* PREDICTED: similar to Retinoid- and fatty-acid binding protein CG11064-PA isoform 1 [Apis mellifera]
4053	zip-PAR2803A188MA2-SpectraFile.4662.4717.2	2	13.57	6.33	81.3		314197		(K)VAFVLNGQK(L)	K:Triplex dimethyl-light	0.639	0.616	13.89	516.315	-0.0025	-2.4	gi_110758758	gi_110758758 XP_392490.3 *retinoid and fatty acid binding protein* PREDICTED: similar to Retinoid- and fatty-acid binding protein CG11064-PA isoform 1 [Apis mellifera]
4057	zip-PAR2803A190MA2-SpectraFile.6361.6485.2	2	13.57	3.1	70.4		1079015		(K)EAATILTLPSR(E)		0.9	0.89	22.56	600.359	0.0105	8.8	gi_110758758	gi_110758758 XP_392490.3 *retinoid and fatty acid binding protein* PREDICTED: similar to Retinoid- and fatty-acid binding protein CG11064-PA isoform 1 [Apis mellifera]
4164	zip-PAR2803A189MA2-SpectraFile.6626.6723.0	2	13.42	6	81.5		315269		(K)EAATILTLPSR(E)		0.691	0.41	25.02	600.348	-0.0113	-9.4	gi_110758758	gi_110758758 XP_392490.3 *retinoid and fatty acid binding protein* PREDICTED: similar to Retinoid- and fatty-acid binding protein CG11064-PA isoform 1 [Apis mellifera]
4165	zip-PAR2803A189MA2-SpectraFile.9797.9851.2	2	13.42	8.95	89.1		253561		(K)FNVPVEFGLK(T)	K:Triplex dimethyl-light	0.01	0.457	41.19	603.348	-0.0047	-3.9	gi_110758758	gi_110758758 XP_392490.3 *retinoid and fatty acid binding protein* PREDICTED: similar to Retinoid- and fatty-acid binding protein CG11064-PA isoform 1 [Apis mellifera]
4210	zip-PAR2803A192MA2-SpectraFile.16254.16347.3	3	13.36	13.36	77.2		760072		(K)LANTYLQAVLNLINEHQK(E)	K:Triplex dimethyl-heavy	3.942	2.858	76.9	718.764	-0.0087	-4	gi_110758758	gi_110758758 XP_392490.3 *retinoid and fatty acid binding protein* PREDICTED: similar to Retinoid- and fatty-acid binding protein CG11064-PA isoform 1 [Apis mellifera]
4272	zip-PAR2803A188MA2-SpectraFile.15300.15346.2	2	13.28	13.28	87.5		131159		(K)EFFLSVSNELTYPIVNLK(L)	K:Triplex dimethyl-intermediate	0.943	0.784	69.27	1089.12	-0.0065	-3	gi_110758758	gi_110758758 XP_392490.3 *retinoid and fatty acid binding protein* PREDICTED: similar to Retinoid- and fatty-acid binding protein CG11064-PA isoform 1 [Apis mellifera]
4285	zip-PAR2803A192MA2-SpectraFile.2447.2454.3	3	13.27	13.27	76.1		451854		(K)GYLHYGGDK(L)	K:Triplex dimethyl-light	1.266	0.596	7.49	355.851	0.0018	1.7	gi_110758758	gi_110758758 XP_392490.3 *retinoid and fatty acid binding protein* PREDICTED: similar to Retinoid- and fatty-acid binding protein CG11064-PA isoform 1 [Apis mellifera]
4337	zip-PAR2803A190MA2-SpectraFile.7426.7479.0	2	13.18	7.78	78.4		167465		(K)ESLNNLISNVK(Q)	K:Triplex dimethyl-heavy	1.462	1.419	27.81	651.913	-0.0019	-1.4	gi_110758758	gi_110758758 XP_392490.3 *retinoid and fatty acid binding protein* PREDICTED: similar to Retinoid- and fatty-acid binding protein CG11064-PA isoform 1 [Apis mellifera]
4339	zip-PAR2803A192MA2-SpectraFile.16316.16329.3	3	13.18	13.18	91.7		551119		(K)LANTYLQAVLNLINEHQK(E)	K:Triplex dimethyl-intermediate	3.949	2.864	77.13	716.083	-0.0126	-5.9	gi_110758758	gi_110758758 XP_392490.3 *retinoid and fatty acid binding protein* PREDICTED: similar to Retinoid- and fatty-acid binding protein CG11064-PA isoform 1 [Apis mellifera]
4386	zip-PAR2803A188MA2-SpectraFile.6598.6676.2	2	13.1	6.03	75		411239		(K)ELELIGMNK(N)	K:Triplex dimethyl-light	0.514	0.92	23.25	551.812	-0.0019	-1.8	gi_110758758	gi_110758758 XP_392490.3 *retinoid and fatty acid binding protein* PREDICTED: similar to Retinoid- and fatty-acid binding protein CG11064-PA isoform 1 [Apis mellifera]
4411	zip-PAR2803A188MA2-SpectraFile.4445.4445.3	3	13.07	7.87	71.3		146686		(K)SQFSNSLELKPGGK(Y)	K:Triplex dimethyl-heavy	-	-	12.88	534.003	-0.0121	-7.6	gi_110758758	gi_110758758 XP_392490.3 *retinoid and fatty acid binding protein* PREDICTED: similar to Retinoid- and fatty-acid binding protein CG11064-PA isoform 1 [Apis mellifera]
4447	zip-PAR2803A188MA2-SpectraFile.11683.11778.3	3	13.02	7.6	79.6		297960		(K)EMITPLMSELREELK(Q)	K:Triplex dimethyl-heavy	1.61	1.055	49.15	631.03	-0.009	-4.7	gi_110758758	gi_110758758 XP_392490.3 *retinoid and fatty acid binding protein* PREDICTED: similar to Retinoid- and fatty-acid binding protein CG11064-PA isoform 1 [Apis mellifera]
4449	zip-PAR2803A189MA2-SpectraFile.19474.19474.2	2	13.02	13.02	73.8		229112		(K)ELTNVQTLLFYAGSLALIR(H)		0.533	0.603	89.93	1075.61	-0.0076	-3.6	gi_110758758	gi_110758758 XP_392490.3 *retinoid and fatty acid binding protein* PREDICTED: similar to Retinoid- and fatty-acid binding protein CG11064-PA isoform 1 [Apis mellifera]
4487	zip-PAR2803A192MA2-SpectraFile.15113.15113.3	3	12.97	6.07	75.5		176258		(K)LNLDQFCHLLINQLK(A)	C:Carbamidomethylation<br>K:Triplex dimethyl-intermediate	12.884	6.84	72.63	645.041	-0.0095	-4.9	gi_110758758	gi_110758758 XP_392490.3 *retinoid and fatty acid binding protein* PREDICTED: similar to Retinoid- and fatty-acid binding protein CG11064-PA isoform 1 [Apis mellifera]
4620	zip-PAR2803A190MA2-SpectraFile.11975.12076.2	2	12.79	4.12	89.3		218466		(K)LSVWNLLR(N)		1.161	0.936	51.22	514.815	-0.002	-1.9	gi_110758758	gi_110758758 XP_392490.3 *retinoid and fatty acid binding protein* PREDICTED: similar to Retinoid- and fatty-acid binding protein CG11064-PA isoform 1 [Apis mellifera]
4630	zip-PAR2803A189MA2-SpectraFile.19455.19505.3	3	12.78	2.7	72.5		351937		(K)ELTNVQTLLFYAGSLALIR(H)		0.572	0.612	89.83	720.091	-0.0091	-4.2	gi_110758758	gi_110758758 XP_392490.3 *retinoid and fatty acid binding protein* PREDICTED: similar to Retinoid- and fatty-acid binding protein CG11064-PA isoform 1 [Apis mellifera]
4721	zip-PAR2803A189MA2-SpectraFile.5235.5282.0	2	12.64	8.06	84.7		130518		(K)VAFVLnGQK(L)	K:Triplex dimethyl-intermediate n:Deamidated	0.096	0.111	18.05	520.832	0.9815	-2.4	gi_110758758	gi_110758758 XP_392490.3 *retinoid and fatty acid binding protein* PREDICTED: similar to Retinoid- and fatty-acid binding protein CG11064-PA isoform 1 [Apis mellifera]
4723	zip-PAR2803A190MA2-SpectraFile.11981.11981.0	2	12.64	9.38	70.4		34104		(K)LNmNILDLSPVQLSGSYK(Y)	K:Triplex dimethyl-intermediate m:Oxidized methionine	1.639	1.191	51.25	1036.58	15.9915	-1.7	gi_110758758	gi_110758758 XP_392490.3 *retinoid and fatty acid binding protein* PREDICTED: similar to Retinoid- and fatty-acid binding protein CG11064-PA isoform 1 [Apis mellifera]
4737	zip-PAR2803A190MA2-SpectraFile.19907.19907.2	2	12.62	4.67	76.5		210993		(K)ELTNVQTLLFYAGSLALIR(H)		2.618	1.465	89.77	1079.63	-0.009	-4.2	gi_110758758	gi_110758758 XP_392490.3 *retinoid and fatty acid binding protein* PREDICTED: similar to Retinoid- and fatty-acid binding protein CG11064-PA isoform 1 [Apis mellifera]
4843	zip-PAR2803A188MA2-SpectraFile.4656.4656.0	2	12.47	7.41	79.3		146222		(K)VAFVLNGQK(L)	K:Triplex dimethyl-heavy	0.583	0.52	13.86	524.355	-0.0104	-9.9	gi_110758758	gi_110758758 XP_392490.3 *retinoid and fatty acid binding protein* PREDICTED: similar to Retinoid- and fatty-acid binding protein CG11064-PA isoform 1 [Apis mellifera]
4880	zip-PAR2803A191MA2-SpectraFile.2515.2515.3	3	12.43	12.43	84.7		645978		(R)NIHAEIANQPTAK(N)	K:Triplex dimethyl-intermediate	0.807	0.838	7.63	490.953	-0.0064	-4.4	gi_110758758	gi_110758758 XP_392490.3 *retinoid and fatty acid binding protein* PREDICTED: similar to Retinoid- and fatty-acid binding protein CG11064-PA isoform 1 [Apis mellifera]
4884	zip-PAR2803A188MA2-SpectraFile.4676.4676.0	3	12.42	7.14	79.8		56619		(K)FEEGKPIISYQEAK(E)	K:Triplex dimethyl-intermediate	-	-	13.96	579.003	-0.0109	-6.3	gi_110758758	gi_110758758 XP_392490.3 *retinoid and fatty acid binding protein* PREDICTED: similar to Retinoid- and fatty-acid binding protein CG11064-PA isoform 1 [Apis mellifera]
5012	zip-PAR2803A190MA2-SpectraFile.14478.14622.3	3	12.21	12.21	81.9		439522		(K)LNMNILDLSPVQLSGSYK(Y)	K:Triplex dimethyl-heavy	1.154	0.797	64.71	688.734	-0.0121	-5.9	gi_110758758	gi_110758758 XP_392490.3 *retinoid and fatty acid binding protein* PREDICTED: similar to Retinoid- and fatty-acid binding protein CG11064-PA isoform 1 [Apis mellifera]
5029	zip-PAR2803A191MA2-SpectraFile.9075.9225.3	3	12.19	12.19	74.2		581247		(K)AKPSFQSLVEYYEK(E)	K:Triplex dimethyl-heavy	-	-	42.54	599.696	-0.0072	-4	gi_110758758	gi_110758758 XP_392490.3 *retinoid and fatty acid binding protein* PREDICTED: similar to Retinoid- and fatty-acid binding protein CG11064-PA isoform 1 [Apis mellifera]
5067	zip-PAR2803A190MA2-SpectraFile.4374.4374.0	2	12.12	5.4	74.7		142066		(K)VAFVLNGQK(L)	K:Triplex dimethyl-intermediate	0.749	0.555	13.17	520.342	0.0015	1.5	gi_110758758	gi_110758758 XP_392490.3 *retinoid and fatty acid binding protein* PREDICTED: similar to Retinoid- and fatty-acid binding protein CG11064-PA isoform 1 [Apis mellifera]
5081	zip-PAR2803A190MA2-SpectraFile.5520.5633.2	2	12.1	7.14	71.2		594459		(K)YSFNNELSYK(I)	K:Triplex dimethyl-heavy	1.249	0.941	18.47	668.871	-0.0011	-0.8	gi_110758758	gi_110758758 XP_392490.3 *retinoid and fatty acid binding protein* PREDICTED: similar to Retinoid- and fatty-acid binding protein CG11064-PA isoform 1 [Apis mellifera]
5087	zip-PAR2803A188MA2-SpectraFile.11638.11766.2	2	12.08	3.32	92		236982		(K)LSVWNLLR(N)		0.795	0.718	48.92	514.815	-0.0016	-1.6	gi_110758758	gi_110758758 XP_392490.3 *retinoid and fatty acid binding protein* PREDICTED: similar to Retinoid- and fatty-acid binding protein CG11064-PA isoform 1 [Apis mellifera]
5096	zip-PAR2803A189MA2-SpectraFile.5236.5283.0	2	12.07	6.72	83.4		111955		(K)VAFVLnGQK(L)	K:Triplex dimethyl-heavy n:Deamidated	0.096	0.111	18.06	524.85	0.9796	-4.2	gi_110758758	gi_110758758 XP_392490.3 *retinoid and fatty acid binding protein* PREDICTED: similar to Retinoid- and fatty-acid binding protein CG11064-PA isoform 1 [Apis mellifera]
5101	zip-PAR2803A188MA2-SpectraFile.4653.4653.0	2	12.06	7.1	78.1		143631		(K)SVSSDLEFK(Y)	K:Triplex dimethyl-heavy	0.93	1.235	13.85	542.327	-0.0037	-3.4	gi_110758758	gi_110758758 XP_392490.3 *retinoid and fatty acid binding protein* PREDICTED: similar to Retinoid- and fatty-acid binding protein CG11064-PA isoform 1 [Apis mellifera]
5154	zip-PAR2803A190MA2-SpectraFile.11938.12044.2	2	11.98	3.57	79.1		253662		(K)LSVWNLLR(N)		1.161	0.936	51.03	518.837	-0.0032	-3.1	gi_110758758	gi_110758758 XP_392490.3 *retinoid and fatty acid binding protein* PREDICTED: similar to Retinoid- and fatty-acid binding protein CG11064-PA isoform 1 [Apis mellifera]
5176	zip-PAR2803A188MA2-SpectraFile.4655.4655.0	2	11.93	3.24	83.7		192521		(K)SVSSDLEFK(Y)	K:Triplex dimethyl-intermediate	0.955	1.247	13.86	538.307	-0.0046	-4.3	gi_110758758	gi_110758758 XP_392490.3 *retinoid and fatty acid binding protein* PREDICTED: similar to Retinoid- and fatty-acid binding protein CG11064-PA isoform 1 [Apis mellifera]
5253	zip-PAR2803A189MA2-SpectraFile.12246.12299.2	2	11.81	0	91.2		146427		(K)LFLDALFR(A)		0.534	0.576	54.11	511.805	-0.0012	-1.2	gi_110758758	gi_110758758 XP_392490.3 *retinoid and fatty acid binding protein* PREDICTED: similar to Retinoid- and fatty-acid binding protein CG11064-PA isoform 1 [Apis mellifera]
5263	zip-PAR2803A189MA2-SpectraFile.9444.9493.2	2	11.79	11.79	82.5		384794		(R)SDNVYLPSVATVTLK(A)	K:Triplex dimethyl-heavy	0.704	0.665	39.43	840.013	-0.0007	-0.4	gi_110758758	gi_110758758 XP_392490.3 *retinoid and fatty acid binding protein* PREDICTED: similar to Retinoid- and fatty-acid binding protein CG11064-PA isoform 1 [Apis mellifera]
5271	zip-PAR2803A189MA2-SpectraFile.8595.8640.3	3	11.78	11.78	82.3		382239		(K)HVGELVLLYDAAK(D)	K:Triplex dimethyl-heavy	1.105	0.961	35	500.65	-0.0043	-2.9	gi_110758758	gi_110758758 XP_392490.3 *retinoid and fatty acid binding protein* PREDICTED: similar to Retinoid- and fatty-acid binding protein CG11064-PA isoform 1 [Apis mellifera]
5291	zip-PAR2803A188MA2-SpectraFile.8053.8179.2	2	11.74	4.68	78.5		1187303		(R)LGYLGVGQVIGR(Y)		0.74	0.799	30.43	630.375	-0.0035	-2.8	gi_110758758	gi_110758758 XP_392490.3 *retinoid and fatty acid binding protein* PREDICTED: similar to Retinoid- and fatty-acid binding protein CG11064-PA isoform 1 [Apis mellifera]
5377	zip-PAR2803A189MA2-SpectraFile.9462.9462.3	3	11.58	11.58	75.1		52639		(R)SDNVYLPSVATVTLK(A)	K:Triplex dimethyl-heavy	0.411	0.351	39.52	560.341	-0.0119	-7.1	gi_110758758	gi_110758758 XP_392490.3 *retinoid and fatty acid binding protein* PREDICTED: similar to Retinoid- and fatty-acid binding protein CG11064-PA isoform 1 [Apis mellifera]
5522	zip-PAR2803A190MA2-SpectraFile.8280.8333.2	2	11.33	-2.5	72.9		1116944		(K)SIIFESPQPVLR(S)		0.639	0.858	32.14	707.408	-0.0019	-1.3	gi_110758758	gi_110758758 XP_392490.3 *retinoid and fatty acid binding protein* PREDICTED: similar to Retinoid- and fatty-acid binding protein CG11064-PA isoform 1 [Apis mellifera]
5589	zip-PAR2803A188MA2-SpectraFile.15265.15320.2	2	11.22	11.22	73.9		153453		(K)EFFLSVSNELTYPIVNLK(L)	K:Triplex dimethyl-heavy	0.931	0.773	69.07	1093.14	-0.0078	-3.6	gi_110758758	gi_110758758 XP_392490.3 *retinoid and fatty acid binding protein* PREDICTED: similar to Retinoid- and fatty-acid binding protein CG11064-PA isoform 1 [Apis mellifera]
5594	zip-PAR2803A190MA2-SpectraFile.13947.13947.0	2	11.22	11.22	71.8		18090		(R)LVVSAMPSSDPNIGFNLNWQLK(K)	K:Triplex dimethyl-heavy	0.514	0.581	61.77	1251.7	-0.0036	-1.4	gi_110758758	gi_110758758 XP_392490.3 *retinoid and fatty acid binding protein* PREDICTED: similar to Retinoid- and fatty-acid binding protein CG11064-PA isoform 1 [Apis mellifera]
5645	zip-PAR2803A188MA2-SpectraFile.5116.5171.2	2	11.13	3.55	82.9		388297		(K)LPTISALK(L)	K:Triplex dimethyl-light	0.176	0.462	16.07	449.801	-0.0027	-3	gi_110758758	gi_110758758 XP_392490.3 *retinoid and fatty acid binding protein* PREDICTED: similar to Retinoid- and fatty-acid binding protein CG11064-PA isoform 1 [Apis mellifera]
5692	zip-PAR2803A190MA2-SpectraFile.19939.19939.3	3	11.06	11.06	73.1		206604		(K)ELTNVQTLLFYAGSLALIR(H)		2.537	0.745	89.96	717.408	-0.0116	-5.4	gi_110758758	gi_110758758 XP_392490.3 *retinoid and fatty acid binding protein* PREDICTED: similar to Retinoid- and fatty-acid binding protein CG11064-PA isoform 1 [Apis mellifera]
3126	zip-PAR2803A192MA2-SpectraFile.11055.11085.3	3	14.89	14.89	83.3		78695		(K)GMNFSVVVFDTAPTGHTLR(L)		1.273	1.108	51.82	694.362	-0.006	-2.9	gi_110758785	gi_110758785 XP_392785.3 PREDICTED: similar to CG1598-PA [Apis mellifera]
4176	zip-PAR2803A189MA2-SpectraFile.7818.7928.2	2	13.4	3.46	81.4		516589		(K)DIAAFIK(K)	K:Triplex dimethyl-heavy	0.683	0.827	31.08	425.303	-0.0021	-2.5	gi_110758819	gi_110758819 XP_001120015.1 *dynein light chain* PREDICTED: similar to Dynein light chain 2, cytoplasmic (8 kDa dynein light chain) [Apis mellifera]
5072	zip-PAR2803A189MA2-SpectraFile.7871.7985.2	2	12.11	3.28	71.4		756687		(K)DIAAFIK(K)	K:Triplex dimethyl-light	0.683	0.827	31.34	417.259	-0.002	-2.4	gi_110758819	gi_110758819 XP_001120015.1 *dynein light chain* PREDICTED: similar to Dynein light chain 2, cytoplasmic (8 kDa dynein light chain) [Apis mellifera]
5506	zip-PAR2803A189MA2-SpectraFile.7830.7950.2	2	11.36	3.24	87.2		626152		(K)DIAAFIK(K)	K:Triplex dimethyl-intermediate	0.683	0.827	31.13	421.284	-0.0018	-2.1	gi_110758819	gi_110758819 XP_001120015.1 *dynein light chain* PREDICTED: similar to Dynein light chain 2, cytoplasmic (8 kDa dynein light chain) [Apis mellifera]
1007	zip-PAR2803A189MA2-SpectraFile.16986.17071.3	3	18.59	18.59	91.6		518601		(K)FQPNIQILNDITGQISILR(S)		0.766	1.111	80.36	737.751	-0.012	-5.4	gi_110758879	gi_110758879 XP_393220.3 PREDICTED: similar to CG33950-PD, isoform D [Apis mellifera]
1352	zip-PAR2803A189MA2-SpectraFile.17038.17116.3	3	17.82	17.82	83.3		576801		(K)FQPNIQILNDITGQISILR(S)		0.766	1.112	80.55	739.091	-0.0174	-7.9	gi_110758879	gi_110758879 XP_393220.3 PREDICTED: similar to CG33950-PD, isoform D [Apis mellifera]
4655	zip-PAR2803A192MA2-SpectraFile.8586.8586.0	3	12.75	5.13	72		20654		(R)ALPNGSSVHNGVLIIPAVDK(S)	K:Triplex dimethyl-intermediate	-	-	38.48	689.08	-0.0016	-0.8	gi_110758879	gi_110758879 XP_393220.3 PREDICTED: similar to CG33950-PD, isoform D [Apis mellifera]
5110	zip-PAR2803A192MA2-SpectraFile.13334.13386.4	4	12.05	12.05	78.5		195365		(R)AIAGIPIPVLQWSHEDGRPFASNIK(H)	K:Triplex dimethyl-intermediate	0.745	0.937	64.82	695.894	-0.0172	-6.2	gi_110758879	gi_110758879 XP_393220.3 PREDICTED: similar to CG33950-PD, isoform D [Apis mellifera]
5321	zip-PAR2803A189MA2-SpectraFile.17000.17000.3	3	11.67	11.67	74.5		518601		(K)FQPNIQILNDITGQISILR(S)		0.766	1.11	80.41	737.752	-0.0087	-3.9	gi_110758879	gi_110758879 XP_393220.3 PREDICTED: similar to CG33950-PD, isoform D [Apis mellifera]
493	zip-PAR2803A188MA2-SpectraFile.15381.15489.2	2	20.25	13.97	92.2		306033		(K)YSQFINFPIYLWSSK(V)	K:Triplex dimethyl-light	1.312	1.163	69.74	975.014	-0.0006	-0.3	gi_110758921	gi_110758921 XP_395614.3 *heat shock protein 90* PREDICTED: similar to Glycoprotein 93 CG5520-PA isoform 1 [Apis mellifera]
625	zip-PAR2803A189MA2-SpectraFile.7724.7778.2	2	19.74	10.95	87.8		1088774		(K)ILSITDSGIGMAK(H)	K:Triplex dimethyl-light	0.22	0.466	30.61	681.387	-0.0037	-2.7	gi_110758921	gi_110758921 XP_395614.3 *heat shock protein 90* PREDICTED: similar to Glycoprotein 93 CG5520-PA isoform 1 [Apis mellifera]
1551	zip-PAR2803A188MA2-SpectraFile.5871.5925.2	2	17.41	9.69	84.7		854803		(K)LLLFQSSTQK(D)	K:Triplex dimethyl-light	0.606	0.757	19.71	610.864	-0.0046	-3.7	gi_110758921	gi_110758921 XP_395614.3 *heat shock protein 90* PREDICTED: similar to Glycoprotein 93 CG5520-PA isoform 1 [Apis mellifera]
1885	zip-PAR2803A189MA2-SpectraFile.6436.6490.2	2	16.75	8.19	87.1		784200		(K)LDGLNVAQIK(E)	K:Triplex dimethyl-light	0.431	0.508	24.07	563.845	-0.0011	-1	gi_110758921	gi_110758921 XP_395614.3 *heat shock protein 90* PREDICTED: similar to Glycoprotein 93 CG5520-PA isoform 1 [Apis mellifera]
2028	zip-PAR2803A190MA2-SpectraFile.6229.6283.2	2	16.51	9.06	88.8		583352		(K)LDGLNVAQIK(E)	K:Triplex dimethyl-light	1.31	1.23	21.91	563.843	-0.0039	-3.5	gi_110758921	gi_110758921 XP_395614.3 *heat shock protein 90* PREDICTED: similar to Glycoprotein 93 CG5520-PA isoform 1 [Apis mellifera]
2043	zip-PAR2803A188MA2-SpectraFile.7300.7413.2	2	16.49	7.18	93.1		391041		(K)SLLFIPK(V)	K:Triplex dimethyl-intermediate	0.839	0.43	26.7	441.318	-0.0023	-2.6	gi_110758921	gi_110758921 XP_395614.3 *heat shock protein 90* PREDICTED: similar to Glycoprotein 93 CG5520-PA isoform 1 [Apis mellifera]
2112	zip-PAR2803A190MA2-SpectraFile.7704.7778.2	2	16.41	8.94	74.7		768625		(K)ILSITDSGIGMAK(H)	K:Triplex dimethyl-heavy	1.421	1.121	29.2	689.432	-0.0039	-2.8	gi_110758921	gi_110758921 XP_395614.3 *heat shock protein 90* PREDICTED: similar to Glycoprotein 93 CG5520-PA isoform 1 [Apis mellifera]
2153	zip-PAR2803A188MA2-SpectraFile.15332.15428.2	2	16.32	11.18	93.4		355901		(K)YSQFINFPIYLWSSK(V)	K:Triplex dimethyl-intermediate	1.312	1.163	69.46	979.036	-0.0056	-2.9	gi_110758921	gi_110758921 XP_395614.3 *heat shock protein 90* PREDICTED: similar to Glycoprotein 93 CG5520-PA isoform 1 [Apis mellifera]
2313	zip-PAR2803A190MA2-SpectraFile.6205.6259.2	2	16.04	8.15	80.8		759048		(K)LDGLNVAQIK(E)	K:Triplex dimethyl-heavy	1.293	1.222	21.78	571.888	-0.0025	-2.1	gi_110758921	gi_110758921 XP_395614.3 *heat shock protein 90* PREDICTED: similar to Glycoprotein 93 CG5520-PA isoform 1 [Apis mellifera]
2607	zip-PAR2803A191MA2-SpectraFile.5278.5359.2	2	15.6	10.75	82.3		398344		(K)HELINNLGTIAK(S)	K:Triplex dimethyl-intermediate	0.792	0.802	21.85	693.93	-0.0026	-1.9	gi_110758921	gi_110758921 XP_395614.3 *heat shock protein 90* PREDICTED: similar to Glycoprotein 93 CG5520-PA isoform 1 [Apis mellifera]
2656	zip-PAR2803A188MA2-SpectraFile.7270.7381.2	2	15.54	7.78	86.6		762145		(K)SLLFIPK(V)	K:Triplex dimethyl-heavy	0.839	0.43	26.56	445.337	-0.0036	-4.1	gi_110758921	gi_110758921 XP_395614.3 *heat shock protein 90* PREDICTED: similar to Glycoprotein 93 CG5520-PA isoform 1 [Apis mellifera]
2998	zip-PAR2803A190MA2-SpectraFile.6211.6267.2	2	15.07	7.39	91.5		717561		(K)LDGLNVAQIK(E)	K:Triplex dimethyl-intermediate	1.31	1.23	21.81	567.868	-0.0039	-3.5	gi_110758921	gi_110758921 XP_395614.3 *heat shock protein 90* PREDICTED: similar to Glycoprotein 93 CG5520-PA isoform 1 [Apis mellifera]
3028	zip-PAR2803A190MA2-SpectraFile.6053.6108.0	2	15.02	8.26	86		160657		(K)ILSITDSGIGmAK(H)	K:Triplex dimethyl-heavy m:Oxidized methionine	0.934	0.688	21.04	697.423	15.9801	-10.6	gi_110758921	gi_110758921 XP_395614.3 *heat shock protein 90* PREDICTED: similar to Glycoprotein 93 CG5520-PA isoform 1 [Apis mellifera]
3040	zip-PAR2803A188MA2-SpectraFile.7280.7456.2	2	15	6.66	83.9		908470		(K)SLLFIPK(V)	K:Triplex dimethyl-light	0.839	0.43	26.6	437.294	-0.0009	-1	gi_110758921	gi_110758921 XP_395614.3 *heat shock protein 90* PREDICTED: similar to Glycoprotein 93 CG5520-PA isoform 1 [Apis mellifera]
3070	zip-PAR2803A190MA2-SpectraFile.6074.6074.0	2	14.96	5.34	82.7		112379		(K)ILSITDSGIGmAK(H)	K:Triplex dimethyl-intermediate m:Oxidized methionine	1.111	0.807	21.14	693.41	15.9924	-1.8	gi_110758921	gi_110758921 XP_395614.3 *heat shock protein 90* PREDICTED: similar to Glycoprotein 93 CG5520-PA isoform 1 [Apis mellifera]
3199	zip-PAR2803A188MA2-SpectraFile.15322.15464.2	2	14.77	14.77	74.7		401668		(K)YSQFINFPIYLWSSK(V)	K:Triplex dimethyl-heavy	1.312	1.163	69.4	983.055	-0.006	-3	gi_110758921	gi_110758921 XP_395614.3 *heat shock protein 90* PREDICTED: similar to Glycoprotein 93 CG5520-PA isoform 1 [Apis mellifera]
3366	zip-PAR2803A189MA2-SpectraFile.7726.7780.2	2	14.54	7.13	89.8		516758		(K)ILSITDSGIGMAK(H)	K:Triplex dimethyl-intermediate	0.22	0.475	30.62	685.411	-0.006	-4.3	gi_110758921	gi_110758921 XP_395614.3 *heat shock protein 90* PREDICTED: similar to Glycoprotein 93 CG5520-PA isoform 1 [Apis mellifera]
3410	zip-PAR2803A189MA2-SpectraFile.6262.6262.0	2	14.47	7.29	86.5		103046		(K)ILSITDSGIGmAK(H)	K:Triplex dimethyl-intermediate m:Oxidized methionine	0.387	0.574	23.24	693.408	15.9876	-5.2	gi_110758921	gi_110758921 XP_395614.3 *heat shock protein 90* PREDICTED: similar to Glycoprotein 93 CG5520-PA isoform 1 [Apis mellifera]
3438	zip-PAR2803A189MA2-SpectraFile.10527.10638.2	2	14.43	8.48	85.4		837251		(K)DIALMMFR(T)		0.948	0.885	44.94	512.769	-0.0007	-0.7	gi_110758921	gi_110758921 XP_395614.3 *heat shock protein 90* PREDICTED: similar to Glycoprotein 93 CG5520-PA isoform 1 [Apis mellifera]
3529	zip-PAR2803A189MA2-SpectraFile.13643.13741.2	2	14.29	9.98	92		590607		(K)FTDMMPNYLSFIR(G)		0.977	0.798	61.79	831.909	0.0091	5.5	gi_110758921	gi_110758921 XP_395614.3 *heat shock protein 90* PREDICTED: similar to Glycoprotein 93 CG5520-PA isoform 1 [Apis mellifera]
3588	zip-PAR2803A188MA2-SpectraFile.17020.17041.0	2	14.22	14.22	72.6		30791		(R)LTDSPCALVASMFGWTGNMER(L)	C:Carbamidomethylation	1.675	1.185	79.21	1190.06	-0.022	-9.2	gi_110758921	gi_110758921 XP_395614.3 *heat shock protein 90* PREDICTED: similar to Glycoprotein 93 CG5520-PA isoform 1 [Apis mellifera]
3643	zip-PAR2803A189MA2-SpectraFile.6241.6289.2	2	14.12	7.44	80.7		357158		(K)ILSITDSGIGmAK(H)	K:Triplex dimethyl-light m:Oxidized methionine	0.361	0.533	23.13	689.385	15.9929	-1.5	gi_110758921	gi_110758921 XP_395614.3 *heat shock protein 90* PREDICTED: similar to Glycoprotein 93 CG5520-PA isoform 1 [Apis mellifera]
3683	zip-PAR2803A189MA2-SpectraFile.10521.10521.2	2	14.06	8.86	79.9		740940		(K)DIALMMFR(T)		0.949	0.886	44.91	514.782	-0.001	-1	gi_110758921	gi_110758921 XP_395614.3 *heat shock protein 90* PREDICTED: similar to Glycoprotein 93 CG5520-PA isoform 1 [Apis mellifera]
3719	zip-PAR2803A188MA2-SpectraFile.5860.5912.2	2	14.01	6.86	70.9		660723		(K)LLLFQSSTQK(D)	K:Triplex dimethyl-intermediate	0.599	0.763	19.66	614.888	-0.0066	-5.4	gi_110758921	gi_110758921 XP_395614.3 *heat shock protein 90* PREDICTED: similar to Glycoprotein 93 CG5520-PA isoform 1 [Apis mellifera]
3934	zip-PAR2803A189MA2-SpectraFile.6430.6492.2	2	13.71	6.73	83.3		398127		(K)LDGLNVAQIK(E)	K:Triplex dimethyl-intermediate	0.431	0.508	24.05	567.869	-0.0027	-2.4	gi_110758921	gi_110758921 XP_395614.3 *heat shock protein 90* PREDICTED: similar to Glycoprotein 93 CG5520-PA isoform 1 [Apis mellifera]
3977	zip-PAR2803A191MA2-SpectraFile.5268.5366.2	2	13.67	5.89	78.6		393192		(K)HELINNLGTIAK(S)	K:Triplex dimethyl-heavy	0.792	0.802	21.79	697.949	-0.0033	-2.4	gi_110758921	gi_110758921 XP_395614.3 *heat shock protein 90* PREDICTED: similar to Glycoprotein 93 CG5520-PA isoform 1 [Apis mellifera]
4250	zip-PAR2803A189MA2-SpectraFile.7733.7788.2	2	13.31	4.79	81.1		239249		(K)ILSITDSGIGMAK(H)	K:Triplex dimethyl-heavy	0.22	0.475	30.65	689.431	-0.0045	-3.3	gi_110758921	gi_110758921 XP_395614.3 *heat shock protein 90* PREDICTED: similar to Glycoprotein 93 CG5520-PA isoform 1 [Apis mellifera]
4445	zip-PAR2803A190MA2-SpectraFile.4660.4660.0	2	13.03	7.58	83.5		286316		(K)TTFEPLVK(W)	K:Triplex dimethyl-intermediate	0.818	0.8	14.47	499.814	-0.0169	-16.9	gi_110758921	gi_110758921 XP_395614.3 *heat shock protein 90* PREDICTED: similar to Glycoprotein 93 CG5520-PA isoform 1 [Apis mellifera]
4471	zip-PAR2803A191MA2-SpectraFile.5262.5409.3	3	12.99	12.99	81.9		631509		(K)HELINNLGTIAK(S)	K:Triplex dimethyl-heavy	0.894	0.875	21.76	465.634	-0.0069	-4.9	gi_110758921	gi_110758921 XP_395614.3 *heat shock protein 90* PREDICTED: similar to Glycoprotein 93 CG5520-PA isoform 1 [Apis mellifera]
4486	zip-PAR2803A191MA2-SpectraFile.5291.5436.3	3	12.97	12.97	90.2		706756		(K)HELINNLGTIAK(S)	K:Triplex dimethyl-light	0.894	0.875	21.92	460.272	-0.0038	-2.8	gi_110758921	gi_110758921 XP_395614.3 *heat shock protein 90* PREDICTED: similar to Glycoprotein 93 CG5520-PA isoform 1 [Apis mellifera]
4706	zip-PAR2803A191MA2-SpectraFile.5296.5444.2	2	12.67	7.72	77.2		496556		(K)HELINNLGTIAK(S)	K:Triplex dimethyl-light	0.792	0.802	21.95	689.904	-0.005	-3.6	gi_110758921	gi_110758921 XP_395614.3 *heat shock protein 90* PREDICTED: similar to Glycoprotein 93 CG5520-PA isoform 1 [Apis mellifera]
5254	zip-PAR2803A189MA2-SpectraFile.13660.13765.3	3	11.81	11.81	72.8		94008		(K)FTDMMPNYLSFIR(G)		1.078	0.94	61.89	554.949	0.0294	17.7	gi_110758921	gi_110758921 XP_395614.3 *heat shock protein 90* PREDICTED: similar to Glycoprotein 93 CG5520-PA isoform 1 [Apis mellifera]
5279	zip-PAR2803A189MA2-SpectraFile.10520.10520.2	2	11.76	6.7	79.9		794002		(K)DIALMMFR(T)		0.949	0.886	44.91	516.791	-0.0009	-0.8	gi_110758921	gi_110758921 XP_395614.3 *heat shock protein 90* PREDICTED: similar to Glycoprotein 93 CG5520-PA isoform 1 [Apis mellifera]
5327	zip-PAR2803A190MA2-SpectraFile.5738.5885.0	2	11.66	4.64	74.6		228035		(K)LLLFQSSTQK(D)	K:Triplex dimethyl-intermediate	2.383	0.799	19.52	614.885	-0.0126	-10.2	gi_110758921	gi_110758921 XP_395614.3 *heat shock protein 90* PREDICTED: similar to Glycoprotein 93 CG5520-PA isoform 1 [Apis mellifera]
5524	zip-PAR2803A188MA2-SpectraFile.15359.15359.0	2	11.32	11.32	72.7		156485		(K)YSQFInFPIYLWSSK(V)	K:Triplex dimethyl-heavy n:Deamidated	1.037	0.931	69.61	983.558	1.0002	8.2	gi_110758921	gi_110758921 XP_395614.3 *heat shock protein 90* PREDICTED: similar to Glycoprotein 93 CG5520-PA isoform 1 [Apis mellifera]
1759	zip-PAR2803A192MA2-SpectraFile.13149.13198.3	3	17	17	88		350476		(R)DIPFSAIYFPVYAHTK(A)	K:Triplex dimethyl-heavy	6.122	4.555	63.76	647.705	-0.0087	-4.5	gi_110758938	gi_110758938 XP_392496.3 *Mitochondrial carrier protein.* PREDICTED: similar to Calcium-binding mitochondrial carrier Aralar1, partial [Apis mellifera]
2413	zip-PAR2803A189MA2-SpectraFile.11250.11305.0	2	15.89	8.54	88.8		74948		(K)DLGLFGLYK(G)	K:Triplex dimethyl-light	0.972	1.031	48.74	541.316	-0.0053	-4.9	gi_110758938	gi_110758938 XP_392496.3 *Mitochondrial carrier protein.* PREDICTED: similar to Calcium-binding mitochondrial carrier Aralar1, partial [Apis mellifera]
3140	zip-PAR2803A191MA2-SpectraFile.9677.9677.0	2	14.86	14.86	89.1		36384		(R)GLLPQLMGVAPEK(A)	K:Triplex dimethyl-intermediate	3.857	2.518	45.86	708.928	-0.0255	-18	gi_110758938	gi_110758938 XP_392496.3 *Mitochondrial carrier protein.* PREDICTED: similar to Calcium-binding mitochondrial carrier Aralar1, partial [Apis mellifera]
3579	zip-PAR2803A189MA2-SpectraFile.11172.11278.2	2	14.23	10.1	80		112079		(K)DLGLFGLYK(G)	K:Triplex dimethyl-heavy	0.822	0.818	48.34	549.36	-0.0052	-4.8	gi_110758938	gi_110758938 XP_392496.3 *Mitochondrial carrier protein.* PREDICTED: similar to Calcium-binding mitochondrial carrier Aralar1, partial [Apis mellifera]
3672	zip-PAR2803A191MA2-SpectraFile.9672.9672.0	2	14.08	14.08	82.6		54920		(R)GLLPQLMGVAPEK(A)	K:Triplex dimethyl-heavy	3.8	2.498	45.83	712.958	-0.0037	-2.6	gi_110758938	gi_110758938 XP_392496.3 *Mitochondrial carrier protein.* PREDICTED: similar to Calcium-binding mitochondrial carrier Aralar1, partial [Apis mellifera]
5269	zip-PAR2803A189MA2-SpectraFile.11199.11249.0	2	11.78	6.58	73.8		78142		(K)DLGLFGLYK(G)	K:Triplex dimethyl-intermediate	0.979	1.056	48.48	545.342	-0.0031	-2.8	gi_110758938	gi_110758938 XP_392496.3 *Mitochondrial carrier protein.* PREDICTED: similar to Calcium-binding mitochondrial carrier Aralar1, partial [Apis mellifera]
1141	zip-PAR2803A189MA2-SpectraFile.3946.3946.2	2	18.27	14.6	84.4		138384		(R)DNSMIHELNR(Y)		1.366	0.994	11.8	632.827	-0.0022	-1.8	gi_110758966	gi_110758966 XP_001120255.1 *Sec61* PREDICTED: similar to Sec61 CG9539-PA [Apis mellifera]
1189	zip-PAR2803A189MA2-SpectraFile.3961.3961.0	2	18.18	18.18	90.8		59422		(R)DNSMIHELNR(Y)		1.303	0.932	11.87	628.806	0.0001	0.1	gi_110758966	gi_110758966 XP_001120255.1 *Sec61* PREDICTED: similar to Sec61 CG9539-PA [Apis mellifera]
3814	zip-PAR2803A189MA2-SpectraFile.3953.3953.3	3	13.89	6.67	80.8		145292		(R)DNSMIHELNR(Y)		0	0.986	11.83	419.54	0.0012	0.9	gi_110758966	gi_110758966 XP_001120255.1 *Sec61* PREDICTED: similar to Sec61 CG9539-PA [Apis mellifera]
5485	zip-PAR2803A189MA2-SpectraFile.6593.6642.0	2	11.4	2.48	72.5		129481		(K)LVPGAPIGLDGR(V)		1.425	0.274	24.86	596.854	-0.0041	-3.4	gi_110759098	gi_110759098 XP_001120418.1 PREDICTED: hypothetical protein [Apis mellifera]
475	zip-PAR2803A192MA2-SpectraFile.6162.6304.3	3	20.34	11.83	95		606569		(K)IYVTHLLEK(N)	K:Triplex dimethyl-intermediate	0.812	1.002	25.52	393.923	-0.0058	-4.9	gi_110759146	gi_110759146 XP_001119949.1 *cytochrome reductase* PREDICTED: similar to NADPH--cytochrome P450 reductase (CPR) (P450R) [Apis mellifera]
671	zip-PAR2803A192MA2-SpectraFile.6180.6326.3	3	19.59	10.69	84.4		588202		(K)IYVTHLLEK(N)	K:Triplex dimethyl-light	0.836	1.005	25.62	391.239	-0.0064	-5.4	gi_110759146	gi_110759146 XP_001119949.1 *cytochrome reductase* PREDICTED: similar to NADPH--cytochrome P450 reductase (CPR) (P450R) [Apis mellifera]
855	zip-PAR2803A192MA2-SpectraFile.6143.6290.3	3	19.04	11.18	75.9		491820		(K)IYVTHLLEK(N)	K:Triplex dimethyl-heavy	0.799	1.004	25.42	396.602	-0.0058	-4.9	gi_110759146	gi_110759146 XP_001119949.1 *cytochrome reductase* PREDICTED: similar to NADPH--cytochrome P450 reductase (CPR) (P450R) [Apis mellifera]
2731	zip-PAR2803A191MA2-SpectraFile.7024.7073.3	3	15.46	15.46	78.8		308447		(R)TALTHYLDITSNPR(T)		0.414	0.53	31.35	543.959	0.003	1.8	gi_110759146	gi_110759146 XP_001119949.1 *cytochrome reductase* PREDICTED: similar to NADPH--cytochrome P450 reductase (CPR) (P450R) [Apis mellifera]
2947	zip-PAR2803A191MA2-SpectraFile.7028.7076.3	3	15.15	15.15	73.6		161520		(R)TALTHYLDITSNPR(T)		0.414	0.524	31.37	545.298	-0.0061	-3.7	gi_110759146	gi_110759146 XP_001119949.1 *cytochrome reductase* PREDICTED: similar to NADPH--cytochrome P450 reductase (CPR) (P450R) [Apis mellifera]
154	zip-PAR2803A188MA2-SpectraFile.9458.9503.4	4	22.31	22.31	88		521154		(K)KLEADINELEIALDHANK(A)	K:Triplex dimethyl-light	0	0	37.45	530.793	-0.0104	-4.9	gi_110759191	gi_110759191 XP_393334.3 *myosin* PREDICTED: similar to Myosin heavy chain CG17927-PB, isoform B isoform 1 [Apis mellifera]
444	zip-PAR2803A188MA2-SpectraFile.7378.7378.3	3	20.47	20.47	74		159545		(R)DLEEANIQHETTLANLR(K)		-	-	27.06	668.356	-0.0054	-2.7	gi_110759191	gi_110759191 XP_393334.3 *myosin* PREDICTED: similar to Myosin heavy chain CG17927-PB, isoform B isoform 1 [Apis mellifera]
515	zip-PAR2803A191MA2-SpectraFile.2268.2268.2	2	20.16	9.7	90.2		142672		(K)QLQHQLNETQGK(L)	K:Triplex dimethyl-intermediate	1.193	1.226	6.48	744.423	-0.0033	-2.2	gi_110759191	gi_110759191 XP_393334.3 *myosin* PREDICTED: similar to Myosin heavy chain CG17927-PB, isoform B isoform 1 [Apis mellifera]
642	zip-PAR2803A189MA2-SpectraFile.4532.4532.2	2	19.66	19.66	88.8		339647		(K)DQVAYSVGAMSK(A)	K:Triplex dimethyl-light	1.047	1.001	14.59	656.334	-0.0014	-1.1	gi_110759191	gi_110759191 XP_393334.3 *myosin* PREDICTED: similar to Myosin heavy chain CG17927-PB, isoform B isoform 1 [Apis mellifera]
773	zip-PAR2803A188MA2-SpectraFile.7449.7452.3	3	19.27	19.27	95.2		340641		(K)RQIEEAEEIAALNLAK(F)	K:Triplex dimethyl-light	1.038	0.792	27.42	618.682	-0.002	-1.1	gi_110759191	gi_110759191 XP_393334.3 *myosin* PREDICTED: similar to Myosin heavy chain CG17927-PB, isoform B isoform 1 [Apis mellifera]
843	zip-PAR2803A188MA2-SpectraFile.9448.9495.4	4	19.07	12.83	89.2		467980		(K)KLEADINELEIALDHANK(A)	K:Triplex dimethyl-intermediate	0	22.944	37.4	533.812	-0.0109	-5.1	gi_110759191	gi_110759191 XP_393334.3 *myosin* PREDICTED: similar to Myosin heavy chain CG17927-PB, isoform B isoform 1 [Apis mellifera]
965	zip-PAR2803A191MA2-SpectraFile.10126.10174.4	4	18.69	18.69	84.3		273912		(K)QPGVIDSHLVMHQLTCNGVLEGIR(I)	C:Carbamidomethylation	1.609	1.323	48.33	676.099	-0.0163	-6	gi_110759191	gi_110759191 XP_393334.3 *myosin* PREDICTED: similar to Myosin heavy chain CG17927-PB, isoform B isoform 1 [Apis mellifera]
983	zip-PAR2803A188MA2-SpectraFile.5823.5932.2	2	18.65	6.53	82.9		902365		(K)ISLTTQLEDTK(R)	K:Triplex dimethyl-light	1.005	0.91	19.48	652.867	-0.0031	-2.3	gi_110759191	gi_110759191 XP_393334.3 *myosin* PREDICTED: similar to Myosin heavy chain CG17927-PB, isoform B isoform 1 [Apis mellifera]
1768	zip-PAR2803A188MA2-SpectraFile.4339.4339.3	3	16.98	7.48	94.4		182873		(R)GAYEEGQEQLEAVRR(E)		1.236	1.149	12.4	588.293	-0.0071	-4	gi_110759191	gi_110759191 XP_393334.3 *myosin* PREDICTED: similar to Myosin heavy chain CG17927-PB, isoform B isoform 1 [Apis mellifera]
1853	zip-PAR2803A188MA2-SpectraFile.7438.7445.3	3	16.83	16.83	90.1		353691		(K)RQIEEAEEIAALNLAK(F)	K:Triplex dimethyl-heavy	1.038	0.792	27.37	624.043	-0.0071	-3.8	gi_110759191	gi_110759191 XP_393334.3 *myosin* PREDICTED: similar to Myosin heavy chain CG17927-PB, isoform B isoform 1 [Apis mellifera]
2094	zip-PAR2803A191MA2-SpectraFile.2271.2271.2	2	16.44	16.44	82.1		116334		(K)QLQHQLNETQGK(L)	K:Triplex dimethyl-light	1.193	1.226	6.49	740.398	-0.0023	-1.5	gi_110759191	gi_110759191 XP_393334.3 *myosin* PREDICTED: similar to Myosin heavy chain CG17927-PB, isoform B isoform 1 [Apis mellifera]
2273	zip-PAR2803A188MA2-SpectraFile.5815.5930.2	2	16.1	8.26	91.6		834168		(K)ISLTTQLEDTK(R)	K:Triplex dimethyl-intermediate	1.014	0.919	19.44	656.892	-0.0047	-3.6	gi_110759191	gi_110759191 XP_393334.3 *myosin* PREDICTED: similar to Myosin heavy chain CG17927-PB, isoform B isoform 1 [Apis mellifera]
2388	zip-PAR2803A191MA2-SpectraFile.2260.2260.3	3	15.93	15.93	76.1		446698		(K)QLQHQLNETQGK(L)	K:Triplex dimethyl-intermediate	1.248	1.24	6.44	496.617	-0.0052	-3.5	gi_110759191	gi_110759191 XP_393334.3 *myosin* PREDICTED: similar to Myosin heavy chain CG17927-PB, isoform B isoform 1 [Apis mellifera]
2400	zip-PAR2803A189MA2-SpectraFile.4522.4522.2	2	15.91	12.18	83.4		339932		(K)DQVAYSVGAMSK(A)	K:Triplex dimethyl-intermediate	1.07	1.001	14.54	660.355	-0.0092	-7	gi_110759191	gi_110759191 XP_393334.3 *myosin* PREDICTED: similar to Myosin heavy chain CG17927-PB, isoform B isoform 1 [Apis mellifera]
2567	zip-PAR2803A188MA2-SpectraFile.4355.4364.3	3	15.65	15.65	90.8		247507		(R)IKVGNEFVTQGR(N)	K:Triplex dimethyl-light	0	0.87	12.47	468.604	-0.0034	-2.4	gi_110759191	gi_110759191 XP_393334.3 *myosin* PREDICTED: similar to Myosin heavy chain CG17927-PB, isoform B isoform 1 [Apis mellifera]
2653	zip-PAR2803A191MA2-SpectraFile.2259.2259.3	3	15.55	15.55	76.9		449591		(K)QLQHQLNETQGK(L)	K:Triplex dimethyl-heavy	1.248	1.24	6.44	499.296	-0.0064	-4.3	gi_110759191	gi_110759191 XP_393334.3 *myosin* PREDICTED: similar to Myosin heavy chain CG17927-PB, isoform B isoform 1 [Apis mellifera]
2830	zip-PAR2803A188MA2-SpectraFile.7441.7495.3	3	15.32	15.32	81.1		269764		(K)RQIEEAEEIAALNLAK(F)	K:Triplex dimethyl-intermediate	1.038	0.792	27.38	621.364	-0.0056	-3	gi_110759191	gi_110759191 XP_393334.3 *myosin* PREDICTED: similar to Myosin heavy chain CG17927-PB, isoform B isoform 1 [Apis mellifera]
3153	zip-PAR2803A190MA2-SpectraFile.7418.7555.2	2	14.84	9.43	78.2		844515		(R)EQLNNLMTTLR(A)		1.957	1.626	27.77	684.887	-0.0038	-2.7	gi_110759191	gi_110759191 XP_393334.3 *myosin* PREDICTED: similar to Myosin heavy chain CG17927-PB, isoform B isoform 1 [Apis mellifera]
3336	zip-PAR2803A190MA2-SpectraFile.4218.4218.0	3	14.58	8.45	76.8		118314		(K)ITAAVMHMGGMK(F)	K:Triplex dimethyl-heavy	-	-	12.44	440.256	-0.0081	-6.1	gi_110759191	gi_110759191 XP_393334.3 *myosin* PREDICTED: similar to Myosin heavy chain CG17927-PB, isoform B isoform 1 [Apis mellifera]
3517	zip-PAR2803A189MA2-SpectraFile.4506.4560.2	2	14.31	14.31	80.3		355484		(K)DQVAYSVGAMSK(A)	K:Triplex dimethyl-heavy	1.047	1.001	14.47	664.375	-0.0077	-5.8	gi_110759191	gi_110759191 XP_393334.3 *myosin* PREDICTED: similar to Myosin heavy chain CG17927-PB, isoform B isoform 1 [Apis mellifera]
3647	zip-PAR2803A189MA2-SpectraFile.3766.3766.3	3	14.11	10.01	92.3		444122		(R)RANALQNELEESR(T)		1.149	0.87	10.95	519.936	-0.0051	-3.3	gi_110759191	gi_110759191 XP_393334.3 *myosin* PREDICTED: similar to Myosin heavy chain CG17927-PB, isoform B isoform 1 [Apis mellifera]
3808	zip-PAR2803A189MA2-SpectraFile.7689.7689.2	2	13.9	8.81	84.1		375680		(R)EQLNNLMTTLR(A)		0.34	0.779	30.43	682.875	-0.0077	-5.6	gi_110759191	gi_110759191 XP_393334.3 *myosin* PREDICTED: similar to Myosin heavy chain CG17927-PB, isoform B isoform 1 [Apis mellifera]
3825	zip-PAR2803A188MA2-SpectraFile.10570.10616.3	3	13.87	13.87	76		217030		(K)KGSLEDQVVQTNPVLEAFGNAK(T)	K:Triplex dimethyl-heavy	-	-	43.32	818.148	-0.0119	-4.8	gi_110759191	gi_110759191 XP_393334.3 *myosin* PREDICTED: similar to Myosin heavy chain CG17927-PB, isoform B isoform 1 [Apis mellifera]
4054	zip-PAR2803A188MA2-SpectraFile.9327.9377.2	2	13.57	1.55	94.1		204655		(R)TWPWWK(L)	K:Triplex dimethyl-heavy	1.137	1.102	36.75	488.303	-0.0042	-4.3	gi_110759191	gi_110759191 XP_393334.3 *myosin* PREDICTED: similar to Myosin heavy chain CG17927-PB, isoform B isoform 1 [Apis mellifera]
4063	zip-PAR2803A189MA2-SpectraFile.7666.7715.2	2	13.56	7.81	75.1		481985		(R)EQLNNLMTTLR(A)		0.347	0.896	30.31	680.865	-0.003	-2.2	gi_110759191	gi_110759191 XP_393334.3 *myosin* PREDICTED: similar to Myosin heavy chain CG17927-PB, isoform B isoform 1 [Apis mellifera]
4221	zip-PAR2803A188MA2-SpectraFile.9328.9429.2	2	13.34	1.54	85.5		198409		(R)TWPWWK(L)	K:Triplex dimethyl-intermediate	1.156	1.102	36.76	484.285	-0.0011	-1.1	gi_110759191	gi_110759191 XP_393334.3 *myosin* PREDICTED: similar to Myosin heavy chain CG17927-PB, isoform B isoform 1 [Apis mellifera]
4455	zip-PAR2803A188MA2-SpectraFile.7493.7556.2	2	13.01	6.04	89.5		696436		(K)VQYFSELNDMR(A)		1.198	1.091	27.64	715.346	0.0067	4.7	gi_110759191	gi_110759191 XP_393334.3 *myosin* PREDICTED: similar to Myosin heavy chain CG17927-PB, isoform B isoform 1 [Apis mellifera]
4557	zip-PAR2803A190MA2-SpectraFile.5353.5408.2	2	12.87	4.16	81.7		414949		(R)LALVVVQR(N)		1.187	0.829	17.67	467.334	-0.003	-3.2	gi_110759191	gi_110759191 XP_393334.3 *myosin* PREDICTED: similar to Myosin heavy chain CG17927-PB, isoform B isoform 1 [Apis mellifera]
4582	zip-PAR2803A188MA2-SpectraFile.7468.7557.2	2	12.83	7.54	74.8		834361		(K)VQYFSELNDMR(A)		1.198	1.139	27.52	719.364	-0.0021	-1.4	gi_110759191	gi_110759191 XP_393334.3 *myosin* PREDICTED: similar to Myosin heavy chain CG17927-PB, isoform B isoform 1 [Apis mellifera]
4811	zip-PAR2803A190MA2-SpectraFile.4227.4227.0	3	12.52	12.52	72.7		86097		(K)ITAAVMHMGGMK(F)	K:Triplex dimethyl-intermediate	-	-	12.48	437.577	-0.0068	-5.2	gi_110759191	gi_110759191 XP_393334.3 *myosin* PREDICTED: similar to Myosin heavy chain CG17927-PB, isoform B isoform 1 [Apis mellifera]
4873	zip-PAR2803A188MA2-SpectraFile.6108.6167.3	3	12.43	6.11	84.6		405089		(R)AGVLGQMEEFRDER(L)		0.92	0.916	20.85	556.948	-0.0011	-0.7	gi_110759191	gi_110759191 XP_393334.3 *myosin* PREDICTED: similar to Myosin heavy chain CG17927-PB, isoform B isoform 1 [Apis mellifera]
4914	zip-PAR2803A189MA2-SpectraFile.5007.5007.2	2	12.37	12.37	81.8		1561936		(R)NYSTELFR(L)		1.21	1.11	16.9	533.291	-0.0013	-1.3	gi_110759191	gi_110759191 XP_393334.3 *myosin* PREDICTED: similar to Myosin heavy chain CG17927-PB, isoform B isoform 1 [Apis mellifera]
4927	zip-PAR2803A191MA2-SpectraFile.2480.2480.2	2	12.35	2.15	76.9		93472		(K)ALETQIK(E)	K:Triplex dimethyl-heavy	2.163	1.126	7.47	437.811	-0.0039	-4.5	gi_110759191	gi_110759191 XP_393334.3 *myosin* PREDICTED: similar to Myosin heavy chain CG17927-PB, isoform B isoform 1 [Apis mellifera]
4934	zip-PAR2803A189MA2-SpectraFile.3972.4032.2	2	12.32	4.72	71.2		678270		(R)SQLELSQVR(Q)		0.109	0.425	11.93	544.308	-0.0023	-2.1	gi_110759191	gi_110759191 XP_393334.3 *myosin* PREDICTED: similar to Myosin heavy chain CG17927-PB, isoform B isoform 1 [Apis mellifera]
5025	zip-PAR2803A189MA2-SpectraFile.5036.5085.2	2	12.19	12.19	79.2		563982		(R)MVYPDFK(L)	K:Triplex dimethyl-heavy	0.692	0.814	17.05	486.295	-0.0022	-2.2	gi_110759191	gi_110759191 XP_393334.3 *myosin* PREDICTED: similar to Myosin heavy chain CG17927-PB, isoform B isoform 1 [Apis mellifera]
5036	zip-PAR2803A188MA2-SpectraFile.9345.9444.2	2	12.17	1.57	81.7		179993		(R)TWPWWK(L)	K:Triplex dimethyl-light	1.156	1.102	36.85	480.26	-0.0005	-0.5	gi_110759191	gi_110759191 XP_393334.3 *myosin* PREDICTED: similar to Myosin heavy chain CG17927-PB, isoform B isoform 1 [Apis mellifera]
5433	zip-PAR2803A189MA2-SpectraFile.5038.5084.2	2	11.47	11.47	79.4		663735		(R)MVYPDFK(L)	K:Triplex dimethyl-intermediate	0.692	0.814	17.06	482.276	-0.0006	-0.7	gi_110759191	gi_110759191 XP_393334.3 *myosin* PREDICTED: similar to Myosin heavy chain CG17927-PB, isoform B isoform 1 [Apis mellifera]
5457	zip-PAR2803A188MA2-SpectraFile.9471.9471.3	3	11.44	11.44	71.2		182450		(K)KLEADINELEIALDHANK(A)	K:Triplex dimethyl-light	0	0	37.52	707.389	-0.007	-3.3	gi_110759191	gi_110759191 XP_393334.3 *myosin* PREDICTED: similar to Myosin heavy chain CG17927-PB, isoform B isoform 1 [Apis mellifera]
5673	zip-PAR2803A189MA2-SpectraFile.5051.5105.2	2	11.08	11.08	72		815555		(R)MVYPDFK(L)	K:Triplex dimethyl-light	0.692	0.814	17.12	478.252	0.0002	0.2	gi_110759191	gi_110759191 XP_393334.3 *myosin* PREDICTED: similar to Myosin heavy chain CG17927-PB, isoform B isoform 1 [Apis mellifera]
1407	zip-PAR2803A191MA2-SpectraFile.4277.4370.3	3	17.73	10.01	92.5		823950		(K)FHPGGAEWIR(L)		0.846	0.97	16.57	399.876	-0.0023	-1.9	gi_110759197	gi_110759197 XP_001120985.1 *cytochrome b5* PREDICTED: similar to Cytochrome b5-related CG13279-PA [Apis mellifera]
2474	zip-PAR2803A191MA2-SpectraFile.4273.4371.3	3	15.8	15.8	80.9		799093		(K)FHPGGAEWIR(L)		0.846	0.97	16.55	401.218	-0.0029	-2.4	gi_110759197	gi_110759197 XP_001120985.1 *cytochrome b5* PREDICTED: similar to Cytochrome b5-related CG13279-PA [Apis mellifera]
2969	zip-PAR2803A190MA2-SpectraFile.13326.13375.0	3	15.11	15.11	73.4		73856		(R)KLPLTFEPnGFFSTFK(R)	K:Triplex dimethyl-intermediate n:Deamidated	-	-	58.48	657.38	0.9683	-8	gi_110759197	gi_110759197 XP_001120985.1 *cytochrome b5* PREDICTED: similar to Cytochrome b5-related CG13279-PA [Apis mellifera]
3262	zip-PAR2803A188MA2-SpectraFile.12830.12877.0	3	14.7	14.7	77.3		60720		(R)KLPLTFEPNGFFSTFK(R)	K:Triplex dimethyl-intermediate	-	-	55.36	657.052	-0.0169	-8.6	gi_110759197	gi_110759197 XP_001120985.1 *cytochrome b5* PREDICTED: similar to Cytochrome b5-related CG13279-PA [Apis mellifera]
3383	zip-PAR2803A188MA2-SpectraFile.7904.7904.2	2	14.51	14.51	73.4		247392		(K)SESSIPGFENFPGR(L)		0.849	0.855	29.69	778.401	0.0254	16.3	gi_110759197	gi_110759197 XP_001120985.1 *cytochrome b5* PREDICTED: similar to Cytochrome b5-related CG13279-PA [Apis mellifera]
4144	zip-PAR2803A188MA2-SpectraFile.7881.7881.2	2	13.45	13.45	75.4		245763		(K)SESSIPGFENFPGR(L)		0.849	0.863	29.58	780.398	0.0008	0.5	gi_110759197	gi_110759197 XP_001120985.1 *cytochrome b5* PREDICTED: similar to Cytochrome b5-related CG13279-PA [Apis mellifera]
4390	zip-PAR2803A189MA2-SpectraFile.7768.7816.4	4	13.1	13.1	79.6		303214		(K)GTDITELFQTHHLTDK(A)	K:Triplex dimethyl-heavy	-	-	30.82	482.771	-0.0084	-4.4	gi_110759197	gi_110759197 XP_001120985.1 *cytochrome b5* PREDICTED: similar to Cytochrome b5-related CG13279-PA [Apis mellifera]
4687	zip-PAR2803A190MA2-SpectraFile.13348.13348.0	3	12.69	12.69	75.5		57571		(R)KLPLTFEPnGFFSTFK(R)	K:Triplex dimethyl-light n:Deamidated	-	-	58.59	653.358	0.9767	-3.7	gi_110759197	gi_110759197 XP_001120985.1 *cytochrome b5* PREDICTED: similar to Cytochrome b5-related CG13279-PA [Apis mellifera]
4953	zip-PAR2803A188MA2-SpectraFile.7901.7901.2	2	12.3	6.75	80.9		289348		(K)SESSIPGFENFPGR(L)		0.849	0.847	29.68	776.376	0.0009	0.6	gi_110759197	gi_110759197 XP_001120985.1 *cytochrome b5* PREDICTED: similar to Cytochrome b5-related CG13279-PA [Apis mellifera]
4931	zip-PAR2803A190MA2-SpectraFile.6403.6465.0	2	12.34	6.34	71.1		211696		(R)VTTVGDYILK(K)	K:Triplex dimethyl-heavy	0.808	0.861	22.77	590.89	-0.0035	-2.9	gi_110759210	gi_110759210 XP_392483.2 *aminotransferase* PREDICTED: similar to CG7433-PA, isoform A isoform 1 [Apis mellifera]
5118	zip-PAR2803A190MA2-SpectraFile.14312.14360.0	3	12.03	12.03	75.1		40229		(K)LMNLQNEFSTMINSVR(G)		-	-	63.78	642.322	-0.0114	-5.9	gi_110759210	gi_110759210 XP_392483.2 *aminotransferase* PREDICTED: similar to CG7433-PA, isoform A isoform 1 [Apis mellifera]
3098	zip-PAR2803A189MA2-SpectraFile.11995.12009.0	3	14.91	9.03	76		58802		(R)ISSLPIIENGIHIAGNVYDR(I)		-	-	52.72	737.064	-0.0198	-9	gi_110759272	gi_110759272 XP_392976.3 PREDICTED: similar to Lipid storage droplet-1 CG10374-PC, isoform C isoform 1 [Apis mellifera]
692	zip-PAR2803A189MA2-SpectraFile.8452.8501.3	3	19.53	4.61	75.1		247458		(R)SDYPELHSTSWPFGK(S)	K:Triplex dimethyl-light	0.333	0.344	34.26	602.961	-0.001	-0.5	gi_110759392	gi_110759392 XP_393297.3 *Zeelin* PREDICTED: similar to Zeelin1 CG6803-PD, isoform D [Apis mellifera]
3499	zip-PAR2803A191MA2-SpectraFile.15844.15929.3	3	14.34	14.34	82.7		495099		(K)KPLFDLLEPSVMAPISAFTR(D)	K:Triplex dimethyl-intermediate	-	-	78.21	766.108	-0.0122	-5.3	gi_110759392	gi_110759392 XP_393297.3 *Zeelin* PREDICTED: similar to Zeelin1 CG6803-PD, isoform D [Apis mellifera]
3725	zip-PAR2803A191MA2-SpectraFile.15835.15906.3	3	14.01	14.01	78.9		646214		(K)KPLFDLLEPSVMAPISAFTR(D)	K:Triplex dimethyl-heavy	1.305	0	78.17	768.788	-0.0122	-5.3	gi_110759392	gi_110759392 XP_393297.3 *Zeelin* PREDICTED: similar to Zeelin1 CG6803-PD, isoform D [Apis mellifera]
3733	zip-PAR2803A189MA2-SpectraFile.5267.5383.0	3	14	14	81.3		172068		(K)SIFENPIHAADR(I)		-	-	18.22	466.575	-0.0052	-3.8	gi_110759392	gi_110759392 XP_393297.3 *Zeelin* PREDICTED: similar to Zeelin1 CG6803-PD, isoform D [Apis mellifera]
4520	zip-PAR2803A189MA2-SpectraFile.3965.3965.2	2	12.91	5.21	75		122828		(R)SNLDMIGR(N)		1.292	1.597	11.89	471.267	0.0007	0.8	gi_110759392	gi_110759392 XP_393297.3 *Zeelin* PREDICTED: similar to Zeelin1 CG6803-PD, isoform D [Apis mellifera]
4568	zip-PAR2803A188MA2-SpectraFile.15705.15732.3	3	12.85	12.85	72.7		84486		(R)LFDIHGNLVTDYDYLPSFPSLLR(K)		3.624	3.251	71.59	911.151	-0.0148	-5.4	gi_110759392	gi_110759392 XP_393297.3 *Zeelin* PREDICTED: similar to Zeelin1 CG6803-PD, isoform D [Apis mellifera]
4912	zip-PAR2803A188MA2-SpectraFile.15720.15720.3	3	12.37	12.37	73.3		75787		(R)LFDIHGNLVTDYDYLPSFPSLLR(K)		3.624	3.251	71.68	909.811	-0.0137	-5	gi_110759392	gi_110759392 XP_393297.3 *Zeelin* PREDICTED: similar to Zeelin1 CG6803-PD, isoform D [Apis mellifera]
5062	zip-PAR2803A189MA2-SpectraFile.3955.3955.2	2	12.12	5.1	78.7		151821		(R)SNLDMIGR(N)		1.269	1.597	11.84	469.256	-0.0018	-1.9	gi_110759392	gi_110759392 XP_393297.3 *Zeelin* PREDICTED: similar to Zeelin1 CG6803-PD, isoform D [Apis mellifera]
3036	zip-PAR2803A191MA2-SpectraFile.12935.12935.0	3	15.01	15.01	75.5		32836		(K)FGAHIPFEPFFIK(K)	K:Triplex dimethyl-intermediate	-	-	64.07	538.648	-0.0051	-3.1	gi_110759398	gi_110759398 XP_001121672.1 PREDICTED: similar to CG15497-PA [Apis mellifera]
1923	zip-PAR2803A190MA2-SpectraFile.5164.5164.0	2	16.67	16.67	92.4		73989		(K)AILLYGTPEQK(K)	K:Triplex dimethyl-intermediate	0.316	0.354	16.77	648.905	0.0016	1.2	gi_110759500	gi_110759500 XP_395491.3 *acyl-CoA dehydrogenase* PREDICTED: similar to CG7461-PA [Apis mellifera]
2546	zip-PAR2803A190MA2-SpectraFile.4605.4605.0	2	15.69	15.69	86.1		115794		(R)SFGGVISGPPEK(K)	K:Triplex dimethyl-heavy	1.09	1.165	14.23	623.884	-0.0005	-0.4	gi_110759500	gi_110759500 XP_395491.3 *acyl-CoA dehydrogenase* PREDICTED: similar to CG7461-PA [Apis mellifera]
3452	zip-PAR2803A190MA2-SpectraFile.5151.5151.0	2	14.41	14.41	90.1		201469		(K)AILLYGTPEQK(K)	K:Triplex dimethyl-light	0.327	0.367	16.71	644.884	0.0104	8.1	gi_110759500	gi_110759500 XP_395491.3 *acyl-CoA dehydrogenase* PREDICTED: similar to CG7461-PA [Apis mellifera]
5716	zip-PAR2803A188MA2-SpectraFile.6201.6201.0	2	11.02	3.9	78.4		234962		(R)LVFEELSK(R)	K:Triplex dimethyl-light	0.653	0.89	21.31	510.801	-0.0027	-2.6	gi_110759500	gi_110759500 XP_395491.3 *acyl-CoA dehydrogenase* PREDICTED: similar to CG7461-PA [Apis mellifera]
2868	zip-PAR2803A191MA2-SpectraFile.16732.16732.3	3	15.27	15.27	89.3		431895		(K)VHSQLSPVMAGLAGALAQMTLGEPR(S)		1.109	1.089	81.03	854.785	-0.012	-4.7	gi_110759502	gi_110759502 XP_624798.2 *glycogenin* PREDICTED: similar to Glycogenin CG9480-PB, isoform B [Apis mellifera]
4392	zip-PAR2803A191MA2-SpectraFile.16718.16718.3	3	13.1	13.1	80.5		431895		(K)VHSQLSPVMAGLAGALAQMTLGEPR(S)		1.109	1.089	80.98	854.785	-0.0138	-5.4	gi_110759502	gi_110759502 XP_624798.2 *glycogenin* PREDICTED: similar to Glycogenin CG9480-PB, isoform B [Apis mellifera]
333	zip-PAR2803A189MA2-SpectraFile.13532.13576.3	3	20.96	14.26	88.8		145765		(K)DALNMINVAELHNVFINSQTR(F)		1.234	1.126	61.15	809.751	-0.0053	-2.2	gi_110759513	gi_110759513 XP_624067.2 PREDICTED: similar to CG33129-PE, isoform E [Apis mellifera]
649	zip-PAR2803A189MA2-SpectraFile.8929.8957.2	2	19.65	19.65	84.1		177104		(K)DYPLSIIPK(S)	K:Triplex dimethyl-light	0.603	0.792	36.79	551.33	-0.0033	-3	gi_110759513	gi_110759513 XP_624067.2 PREDICTED: similar to CG33129-PE, isoform E [Apis mellifera]
946	zip-PAR2803A189MA2-SpectraFile.13528.13582.3	3	18.77	18.77	79.7		164136		(K)DALNMINVAELHNVFINSQTR(F)		1.234	1.126	61.12	811.092	-0.0086	-3.5	gi_110759513	gi_110759513 XP_624067.2 PREDICTED: similar to CG33129-PE, isoform E [Apis mellifera]
2253	zip-PAR2803A189MA2-SpectraFile.11897.11991.2	2	16.13	8.36	85		152507		(K)DLAAFLNIK(I)	K:Triplex dimethyl-heavy	0.729	0.902	52.18	538.866	-0.0035	-3.3	gi_110759513	gi_110759513 XP_624067.2 PREDICTED: similar to CG33129-PE, isoform E [Apis mellifera]
3031	zip-PAR2803A189MA2-SpectraFile.11916.12013.2	2	15.01	6.49	85.4		188759		(K)DLAAFLNIK(I)	K:Triplex dimethyl-intermediate	0.729	0.902	52.28	534.848	-0.0022	-2.1	gi_110759513	gi_110759513 XP_624067.2 PREDICTED: similar to CG33129-PE, isoform E [Apis mellifera]
3889	zip-PAR2803A189MA2-SpectraFile.13522.13522.3	3	13.78	13.78	76.8		179927		(K)DALNMINVAELHNVFINSQTR(F)		1.234	1.126	61.09	812.432	-0.009	-3.7	gi_110759513	gi_110759513 XP_624067.2 PREDICTED: similar to CG33129-PE, isoform E [Apis mellifera]
5002	zip-PAR2803A189MA2-SpectraFile.11967.12061.2	2	12.22	5.34	70.7		209256		(K)DLAAFLNIK(I)	K:Triplex dimethyl-light	0.72	0.902	52.57	530.821	-0.0058	-5.5	gi_110759513	gi_110759513 XP_624067.2 PREDICTED: similar to CG33129-PE, isoform E [Apis mellifera]
5089	zip-PAR2803A189MA2-SpectraFile.8965.8965.2	2	12.08	12.08	74.5		140305		(K)DYPLSIIPK(S)	K:Triplex dimethyl-intermediate	0.603	0.792	36.98	555.355	-0.0021	-1.9	gi_110759513	gi_110759513 XP_624067.2 PREDICTED: similar to CG33129-PE, isoform E [Apis mellifera]
655	zip-PAR2803A188MA2-SpectraFile.6611.6667.3	3	19.63	12.99	87.7		585172		(K)LVPLAFGIHK(L)	K:Triplex dimethyl-light	0.49	0.611	23.31	384.249	-0.0034	-3	gi_110759540	gi_110759540 XP_392544.3 *elongation factor 1d* PREDICTED: similar to Probable elongation factor 1-delta (EF-1-delta) [Apis mellifera]
1071	zip-PAR2803A188MA2-SpectraFile.6600.6654.3	3	18.4	15.27	81.2		357273		(K)LVPLAFGIHK(L)	K:Triplex dimethyl-intermediate	0.49	0.611	23.26	386.932	-0.0031	-2.7	gi_110759540	gi_110759540 XP_392544.3 *elongation factor 1d* PREDICTED: similar to Probable elongation factor 1-delta (EF-1-delta) [Apis mellifera]
1406	zip-PAR2803A190MA2-SpectraFile.6715.6715.0	3	17.73	10.15	92.9		77277		(K)LVPLAFGIHK(L)	K:Triplex dimethyl-light	-	-	24.29	384.249	-0.0022	-1.9	gi_110759540	gi_110759540 XP_392544.3 *elongation factor 1d* PREDICTED: similar to Probable elongation factor 1-delta (EF-1-delta) [Apis mellifera]
1681	zip-PAR2803A190MA2-SpectraFile.6687.6744.3	3	17.15	17.15	79.8		286111		(K)LVPLAFGIHK(L)	K:Triplex dimethyl-intermediate	2.389	2.117	24.17	386.932	-0.0049	-4.3	gi_110759540	gi_110759540 XP_392544.3 *elongation factor 1d* PREDICTED: similar to Probable elongation factor 1-delta (EF-1-delta) [Apis mellifera]
2263	zip-PAR2803A190MA2-SpectraFile.9040.9097.0	2	16.12	16.12	83.4		100541		(K)GNQQTTSPILSAGGSLANEVAK(A)	K:Triplex dimethyl-light	0.918	0.51	35.96	1100.08	-0.008	-3.7	gi_110759540	gi_110759540 XP_392544.3 *elongation factor 1d* PREDICTED: similar to Probable elongation factor 1-delta (EF-1-delta) [Apis mellifera]
2424	zip-PAR2803A190MA2-SpectraFile.9077.9077.0	2	15.88	15.88	92.4		51251		(K)GNQQTTSPILSAGGSLANEVAK(A)	K:Triplex dimethyl-intermediate	0.483	0.544	36.15	1104.11	0.001	0.4	gi_110759540	gi_110759540 XP_392544.3 *elongation factor 1d* PREDICTED: similar to Probable elongation factor 1-delta (EF-1-delta) [Apis mellifera]
2765	zip-PAR2803A190MA2-SpectraFile.6680.6736.3	3	15.41	15.41	80.3		322900		(K)LVPLAFGIHK(L)	K:Triplex dimethyl-heavy	2.389	2.117	24.14	389.611	-0.0056	-4.8	gi_110759540	gi_110759540 XP_392544.3 *elongation factor 1d* PREDICTED: similar to Probable elongation factor 1-delta (EF-1-delta) [Apis mellifera]
4332	zip-PAR2803A191MA2-SpectraFile.8805.8805.2	2	13.19	13.19	72.2		174530		(K)GNQQTTSPILSAGGSLANEVAK(A)	K:Triplex dimethyl-heavy	6.082	2.436	41.07	1108.13	-0.0052	-2.3	gi_110759540	gi_110759540 XP_392544.3 *elongation factor 1d* PREDICTED: similar to Probable elongation factor 1-delta (EF-1-delta) [Apis mellifera]
4682	zip-PAR2803A188MA2-SpectraFile.6599.6655.3	3	12.69	12.69	73.4		286534		(K)LVPLAFGIHK(L)	K:Triplex dimethyl-heavy	0.49	0.611	23.25	389.611	-0.0047	-4	gi_110759540	gi_110759540 XP_392544.3 *elongation factor 1d* PREDICTED: similar to Probable elongation factor 1-delta (EF-1-delta) [Apis mellifera]
4770	zip-PAR2803A190MA2-SpectraFile.6316.6367.3	3	12.58	12.58	77.4		399562		(R)KIETDGLLWGASK(L)	K:Triplex dimethyl-light	0	0	22.33	501.29	-0.0058	-3.9	gi_110759540	gi_110759540 XP_392544.3 *elongation factor 1d* PREDICTED: similar to Probable elongation factor 1-delta (EF-1-delta) [Apis mellifera]
749	zip-PAR2803A192MA2-SpectraFile.13838.13975.3	3	19.36	19.36	90.8		404466		(R)VAGLLDPLGLFHK(K)	K:Triplex dimethyl-intermediate	0.701	0.223	67.34	481.975	-0.0063	-4.4	gi_110759563	gi_110759563 XP_001122470.1 PREDICTED: hypothetical protein [Apis mellifera]
2008	zip-PAR2803A192MA2-SpectraFile.13775.14000.3	3	16.54	16.54	77.5		1814095		(R)VAGLLDPLGLFHK(K)	K:Triplex dimethyl-light	0.701	0.223	67.07	479.293	-0.0042	-2.9	gi_110759563	gi_110759563 XP_001122470.1 PREDICTED: hypothetical protein [Apis mellifera]
5572	zip-PAR2803A192MA2-SpectraFile.13823.14008.3	3	11.25	11.25	80.1		1270972		(R)VAGLLDPLGLFHK(K)	K:Triplex dimethyl-heavy	0.701	0.223	67.27	484.655	-0.0054	-3.7	gi_110759563	gi_110759563 XP_001122470.1 PREDICTED: hypothetical protein [Apis mellifera]
3146	zip-PAR2803A189MA2-SpectraFile.14019.14019.3	3	14.85	14.85	80.1		68589		(K)GAYHPSMVYTLNDIQQIVDYAR(L)		1.186	1.291	63.92	862.766	-0.0121	-4.7	gi_110759569	gi_110759569 XP_001122538.1 *beta-hexosaminidase* PREDICTED: similar to Beta-hexosaminidase beta chain precursor (N-acetyl-beta-glucosaminidase) (Beta-N-acetylhexosaminidase) (Hexosaminidase B) [Apis mellifera]
3807	zip-PAR2803A189MA2-SpectraFile.14011.14011.3	3	13.9	13.9	83.3		63022		(K)GAYHPSMVYTLNDIQQIVDYAR(L)		1.186	1.291	63.87	864.107	-0.0099	-3.8	gi_110759569	gi_110759569 XP_001122538.1 *beta-hexosaminidase* PREDICTED: similar to Beta-hexosaminidase beta chain precursor (N-acetyl-beta-glucosaminidase) (Beta-N-acetylhexosaminidase) (Hexosaminidase B) [Apis mellifera]
2639	zip-PAR2803A192MA2-SpectraFile.3966.3966.2	2	15.57	10.21	84.7		96276		(K)TLIILHDK(V)	K:Triplex dimethyl-heavy	-	-	14.35	512.869	-0.003	-2.9	gi_110759577	gi_110759577 XP_001120801.1 *cytochrome b5* PREDICTED: similar to Cytochrome b5 (CYTB5) [Apis mellifera]
3413	zip-PAR2803A191MA2-SpectraFile.4192.4192.3	3	14.47	10.48	81.1		168060		(K)TLIILHDK(V)	K:Triplex dimethyl-light	0	0.141	16.13	336.885	-0.0038	-3.8	gi_110759577	gi_110759577 XP_001120801.1 *cytochrome b5* PREDICTED: similar to Cytochrome b5 (CYTB5) [Apis mellifera]
5055	zip-PAR2803A188MA2-SpectraFile.4954.4954.0	2	12.13	6.18	74.8		89786		(K)YQVGELVESEK(T)	K:Triplex dimethyl-heavy	1.095	0.995	15.31	676.896	-0.0041	-3	gi_110759577	gi_110759577 XP_001120801.1 *cytochrome b5* PREDICTED: similar to Cytochrome b5 (CYTB5) [Apis mellifera]
5492	zip-PAR2803A192MA2-SpectraFile.3959.3959.3	3	11.39	6.81	78.4		286828		(K)TLIILHDK(V)	K:Triplex dimethyl-heavy	170.934	0	14.32	342.248	-0.0039	-3.8	gi_110759577	gi_110759577 XP_001120801.1 *cytochrome b5* PREDICTED: similar to Cytochrome b5 (CYTB5) [Apis mellifera]
15	zip-PAR2803A191MA2-SpectraFile.3031.3090.0	2	25.22	18.5	98.9		113617		(R)YDHHLDNVVQVK(S)	K:Triplex dimethyl-light	0.802	0.54	10.12	761.903	-0.0035	-2.3	gi_110759611	gi_110759611 XP_001120555.1 PREDICTED: hypothetical protein [Apis mellifera]
334	zip-PAR2803A190MA2-SpectraFile.14846.14927.4	4	20.95	20.95	79.1		169715		(K)TLLPTVYASYNGVLNVPSTGYSSQLPSLSTVQQSGLVDR(A)		2.606	0.159	66.77	1037.8	-0.0277	-6.7	gi_110759611	gi_110759611 XP_001120555.1 PREDICTED: hypothetical protein [Apis mellifera]
365	zip-PAR2803A188MA2-SpectraFile.4427.4427.3	3	20.82	14.62	95.6		266429		(K)TSSPVQHAVHAVPTVVK(S)	K:Triplex dimethyl-light	0.706	0.533	12.8	605.014	-0.0041	-2.3	gi_110759611	gi_110759611 XP_001120555.1 PREDICTED: hypothetical protein [Apis mellifera]
370	zip-PAR2803A189MA2-SpectraFile.4023.4079.3	3	20.78	13.28	96		523749		(K)SVPVVHISDQQDK(Q)	K:Triplex dimethyl-intermediate	0.604	0.556	12.16	505.956	-0.0071	-4.7	gi_110759611	gi_110759611 XP_001120555.1 PREDICTED: hypothetical protein [Apis mellifera]
535	zip-PAR2803A191MA2-SpectraFile.3041.3041.0	2	20.06	13.76	92.8		61409		(R)YDHHLDNVVQVK(S)	K:Triplex dimethyl-intermediate	0.802	0.54	10.17	765.928	-0.0029	-1.9	gi_110759611	gi_110759611 XP_001120555.1 PREDICTED: hypothetical protein [Apis mellifera]
742	zip-PAR2803A189MA2-SpectraFile.4021.4076.3	3	19.37	11.46	91.8		942460		(K)SVPVVHISDQQDK(Q)	K:Triplex dimethyl-light	0.604	0.556	12.16	503.275	-0.0019	-1.3	gi_110759611	gi_110759611 XP_001120555.1 PREDICTED: hypothetical protein [Apis mellifera]
756	zip-PAR2803A188MA2-SpectraFile.4428.4428.3	3	19.31	19.31	75.8		188188		(K)TSSPVQHAVHAVPTVVK(S)	K:Triplex dimethyl-heavy	0.706	0.533	12.8	610.375	-0.0119	-6.5	gi_110759611	gi_110759611 XP_001120555.1 PREDICTED: hypothetical protein [Apis mellifera]
784	zip-PAR2803A191MA2-SpectraFile.5844.5988.4	4	19.25	13.01	88.9		1799565		(K)SVGIVSHQPVETQHSVTEVLK(T)	K:Triplex dimethyl-light	0.44	0.48	24.88	583.32	-0.0133	-5.7	gi_110759611	gi_110759611 XP_001120555.1 PREDICTED: hypothetical protein [Apis mellifera]
819	zip-PAR2803A191MA2-SpectraFile.3025.3025.0	2	19.14	19.14	76.3		91130		(R)YDHHLDNVVQVK(S)	K:Triplex dimethyl-heavy	0.783	0.528	10.09	769.946	-0.0061	-3.9	gi_110759611	gi_110759611 XP_001120555.1 PREDICTED: hypothetical protein [Apis mellifera]
1236	zip-PAR2803A191MA2-SpectraFile.3020.3071.0	3	18.09	12.95	85.3		137791		(R)YDHHLDNVVQVK(S)	K:Triplex dimethyl-intermediate	-	-	10.08	510.951	-0.0133	-8.7	gi_110759611	gi_110759611 XP_001120555.1 PREDICTED: hypothetical protein [Apis mellifera]
1245	zip-PAR2803A191MA2-SpectraFile.5909.6004.0	3	18.07	10.69	85.1		105782		(K)SVGIVSHQPVETQHSVTEVLK(T)	K:Triplex dimethyl-light	-	-	25.23	777.422	-0.0212	-9.1	gi_110759611	gi_110759611 XP_001120555.1 PREDICTED: hypothetical protein [Apis mellifera]
1326	zip-PAR2803A191MA2-SpectraFile.3004.3059.3	3	17.88	17.88	79.6		558578		(R)YDHHLDNVVQVK(S)	K:Triplex dimethyl-light	0.68	0.451	10	508.27	-0.0049	-3.2	gi_110759611	gi_110759611 XP_001120555.1 PREDICTED: hypothetical protein [Apis mellifera]
2104	zip-PAR2803A188MA2-SpectraFile.4439.4439.3	3	16.42	11.5	77.3		141984		(K)TSSPVQHAVHAVPTVVK(S)	K:Triplex dimethyl-intermediate	0.706	0.533	12.85	607.696	-0.0104	-5.7	gi_110759611	gi_110759611 XP_001120555.1 PREDICTED: hypothetical protein [Apis mellifera]
2298	zip-PAR2803A189MA2-SpectraFile.14598.14773.4	4	16.06	16.06	90		486928		(K)TLLPTVYASYNGVLNVPSTGYSSQLPSLSTVQQSGLVDR(A)		0.664	0.485	67.26	1035.79	-0.0162	-3.9	gi_110759611	gi_110759611 XP_001120555.1 PREDICTED: hypothetical protein [Apis mellifera]
2426	zip-PAR2803A191MA2-SpectraFile.5864.6011.4	4	15.88	15.88	80.8		863035		(K)SVGIVSHQPVETQHSVTEVLK(T)	K:Triplex dimethyl-intermediate	0.439	0.48	24.99	585.332	-0.0163	-7	gi_110759611	gi_110759611 XP_001120555.1 PREDICTED: hypothetical protein [Apis mellifera]
2531	zip-PAR2803A188MA2-SpectraFile.4423.4423.4	4	15.71	15.71	84.7		234816		(K)TSSPVQHAVHAVPTVVK(S)	K:Triplex dimethyl-intermediate	0.624	0.393	12.78	456.024	-0.0091	-5	gi_110759611	gi_110759611 XP_001120555.1 PREDICTED: hypothetical protein [Apis mellifera]
2543	zip-PAR2803A189MA2-SpectraFile.4059.4059.0	2	15.69	10.56	83		70900		(K)SVPVVHISDQQDK(Q)	K:Triplex dimethyl-intermediate	0.733	0.632	12.32	758.431	-0.0072	-4.7	gi_110759611	gi_110759611 XP_001120555.1 PREDICTED: hypothetical protein [Apis mellifera]
2869	zip-PAR2803A191MA2-SpectraFile.5846.6012.4	4	15.27	15.27	78.2		822752		(K)SVGIVSHQPVETQHSVTEVLK(T)	K:Triplex dimethyl-heavy	0.457	0.48	24.9	587.341	-0.0188	-8	gi_110759611	gi_110759611 XP_001120555.1 PREDICTED: hypothetical protein [Apis mellifera]
3033	zip-PAR2803A190MA2-SpectraFile.11182.11229.2	2	15.01	11.58	94.5		282745		(R)AVNFNVPLPLSSSTQLNK(N)	K:Triplex dimethyl-intermediate	0.979	0.51	47.1	997.08	-0.0049	-2.5	gi_110759611	gi_110759611 XP_001120555.1 PREDICTED: hypothetical protein [Apis mellifera]
3124	zip-PAR2803A191MA2-SpectraFile.2999.3051.3	3	14.89	14.89	79.2		379758		(R)YDHHLDNVVQVK(S)	K:Triplex dimethyl-heavy	0.676	0.448	9.98	513.633	-0.0067	-4.4	gi_110759611	gi_110759611 XP_001120555.1 PREDICTED: hypothetical protein [Apis mellifera]
3589	zip-PAR2803A189MA2-SpectraFile.3705.3705.3	3	14.22	9.51	84.8		912184		(R)VHEGSPSTVNIVER(G)		0.754	0.716	10.67	517.941	-0.005	-3.2	gi_110759611	gi_110759611 XP_001120555.1 PREDICTED: hypothetical protein [Apis mellifera]
4233	zip-PAR2803A189MA2-SpectraFile.3719.3719.2	2	13.33	7.69	90.9		238567		(R)VHEGSPSTVNIVER(G)		0.71	0.693	10.73	776.409	-0.0018	-1.2	gi_110759611	gi_110759611 XP_001120555.1 PREDICTED: hypothetical protein [Apis mellifera]
4297	zip-PAR2803A190MA2-SpectraFile.11167.11216.2	2	13.24	13.24	85.9		542992		(R)AVNFNVPLPLSSSTQLNK(N)	K:Triplex dimethyl-heavy	0.979	0.513	47.02	1001.1	-0.0062	-3.1	gi_110759611	gi_110759611 XP_001120555.1 PREDICTED: hypothetical protein [Apis mellifera]
4589	zip-PAR2803A189MA2-SpectraFile.14605.14605.4	4	12.82	12.82	78.5		421158		(K)TLLPTVYASYNGVLNVPSTGYSSQLPSLSTVQQSGLVDR(A)		0.638	0.513	67.3	1035.79	-0.0158	-3.8	gi_110759611	gi_110759611 XP_001120555.1 PREDICTED: hypothetical protein [Apis mellifera]
4677	zip-PAR2803A190MA2-SpectraFile.11176.11251.2	2	12.7	12.7	84.9		554644		(R)AVNFNVPLPLSSSTQLNK(N)	K:Triplex dimethyl-light	0.975	0.51	47.06	993.056	-0.0013	-0.6	gi_110759611	gi_110759611 XP_001120555.1 PREDICTED: hypothetical protein [Apis mellifera]
5156	zip-PAR2803A191MA2-SpectraFile.5965.5965.0	3	11.98	11.98	75.5		49399		(K)SVGIVSHQPVETQHSVTEVLK(T)	K:Triplex dimethyl-intermediate	-	-	25.53	780.108	-0.0113	-4.8	gi_110759611	gi_110759611 XP_001120555.1 PREDICTED: hypothetical protein [Apis mellifera]
2404	zip-PAR2803A188MA2-SpectraFile.17226.17226.3	3	15.9	15.9	90.6		79168		(R)GLLLASYTAPAALAPAPIAYSSYVAPAAPISYALPYAYR(A)		0.881	1.379	80.4	1338.38	-0.0244	-6.1	gi_110759634	gi_110759634 XP_623532.2 PREDICTED: similar to methyltransferase like 6 [Apis mellifera]
5016	zip-PAR2803A188MA2-SpectraFile.17215.17215.3	3	12.2	12.2	72.3		109137		(R)GLLLASYTAPAALAPAPIAYSSYVAPAAPISYALPYAYR(A)		0.881	1.379	80.34	1339.72	-0.0242	-6	gi_110759634	gi_110759634 XP_623532.2 PREDICTED: similar to methyltransferase like 6 [Apis mellifera]
5537	zip-PAR2803A189MA2-SpectraFile.4219.4219.0	2	11.3	5.15	83.6		209822		(K)HELELFR(Q)		1.168	0.519	13.1	486.27	0.002	2.1	gi_110759646	gi_110759646 XP_392528.3 PREDICTED: similar to no receptor potential A CG3620-PD, isoform D [Apis mellifera]
2325	zip-PAR2803A190MA2-SpectraFile.11269.11318.2	2	16.02	8.83	83.8		207512		(K)FLTPITLELGGK(S)	K:Triplex dimethyl-heavy	3.844	3.808	47.56	680.953	-0.0031	-2.3	gi_110759728	gi_110759728 XP_395289.3 *aldehyde dehydrogenase* PREDICTED: similar to Aldehyde dehydrogenase type III CG11140-PI, isoform I [Apis mellifera]
4289	zip-PAR2803A189MA2-SpectraFile.10573.10629.0	2	13.26	6.7	89.4		43212		(K)FLTPITLELGGK(S)	K:Triplex dimethyl-intermediate	0.291	0.493	45.18	676.932	-0.007	-5.2	gi_110759728	gi_110759728 XP_395289.3 *aldehyde dehydrogenase* PREDICTED: similar to Aldehyde dehydrogenase type III CG11140-PI, isoform I [Apis mellifera]
4889	zip-PAR2803A189MA2-SpectraFile.10571.10678.0	2	12.41	5.94	77.4		87644		(K)FLTPITLELGGK(S)	K:Triplex dimethyl-light	0.291	0.493	45.17	672.908	-0.0058	-4.3	gi_110759728	gi_110759728 XP_395289.3 *aldehyde dehydrogenase* PREDICTED: similar to Aldehyde dehydrogenase type III CG11140-PI, isoform I [Apis mellifera]
4948	zip-PAR2803A192MA2-SpectraFile.3625.3780.0	3	12.31	12.31	72.8		167538		(K)YTYDTFVHK(K)	K:Triplex dimethyl-light	-	-	12.62	410.545	0.0006	0.5	gi_110759728	gi_110759728 XP_395289.3 *aldehyde dehydrogenase* PREDICTED: similar to Aldehyde dehydrogenase type III CG11140-PI, isoform I [Apis mellifera]
5262	zip-PAR2803A192MA2-SpectraFile.3593.3740.0	3	11.8	11.8	81.2		150886		(K)YTYDTFVHK(K)	K:Triplex dimethyl-heavy	-	-	12.46	415.906	-0.006	-4.8	gi_110759728	gi_110759728 XP_395289.3 *aldehyde dehydrogenase* PREDICTED: similar to Aldehyde dehydrogenase type III CG11140-PI, isoform I [Apis mellifera]
5333	zip-PAR2803A190MA2-SpectraFile.11310.11310.0	2	11.65	6.01	70.2		81921		(K)FLTPITLELGGK(S)	K:Triplex dimethyl-intermediate	3.618	2.724	47.78	676.933	-0.0058	-4.3	gi_110759728	gi_110759728 XP_395289.3 *aldehyde dehydrogenase* PREDICTED: similar to Aldehyde dehydrogenase type III CG11140-PI, isoform I [Apis mellifera]
2600	zip-PAR2803A192MA2-SpectraFile.8020.8065.3	3	15.61	15.61	88.7		161642		(R)DGLAFNAIIHK(H)	K:Triplex dimethyl-intermediate	1.67	1.617	35.37	421.594	-0.0036	-2.8	gi_110759783	gi_110759783 XP_395212.3 *beta-spectrin* PREDICTED: similar to Spectrin beta chain [Apis mellifera]
3555	zip-PAR2803A191MA2-SpectraFile.4147.4147.4	4	14.26	14.26	81.6		143484		(R)QLLHVEHPNSEQIVAR(Q)		1.062	0.989	15.89	476.265	-0.0092	-4.8	gi_110759783	gi_110759783 XP_395212.3 *beta-spectrin* PREDICTED: similar to Spectrin beta chain [Apis mellifera]
4152	zip-PAR2803A190MA2-SpectraFile.13432.13432.0	2	13.44	13.44	77.9		28807		(K)GNLEVLLFTLQSK(M)	K:Triplex dimethyl-heavy	0.644	0.775	59.04	767.494	-0.0018	-1.2	gi_110759783	gi_110759783 XP_395212.3 *beta-spectrin* PREDICTED: similar to Spectrin beta chain [Apis mellifera]
4223	zip-PAR2803A189MA2-SpectraFile.6009.6009.0	3	13.34	1.71	73.7		31043		(R)QLINDQHPLGDQIAVK(Q)	K:Triplex dimethyl-light	-	-	21.96	615.676	-0.0109	-5.9	gi_110759783	gi_110759783 XP_395212.3 *beta-spectrin* PREDICTED: similar to Spectrin beta chain [Apis mellifera]
4789	zip-PAR2803A191MA2-SpectraFile.4143.4168.4	4	12.55	12.55	72.1		154057		(R)QLLHVEHPNSEQIVAR(Q)		1.062	0.989	15.87	477.271	-0.0061	-3.2	gi_110759783	gi_110759783 XP_395212.3 *beta-spectrin* PREDICTED: similar to Spectrin beta chain [Apis mellifera]
5010	zip-PAR2803A190MA2-SpectraFile.13430.13430.0	2	12.21	12.21	77		44703		(K)GNLEVLLFTLQSK(M)	K:Triplex dimethyl-light	0.636	0.768	59.03	759.452	0.004	2.6	gi_110759783	gi_110759783 XP_395212.3 *beta-spectrin* PREDICTED: similar to Spectrin beta chain [Apis mellifera]
5282	zip-PAR2803A192MA2-SpectraFile.8058.8058.3	3	11.76	11.76	76.1		166957		(R)DGLAFNAIIHK(H)	K:Triplex dimethyl-heavy	1.67	1.617	35.58	424.273	-0.0048	-3.8	gi_110759783	gi_110759783 XP_395212.3 *beta-spectrin* PREDICTED: similar to Spectrin beta chain [Apis mellifera]
5538	zip-PAR2803A189MA2-SpectraFile.5977.5977.0	3	11.3	11.3	73.8		59928		(R)QLINDQHPLGDQIAVK(Q)	K:Triplex dimethyl-intermediate	-	-	21.81	618.359	-0.0109	-5.9	gi_110759783	gi_110759783 XP_395212.3 *beta-spectrin* PREDICTED: similar to Spectrin beta chain [Apis mellifera]
800	zip-PAR2803A189MA2-SpectraFile.4234.4234.3	3	19.19	12.62	87.7		95792		(K)VEEAVAVLQAHQAK(Q)	K:Triplex dimethyl-intermediate	-	-	13.18	519.644	-0.0075	-4.8	gi_110759996	gi_110759996 XP_396057.3 *polyA-binding protein* PREDICTED: similar to poly A binding protein, cytoplasmic 1 isoform 1 [Apis mellifera]
2584	zip-PAR2803A189MA2-SpectraFile.4228.4228.3	3	15.63	15.63	81.7		89964		(K)VEEAVAVLQAHQAK(Q)	K:Triplex dimethyl-heavy	-	-	13.15	522.322	-0.0102	-6.5	gi_110759996	gi_110759996 XP_396057.3 *polyA-binding protein* PREDICTED: similar to poly A binding protein, cytoplasmic 1 isoform 1 [Apis mellifera]
5702	zip-PAR2803A188MA2-SpectraFile.4857.4857.0	2	11.04	3.41	78.7		198604		(K)LFTNVYVK(N)	K:Triplex dimethyl-intermediate	1.331	1.171	14.83	524.337	-0.0023	-2.2	gi_110759996	gi_110759996 XP_396057.3 *polyA-binding protein* PREDICTED: similar to poly A binding protein, cytoplasmic 1 isoform 1 [Apis mellifera]
2813	zip-PAR2803A188MA2-SpectraFile.5500.5507.3	3	15.34	15.34	81		117070		(R)VNAVNPGVITTNLHR(N)		0.901	1.002	17.9	544.976	-0.0046	-2.8	gi_110760009	gi_110760009 XP_394891.3 *ketoacyl reductase* PREDICTED: similar to CG31548-PA [Apis mellifera]
3399	zip-PAR2803A190MA2-SpectraFile.5276.5276.0	3	14.49	14.49	81.3		103168		(R)VNAVNPGVITTNLHR(N)		-	-	17.29	544.975	-0.0067	-4.1	gi_110760009	gi_110760009 XP_394891.3 *ketoacyl reductase* PREDICTED: similar to CG31548-PA [Apis mellifera]
413	zip-PAR2803A189MA2-SpectraFile.12645.12740.3	3	20.59	20.59	97.8		320835		(K)SQLDLIHALVTDAVK(K)	K:Triplex dimethyl-light	0.766	0.661	56.25	560.327	-0.0068	-4	gi_110760082	gi_110760082 XP_395766.3 *succinate semialdehyde dehydrogenase* PREDICTED: similar to CG4685-PA, isoform A [Apis mellifera]
813	zip-PAR2803A190MA2-SpectraFile.9981.10082.2	2	19.16	12.71	87.3		451482		(R)EIFGPVAVIYK(F)	K:Triplex dimethyl-light	1.279	1.066	40.83	646.385	-0.0023	-1.8	gi_110760082	gi_110760082 XP_395766.3 *succinate semialdehyde dehydrogenase* PREDICTED: similar to CG4685-PA, isoform A [Apis mellifera]
1148	zip-PAR2803A191MA2-SpectraFile.16292.16439.3	3	18.25	18.25	94.9		1255861		(K)LHCGGTPLPELGPLFYAPTLITGVTK(E)	C:Carbamidomethylation<br>K:Triplex dimethyl-intermediate	0.966	0.695	79.59	939.53	-0.0125	-4.4	gi_110760082	gi_110760082 XP_395766.3 *succinate semialdehyde dehydrogenase* PREDICTED: similar to CG4685-PA, isoform A [Apis mellifera]
1161	zip-PAR2803A190MA2-SpectraFile.10148.10242.2	2	18.23	9.77	87.9		598602		(K)LAINSAFEAFK(S)	K:Triplex dimethyl-light	0.628	0.666	41.68	633.859	0.0005	0.4	gi_110760082	gi_110760082 XP_395766.3 *succinate semialdehyde dehydrogenase* PREDICTED: similar to CG4685-PA, isoform A [Apis mellifera]
1265	zip-PAR2803A189MA2-SpectraFile.12660.12704.3	3	18.01	18.01	94.6		211978		(K)SQLDLIHALVTDAVK(K)	K:Triplex dimethyl-intermediate	0.766	0.661	56.33	563.01	-0.0083	-4.9	gi_110760082	gi_110760082 XP_395766.3 *succinate semialdehyde dehydrogenase* PREDICTED: similar to CG4685-PA, isoform A [Apis mellifera]
1292	zip-PAR2803A190MA2-SpectraFile.19094.19170.3	3	17.96	10.3	86.7		396730		(K)EPIGVAALITPWNFPFAmITR(K)	m:Oxidized methionine	0.908	0.833	87.18	796.761	15.9849	-4.2	gi_110760082	gi_110760082 XP_395766.3 *succinate semialdehyde dehydrogenase* PREDICTED: similar to CG4685-PA, isoform A [Apis mellifera]
2014	zip-PAR2803A190MA2-SpectraFile.10134.10228.2	2	16.53	8.72	79.7		375657		(K)LAINSAFEAFK(S)	K:Triplex dimethyl-heavy	0.629	0.671	41.61	641.902	-0.0015	-1.1	gi_110760082	gi_110760082 XP_395766.3 *succinate semialdehyde dehydrogenase* PREDICTED: similar to CG4685-PA, isoform A [Apis mellifera]
2068	zip-PAR2803A190MA2-SpectraFile.10156.10251.2	2	16.47	7.99	87.2		394705		(K)LAINSAFEAFK(S)	K:Triplex dimethyl-intermediate	0.63	0.662	41.72	637.883	-0.0017	-1.4	gi_110760082	gi_110760082 XP_395766.3 *succinate semialdehyde dehydrogenase* PREDICTED: similar to CG4685-PA, isoform A [Apis mellifera]
2665	zip-PAR2803A191MA2-SpectraFile.16288.16448.3	3	15.54	15.54	86.3		1806309		(K)LHCGGTPLPELGPLFYAPTLITGVTK(E)	C:Carbamidomethylation<br>K:Triplex dimethyl-light	0.967	0.695	79.57	936.847	-0.0113	-4	gi_110760082	gi_110760082 XP_395766.3 *succinate semialdehyde dehydrogenase* PREDICTED: similar to CG4685-PA, isoform A [Apis mellifera]
2915	zip-PAR2803A189MA2-SpectraFile.12644.12741.3	3	15.2	15.2	76.1		245882		(K)SQLDLIHALVTDAVK(K)	K:Triplex dimethyl-heavy	0.766	0.661	56.24	565.69	-0.0077	-4.5	gi_110760082	gi_110760082 XP_395766.3 *succinate semialdehyde dehydrogenase* PREDICTED: similar to CG4685-PA, isoform A [Apis mellifera]
3624	zip-PAR2803A189MA2-SpectraFile.7366.7419.0	2	14.16	14.16	76.3		106395		(K)QQTFPVYNPIDK(S)	K:Triplex dimethyl-heavy	0.551	0.565	28.79	761.45	0.0037	2.4	gi_110760082	gi_110760082 XP_395766.3 *succinate semialdehyde dehydrogenase* PREDICTED: similar to CG4685-PA, isoform A [Apis mellifera]
4380	zip-PAR2803A190MA2-SpectraFile.9980.10085.2	2	13.12	8.03	70.6		516163		(R)EIFGPVAVIYK(F)	K:Triplex dimethyl-intermediate	1.339	1.124	40.82	650.404	-0.0147	-11.3	gi_110760082	gi_110760082 XP_395766.3 *succinate semialdehyde dehydrogenase* PREDICTED: similar to CG4685-PA, isoform A [Apis mellifera]
4775	zip-PAR2803A189MA2-SpectraFile.4402.4402.2	2	12.57	5.1	85.7		245597		(K)DLAYINGK(W)	K:Triplex dimethyl-light	0.911	1.333	13.97	475.27	-0.0034	-3.6	gi_110760082	gi_110760082 XP_395766.3 *succinate semialdehyde dehydrogenase* PREDICTED: similar to CG4685-PA, isoform A [Apis mellifera]
4870	zip-PAR2803A191MA2-SpectraFile.16330.16477.3	3	12.44	12.44	79.3		1745260		(K)LHCGGTPLPELGPLFYAPTLITGVTK(E)	C:Carbamidomethylation<br>K:Triplex dimethyl-heavy	0.966	0.689	79.73	942.208	-0.0161	-5.7	gi_110760082	gi_110760082 XP_395766.3 *succinate semialdehyde dehydrogenase* PREDICTED: similar to CG4685-PA, isoform A [Apis mellifera]
5409	zip-PAR2803A191MA2-SpectraFile.16446.16446.3	3	11.53	11.53	74.3		1235450		(K)LHCGGTPLPELGPLFYAPTLITGVTK(E)	C:Carbamidomethylation<br>K:Triplex dimethyl-intermediate	0.945	0.685	80.15	939.53	-0.0125	-4.4	gi_110760082	gi_110760082 XP_395766.3 *succinate semialdehyde dehydrogenase* PREDICTED: similar to CG4685-PA, isoform A [Apis mellifera]
319	zip-PAR2803A189MA2-SpectraFile.14025.14173.3	3	21.01	21.01	95.6		271178		(K)DAVLFPIHIVFDR(T)		1.139	1.006	63.95	523.962	-0.0064	-4.1	gi_110760134	gi_110760134 XP_624153.2 *heat shock protein 70* PREDICTED: similar to CG2918-PA [Apis mellifera]
1517	zip-PAR2803A189MA2-SpectraFile.14018.14156.3	3	17.5	17.5	74.9		272755		(K)DAVLFPIHIVFDR(T)		1.139	1.006	63.91	525.305	-0.0028	-1.8	gi_110760134	gi_110760134 XP_624153.2 *heat shock protein 70* PREDICTED: similar to CG2918-PA [Apis mellifera]
1585	zip-PAR2803A189MA2-SpectraFile.8644.8644.0	2	17.35	9.09	91.6		81981		(R)TALMQAADLAGIK(V)	K:Triplex dimethyl-light	1.153	1.218	35.27	679.888	-0.0033	-2.4	gi_110760134	gi_110760134 XP_624153.2 *heat shock protein 70* PREDICTED: similar to CG2918-PA [Apis mellifera]
2125	zip-PAR2803A189MA2-SpectraFile.14005.14141.3	3	16.38	16.38	72.3		308840		(K)DAVLFPIHIVFDR(T)		1.139	1.006	63.84	526.644	-0.0063	-4	gi_110760134	gi_110760134 XP_624153.2 *heat shock protein 70* PREDICTED: similar to CG2918-PA [Apis mellifera]
2265	zip-PAR2803A188MA2-SpectraFile.6571.6571.0	2	16.11	16.11	89.7		60414		(K)SFTETALYEPVK(Y)	K:Triplex dimethyl-intermediate	0.909	0.71	23.11	724.911	0.002	1.4	gi_110760134	gi_110760134 XP_624153.2 *heat shock protein 70* PREDICTED: similar to CG2918-PA [Apis mellifera]
2278	zip-PAR2803A190MA2-SpectraFile.17067.17265.2	2	16.1	8.43	81.7		771295		(R)SPQNSFSYILDLLGK(Y)	K:Triplex dimethyl-light	1.014	0.978	78.76	869.474	-0.0018	-1.1	gi_110760134	gi_110760134 XP_624153.2 *heat shock protein 70* PREDICTED: similar to CG2918-PA [Apis mellifera]
2673	zip-PAR2803A190MA2-SpectraFile.10882.10937.2	2	15.52	15.52	93.8		186549		(K)VAIVSPGVPMEIALNK(E)	K:Triplex dimethyl-intermediate	0.85	0.833	45.53	851.522	-0.0052	-3	gi_110760134	gi_110760134 XP_624153.2 *heat shock protein 70* PREDICTED: similar to CG2918-PA [Apis mellifera]
2971	zip-PAR2803A188MA2-SpectraFile.13110.13160.3	3	15.1	15.1	78.6		132658		(K)ISEAVITVPGFFNQIER(T)		1.208	1.073	56.89	651.364	-0.0021	-1.1	gi_110760134	gi_110760134 XP_624153.2 *heat shock protein 70* PREDICTED: similar to CG2918-PA [Apis mellifera]
3158	zip-PAR2803A190MA2-SpectraFile.17108.17248.2	2	14.83	10.43	91.7		782231		(R)SPQNSFSYILDLLGK(Y)	K:Triplex dimethyl-heavy	1.014	0.978	78.97	877.518	-0.0032	-1.8	gi_110760134	gi_110760134 XP_624153.2 *heat shock protein 70* PREDICTED: similar to CG2918-PA [Apis mellifera]
3525	zip-PAR2803A190MA2-SpectraFile.17112.17254.2	2	14.3	6.86	91.1		754480		(R)SPQNSFSYILDLLGK(Y)	K:Triplex dimethyl-intermediate	1.014	0.978	79	873.498	-0.0037	-2.1	gi_110760134	gi_110760134 XP_624153.2 *heat shock protein 70* PREDICTED: similar to CG2918-PA [Apis mellifera]
3929	zip-PAR2803A190MA2-SpectraFile.10888.10938.0	3	13.72	13.72	95		55957		(K)VAIVSPGVPMEIALNK(E)	K:Triplex dimethyl-intermediate	-	-	45.56	568.016	-0.0083	-4.9	gi_110760134	gi_110760134 XP_624153.2 *heat shock protein 70* PREDICTED: similar to CG2918-PA [Apis mellifera]
4065	zip-PAR2803A190MA2-SpectraFile.10884.10936.2	2	13.56	13.56	74		224019		(K)VAIVSPGVPMEIALNK(E)	K:Triplex dimethyl-light	0.85	0.833	45.54	847.497	-0.0046	-2.7	gi_110760134	gi_110760134 XP_624153.2 *heat shock protein 70* PREDICTED: similar to CG2918-PA [Apis mellifera]
4480	zip-PAR2803A188MA2-SpectraFile.13112.13159.3	3	12.97	12.97	85.5		123598		(K)ISEAVITVPGFFNQIER(T)		1.208	1.073	56.9	650.02	-0.0081	-4.2	gi_110760134	gi_110760134 XP_624153.2 *heat shock protein 70* PREDICTED: similar to CG2918-PA [Apis mellifera]
4806	zip-PAR2803A188MA2-SpectraFile.13103.13151.3	3	12.52	12.52	71.2		149253		(K)ISEAVITVPGFFNQIER(T)		1.208	1.073	56.85	652.701	-0.0101	-5.1	gi_110760134	gi_110760134 XP_624153.2 *heat shock protein 70* PREDICTED: similar to CG2918-PA [Apis mellifera]
4906	zip-PAR2803A190MA2-SpectraFile.10877.10928.3	3	12.38	12.38	75.4		127927		(K)VAIVSPGVPMEIALNK(E)	K:Triplex dimethyl-heavy	0.926	0.848	45.51	570.696	-0.0089	-5.2	gi_110760134	gi_110760134 XP_624153.2 *heat shock protein 70* PREDICTED: similar to CG2918-PA [Apis mellifera]
5318	zip-PAR2803A189MA2-SpectraFile.16243.16243.3	3	11.68	11.68	70.8		97359		(K)VLQLINDYTAVALNYGIFR(S)		0.454	0.66	76.75	737.741	-0.0091	-4.1	gi_110760134	gi_110760134 XP_624153.2 *heat shock protein 70* PREDICTED: similar to CG2918-PA [Apis mellifera]
5369	zip-PAR2803A188MA2-SpectraFile.13095.13142.2	2	11.58	11.58	81.9		222977		(K)ISEAVITVPGFFNQIER(T)		1.145	0.886	56.81	978.55	-0.0055	-2.8	gi_110760134	gi_110760134 XP_624153.2 *heat shock protein 70* PREDICTED: similar to CG2918-PA [Apis mellifera]
89	zip-PAR2803A192MA2-SpectraFile.8167.8261.3	3	22.97	22.97	96.3		368678		(K)GAPTILDVYQHYQK(T)	K:Triplex dimethyl-intermediate	0.729	0.993	36.17	566.32	-0.006	-3.5	gi_110760247	gi_110760247 XP_001120943.1 *nucleolar and coiled-body phosphoprotein* PREDICTED: similar to Nopp140 CG7421-PB, isoform B [Apis mellifera]
440	zip-PAR2803A192MA2-SpectraFile.8182.8276.3	3	20.49	12.34	91.5		371260		(K)GAPTILDVYQHYQK(T)	K:Triplex dimethyl-light	0.747	0.993	36.25	563.636	-0.0069	-4.1	gi_110760247	gi_110760247 XP_001120943.1 *nucleolar and coiled-body phosphoprotein* PREDICTED: similar to Nopp140 CG7421-PB, isoform B [Apis mellifera]
675	zip-PAR2803A192MA2-SpectraFile.8213.8213.3	3	19.58	19.58	91.8		368678		(K)GAPTILDVYQHYQK(T)	K:Triplex dimethyl-intermediate	0.715	0.993	36.42	566.32	-0.006	-3.5	gi_110760247	gi_110760247 XP_001120943.1 *nucleolar and coiled-body phosphoprotein* PREDICTED: similar to Nopp140 CG7421-PB, isoform B [Apis mellifera]
3263	zip-PAR2803A188MA2-SpectraFile.4252.4252.2	2	14.7	8.9	86.7		95175		(K)IITSGGVTYK(N)	K:Triplex dimethyl-light	0.533	0.647	12.01	547.825	-0.0025	-2.3	gi_110760259	gi_110760259 XP_393694.3 PREDICTED: similar to Limpet CG32171-PD, isoform D [Apis mellifera]
3331	zip-PAR2803A188MA2-SpectraFile.4254.4254.2	2	14.58	8.89	80.8		50731		(K)IITSGGVTYK(N)	K:Triplex dimethyl-heavy	0.533	0.647	12.02	555.869	-0.0042	-3.8	gi_110760259	gi_110760259 XP_393694.3 PREDICTED: similar to Limpet CG32171-PD, isoform D [Apis mellifera]
5330	zip-PAR2803A188MA2-SpectraFile.4253.4253.2	2	11.65	5.68	94.3		61613		(K)IITSGGVTYK(N)	K:Triplex dimethyl-intermediate	0.533	0.647	12.02	551.849	-0.0047	-4.2	gi_110760259	gi_110760259 XP_393694.3 PREDICTED: similar to Limpet CG32171-PD, isoform D [Apis mellifera]
1135	zip-PAR2803A189MA2-SpectraFile.6753.6803.2	2	18.28	18.28	83.7		264444		(K)DFGTPLVVQK(V)	K:Triplex dimethyl-intermediate	0.531	0.799	25.67	584.363	-0.0042	-3.6	gi_110760290	gi_110760290 XP_393687.3 PREDICTED: similar to CG30084-PC, isoform C [Apis mellifera]
1921	zip-PAR2803A189MA2-SpectraFile.6760.6813.2	2	16.67	16.67	85.5		330815		(K)DFGTPLVVQK(V)	K:Triplex dimethyl-light	0.531	0.785	25.71	580.337	-0.0052	-4.5	gi_110760290	gi_110760290 XP_393687.3 PREDICTED: similar to CG30084-PC, isoform C [Apis mellifera]
3305	zip-PAR2803A191MA2-SpectraFile.4500.4562.0	2	14.63	9.83	79.8		88943		(R)AGNNFELTVQR(G)		2.575	1.836	17.72	642.855	-0.0067	-5.2	gi_110760290	gi_110760290 XP_393687.3 PREDICTED: similar to CG30084-PC, isoform C [Apis mellifera]
5219	zip-PAR2803A189MA2-SpectraFile.6747.6792.2	2	11.86	11.86	70.8		175601		(K)DFGTPLVVQK(V)	K:Triplex dimethyl-heavy	0.531	0.81	25.64	588.381	-0.006	-5.1	gi_110760290	gi_110760290 XP_393687.3 PREDICTED: similar to CG30084-PC, isoform C [Apis mellifera]
4008	zip-PAR2803A191MA2-SpectraFile.5793.5841.0	3	13.64	13.64	76.9		113699		(K)QQHGITAFIVER(D)		-	-	24.6	477.604	-0.0063	-4.4	gi_110760324	gi_110760324 XP_391840.3 *acyl-CoA dehydrogenase* PREDICTED: similar to CG6638-PA [Apis mellifera]
4476	zip-PAR2803A188MA2-SpectraFile.5047.5047.0	2	12.98	7.6	73.6		140102		(K)AYQDAFEISK(S)	K:Triplex dimethyl-heavy	1.526	0.831	15.75	622.356	-0.0088	-7.1	gi_110760349	gi_110760349 XP_623302.2 PREDICTED: similar to 14-3-3-like protein (Leonardo protein) (14-3-3 zeta) [Apis mellifera]
2704	zip-PAR2803A189MA2-SpectraFile.10341.10341.2	2	15.48	9.39	81.2		77957		(R)FWNASDVALTPLYK(Y)	K:Triplex dimethyl-heavy	0.82	0.858	43.98	848.996	-0.0036	-2.1	gi_110760680	gi_110760680 XP_392864.3 * (lethal giant larvae)* PREDICTED: similar to lethal giant larvae homolog 1 [Apis mellifera]
5011	zip-PAR2803A190MA2-SpectraFile.14031.14127.2	2	12.21	5.2	86.3		135070		(K)VIDFFTVFSK(E)	K:Triplex dimethyl-intermediate	2.949	3.75	62.24	633.88	-0.0053	-4.2	gi_110760680	gi_110760680 XP_392864.3 * (lethal giant larvae)* PREDICTED: similar to lethal giant larvae homolog 1 [Apis mellifera]
5500	zip-PAR2803A189MA2-SpectraFile.10336.10336.0	2	11.37	5.32	77.1		52864		(R)FWNASDVALTPLYK(Y)	K:Triplex dimethyl-light	0.733	0.873	43.95	840.956	0.006	3.5	gi_110760680	gi_110760680 XP_392864.3 * (lethal giant larvae)* PREDICTED: similar to lethal giant larvae homolog 1 [Apis mellifera]
5720	zip-PAR2803A190MA2-SpectraFile.14059.14107.0	2	11.02	5.75	76.6		53071		(K)VIDFFTVFSK(E)	K:Triplex dimethyl-light	1.292	1.244	62.39	629.854	-0.0081	-6.4	gi_110760680	gi_110760680 XP_392864.3 * (lethal giant larvae)* PREDICTED: similar to lethal giant larvae homolog 1 [Apis mellifera]
26	zip-PAR2803A188MA2-SpectraFile.13787.14037.2	2	24.5	20.35	100		1242088		(R)VVTIAPGIFDTPMLGNLPEK(V)	K:Triplex dimethyl-intermediate	0.932	0.93	60.68	1088.63	-0.0038	-1.8	gi_110760701	gi_110760701 XP_001120471.1 *hydroxyacyl-CoA dehydrogenase* PREDICTED: similar to 3-hydroxyacyl-CoA dehydrogenase type-2 (3-hydroxyacyl-CoA dehydrogenase type II) (Type II HADH) (3-hydroxy-2-methylbutyryl-CoA dehydrogenase) (Scully protein) [Apis mellifera]
160	zip-PAR2803A191MA2-SpectraFile.13250.13467.2	2	22.25	22.25	97.5		441111		(R)GVIINTASVAAFEGQIGQVAYSASK(A)	K:Triplex dimethyl-intermediate	1.399	1.212	65.85	1273.2	-0.0093	-3.6	gi_110760701	gi_110760701 XP_001120471.1 *hydroxyacyl-CoA dehydrogenase* PREDICTED: similar to 3-hydroxyacyl-CoA dehydrogenase type-2 (3-hydroxyacyl-CoA dehydrogenase type II) (Type II HADH) (3-hydroxy-2-methylbutyryl-CoA dehydrogenase) (Scully protein) [Apis mellifera]
214	zip-PAR2803A190MA2-SpectraFile.7678.7830.2	2	21.8	14.13	90.9		709559		(R)LSLPLmYNNTPDK(D)	K:Triplex dimethyl-intermediate m:Oxidized methionine	1.151	1.024	29.07	793.441	15.9941	-0.5	gi_110760701	gi_110760701 XP_001120471.1 *hydroxyacyl-CoA dehydrogenase* PREDICTED: similar to 3-hydroxyacyl-CoA dehydrogenase type-2 (3-hydroxyacyl-CoA dehydrogenase type II) (Type II HADH) (3-hydroxy-2-methylbutyryl-CoA dehydrogenase) (Scully protein) [Apis mellifera]
238	zip-PAR2803A190MA2-SpectraFile.9305.9560.2	2	21.57	13.82	92		1757205		(R)LSLPLMYNNTPDK(D)	K:Triplex dimethyl-intermediate	1.06	0.996	37.35	785.443	-0.0013	-0.8	gi_110760701	gi_110760701 XP_001120471.1 *hydroxyacyl-CoA dehydrogenase* PREDICTED: similar to 3-hydroxyacyl-CoA dehydrogenase type-2 (3-hydroxyacyl-CoA dehydrogenase type II) (Type II HADH) (3-hydroxy-2-methylbutyryl-CoA dehydrogenase) (Scully protein) [Apis mellifera]
436	zip-PAR2803A191MA2-SpectraFile.13168.13399.3	3	20.5	20.5	100		2118435		(R)GVIINTASVAAFEGQIGQVAYSASK(A)	K:Triplex dimethyl-intermediate	1.397	1.2	65.38	849.138	-0.0108	-4.3	gi_110760701	gi_110760701 XP_001120471.1 *hydroxyacyl-CoA dehydrogenase* PREDICTED: similar to 3-hydroxyacyl-CoA dehydrogenase type-2 (3-hydroxyacyl-CoA dehydrogenase type II) (Type II HADH) (3-hydroxy-2-methylbutyryl-CoA dehydrogenase) (Scully protein) [Apis mellifera]
530	zip-PAR2803A191MA2-SpectraFile.13234.13456.2	2	20.08	20.08	96.2		504167		(R)GVIINTASVAAFEGQIGQVAYSASK(A)	K:Triplex dimethyl-heavy	1.4	1.211	65.76	1277.22	-0.0102	-4	gi_110760701	gi_110760701 XP_001120471.1 *hydroxyacyl-CoA dehydrogenase* PREDICTED: similar to 3-hydroxyacyl-CoA dehydrogenase type-2 (3-hydroxyacyl-CoA dehydrogenase type II) (Type II HADH) (3-hydroxy-2-methylbutyryl-CoA dehydrogenase) (Scully protein) [Apis mellifera]
543	zip-PAR2803A190MA2-SpectraFile.9350.9544.2	2	20.03	12.53	76.6		1761722		(R)LSLPLMYNNTPDK(D)	K:Triplex dimethyl-light	1.059	0.991	37.58	781.419	0.0009	0.6	gi_110760701	gi_110760701 XP_001120471.1 *hydroxyacyl-CoA dehydrogenase* PREDICTED: similar to 3-hydroxyacyl-CoA dehydrogenase type-2 (3-hydroxyacyl-CoA dehydrogenase type II) (Type II HADH) (3-hydroxy-2-methylbutyryl-CoA dehydrogenase) (Scully protein) [Apis mellifera]
628	zip-PAR2803A188MA2-SpectraFile.9182.9279.2	2	19.72	12.14	96		519542		(K)AAIVGMTLPLAR(D)		0.736	0.912	35.99	620.874	-0.0041	-3.3	gi_110760701	gi_110760701 XP_001120471.1 *hydroxyacyl-CoA dehydrogenase* PREDICTED: similar to 3-hydroxyacyl-CoA dehydrogenase type-2 (3-hydroxyacyl-CoA dehydrogenase type II) (Type II HADH) (3-hydroxy-2-methylbutyryl-CoA dehydrogenase) (Scully protein) [Apis mellifera]
713	zip-PAR2803A191MA2-SpectraFile.14068.14261.3	3	19.48	19.48	97.1		1007822		(R)GVIINTASVAAFEGQIGQVAYSASK(A)	K:Triplex dimethyl-intermediate	1.416	1.205	70.53	849.138	-0.0129	-5.1	gi_110760701	gi_110760701 XP_001120471.1 *hydroxyacyl-CoA dehydrogenase* PREDICTED: similar to 3-hydroxyacyl-CoA dehydrogenase type-2 (3-hydroxyacyl-CoA dehydrogenase type II) (Type II HADH) (3-hydroxy-2-methylbutyryl-CoA dehydrogenase) (Scully protein) [Apis mellifera]
755	zip-PAR2803A191MA2-SpectraFile.13216.13443.3	3	19.32	19.32	97.4		2230316		(R)GVIINTASVAAFEGQIGQVAYSASK(A)	K:Triplex dimethyl-intermediate	1.401	1.202	65.66	849.137	-0.0141	-5.6	gi_110760701	gi_110760701 XP_001120471.1 *hydroxyacyl-CoA dehydrogenase* PREDICTED: similar to 3-hydroxyacyl-CoA dehydrogenase type-2 (3-hydroxyacyl-CoA dehydrogenase type II) (Type II HADH) (3-hydroxy-2-methylbutyryl-CoA dehydrogenase) (Scully protein) [Apis mellifera]
856	zip-PAR2803A188MA2-SpectraFile.13775.14023.3	3	19.03	19.03	97.9		3187821		(R)VVTIAPGIFDTPMLGNLPEK(V)	K:Triplex dimethyl-intermediate	0.935	0.935	60.61	726.087	-0.0073	-3.4	gi_110760701	gi_110760701 XP_001120471.1 *hydroxyacyl-CoA dehydrogenase* PREDICTED: similar to 3-hydroxyacyl-CoA dehydrogenase type-2 (3-hydroxyacyl-CoA dehydrogenase type II) (Type II HADH) (3-hydroxy-2-methylbutyryl-CoA dehydrogenase) (Scully protein) [Apis mellifera]
938	zip-PAR2803A191MA2-SpectraFile.13486.13719.3	3	18.79	18.79	97.2		2175512		(R)GVIINTASVAAFEGQIGQVAYSASK(A)	K:Triplex dimethyl-intermediate	1.372	1.186	67.22	849.137	-0.0138	-5.4	gi_110760701	gi_110760701 XP_001120471.1 *hydroxyacyl-CoA dehydrogenase* PREDICTED: similar to 3-hydroxyacyl-CoA dehydrogenase type-2 (3-hydroxyacyl-CoA dehydrogenase type II) (Type II HADH) (3-hydroxy-2-methylbutyryl-CoA dehydrogenase) (Scully protein) [Apis mellifera]
980	zip-PAR2803A190MA2-SpectraFile.12459.12602.3	3	18.66	18.66	95.5		1483089		(K)GLVALVTGGASGLGLGVVQR(F)		1.268	1.167	53.8	618.037	-0.0062	-3.4	gi_110760701	gi_110760701 XP_001120471.1 *hydroxyacyl-CoA dehydrogenase* PREDICTED: similar to 3-hydroxyacyl-CoA dehydrogenase type-2 (3-hydroxyacyl-CoA dehydrogenase type II) (Type II HADH) (3-hydroxy-2-methylbutyryl-CoA dehydrogenase) (Scully protein) [Apis mellifera]
1029	zip-PAR2803A188MA2-SpectraFile.13780.14024.2	2	18.5	18.5	86.7		1244954		(R)VVTIAPGIFDTPMLGNLPEK(V)	K:Triplex dimethyl-heavy	0.931	0.929	60.64	1092.65	-0.0054	-2.5	gi_110760701	gi_110760701 XP_001120471.1 *hydroxyacyl-CoA dehydrogenase* PREDICTED: similar to 3-hydroxyacyl-CoA dehydrogenase type-2 (3-hydroxyacyl-CoA dehydrogenase type II) (Type II HADH) (3-hydroxy-2-methylbutyryl-CoA dehydrogenase) (Scully protein) [Apis mellifera]
1046	zip-PAR2803A191MA2-SpectraFile.13169.13428.3	3	18.47	18.47	96.3		1822486		(R)GVIINTASVAAFEGQIGQVAYSASK(A)	K:Triplex dimethyl-light	1.399	1.201	65.39	846.455	-0.0108	-4.3	gi_110760701	gi_110760701 XP_001120471.1 *hydroxyacyl-CoA dehydrogenase* PREDICTED: similar to 3-hydroxyacyl-CoA dehydrogenase type-2 (3-hydroxyacyl-CoA dehydrogenase type II) (Type II HADH) (3-hydroxy-2-methylbutyryl-CoA dehydrogenase) (Scully protein) [Apis mellifera]
1058	zip-PAR2803A188MA2-SpectraFile.12202.12358.3	3	18.43	18.43	91.8		432643		(K)GLVALVTGGASGLGLGVVQR(F)		0.804	0.872	52	618.036	-0.0074	-4	gi_110760701	gi_110760701 XP_001120471.1 *hydroxyacyl-CoA dehydrogenase* PREDICTED: similar to 3-hydroxyacyl-CoA dehydrogenase type-2 (3-hydroxyacyl-CoA dehydrogenase type II) (Type II HADH) (3-hydroxy-2-methylbutyryl-CoA dehydrogenase) (Scully protein) [Apis mellifera]
1072	zip-PAR2803A191MA2-SpectraFile.14303.14585.3	3	18.4	18.4	93.3		1541797		(R)GVIINTASVAAFEGQIGQVAYSASK(A)	K:Triplex dimethyl-intermediate	1.354	1.16	71.82	849.138	-0.0129	-5.1	gi_110760701	gi_110760701 XP_001120471.1 *hydroxyacyl-CoA dehydrogenase* PREDICTED: similar to 3-hydroxyacyl-CoA dehydrogenase type-2 (3-hydroxyacyl-CoA dehydrogenase type II) (Type II HADH) (3-hydroxy-2-methylbutyryl-CoA dehydrogenase) (Scully protein) [Apis mellifera]
1083	zip-PAR2803A190MA2-SpectraFile.9364.9557.2	2	18.38	10.52	97.8		2272255		(K)AAIVGMTLPLAR(D)		1.485	1.04	37.65	620.875	-0.0013	-1	gi_110760701	gi_110760701 XP_001120471.1 *hydroxyacyl-CoA dehydrogenase* PREDICTED: similar to 3-hydroxyacyl-CoA dehydrogenase type-2 (3-hydroxyacyl-CoA dehydrogenase type II) (Type II HADH) (3-hydroxy-2-methylbutyryl-CoA dehydrogenase) (Scully protein) [Apis mellifera]
1102	zip-PAR2803A188MA2-SpectraFile.13770.14017.3	3	18.34	18.34	92.2		3187987		(R)VVTIAPGIFDTPMLGNLPEK(V)	K:Triplex dimethyl-heavy	0.935	0.935	60.59	728.766	-0.0085	-3.9	gi_110760701	gi_110760701 XP_001120471.1 *hydroxyacyl-CoA dehydrogenase* PREDICTED: similar to 3-hydroxyacyl-CoA dehydrogenase type-2 (3-hydroxyacyl-CoA dehydrogenase type II) (Type II HADH) (3-hydroxy-2-methylbutyryl-CoA dehydrogenase) (Scully protein) [Apis mellifera]
1106	zip-PAR2803A190MA2-SpectraFile.9304.9507.2	2	18.34	12.36	83.8		1873406		(R)LSLPLMYNNTPDK(D)	K:Triplex dimethyl-heavy	1.068	0.999	37.34	789.462	-0.0025	-1.6	gi_110760701	gi_110760701 XP_001120471.1 *hydroxyacyl-CoA dehydrogenase* PREDICTED: similar to 3-hydroxyacyl-CoA dehydrogenase type-2 (3-hydroxyacyl-CoA dehydrogenase type II) (Type II HADH) (3-hydroxy-2-methylbutyryl-CoA dehydrogenase) (Scully protein) [Apis mellifera]
1110	zip-PAR2803A191MA2-SpectraFile.13474.13722.3	3	18.33	18.33	97.4		2713166		(R)GVIINTASVAAFEGQIGQVAYSASK(A)	K:Triplex dimethyl-heavy	1.376	1.192	67.15	851.817	-0.0145	-5.7	gi_110760701	gi_110760701 XP_001120471.1 *hydroxyacyl-CoA dehydrogenase* PREDICTED: similar to 3-hydroxyacyl-CoA dehydrogenase type-2 (3-hydroxyacyl-CoA dehydrogenase type II) (Type II HADH) (3-hydroxy-2-methylbutyryl-CoA dehydrogenase) (Scully protein) [Apis mellifera]
1244	zip-PAR2803A191MA2-SpectraFile.13760.14033.3	3	18.07	18.07	97.2		1412362		(R)GVIINTASVAAFEGQIGQVAYSASK(A)	K:Triplex dimethyl-intermediate	1.388	1.216	68.83	849.137	-0.015	-5.9	gi_110760701	gi_110760701 XP_001120471.1 *hydroxyacyl-CoA dehydrogenase* PREDICTED: similar to 3-hydroxyacyl-CoA dehydrogenase type-2 (3-hydroxyacyl-CoA dehydrogenase type II) (Type II HADH) (3-hydroxy-2-methylbutyryl-CoA dehydrogenase) (Scully protein) [Apis mellifera]
1298	zip-PAR2803A188MA2-SpectraFile.12204.12254.2	2	17.94	3.19	92.7		544555		(R)VVTIAPGIFDTPmLGNLPEK(V)	K:Triplex dimethyl-light m:Oxidized methionine	0.927	0.95	52.01	1092.6	15.9952	0.1	gi_110760701	gi_110760701 XP_001120471.1 *hydroxyacyl-CoA dehydrogenase* PREDICTED: similar to 3-hydroxyacyl-CoA dehydrogenase type-2 (3-hydroxyacyl-CoA dehydrogenase type II) (Type II HADH) (3-hydroxy-2-methylbutyryl-CoA dehydrogenase) (Scully protein) [Apis mellifera]
1333	zip-PAR2803A190MA2-SpectraFile.12472.12608.2	2	17.87	17.87	80.2		647901		(K)GLVALVTGGASGLGLGVVQR(F)		0.035	1.135	53.87	926.553	-0.0035	-1.9	gi_110760701	gi_110760701 XP_001120471.1 *hydroxyacyl-CoA dehydrogenase* PREDICTED: similar to 3-hydroxyacyl-CoA dehydrogenase type-2 (3-hydroxyacyl-CoA dehydrogenase type II) (Type II HADH) (3-hydroxy-2-methylbutyryl-CoA dehydrogenase) (Scully protein) [Apis mellifera]
1359	zip-PAR2803A188MA2-SpectraFile.12152.12247.2	2	17.81	17.81	91.5		517357		(R)VVTIAPGIFDTPmLGNLPEK(V)	K:Triplex dimethyl-intermediate m:Oxidized methionine	0.927	0.95	51.73	1096.63	15.993	-0.9	gi_110760701	gi_110760701 XP_001120471.1 *hydroxyacyl-CoA dehydrogenase* PREDICTED: similar to 3-hydroxyacyl-CoA dehydrogenase type-2 (3-hydroxyacyl-CoA dehydrogenase type II) (Type II HADH) (3-hydroxy-2-methylbutyryl-CoA dehydrogenase) (Scully protein) [Apis mellifera]
1378	zip-PAR2803A191MA2-SpectraFile.13876.14126.3	3	17.78	17.78	92.7		1609793		(R)GVIINTASVAAFEGQIGQVAYSASK(A)	K:Triplex dimethyl-heavy	1.386	1.208	69.41	851.816	-0.0151	-5.9	gi_110760701	gi_110760701 XP_001120471.1 *hydroxyacyl-CoA dehydrogenase* PREDICTED: similar to 3-hydroxyacyl-CoA dehydrogenase type-2 (3-hydroxyacyl-CoA dehydrogenase type II) (Type II HADH) (3-hydroxy-2-methylbutyryl-CoA dehydrogenase) (Scully protein) [Apis mellifera]
1405	zip-PAR2803A190MA2-SpectraFile.12450.12655.3	3	17.73	17.73	85.7		1730848		(K)GLVALVTGGASGLGLGVVQR(F)		1.277	1.154	53.75	619.378	-0.0071	-3.8	gi_110760701	gi_110760701 XP_001120471.1 *hydroxyacyl-CoA dehydrogenase* PREDICTED: similar to 3-hydroxyacyl-CoA dehydrogenase type-2 (3-hydroxyacyl-CoA dehydrogenase type II) (Type II HADH) (3-hydroxy-2-methylbutyryl-CoA dehydrogenase) (Scully protein) [Apis mellifera]
1416	zip-PAR2803A191MA2-SpectraFile.14746.15117.3	3	17.71	17.71	96.8		2003370		(R)GVIINTASVAAFEGQIGQVAYSASK(A)	K:Triplex dimethyl-intermediate	1.375	1.186	73.89	849.136	-0.0174	-6.9	gi_110760701	gi_110760701 XP_001120471.1 *hydroxyacyl-CoA dehydrogenase* PREDICTED: similar to 3-hydroxyacyl-CoA dehydrogenase type-2 (3-hydroxyacyl-CoA dehydrogenase type II) (Type II HADH) (3-hydroxy-2-methylbutyryl-CoA dehydrogenase) (Scully protein) [Apis mellifera]
1471	zip-PAR2803A190MA2-SpectraFile.7373.7541.2	2	17.59	9.6	95.8		4314222		(K)VVIADLPISK(G)	K:Triplex dimethyl-intermediate	0.911	1.063	27.55	559.885	-0.001	-0.9	gi_110760701	gi_110760701 XP_001120471.1 *hydroxyacyl-CoA dehydrogenase* PREDICTED: similar to 3-hydroxyacyl-CoA dehydrogenase type-2 (3-hydroxyacyl-CoA dehydrogenase type II) (Type II HADH) (3-hydroxy-2-methylbutyryl-CoA dehydrogenase) (Scully protein) [Apis mellifera]
1499	zip-PAR2803A191MA2-SpectraFile.13205.13455.3	3	17.53	17.53	97		2622591		(R)GVIINTASVAAFEGQIGQVAYSASK(A)	K:Triplex dimethyl-heavy	1.4	1.202	65.59	851.817	-0.0139	-5.4	gi_110760701	gi_110760701 XP_001120471.1 *hydroxyacyl-CoA dehydrogenase* PREDICTED: similar to 3-hydroxyacyl-CoA dehydrogenase type-2 (3-hydroxyacyl-CoA dehydrogenase type II) (Type II HADH) (3-hydroxy-2-methylbutyryl-CoA dehydrogenase) (Scully protein) [Apis mellifera]
1534	zip-PAR2803A190MA2-SpectraFile.7691.7800.2	2	17.46	10.05	77.4		693027		(R)LSLPLmYNNTPDK(D)	K:Triplex dimethyl-light m:Oxidized methionine	1.151	1.016	29.13	789.416	15.9951	0.1	gi_110760701	gi_110760701 XP_001120471.1 *hydroxyacyl-CoA dehydrogenase* PREDICTED: similar to 3-hydroxyacyl-CoA dehydrogenase type-2 (3-hydroxyacyl-CoA dehydrogenase type II) (Type II HADH) (3-hydroxy-2-methylbutyryl-CoA dehydrogenase) (Scully protein) [Apis mellifera]
1749	zip-PAR2803A188MA2-SpectraFile.6369.6481.4	4	17.01	17.01	90.9		739302		(K)KLDVIVNAAGIAVAHK(V)	K:Triplex dimethyl-light	0	0	22.12	426.517	-0.0108	-6.4	gi_110760701	gi_110760701 XP_001120471.1 *hydroxyacyl-CoA dehydrogenase* PREDICTED: similar to 3-hydroxyacyl-CoA dehydrogenase type-2 (3-hydroxyacyl-CoA dehydrogenase type II) (Type II HADH) (3-hydroxy-2-methylbutyryl-CoA dehydrogenase) (Scully protein) [Apis mellifera]
1776	zip-PAR2803A191MA2-SpectraFile.14273.14595.3	3	16.97	16.97	92.6		1913694		(R)GVIINTASVAAFEGQIGQVAYSASK(A)	K:Triplex dimethyl-heavy	1.348	1.16	71.66	851.817	-0.0139	-5.4	gi_110760701	gi_110760701 XP_001120471.1 *hydroxyacyl-CoA dehydrogenase* PREDICTED: similar to 3-hydroxyacyl-CoA dehydrogenase type-2 (3-hydroxyacyl-CoA dehydrogenase type II) (Type II HADH) (3-hydroxy-2-methylbutyryl-CoA dehydrogenase) (Scully protein) [Apis mellifera]
1786	zip-PAR2803A191MA2-SpectraFile.14173.14437.3	3	16.96	16.96	87.3		1731402		(R)GVIINTASVAAFEGQIGQVAYSASK(A)	K:Triplex dimethyl-heavy	1.378	1.186	71.11	851.816	-0.0163	-6.4	gi_110760701	gi_110760701 XP_001120471.1 *hydroxyacyl-CoA dehydrogenase* PREDICTED: similar to 3-hydroxyacyl-CoA dehydrogenase type-2 (3-hydroxyacyl-CoA dehydrogenase type II) (Type II HADH) (3-hydroxy-2-methylbutyryl-CoA dehydrogenase) (Scully protein) [Apis mellifera]
1787	zip-PAR2803A191MA2-SpectraFile.14315.14315.3	3	16.96	16.96	85.2		968051		(R)GVIINTASVAAFEGQIGQVAYSASK(A)	K:Triplex dimethyl-heavy	1.42	1.199	71.89	851.816	-0.0163	-6.4	gi_110760701	gi_110760701 XP_001120471.1 *hydroxyacyl-CoA dehydrogenase* PREDICTED: similar to 3-hydroxyacyl-CoA dehydrogenase type-2 (3-hydroxyacyl-CoA dehydrogenase type II) (Type II HADH) (3-hydroxy-2-methylbutyryl-CoA dehydrogenase) (Scully protein) [Apis mellifera]
1828	zip-PAR2803A188MA2-SpectraFile.12186.12339.0	3	16.88	16.88	81.4		147102		(K)GLVALVTGGASGLGLGVVQR(F)		-	-	51.91	619.374	-0.0179	-9.7	gi_110760701	gi_110760701 XP_001120471.1 *hydroxyacyl-CoA dehydrogenase* PREDICTED: similar to 3-hydroxyacyl-CoA dehydrogenase type-2 (3-hydroxyacyl-CoA dehydrogenase type II) (Type II HADH) (3-hydroxy-2-methylbutyryl-CoA dehydrogenase) (Scully protein) [Apis mellifera]
1835	zip-PAR2803A190MA2-SpectraFile.7369.7543.2	2	16.87	10.97	86.3		3696882		(K)VVIADLPISK(G)	K:Triplex dimethyl-heavy	0.909	1.061	27.53	563.904	-0.0011	-1	gi_110760701	gi_110760701 XP_001120471.1 *hydroxyacyl-CoA dehydrogenase* PREDICTED: similar to 3-hydroxyacyl-CoA dehydrogenase type-2 (3-hydroxyacyl-CoA dehydrogenase type II) (Type II HADH) (3-hydroxy-2-methylbutyryl-CoA dehydrogenase) (Scully protein) [Apis mellifera]
1839	zip-PAR2803A188MA2-SpectraFile.9170.9236.2	2	16.86	10.29	91.5		473629		(K)AAIVGMTLPLAR(D)		0.734	0.912	35.93	622.886	-0.0048	-3.8	gi_110760701	gi_110760701 XP_001120471.1 *hydroxyacyl-CoA dehydrogenase* PREDICTED: similar to 3-hydroxyacyl-CoA dehydrogenase type-2 (3-hydroxyacyl-CoA dehydrogenase type II) (Type II HADH) (3-hydroxy-2-methylbutyryl-CoA dehydrogenase) (Scully protein) [Apis mellifera]
1949	zip-PAR2803A191MA2-SpectraFile.14530.14848.3	3	16.63	16.63	85.5		2450868		(R)GVIINTASVAAFEGQIGQVAYSASK(A)	K:Triplex dimethyl-heavy	1.355	1.169	72.82	851.817	-0.0139	-5.4	gi_110760701	gi_110760701 XP_001120471.1 *hydroxyacyl-CoA dehydrogenase* PREDICTED: similar to 3-hydroxyacyl-CoA dehydrogenase type-2 (3-hydroxyacyl-CoA dehydrogenase type II) (Type II HADH) (3-hydroxy-2-methylbutyryl-CoA dehydrogenase) (Scully protein) [Apis mellifera]
1958	zip-PAR2803A191MA2-SpectraFile.13807.13807.3	3	16.62	16.62	79.4		757264		(R)GVIINTASVAAFEGQIGQVAYSASK(A)	K:Triplex dimethyl-light	1.388	1.22	69.09	846.456	-0.0069	-2.7	gi_110760701	gi_110760701 XP_001120471.1 *hydroxyacyl-CoA dehydrogenase* PREDICTED: similar to 3-hydroxyacyl-CoA dehydrogenase type-2 (3-hydroxyacyl-CoA dehydrogenase type II) (Type II HADH) (3-hydroxy-2-methylbutyryl-CoA dehydrogenase) (Scully protein) [Apis mellifera]
2063	zip-PAR2803A188MA2-SpectraFile.12139.12276.3	3	16.47	16.47	90.9		1173350		(R)VVTIAPGIFDTPmLGNLPEK(V)	K:Triplex dimethyl-intermediate m:Oxidized methionine	0.928	0.954	51.65	731.419	15.9899	-2.3	gi_110760701	gi_110760701 XP_001120471.1 *hydroxyacyl-CoA dehydrogenase* PREDICTED: similar to 3-hydroxyacyl-CoA dehydrogenase type-2 (3-hydroxyacyl-CoA dehydrogenase type II) (Type II HADH) (3-hydroxy-2-methylbutyryl-CoA dehydrogenase) (Scully protein) [Apis mellifera]
2230	zip-PAR2803A191MA2-SpectraFile.14316.14635.3	3	16.17	16.17	94.8		1715352		(R)GVIINTASVAAFEGQIGQVAYSASK(A)	K:Triplex dimethyl-intermediate	1.344	1.153	71.89	849.138	-0.012	-4.7	gi_110760701	gi_110760701 XP_001120471.1 *hydroxyacyl-CoA dehydrogenase* PREDICTED: similar to 3-hydroxyacyl-CoA dehydrogenase type-2 (3-hydroxyacyl-CoA dehydrogenase type II) (Type II HADH) (3-hydroxy-2-methylbutyryl-CoA dehydrogenase) (Scully protein) [Apis mellifera]
2231	zip-PAR2803A191MA2-SpectraFile.14629.14629.3	3	16.17	16.17	79.3		840905		(R)GVIINTASVAAFEGQIGQVAYSASK(A)	K:Triplex dimethyl-light	1.284	1.114	73.32	846.455	-0.0099	-3.9	gi_110760701	gi_110760701 XP_001120471.1 *hydroxyacyl-CoA dehydrogenase* PREDICTED: similar to 3-hydroxyacyl-CoA dehydrogenase type-2 (3-hydroxyacyl-CoA dehydrogenase type II) (Type II HADH) (3-hydroxy-2-methylbutyryl-CoA dehydrogenase) (Scully protein) [Apis mellifera]
2281	zip-PAR2803A188MA2-SpectraFile.16959.17099.4	4	16.09	3.72	94.3		1822100		(K)RLGTPDEYAQLAEHIVENSLLNGEVIR(L)		1.242	1.038	78.86	766.902	-0.0192	-6.3	gi_110760701	gi_110760701 XP_001120471.1 *hydroxyacyl-CoA dehydrogenase* PREDICTED: similar to 3-hydroxyacyl-CoA dehydrogenase type-2 (3-hydroxyacyl-CoA dehydrogenase type II) (Type II HADH) (3-hydroxy-2-methylbutyryl-CoA dehydrogenase) (Scully protein) [Apis mellifera]
2328	zip-PAR2803A191MA2-SpectraFile.13260.13439.2	2	16.02	16.02	87.9		355414		(R)GVIINTASVAAFEGQIGQVAYSASK(A)	K:Triplex dimethyl-light	1.402	1.206	65.91	1269.18	-0.0059	-2.3	gi_110760701	gi_110760701 XP_001120471.1 *hydroxyacyl-CoA dehydrogenase* PREDICTED: similar to 3-hydroxyacyl-CoA dehydrogenase type-2 (3-hydroxyacyl-CoA dehydrogenase type II) (Type II HADH) (3-hydroxy-2-methylbutyryl-CoA dehydrogenase) (Scully protein) [Apis mellifera]
2434	zip-PAR2803A190MA2-SpectraFile.7671.7828.2	2	15.86	9.92	73.6		797478		(R)LSLPLmYNNTPDK(D)	K:Triplex dimethyl-heavy m:Oxidized methionine	1.151	1.024	29.03	797.458	15.9907	-2.6	gi_110760701	gi_110760701 XP_001120471.1 *hydroxyacyl-CoA dehydrogenase* PREDICTED: similar to 3-hydroxyacyl-CoA dehydrogenase type-2 (3-hydroxyacyl-CoA dehydrogenase type II) (Type II HADH) (3-hydroxy-2-methylbutyryl-CoA dehydrogenase) (Scully protein) [Apis mellifera]
2449	zip-PAR2803A188MA2-SpectraFile.14065.14065.3	3	15.83	2.07	83.4		1413858		(R)VVTIAPGIFDTPMLGNLPEK(V)	K:Triplex dimethyl-light	0.803	0.861	62.21	723.404	-0.0049	-2.3	gi_110760701	gi_110760701 XP_001120471.1 *hydroxyacyl-CoA dehydrogenase* PREDICTED: similar to 3-hydroxyacyl-CoA dehydrogenase type-2 (3-hydroxyacyl-CoA dehydrogenase type II) (Type II HADH) (3-hydroxy-2-methylbutyryl-CoA dehydrogenase) (Scully protein) [Apis mellifera]
2540	zip-PAR2803A191MA2-SpectraFile.13568.13816.3	3	15.7	15.7	88.6		2091794		(R)GVIINTASVAAFEGQIGQVAYSASK(A)	K:Triplex dimethyl-heavy	1.399	1.219	67.7	851.816	-0.0151	-5.9	gi_110760701	gi_110760701 XP_001120471.1 *hydroxyacyl-CoA dehydrogenase* PREDICTED: similar to 3-hydroxyacyl-CoA dehydrogenase type-2 (3-hydroxyacyl-CoA dehydrogenase type II) (Type II HADH) (3-hydroxy-2-methylbutyryl-CoA dehydrogenase) (Scully protein) [Apis mellifera]
2603	zip-PAR2803A188MA2-SpectraFile.16955.17032.5	5	15.6	15.6	77.1		49295		(K)RLGTPDEYAQLAEHIVEnSLLNGEVIR(L)	n:Deamidated	1.02	0.521	78.84	615.53	0.9708	-4.3	gi_110760701	gi_110760701 XP_001120471.1 *hydroxyacyl-CoA dehydrogenase* PREDICTED: similar to 3-hydroxyacyl-CoA dehydrogenase type-2 (3-hydroxyacyl-CoA dehydrogenase type II) (Type II HADH) (3-hydroxy-2-methylbutyryl-CoA dehydrogenase) (Scully protein) [Apis mellifera]
2694	zip-PAR2803A188MA2-SpectraFile.13761.14016.3	3	15.49	2.54	79.6		3408217		(R)VVTIAPGIFDTPMLGNLPEK(V)	K:Triplex dimethyl-light	0.935	0.935	60.54	723.405	-0.0043	-2	gi_110760701	gi_110760701 XP_001120471.1 *hydroxyacyl-CoA dehydrogenase* PREDICTED: similar to 3-hydroxyacyl-CoA dehydrogenase type-2 (3-hydroxyacyl-CoA dehydrogenase type II) (Type II HADH) (3-hydroxy-2-methylbutyryl-CoA dehydrogenase) (Scully protein) [Apis mellifera]
2772	zip-PAR2803A190MA2-SpectraFile.10028.10210.0	2	15.4	7.78	78.1		269190		(K)VLNVNVSGTFNVIR(L)		1.535	1.371	41.06	784.468	-0.0058	-3.7	gi_110760701	gi_110760701 XP_001120471.1 *hydroxyacyl-CoA dehydrogenase* PREDICTED: similar to 3-hydroxyacyl-CoA dehydrogenase type-2 (3-hydroxyacyl-CoA dehydrogenase type II) (Type II HADH) (3-hydroxy-2-methylbutyryl-CoA dehydrogenase) (Scully protein) [Apis mellifera]
2774	zip-PAR2803A190MA2-SpectraFile.7400.7568.2	2	15.4	7.88	78.2		4065633		(K)VVIADLPISK(G)	K:Triplex dimethyl-light	0.909	1.061	27.69	555.86	-0.0013	-1.2	gi_110760701	gi_110760701 XP_001120471.1 *hydroxyacyl-CoA dehydrogenase* PREDICTED: similar to 3-hydroxyacyl-CoA dehydrogenase type-2 (3-hydroxyacyl-CoA dehydrogenase type II) (Type II HADH) (3-hydroxy-2-methylbutyryl-CoA dehydrogenase) (Scully protein) [Apis mellifera]
2816	zip-PAR2803A190MA2-SpectraFile.6399.6415.2	2	15.34	9.23	78.4		1012148		(K)AAIVGmTLPLAR(D)	m:Oxidized methionine	1.116	0.965	22.75	630.884	15.9916	-2.6	gi_110760701	gi_110760701 XP_001120471.1 *hydroxyacyl-CoA dehydrogenase* PREDICTED: similar to 3-hydroxyacyl-CoA dehydrogenase type-2 (3-hydroxyacyl-CoA dehydrogenase type II) (Type II HADH) (3-hydroxy-2-methylbutyryl-CoA dehydrogenase) (Scully protein) [Apis mellifera]
2818	zip-PAR2803A188MA2-SpectraFile.13783.14051.2	2	15.33	1.63	83		1337622		(R)VVTIAPGIFDTPMLGNLPEK(V)	K:Triplex dimethyl-light	0.929	0.929	60.66	1084.61	0.0058	2.7	gi_110760701	gi_110760701 XP_001120471.1 *hydroxyacyl-CoA dehydrogenase* PREDICTED: similar to 3-hydroxyacyl-CoA dehydrogenase type-2 (3-hydroxyacyl-CoA dehydrogenase type II) (Type II HADH) (3-hydroxy-2-methylbutyryl-CoA dehydrogenase) (Scully protein) [Apis mellifera]
2858	zip-PAR2803A190MA2-SpectraFile.14093.14143.0	3	15.29	15.29	84.4		54781		(R)GVIINTASVAAFEGQIGQVAYSASK(A)	K:Triplex dimethyl-intermediate	-	-	62.58	849.136	-0.0162	-6.4	gi_110760701	gi_110760701 XP_001120471.1 *hydroxyacyl-CoA dehydrogenase* PREDICTED: similar to 3-hydroxyacyl-CoA dehydrogenase type-2 (3-hydroxyacyl-CoA dehydrogenase type II) (Type II HADH) (3-hydroxy-2-methylbutyryl-CoA dehydrogenase) (Scully protein) [Apis mellifera]
2881	zip-PAR2803A191MA2-SpectraFile.13862.14109.3	3	15.25	15.25	85.3		1152686		(R)GVIINTASVAAFEGQIGQVAYSASK(A)	K:Triplex dimethyl-light	1.383	1.207	69.34	846.456	-0.0081	-3.2	gi_110760701	gi_110760701 XP_001120471.1 *hydroxyacyl-CoA dehydrogenase* PREDICTED: similar to 3-hydroxyacyl-CoA dehydrogenase type-2 (3-hydroxyacyl-CoA dehydrogenase type II) (Type II HADH) (3-hydroxy-2-methylbutyryl-CoA dehydrogenase) (Scully protein) [Apis mellifera]
3035	zip-PAR2803A190MA2-SpectraFile.9349.9404.2	2	15.01	8.59	78.3		2822659		(K)AAIVGMTLPLAR(D)		1.492	1.083	37.58	624.892	-0.0116	-9.3	gi_110760701	gi_110760701 XP_001120471.1 *hydroxyacyl-CoA dehydrogenase* PREDICTED: similar to 3-hydroxyacyl-CoA dehydrogenase type-2 (3-hydroxyacyl-CoA dehydrogenase type II) (Type II HADH) (3-hydroxy-2-methylbutyryl-CoA dehydrogenase) (Scully protein) [Apis mellifera]
3139	zip-PAR2803A191MA2-SpectraFile.13442.13672.3	3	14.86	14.86	88.3		1911009		(R)GVIINTASVAAFEGQIGQVAYSASK(A)	K:Triplex dimethyl-light	1.38	1.196	66.96	846.455	-0.0108	-4.3	gi_110760701	gi_110760701 XP_001120471.1 *hydroxyacyl-CoA dehydrogenase* PREDICTED: similar to 3-hydroxyacyl-CoA dehydrogenase type-2 (3-hydroxyacyl-CoA dehydrogenase type II) (Type II HADH) (3-hydroxy-2-methylbutyryl-CoA dehydrogenase) (Scully protein) [Apis mellifera]
3144	zip-PAR2803A188MA2-SpectraFile.12151.12246.2	2	14.85	14.85	82.3		504639		(R)VVTIAPGIFDTPmLGNLPEK(V)	K:Triplex dimethyl-heavy m:Oxidized methionine	0.927	0.95	51.72	1100.65	15.9922	-1.2	gi_110760701	gi_110760701 XP_001120471.1 *hydroxyacyl-CoA dehydrogenase* PREDICTED: similar to 3-hydroxyacyl-CoA dehydrogenase type-2 (3-hydroxyacyl-CoA dehydrogenase type II) (Type II HADH) (3-hydroxy-2-methylbutyryl-CoA dehydrogenase) (Scully protein) [Apis mellifera]
3348	zip-PAR2803A191MA2-SpectraFile.14621.14721.3	3	14.57	14.57	82.1		1580544		(R)GVIINTASVAAFEGQIGQVAYSASK(A)	K:Triplex dimethyl-heavy	1.318	1.148	73.27	851.816	-0.0163	-6.4	gi_110760701	gi_110760701 XP_001120471.1 *hydroxyacyl-CoA dehydrogenase* PREDICTED: similar to 3-hydroxyacyl-CoA dehydrogenase type-2 (3-hydroxyacyl-CoA dehydrogenase type II) (Type II HADH) (3-hydroxy-2-methylbutyryl-CoA dehydrogenase) (Scully protein) [Apis mellifera]
3361	zip-PAR2803A192MA2-SpectraFile.8439.8439.0	3	14.55	14.55	83.1		49086		(K)LDVIVNAAGIAVAHK(V)	K:Triplex dimethyl-intermediate	-	-	37.67	518.996	-0.008	-5.1	gi_110760701	gi_110760701 XP_001120471.1 *hydroxyacyl-CoA dehydrogenase* PREDICTED: similar to 3-hydroxyacyl-CoA dehydrogenase type-2 (3-hydroxyacyl-CoA dehydrogenase type II) (Type II HADH) (3-hydroxy-2-methylbutyryl-CoA dehydrogenase) (Scully protein) [Apis mellifera]
3397	zip-PAR2803A188MA2-SpectraFile.12137.12277.3	3	14.49	14.49	80.8		1140352		(R)VVTIAPGIFDTPmLGNLPEK(V)	K:Triplex dimethyl-heavy m:Oxidized methionine	0.928	0.954	51.64	734.098	15.9881	-3.1	gi_110760701	gi_110760701 XP_001120471.1 *hydroxyacyl-CoA dehydrogenase* PREDICTED: similar to 3-hydroxyacyl-CoA dehydrogenase type-2 (3-hydroxyacyl-CoA dehydrogenase type II) (Type II HADH) (3-hydroxy-2-methylbutyryl-CoA dehydrogenase) (Scully protein) [Apis mellifera]
3582	zip-PAR2803A190MA2-SpectraFile.10184.10232.0	2	14.23	7.95	75.8		202701		(K)VLNVNVSGTFNVIR(L)		1.449	1.235	41.87	782.46	-0.0032	-2	gi_110760701	gi_110760701 XP_001120471.1 *hydroxyacyl-CoA dehydrogenase* PREDICTED: similar to 3-hydroxyacyl-CoA dehydrogenase type-2 (3-hydroxyacyl-CoA dehydrogenase type II) (Type II HADH) (3-hydroxy-2-methylbutyryl-CoA dehydrogenase) (Scully protein) [Apis mellifera]
3594	zip-PAR2803A191MA2-SpectraFile.14686.14741.3	3	14.22	14.22	79.6		1098226		(R)GVIINTASVAAFEGQIGQVAYSASK(A)	K:Triplex dimethyl-intermediate	1.312	1.14	73.61	849.138	-0.0123	-4.9	gi_110760701	gi_110760701 XP_001120471.1 *hydroxyacyl-CoA dehydrogenase* PREDICTED: similar to 3-hydroxyacyl-CoA dehydrogenase type-2 (3-hydroxyacyl-CoA dehydrogenase type II) (Type II HADH) (3-hydroxy-2-methylbutyryl-CoA dehydrogenase) (Scully protein) [Apis mellifera]
3641	zip-PAR2803A188MA2-SpectraFile.13784.13830.2	2	14.12	1.61	76.5		1005692		(R)VVTIAPGIFDTPMLGNLPEK(V)	K:Triplex dimethyl-light	1	0.97	60.67	1084.61	-0.0006	-0.3	gi_110760701	gi_110760701 XP_001120471.1 *hydroxyacyl-CoA dehydrogenase* PREDICTED: similar to 3-hydroxyacyl-CoA dehydrogenase type-2 (3-hydroxyacyl-CoA dehydrogenase type II) (Type II HADH) (3-hydroxy-2-methylbutyryl-CoA dehydrogenase) (Scully protein) [Apis mellifera]
3665	zip-PAR2803A191MA2-SpectraFile.13434.13679.3	3	14.09	14.09	84		2728025		(R)GVIINTASVAAFEGQIGQVAYSASK(A)	K:Triplex dimethyl-heavy	1.383	1.196	66.92	851.817	-0.0145	-5.7	gi_110760701	gi_110760701 XP_001120471.1 *hydroxyacyl-CoA dehydrogenase* PREDICTED: similar to 3-hydroxyacyl-CoA dehydrogenase type-2 (3-hydroxyacyl-CoA dehydrogenase type II) (Type II HADH) (3-hydroxy-2-methylbutyryl-CoA dehydrogenase) (Scully protein) [Apis mellifera]
3724	zip-PAR2803A189MA2-SpectraFile.7655.7669.2	2	14.01	8.65	83.4		189210		(K)VVIADLPISK(G)	K:Triplex dimethyl-heavy	0.437	0.662	30.25	563.904	-0.0021	-1.9	gi_110760701	gi_110760701 XP_001120471.1 *hydroxyacyl-CoA dehydrogenase* PREDICTED: similar to 3-hydroxyacyl-CoA dehydrogenase type-2 (3-hydroxyacyl-CoA dehydrogenase type II) (Type II HADH) (3-hydroxy-2-methylbutyryl-CoA dehydrogenase) (Scully protein) [Apis mellifera]
3747	zip-PAR2803A191MA2-SpectraFile.14855.15221.3	3	13.99	13.99	80.1		2251034		(R)GVIINTASVAAFEGQIGQVAYSASK(A)	K:Triplex dimethyl-heavy	1.393	1.2	74.33	851.816	-0.0166	-6.5	gi_110760701	gi_110760701 XP_001120471.1 *hydroxyacyl-CoA dehydrogenase* PREDICTED: similar to 3-hydroxyacyl-CoA dehydrogenase type-2 (3-hydroxyacyl-CoA dehydrogenase type II) (Type II HADH) (3-hydroxy-2-methylbutyryl-CoA dehydrogenase) (Scully protein) [Apis mellifera]
3802	zip-PAR2803A191MA2-SpectraFile.13159.13382.3	3	13.91	13.91	78.6		2352504		(R)GVIINTASVAAFEGQIGQVAYSASK(A)	K:Triplex dimethyl-heavy	1.399	1.2	65.33	851.817	-0.013	-5.1	gi_110760701	gi_110760701 XP_001120471.1 *hydroxyacyl-CoA dehydrogenase* PREDICTED: similar to 3-hydroxyacyl-CoA dehydrogenase type-2 (3-hydroxyacyl-CoA dehydrogenase type II) (Type II HADH) (3-hydroxy-2-methylbutyryl-CoA dehydrogenase) (Scully protein) [Apis mellifera]
3968	zip-PAR2803A191MA2-SpectraFile.14028.14188.3	3	13.68	13.68	90.1		693951		(R)GVIINTASVAAFEGQIGQVAYSASK(A)	K:Triplex dimethyl-light	1.398	1.204	70.29	846.456	-0.0081	-3.2	gi_110760701	gi_110760701 XP_001120471.1 *hydroxyacyl-CoA dehydrogenase* PREDICTED: similar to 3-hydroxyacyl-CoA dehydrogenase type-2 (3-hydroxyacyl-CoA dehydrogenase type II) (Type II HADH) (3-hydroxy-2-methylbutyryl-CoA dehydrogenase) (Scully protein) [Apis mellifera]
4013	zip-PAR2803A188MA2-SpectraFile.12128.12275.3	3	13.62	1.91	89.9		1229292		(R)VVTIAPGIFDTPmLGNLPEK(V)	K:Triplex dimethyl-light m:Oxidized methionine	0.928	0.954	51.59	728.737	15.9923	-1.2	gi_110760701	gi_110760701 XP_001120471.1 *hydroxyacyl-CoA dehydrogenase* PREDICTED: similar to 3-hydroxyacyl-CoA dehydrogenase type-2 (3-hydroxyacyl-CoA dehydrogenase type II) (Type II HADH) (3-hydroxy-2-methylbutyryl-CoA dehydrogenase) (Scully protein) [Apis mellifera]
4109	zip-PAR2803A190MA2-SpectraFile.9547.9547.2	2	13.51	7.52	79.3		632236		(R)LSLPLMYnNTPDK(D)	K:Triplex dimethyl-heavy n:Deamidated	0.789	0.918	38.61	789.963	1.0001	10.2	gi_110760701	gi_110760701 XP_001120471.1 *hydroxyacyl-CoA dehydrogenase* PREDICTED: similar to 3-hydroxyacyl-CoA dehydrogenase type-2 (3-hydroxyacyl-CoA dehydrogenase type II) (Type II HADH) (3-hydroxy-2-methylbutyryl-CoA dehydrogenase) (Scully protein) [Apis mellifera]
4134	zip-PAR2803A191MA2-SpectraFile.15214.15214.3	3	13.47	13.47	89.1		1037138		(R)GVIINTASVAAFEGQIGQVAYSASK(A)	K:Triplex dimethyl-intermediate	1.418	1.234	75.6	849.136	-0.0174	-6.9	gi_110760701	gi_110760701 XP_001120471.1 *hydroxyacyl-CoA dehydrogenase* PREDICTED: similar to 3-hydroxyacyl-CoA dehydrogenase type-2 (3-hydroxyacyl-CoA dehydrogenase type II) (Type II HADH) (3-hydroxy-2-methylbutyryl-CoA dehydrogenase) (Scully protein) [Apis mellifera]
4203	zip-PAR2803A190MA2-SpectraFile.14074.14175.3	3	13.37	13.37	84.9		265725		(R)GVIINTASVAAFEGQIGQVAYSASK(A)	K:Triplex dimethyl-light	0.826	0.611	62.47	846.455	-0.0111	-4.4	gi_110760701	gi_110760701 XP_001120471.1 *hydroxyacyl-CoA dehydrogenase* PREDICTED: similar to 3-hydroxyacyl-CoA dehydrogenase type-2 (3-hydroxyacyl-CoA dehydrogenase type II) (Type II HADH) (3-hydroxy-2-methylbutyryl-CoA dehydrogenase) (Scully protein) [Apis mellifera]
4207	zip-PAR2803A189MA2-SpectraFile.4921.4986.2	2	13.36	4.26	80.7		2951134		(R)DLASIGVR(V)		0.901	0.942	16.46	433.777	-0.0016	-1.8	gi_110760701	gi_110760701 XP_001120471.1 *hydroxyacyl-CoA dehydrogenase* PREDICTED: similar to 3-hydroxyacyl-CoA dehydrogenase type-2 (3-hydroxyacyl-CoA dehydrogenase type II) (Type II HADH) (3-hydroxy-2-methylbutyryl-CoA dehydrogenase) (Scully protein) [Apis mellifera]
4255	zip-PAR2803A188MA2-SpectraFile.9168.9264.2	2	13.3	7.68	70.6		382431		(K)AAIVGMTLPLAR(D)		0.736	0.912	35.92	624.895	-0.0068	-5.5	gi_110760701	gi_110760701 XP_001120471.1 *hydroxyacyl-CoA dehydrogenase* PREDICTED: similar to 3-hydroxyacyl-CoA dehydrogenase type-2 (3-hydroxyacyl-CoA dehydrogenase type II) (Type II HADH) (3-hydroxy-2-methylbutyryl-CoA dehydrogenase) (Scully protein) [Apis mellifera]
4391	zip-PAR2803A191MA2-SpectraFile.14360.14612.3	3	13.1	13.1	85		1354043		(R)GVIINTASVAAFEGQIGQVAYSASK(A)	K:Triplex dimethyl-light	1.344	1.154	72.1	846.454	-0.0123	-4.9	gi_110760701	gi_110760701 XP_001120471.1 *hydroxyacyl-CoA dehydrogenase* PREDICTED: similar to 3-hydroxyacyl-CoA dehydrogenase type-2 (3-hydroxyacyl-CoA dehydrogenase type II) (Type II HADH) (3-hydroxy-2-methylbutyryl-CoA dehydrogenase) (Scully protein) [Apis mellifera]
4583	zip-PAR2803A189MA2-SpectraFile.5018.5023.2	2	12.83	2.48	85.9		3266537		(R)DLASIGVR(V)		0.903	0.944	16.95	429.755	-0.002	-2.4	gi_110760701	gi_110760701 XP_001120471.1 *hydroxyacyl-CoA dehydrogenase* PREDICTED: similar to 3-hydroxyacyl-CoA dehydrogenase type-2 (3-hydroxyacyl-CoA dehydrogenase type II) (Type II HADH) (3-hydroxy-2-methylbutyryl-CoA dehydrogenase) (Scully protein) [Apis mellifera]
4711	zip-PAR2803A190MA2-SpectraFile.10224.10224.2	2	12.66	4.27	76.6		386099		(K)VLNVNVSGTFNVIR(L)		1.379	1.147	42.08	782.46	-0.0032	-2	gi_110760701	gi_110760701 XP_001120471.1 *hydroxyacyl-CoA dehydrogenase* PREDICTED: similar to 3-hydroxyacyl-CoA dehydrogenase type-2 (3-hydroxyacyl-CoA dehydrogenase type II) (Type II HADH) (3-hydroxy-2-methylbutyryl-CoA dehydrogenase) (Scully protein) [Apis mellifera]
4733	zip-PAR2803A191MA2-SpectraFile.15047.15047.3	3	12.63	12.63	82.7		1418063		(R)GVIINTASVAAFEGQIGQVAYSASK(A)	K:Triplex dimethyl-heavy	1.425	1.225	75.01	851.816	-0.0166	-6.5	gi_110760701	gi_110760701 XP_001120471.1 *hydroxyacyl-CoA dehydrogenase* PREDICTED: similar to 3-hydroxyacyl-CoA dehydrogenase type-2 (3-hydroxyacyl-CoA dehydrogenase type II) (Type II HADH) (3-hydroxy-2-methylbutyryl-CoA dehydrogenase) (Scully protein) [Apis mellifera]
4846	zip-PAR2803A191MA2-SpectraFile.15176.15176.3	3	12.47	12.47	73.3		907517		(R)GVIINTASVAAFEGQIGQVAYSASK(A)	K:Triplex dimethyl-light	1.418	1.224	75.45	846.455	-0.0096	-3.8	gi_110760701	gi_110760701 XP_001120471.1 *hydroxyacyl-CoA dehydrogenase* PREDICTED: similar to 3-hydroxyacyl-CoA dehydrogenase type-2 (3-hydroxyacyl-CoA dehydrogenase type II) (Type II HADH) (3-hydroxy-2-methylbutyryl-CoA dehydrogenase) (Scully protein) [Apis mellifera]
4859	zip-PAR2803A191MA2-SpectraFile.14689.14689.3	3	12.45	12.45	75.8		900261		(R)GVIINTASVAAFEGQIGQVAYSASK(A)	K:Triplex dimethyl-intermediate	1.295	1.127	73.63	849.137	-0.0138	-5.4	gi_110760701	gi_110760701 XP_001120471.1 *hydroxyacyl-CoA dehydrogenase* PREDICTED: similar to 3-hydroxyacyl-CoA dehydrogenase type-2 (3-hydroxyacyl-CoA dehydrogenase type II) (Type II HADH) (3-hydroxy-2-methylbutyryl-CoA dehydrogenase) (Scully protein) [Apis mellifera]
4926	zip-PAR2803A191MA2-SpectraFile.13720.13931.3	3	12.35	12.35	74.6		1038930		(R)GVIINTASVAAFEGQIGQVAYSASK(A)	K:Triplex dimethyl-light	1.401	1.217	68.59	846.456	-0.009	-3.6	gi_110760701	gi_110760701 XP_001120471.1 *hydroxyacyl-CoA dehydrogenase* PREDICTED: similar to 3-hydroxyacyl-CoA dehydrogenase type-2 (3-hydroxyacyl-CoA dehydrogenase type II) (Type II HADH) (3-hydroxy-2-methylbutyryl-CoA dehydrogenase) (Scully protein) [Apis mellifera]
5060	zip-PAR2803A191MA2-SpectraFile.14139.14139.3	3	12.13	12.13	78.2		423208		(R)GVIINTASVAAFEGQIGQVAYSASK(A)	K:Triplex dimethyl-light	1.384	1.193	70.93	846.456	-0.0075	-3	gi_110760701	gi_110760701 XP_001120471.1 *hydroxyacyl-CoA dehydrogenase* PREDICTED: similar to 3-hydroxyacyl-CoA dehydrogenase type-2 (3-hydroxyacyl-CoA dehydrogenase type II) (Type II HADH) (3-hydroxy-2-methylbutyryl-CoA dehydrogenase) (Scully protein) [Apis mellifera]
5148	zip-PAR2803A191MA2-SpectraFile.13308.13308.2	2	11.99	11.99	82.2		255102		(R)GVIINTASVAAFEGQIGQVAYSASK(A)	K:Triplex dimethyl-light	1.4	1.189	66.18	1269.18	-0.0059	-2.3	gi_110760701	gi_110760701 XP_001120471.1 *hydroxyacyl-CoA dehydrogenase* PREDICTED: similar to 3-hydroxyacyl-CoA dehydrogenase type-2 (3-hydroxyacyl-CoA dehydrogenase type II) (Type II HADH) (3-hydroxy-2-methylbutyryl-CoA dehydrogenase) (Scully protein) [Apis mellifera]
5328	zip-PAR2803A191MA2-SpectraFile.15249.15249.3	3	11.66	11.66	70.4		924085		(R)GVIINTASVAAFEGQIGQVAYSASK(A)	K:Triplex dimethyl-intermediate	1.42	1.238	75.75	849.137	-0.0159	-6.3	gi_110760701	gi_110760701 XP_001120471.1 *hydroxyacyl-CoA dehydrogenase* PREDICTED: similar to 3-hydroxyacyl-CoA dehydrogenase type-2 (3-hydroxyacyl-CoA dehydrogenase type II) (Type II HADH) (3-hydroxy-2-methylbutyryl-CoA dehydrogenase) (Scully protein) [Apis mellifera]
5429	zip-PAR2803A191MA2-SpectraFile.15145.15145.3	3	11.48	11.48	75.5		1122610		(R)GVIINTASVAAFEGQIGQVAYSASK(A)	K:Triplex dimethyl-intermediate	1.421	1.222	75.35	849.136	-0.0174	-6.9	gi_110760701	gi_110760701 XP_001120471.1 *hydroxyacyl-CoA dehydrogenase* PREDICTED: similar to 3-hydroxyacyl-CoA dehydrogenase type-2 (3-hydroxyacyl-CoA dehydrogenase type II) (Type II HADH) (3-hydroxy-2-methylbutyryl-CoA dehydrogenase) (Scully protein) [Apis mellifera]
5501	zip-PAR2803A191MA2-SpectraFile.14226.14226.3	3	11.37	11.37	72.8		505466		(R)GVIINTASVAAFEGQIGQVAYSASK(A)	K:Triplex dimethyl-light	1.421	1.206	71.41	846.456	-0.0081	-3.2	gi_110760701	gi_110760701 XP_001120471.1 *hydroxyacyl-CoA dehydrogenase* PREDICTED: similar to 3-hydroxyacyl-CoA dehydrogenase type-2 (3-hydroxyacyl-CoA dehydrogenase type II) (Type II HADH) (3-hydroxy-2-methylbutyryl-CoA dehydrogenase) (Scully protein) [Apis mellifera]
5535	zip-PAR2803A188MA2-SpectraFile.14058.14058.3	3	11.3	11.3	88.6		1212296		(R)VVTIAPGIFDTPMLGNLPEK(V)	K:Triplex dimethyl-heavy	0.81	0.865	62.17	728.766	-0.0094	-4.3	gi_110760701	gi_110760701 XP_001120471.1 *hydroxyacyl-CoA dehydrogenase* PREDICTED: similar to 3-hydroxyacyl-CoA dehydrogenase type-2 (3-hydroxyacyl-CoA dehydrogenase type II) (Type II HADH) (3-hydroxy-2-methylbutyryl-CoA dehydrogenase) (Scully protein) [Apis mellifera]
5543	zip-PAR2803A188MA2-SpectraFile.12226.12226.0	2	11.29	11.29	71.3		84732		(K)GLVALVTGGASGLGLGVVQR(F)		0.704	0.809	52.13	926.541	-0.0271	-14.7	gi_110760701	gi_110760701 XP_001120471.1 *hydroxyacyl-CoA dehydrogenase* PREDICTED: similar to 3-hydroxyacyl-CoA dehydrogenase type-2 (3-hydroxyacyl-CoA dehydrogenase type II) (Type II HADH) (3-hydroxy-2-methylbutyryl-CoA dehydrogenase) (Scully protein) [Apis mellifera]
5595	zip-PAR2803A191MA2-SpectraFile.7669.7688.0	2	11.22	7.46	71.3		32458		(K)VVIADLPISK(G)	K:Triplex dimethyl-heavy	1.258	1.454	34.81	563.894	-0.0211	-18.7	gi_110760701	gi_110760701 XP_001120471.1 *hydroxyacyl-CoA dehydrogenase* PREDICTED: similar to 3-hydroxyacyl-CoA dehydrogenase type-2 (3-hydroxyacyl-CoA dehydrogenase type II) (Type II HADH) (3-hydroxy-2-methylbutyryl-CoA dehydrogenase) (Scully protein) [Apis mellifera]
5635	zip-PAR2803A189MA2-SpectraFile.4926.4926.2	2	11.15	2.47	88.6		3038687		(R)DLASIGVR(V)		0.901	0.928	16.48	431.768	-0.0009	-1.1	gi_110760701	gi_110760701 XP_001120471.1 *hydroxyacyl-CoA dehydrogenase* PREDICTED: similar to 3-hydroxyacyl-CoA dehydrogenase type-2 (3-hydroxyacyl-CoA dehydrogenase type II) (Type II HADH) (3-hydroxy-2-methylbutyryl-CoA dehydrogenase) (Scully protein) [Apis mellifera]
4466	zip-PAR2803A189MA2-SpectraFile.14791.14840.2	2	12.99	12.99	77.1		149834		(R)NIFITPINDFSLNLTK(I)	K:Triplex dimethyl-intermediate	1.008	0.938	68.36	957.561	-0.0043	-2.3	gi_110760828	gi_110760828 XP_623955.2 *Cytochrome P450 6k1* PREDICTED: similar to Probable cytochrome P450 6g2 (CYPVIG2) [Apis mellifera]
5	zip-PAR2803A188MA2-SpectraFile.6375.6607.2	2	26.5	26.5	100		2781380		(R)GAQYLYLHQQLLAR(Y)		0.62	0.688	22.15	851.475	-0.0014	-0.8	gi_110761029	gi_110761029 XP_624041.2 *larval serum protein 2* PREDICTED: similar to Larval serum protein 2 CG6806-PA [Apis mellifera]
16	zip-PAR2803A189MA2-SpectraFile.11010.11252.3	3	25.17	19.71	100		7963885		(R)SQEPFYITEPHQIFSFPAR(L)		0.615	0.661	47.49	774.722	-0.0048	-2.1	gi_110761029	gi_110761029 XP_624041.2 *larval serum protein 2* PREDICTED: similar to Larval serum protein 2 CG6806-PA [Apis mellifera]
22	zip-PAR2803A190MA2-SpectraFile.4191.4355.2	2	24.75	19.98	100		5594588		(R)VIQEAQNIAIQNTQGK(N)	K:Triplex dimethyl-intermediate	0.589	0.666	12.32	910.027	-0.005	-2.8	gi_110761029	gi_110761029 XP_624041.2 *larval serum protein 2* PREDICTED: similar to Larval serum protein 2 CG6806-PA [Apis mellifera]
28	zip-PAR2803A189MA2-SpectraFile.3560.3621.2	2	24.45	14.82	97.7		618363		(K)YLQQQAGQQDQQANIGR(G)		0.657	0.694	9.89	987.49	-0.0051	-2.6	gi_110761029	gi_110761029 XP_624041.2 *larval serum protein 2* PREDICTED: similar to Larval serum protein 2 CG6806-PA [Apis mellifera]
39	zip-PAR2803A192MA2-SpectraFile.3510.3791.2	2	24.25	16.67	100		4266356		(K)IAVHSEQNVPGAVVR(V)		0.691	0.743	12.04	802.448	-0.0017	-1.1	gi_110761029	gi_110761029 XP_624041.2 *larval serum protein 2* PREDICTED: similar to Larval serum protein 2 CG6806-PA [Apis mellifera]
51	zip-PAR2803A191MA2-SpectraFile.8011.8210.3	3	23.91	18.22	99		2433215		(R)GLnGLEFAGRPQNLQLQSQR(N)	n:Deamidated	0.817	0.867	36.68	752.398	0.975	-4	gi_110761029	gi_110761029 XP_624041.2 *larval serum protein 2* PREDICTED: similar to Larval serum protein 2 CG6806-PA [Apis mellifera]
53	zip-PAR2803A189MA2-SpectraFile.3561.3623.2	2	23.74	23.74	79.4		406464		(K)YLQQQAGQQDQQANIGR(G)		0.657	0.694	9.9	991.513	-0.0044	-2.2	gi_110761029	gi_110761029 XP_624041.2 *larval serum protein 2* PREDICTED: similar to Larval serum protein 2 CG6806-PA [Apis mellifera]
61	zip-PAR2803A190MA2-SpectraFile.8411.8681.2	2	23.56	15.91	97		10104928		(K)AGLVQPQGTTFSNSISQLR(K)		0.737	0.795	32.79	1016.55	0.0017	0.9	gi_110761029	gi_110761029 XP_624041.2 *larval serum protein 2* PREDICTED: similar to Larval serum protein 2 CG6806-PA [Apis mellifera]
63	zip-PAR2803A192MA2-SpectraFile.3156.3455.2	2	23.48	15.94	99.3		3237405		(K)IAVHSEQNVPGAVVR(V)		0.881	0.866	10.43	802.449	-0.0011	-0.7	gi_110761029	gi_110761029 XP_624041.2 *larval serum protein 2* PREDICTED: similar to Larval serum protein 2 CG6806-PA [Apis mellifera]
64	zip-PAR2803A188MA2-SpectraFile.6352.6634.3	3	23.47	23.47	100		11343850		(R)GAQYLYLHQQLLAR(Y)		0.643	0.705	22.03	567.985	-0.004	-2.3	gi_110761029	gi_110761029 XP_624041.2 *larval serum protein 2* PREDICTED: similar to Larval serum protein 2 CG6806-PA [Apis mellifera]
73	zip-PAR2803A189MA2-SpectraFile.5091.5350.3	3	23.26	23.26	95.9		1815104		(R)NSQQAPGQSPDWPSTSQIQR(G)		0.762	0.71	17.32	747.359	-0.0081	-3.6	gi_110761029	gi_110761029 XP_624041.2 *larval serum protein 2* PREDICTED: similar to Larval serum protein 2 CG6806-PA [Apis mellifera]
94	zip-PAR2803A189MA2-SpectraFile.11037.11235.2	2	22.89	22.89	98.2		995864		(R)SQEPFYITEPHQIFSFPAR(L)		0.6	0.619	47.62	1161.58	-0.003	-1.3	gi_110761029	gi_110761029 XP_624041.2 *larval serum protein 2* PREDICTED: similar to Larval serum protein 2 CG6806-PA [Apis mellifera]
100	zip-PAR2803A188MA2-SpectraFile.6353.6644.3	3	22.75	22.75	92.5		7996459		(R)GAQYLYLHQQLLAR(Y)		0.644	0.705	22.04	569.326	-0.0052	-3	gi_110761029	gi_110761029 XP_624041.2 *larval serum protein 2* PREDICTED: similar to Larval serum protein 2 CG6806-PA [Apis mellifera]
103	zip-PAR2803A190MA2-SpectraFile.11505.11552.3	3	22.73	22.73	89.8		408344		(R)SQEPFYITEPHQIFSFPAR(L)		1.094	0.968	48.81	776.062	-0.0078	-3.4	gi_110761029	gi_110761029 XP_624041.2 *larval serum protein 2* PREDICTED: similar to Larval serum protein 2 CG6806-PA [Apis mellifera]
107	zip-PAR2803A190MA2-SpectraFile.4202.4391.2	2	22.69	16.61	97.4		8410264		(R)VIQEAQNIAIQNTQGK(N)	K:Triplex dimethyl-light	0.588	0.665	12.36	906.004	-0.0018	-1	gi_110761029	gi_110761029 XP_624041.2 *larval serum protein 2* PREDICTED: similar to Larval serum protein 2 CG6806-PA [Apis mellifera]
108	zip-PAR2803A188MA2-SpectraFile.8701.8937.2	2	22.67	22.67	98.6		4413790		(K)DIDYENVQSLYQPHLR(G)		0.692	0.709	33.57	1009.5	-0.0023	-1.1	gi_110761029	gi_110761029 XP_624041.2 *larval serum protein 2* PREDICTED: similar to Larval serum protein 2 CG6806-PA [Apis mellifera]
114	zip-PAR2803A192MA2-SpectraFile.3143.3330.2	2	22.66	12.29	96.3		1924170		(K)IAVHSEQNVPGAVVR(V)		0.949	0.908	10.38	804.462	0	0	gi_110761029	gi_110761029 XP_624041.2 *larval serum protein 2* PREDICTED: similar to Larval serum protein 2 CG6806-PA [Apis mellifera]
119	zip-PAR2803A189MA2-SpectraFile.20145.20199.3	3	22.62	22.62	95.3		786699		(R)DAIDSGNVITPQGVFLSLYQPQGMNILGDLIEGTGR(S)		0.813	0.767	91.98	1272.98	-0.0183	-4.8	gi_110761029	gi_110761029 XP_624041.2 *larval serum protein 2* PREDICTED: similar to Larval serum protein 2 CG6806-PA [Apis mellifera]
176	zip-PAR2803A189MA2-SpectraFile.17329.17450.4	4	22.06	22.06	100		804288		(K)LLGNAPEVENIWDYTPSSLELGEVAVHDPVFYQLYK(K)	K:Triplex dimethyl-light	0.656	0.642	81.55	1041.28	-0.027	-6.5	gi_110761029	gi_110761029 XP_624041.2 *larval serum protein 2* PREDICTED: similar to Larval serum protein 2 CG6806-PA [Apis mellifera]
180	zip-PAR2803A192MA2-SpectraFile.3136.3432.2	2	22.04	15.97	85.7		2719771		(K)IAVHSEQNVPGAVVR(V)		0.89	0.872	10.36	806.471	-0.0015	-0.9	gi_110761029	gi_110761029 XP_624041.2 *larval serum protein 2* PREDICTED: similar to Larval serum protein 2 CG6806-PA [Apis mellifera]
187	zip-PAR2803A189MA2-SpectraFile.5103.5305.3	3	21.96	21.96	94.2		1289484		(R)NSQQAPGQSPDWPSTSQIQR(G)		0.762	0.71	17.39	748.7	-0.0093	-4.1	gi_110761029	gi_110761029 XP_624041.2 *larval serum protein 2* PREDICTED: similar to Larval serum protein 2 CG6806-PA [Apis mellifera]
228	zip-PAR2803A189MA2-SpectraFile.3562.3587.2	2	21.66	21.66	77.4		429349		(K)YLQQQAGQQDQQANIGR(G)		0.657	0.694	9.9	989.503	-0.006	-3	gi_110761029	gi_110761029 XP_624041.2 *larval serum protein 2* PREDICTED: similar to Larval serum protein 2 CG6806-PA [Apis mellifera]
247	zip-PAR2803A189MA2-SpectraFile.11009.11253.3	3	21.47	21.47	87.1		5262222		(R)SQEPFYITEPHQIFSFPAR(L)		0.615	0.661	47.48	776.063	-0.0069	-3	gi_110761029	gi_110761029 XP_624041.2 *larval serum protein 2* PREDICTED: similar to Larval serum protein 2 CG6806-PA [Apis mellifera]
311	zip-PAR2803A188MA2-SpectraFile.8254.8432.2	2	21.04	12.32	89.8		2911325		(K)AGLVQPQGTTFSNSISQLR(K)		0.538	0.513	31.42	1016.54	-0.0017	-0.8	gi_110761029	gi_110761029 XP_624041.2 *larval serum protein 2* PREDICTED: similar to Larval serum protein 2 CG6806-PA [Apis mellifera]
323	zip-PAR2803A189MA2-SpectraFile.5100.5308.3	3	20.99	20.99	88.1		1383757		(R)NSQQAPGQSPDWPSTSQIQR(G)		0.762	0.71	17.37	750.04	-0.0089	-3.9	gi_110761029	gi_110761029 XP_624041.2 *larval serum protein 2* PREDICTED: similar to Larval serum protein 2 CG6806-PA [Apis mellifera]
324	zip-PAR2803A192MA2-SpectraFile.3495.3755.2	2	20.99	16.93	83.8		3060356		(K)IAVHSEQNVPGAVVR(V)		0.697	0.746	11.97	806.47	-0.0023	-1.4	gi_110761029	gi_110761029 XP_624041.2 *larval serum protein 2* PREDICTED: similar to Larval serum protein 2 CG6806-PA [Apis mellifera]
329	zip-PAR2803A191MA2-SpectraFile.7710.7952.3	3	20.97	14.41	96.4		3715850		(R)GLnGLEFAGRPQNLQLQSQR(N)	n:Deamidated	0.854	0.886	35.03	752.399	0.9777	-2.8	gi_110761029	gi_110761029 XP_624041.2 *larval serum protein 2* PREDICTED: similar to Larval serum protein 2 CG6806-PA [Apis mellifera]
332	zip-PAR2803A188MA2-SpectraFile.17234.17408.3	3	20.96	16.8	85.2		674581		(K)LLGNAPEVENIWDYTPSSLELGEVAVHDPVFYQLYK(K)	K:Triplex dimethyl-light	0.628	0.656	80.45	1388.03	-0.0176	-4.2	gi_110761029	gi_110761029 XP_624041.2 *larval serum protein 2* PREDICTED: similar to Larval serum protein 2 CG6806-PA [Apis mellifera]
341	zip-PAR2803A188MA2-SpectraFile.9050.9297.3	3	20.9	15.34	86.9		4253063		(K)ISQPIPNQELQNLGASYDIESNSHQYK(N)	K:Triplex dimethyl-light	0.676	0.675	35.29	1043.85	-0.007	-2.2	gi_110761029	gi_110761029 XP_624041.2 *larval serum protein 2* PREDICTED: similar to Larval serum protein 2 CG6806-PA [Apis mellifera]
374	zip-PAR2803A190MA2-SpectraFile.4187.4356.2	2	20.77	16.17	90.7		4945950		(R)VIQEAQNIAIQNTQGK(N)	K:Triplex dimethyl-heavy	0.589	0.666	12.3	914.047	-0.0048	-2.6	gi_110761029	gi_110761029 XP_624041.2 *larval serum protein 2* PREDICTED: similar to Larval serum protein 2 CG6806-PA [Apis mellifera]
401	zip-PAR2803A188MA2-SpectraFile.8667.8949.3	3	20.64	20.64	97.5		18412622		(K)DIDYENVQSLYQPHLR(G)		0.72	0.729	33.42	673.335	-0.0061	-3	gi_110761029	gi_110761029 XP_624041.2 *larval serum protein 2* PREDICTED: similar to Larval serum protein 2 CG6806-PA [Apis mellifera]
469	zip-PAR2803A188MA2-SpectraFile.19374.19444.4	4	20.36	20.36	93.4		1378463		(R)DAIDSGNVITPQGVFLSLYQPQGMNILGDLIEGTGR(S)		0.859	0.909	91.85	954.987	-0.0203	-5.3	gi_110761029	gi_110761029 XP_624041.2 *larval serum protein 2* PREDICTED: similar to Larval serum protein 2 CG6806-PA [Apis mellifera]
474	zip-PAR2803A188MA2-SpectraFile.8979.9005.3	3	20.34	16.9	96.4		13143629		(K)DIDYENVQSLYQPHLR(G)		0.558	0.622	34.92	673.335	-0.0061	-3	gi_110761029	gi_110761029 XP_624041.2 *larval serum protein 2* PREDICTED: similar to Larval serum protein 2 CG6806-PA [Apis mellifera]
507	zip-PAR2803A188MA2-SpectraFile.18702.18797.3	3	20.19	15.41	92.6		1038928		(R)DAIDSGNVITPQGVFLSLYQPQGmNILGDLIEGTGR(S)	m:Oxidized methionine	0.833	0.697	88.61	1278.31	15.9786	-4.3	gi_110761029	gi_110761029 XP_624041.2 *larval serum protein 2* PREDICTED: similar to Larval serum protein 2 CG6806-PA [Apis mellifera]
514	zip-PAR2803A188MA2-SpectraFile.6657.6801.3	3	20.16	20.16	84.4		5182328		(R)GAQYLYLHQQLLAR(Y)		0.61	0.667	23.54	567.985	-0.0043	-2.5	gi_110761029	gi_110761029 XP_624041.2 *larval serum protein 2* PREDICTED: similar to Larval serum protein 2 CG6806-PA [Apis mellifera]
567	zip-PAR2803A188MA2-SpectraFile.7458.7570.3	3	19.92	15.92	95		2884032		(R)GLNGLEFAGRPQNLQLQSQR(N)		0.539	0.626	27.47	752.071	-0.0063	-2.8	gi_110761029	gi_110761029 XP_624041.2 *larval serum protein 2* PREDICTED: similar to Larval serum protein 2 CG6806-PA [Apis mellifera]
583	zip-PAR2803A188MA2-SpectraFile.8685.8685.2	2	19.88	19.88	89.2		1410634		(K)DIDYENVQSLYQPHLR(G)		1.04	0.942	33.51	1011.51	-0.0028	-1.4	gi_110761029	gi_110761029 XP_624041.2 *larval serum protein 2* PREDICTED: similar to Larval serum protein 2 CG6806-PA [Apis mellifera]
624	zip-PAR2803A188MA2-SpectraFile.8669.8958.2	2	19.74	19.74	89.8		3054010		(K)DIDYENVQSLYQPHLR(G)		0.691	0.708	33.43	1013.52	-0.0024	-1.2	gi_110761029	gi_110761029 XP_624041.2 *larval serum protein 2* PREDICTED: similar to Larval serum protein 2 CG6806-PA [Apis mellifera]
686	zip-PAR2803A189MA2-SpectraFile.11406.11657.4	4	19.54	19.54	93.2		4903415		(R)QDTQSVIFPPVYEILPQHHLDSR(V)		0	0.987	49.53	687.605	-0.0174	-6.3	gi_110761029	gi_110761029 XP_624041.2 *larval serum protein 2* PREDICTED: similar to Larval serum protein 2 CG6806-PA [Apis mellifera]
752	zip-PAR2803A188MA2-SpectraFile.17236.17428.4	4	19.34	19.34	91.4		909718		(K)LLGNAPEVENIWDYTPSSLELGEVAVHDPVFYQLYK(K)	K:Triplex dimethyl-light	0.667	0.663	80.46	1041.28	-0.0246	-5.9	gi_110761029	gi_110761029 XP_624041.2 *larval serum protein 2* PREDICTED: similar to Larval serum protein 2 CG6806-PA [Apis mellifera]
757	zip-PAR2803A188MA2-SpectraFile.19362.19470.3	3	19.3	19.3	89.3		2792553		(R)DAIDSGNVITPQGVFLSLYQPQGMNILGDLIEGTGR(S)		0.858	0.774	91.79	1272.98	-0.0186	-4.9	gi_110761029	gi_110761029 XP_624041.2 *larval serum protein 2* PREDICTED: similar to Larval serum protein 2 CG6806-PA [Apis mellifera]
806	zip-PAR2803A189MA2-SpectraFile.11248.11505.3	3	19.17	19.17	95.9		1560424		(R)QDTQSVIFPPVYEILPQHHLDSR(V)		0.002	0.975	48.73	916.474	-0.0089	-3.2	gi_110761029	gi_110761029 XP_624041.2 *larval serum protein 2* PREDICTED: similar to Larval serum protein 2 CG6806-PA [Apis mellifera]
816	zip-PAR2803A188MA2-SpectraFile.9156.9253.4	4	19.14	13.52	87.5		716894		(K)ISQPIPNQELQNLGASYDIESNSHQYK(N)	K:Triplex dimethyl-intermediate	0.667	0.654	35.85	785.157	0.0056	1.8	gi_110761029	gi_110761029 XP_624041.2 *larval serum protein 2* PREDICTED: similar to Larval serum protein 2 CG6806-PA [Apis mellifera]
849	zip-PAR2803A190MA2-SpectraFile.20601.20625.3	3	19.06	19.06	92.3		408058		(R)DAIDSGNVITPQGVFLSLYQPQGMNILGDLIEGTGR(S)		0.779	0.751	91.96	1272.98	-0.0207	-5.4	gi_110761029	gi_110761029 XP_624041.2 *larval serum protein 2* PREDICTED: similar to Larval serum protein 2 CG6806-PA [Apis mellifera]
865	zip-PAR2803A190MA2-SpectraFile.8759.8817.2	2	19.02	10.59	92.3		5082544		(K)AGLVQPQGTTFSNSISQLR(K)		0.683	0.758	34.51	1016.55	0.0007	0.4	gi_110761029	gi_110761029 XP_624041.2 *larval serum protein 2* PREDICTED: similar to Larval serum protein 2 CG6806-PA [Apis mellifera]
867	zip-PAR2803A189MA2-SpectraFile.20154.20154.3	3	19	19	83.7		603039		(R)DAIDSGNVITPQGVFLSLYQPQGMNILGDLIEGTGR(S)		0.813	0.767	92.03	1274.32	-0.0243	-6.4	gi_110761029	gi_110761029 XP_624041.2 *larval serum protein 2* PREDICTED: similar to Larval serum protein 2 CG6806-PA [Apis mellifera]
898	zip-PAR2803A192MA2-SpectraFile.3407.3677.4	4	18.91	9.38	95.3		2167082		(K)IAVHSEQNVPGAVVR(V)		0.714	0.768	11.53	401.726	-0.0081	-5	gi_110761029	gi_110761029 XP_624041.2 *larval serum protein 2* PREDICTED: similar to Larval serum protein 2 CG6806-PA [Apis mellifera]
900	zip-PAR2803A188MA2-SpectraFile.9085.9234.4	4	18.9	11.12	91		1096630		(K)ISQPIPNQELQNLGASYDIESNSHQYK(N)	K:Triplex dimethyl-light	0.667	0.654	35.47	783.141	-0.0066	-2.1	gi_110761029	gi_110761029 XP_624041.2 *larval serum protein 2* PREDICTED: similar to Larval serum protein 2 CG6806-PA [Apis mellifera]
928	zip-PAR2803A192MA2-SpectraFile.3850.3850.2	2	18.85	13.37	96.5		1530472		(K)IAVHSEQNVPGAVVR(V)		0.565	0.65	13.78	802.448	-0.0017	-1.1	gi_110761029	gi_110761029 XP_624041.2 *larval serum protein 2* PREDICTED: similar to Larval serum protein 2 CG6806-PA [Apis mellifera]
954	zip-PAR2803A188MA2-SpectraFile.6914.7154.0	3	18.74	18.74	85		472808		(R)GAQYLYLHQQLLAR(Y)		-	-	24.81	567.984	-0.0064	-3.7	gi_110761029	gi_110761029 XP_624041.2 *larval serum protein 2* PREDICTED: similar to Larval serum protein 2 CG6806-PA [Apis mellifera]
972	zip-PAR2803A191MA2-SpectraFile.3713.3996.2	2	18.68	11.17	96.2		7106927		(R)VHVNEGQFLK(A)	K:Triplex dimethyl-light	0.246	0.402	13.65	613.848	-0.0009	-0.7	gi_110761029	gi_110761029 XP_624041.2 *larval serum protein 2* PREDICTED: similar to Larval serum protein 2 CG6806-PA [Apis mellifera]
974	zip-PAR2803A188MA2-SpectraFile.9059.9252.3	3	18.67	13.59	87.1		2869774		(K)ISQPIPNQELQNLGASYDIESNSHQYK(N)	K:Triplex dimethyl-intermediate	0.675	0.675	35.34	1046.53	-0.0124	-4	gi_110761029	gi_110761029 XP_624041.2 *larval serum protein 2* PREDICTED: similar to Larval serum protein 2 CG6806-PA [Apis mellifera]
981	zip-PAR2803A192MA2-SpectraFile.10658.10925.2	2	18.66	18.66	74.2		4566108		(K)NPIIVMYYAGAVK(A)	K:Triplex dimethyl-light	0.303	0.235	49.62	747.923	-0.001	-0.6	gi_110761029	gi_110761029 XP_624041.2 *larval serum protein 2* PREDICTED: similar to Larval serum protein 2 CG6806-PA [Apis mellifera]
1070	zip-PAR2803A188MA2-SpectraFile.7494.7549.4	4	18.41	18.41	89.7		538426		(R)GLNGLEFAGRPQNLQLQSQR(N)		0.523	0.648	27.65	564.304	-0.0125	-5.6	gi_110761029	gi_110761029 XP_624041.2 *larval serum protein 2* PREDICTED: similar to Larval serum protein 2 CG6806-PA [Apis mellifera]
1134	zip-PAR2803A189MA2-SpectraFile.20159.20159.3	3	18.28	18.28	85.2		639466		(R)DAIDSGNVITPQGVFLSLYQPQGMNILGDLIEGTGR(S)		0.813	0.767	92.06	1275.66	-0.0233	-6.1	gi_110761029	gi_110761029 XP_624041.2 *larval serum protein 2* PREDICTED: similar to Larval serum protein 2 CG6806-PA [Apis mellifera]
1172	zip-PAR2803A189MA2-SpectraFile.11144.11395.3	3	18.21	18.21	94.8		1334268		(R)QDTQSVIFPPVYEILPQHHLDSR(V)		0.002	0.973	48.19	917.815	-0.0098	-3.6	gi_110761029	gi_110761029 XP_624041.2 *larval serum protein 2* PREDICTED: similar to Larval serum protein 2 CG6806-PA [Apis mellifera]
1193	zip-PAR2803A189MA2-SpectraFile.16456.16646.4	4	18.17	0	93.3		1296719		(K)NQHLFVELDQFIQNLHAGENTIIR(N)		4.213	3.808	77.9	720.126	-0.02	-7	gi_110761029	gi_110761029 XP_624041.2 *larval serum protein 2* PREDICTED: similar to Larval serum protein 2 CG6806-PA [Apis mellifera]
1216	zip-PAR2803A190MA2-SpectraFile.20611.20611.3	3	18.12	18.12	78.1		317821		(R)DAIDSGNVITPQGVFLSLYQPQGMNILGDLIEGTGR(S)		0.779	0.751	92.01	1275.66	-0.0278	-7.3	gi_110761029	gi_110761029 XP_624041.2 *larval serum protein 2* PREDICTED: similar to Larval serum protein 2 CG6806-PA [Apis mellifera]
1233	zip-PAR2803A190MA2-SpectraFile.4201.4367.3	3	18.09	18.09	96.6		7623630		(R)VIQEAQNIAIQNTQGK(N)	K:Triplex dimethyl-light	0.548	0.649	12.36	604.337	-0.0072	-4	gi_110761029	gi_110761029 XP_624041.2 *larval serum protein 2* PREDICTED: similar to Larval serum protein 2 CG6806-PA [Apis mellifera]
1268	zip-PAR2803A190MA2-SpectraFile.7599.7701.4	4	18.01	18.01	85.5		1241708		(R)GLNGLEFAGRPQNLQLQSQR(N)		0.992	0.964	28.67	564.305	-0.0073	-3.2	gi_110761029	gi_110761029 XP_624041.2 *larval serum protein 2* PREDICTED: similar to Larval serum protein 2 CG6806-PA [Apis mellifera]
1303	zip-PAR2803A191MA2-SpectraFile.3701.3922.2	2	17.94	11.45	96.2		2836474		(R)VHVNEGQFLK(A)	K:Triplex dimethyl-intermediate	0.249	0.403	13.59	617.872	-0.0019	-1.5	gi_110761029	gi_110761029 XP_624041.2 *larval serum protein 2* PREDICTED: similar to Larval serum protein 2 CG6806-PA [Apis mellifera]
1312	zip-PAR2803A188MA2-SpectraFile.8657.8935.3	3	17.9	17.9	84.9		13418558		(K)DIDYENVQSLYQPHLR(G)		0.719	0.728	33.37	674.677	-0.0052	-2.6	gi_110761029	gi_110761029 XP_624041.2 *larval serum protein 2* PREDICTED: similar to Larval serum protein 2 CG6806-PA [Apis mellifera]
1313	zip-PAR2803A190MA2-SpectraFile.7440.7708.3	3	17.9	13.9	95.1		7846223		(R)GLNGLEFAGRPQNLQLQSQR(N)		0.838	0.873	27.87	752.072	-0.0051	-2.3	gi_110761029	gi_110761029 XP_624041.2 *larval serum protein 2* PREDICTED: similar to Larval serum protein 2 CG6806-PA [Apis mellifera]
1320	zip-PAR2803A189MA2-SpectraFile.5058.5315.2	2	17.88	17.88	91.1		4493633		(R)NSQQAPGQSPDWPSTSQIQR(G)		0.699	0.733	17.16	1120.54	-0.0007	-0.3	gi_110761029	gi_110761029 XP_624041.2 *larval serum protein 2* PREDICTED: similar to Larval serum protein 2 CG6806-PA [Apis mellifera]
1370	zip-PAR2803A188MA2-SpectraFile.6371.6591.2	2	17.79	17.79	87.4		1715184		(R)GAQYLYLHQQLLAR(Y)		0.62	0.688	22.13	855.496	-0.0035	-2.1	gi_110761029	gi_110761029 XP_624041.2 *larval serum protein 2* PREDICTED: similar to Larval serum protein 2 CG6806-PA [Apis mellifera]
1385	zip-PAR2803A190MA2-SpectraFile.4195.4384.3	3	17.76	17.76	95.3		4948523		(R)VIQEAQNIAIQNTQGK(N)	K:Triplex dimethyl-intermediate	0.548	0.649	12.33	607.02	-0.0075	-4.1	gi_110761029	gi_110761029 XP_624041.2 *larval serum protein 2* PREDICTED: similar to Larval serum protein 2 CG6806-PA [Apis mellifera]
1415	zip-PAR2803A190MA2-SpectraFile.7918.7918.3	3	17.72	12.09	90.1		869044		(R)GLnGLEFAGRPQNLQLQSQR(N)	n:Deamidated	0.652	0.703	30.29	752.399	0.9786	-2.4	gi_110761029	gi_110761029 XP_624041.2 *larval serum protein 2* PREDICTED: similar to Larval serum protein 2 CG6806-PA [Apis mellifera]
1418	zip-PAR2803A188MA2-SpectraFile.8652.8961.3	3	17.7	17.7	76.5		13252809		(K)DIDYENVQSLYQPHLR(G)		0.719	0.728	33.35	676.017	-0.0057	-2.8	gi_110761029	gi_110761029 XP_624041.2 *larval serum protein 2* PREDICTED: similar to Larval serum protein 2 CG6806-PA [Apis mellifera]
1424	zip-PAR2803A189MA2-SpectraFile.11017.11276.3	3	17.69	17.69	73.1		4898162		(R)SQEPFYITEPHQIFSFPAR(L)		0.615	0.661	47.52	777.403	-0.0062	-2.6	gi_110761029	gi_110761029 XP_624041.2 *larval serum protein 2* PREDICTED: similar to Larval serum protein 2 CG6806-PA [Apis mellifera]
1436	zip-PAR2803A189MA2-SpectraFile.7086.7376.2	2	17.66	7.09	87.6		22911544		(K)QQDVIQLLQK(I)	K:Triplex dimethyl-light	0.58	0.648	27.38	634.881	-0.0019	-1.5	gi_110761029	gi_110761029 XP_624041.2 *larval serum protein 2* PREDICTED: similar to Larval serum protein 2 CG6806-PA [Apis mellifera]
1484	zip-PAR2803A192MA2-SpectraFile.2408.2408.2	2	17.56	4.58	90.9		253986		(R)LDHQPYQYK(I)	K:Triplex dimethyl-light	0.576	0.714	7.33	624.324	-0.0004	-0.3	gi_110761029	gi_110761029 XP_624041.2 *larval serum protein 2* PREDICTED: similar to Larval serum protein 2 CG6806-PA [Apis mellifera]
1507	zip-PAR2803A190MA2-SpectraFile.8413.8713.3	3	17.52	17.52	82.9		7820611		(K)AGLVQPQGTTFSNSISQLR(K)		0.639	0.79	32.8	679.372	-0.007	-3.5	gi_110761029	gi_110761029 XP_624041.2 *larval serum protein 2* PREDICTED: similar to Larval serum protein 2 CG6806-PA [Apis mellifera]
1510	zip-PAR2803A192MA2-SpectraFile.3091.3408.3	3	17.52	10.81	94.9		21733878		(K)IAVHSEQNVPGAVVR(V)		0.899	0.881	10.15	535.3	-0.0066	-4.1	gi_110761029	gi_110761029 XP_624041.2 *larval serum protein 2* PREDICTED: similar to Larval serum protein 2 CG6806-PA [Apis mellifera]
1519	zip-PAR2803A190MA2-SpectraFile.7439.7709.3	3	17.5	13.75	90.5		6853642		(R)GLNGLEFAGRPQNLQLQSQR(N)		0.838	0.873	27.86	753.413	-0.0054	-2.4	gi_110761029	gi_110761029 XP_624041.2 *larval serum protein 2* PREDICTED: similar to Larval serum protein 2 CG6806-PA [Apis mellifera]
1522	zip-PAR2803A190MA2-SpectraFile.8412.8686.2	2	17.49	13.21	76.8		8038182		(K)AGLVQPQGTTFSNSISQLR(K)		0.737	0.795	32.79	1018.56	0	0	gi_110761029	gi_110761029 XP_624041.2 *larval serum protein 2* PREDICTED: similar to Larval serum protein 2 CG6806-PA [Apis mellifera]
1523	zip-PAR2803A191MA2-SpectraFile.4332.4332.0	2	17.49	17.49	81.7		62791		(R)VIQEAQNIAIQNTQGK(N)	K:Triplex dimethyl-heavy	1.444	1.092	16.85	914.048	-0.0018	-1	gi_110761029	gi_110761029 XP_624041.2 *larval serum protein 2* PREDICTED: similar to Larval serum protein 2 CG6806-PA [Apis mellifera]
1546	zip-PAR2803A189MA2-SpectraFile.11449.11596.3	3	17.42	17.42	89		1073923		(R)QDTQSVIFPPVYEILPQHHLDSR(V)		0	0.982	49.76	917.815	-0.0098	-3.6	gi_110761029	gi_110761029 XP_624041.2 *larval serum protein 2* PREDICTED: similar to Larval serum protein 2 CG6806-PA [Apis mellifera]
1594	zip-PAR2803A190MA2-SpectraFile.8216.8216.0	2	17.34	11.96	90.7		48078		(K)AGLVQPQGTTFSnSISQLR(K)	n:Deamidated	0.8	0.832	31.82	1017.03	0.9801	-1.9	gi_110761029	gi_110761029 XP_624041.2 *larval serum protein 2* PREDICTED: similar to Larval serum protein 2 CG6806-PA [Apis mellifera]
1609	zip-PAR2803A191MA2-SpectraFile.8108.8219.4	4	17.32	12.81	94		342143		(R)GLnGLEFAGRPQNLQLQSQR(N)	n:Deamidated	0.808	0.813	37.22	564.554	0.9879	1.7	gi_110761029	gi_110761029 XP_624041.2 *larval serum protein 2* PREDICTED: similar to Larval serum protein 2 CG6806-PA [Apis mellifera]
1635	zip-PAR2803A189MA2-SpectraFile.11043.11190.2	2	17.26	17.26	71.4		597198		(R)SQEPFYITEPHQIFSFPAR(L)		0.6	0.619	47.65	1165.6	-0.0044	-1.9	gi_110761029	gi_110761029 XP_624041.2 *larval serum protein 2* PREDICTED: similar to Larval serum protein 2 CG6806-PA [Apis mellifera]
1638	zip-PAR2803A190MA2-SpectraFile.19692.19692.3	3	17.25	17.25	86.1		346766		(R)DAIDSGNVITPQGVFLSLYQPQGmNILGDLIEGTGR(S)	m:Oxidized methionine	0.754	0.684	89.12	1278.31	15.9756	-5	gi_110761029	gi_110761029 XP_624041.2 *larval serum protein 2* PREDICTED: similar to Larval serum protein 2 CG6806-PA [Apis mellifera]
1657	zip-PAR2803A189MA2-SpectraFile.3556.3615.3	3	17.2	17.2	85.2		1621946		(K)YLQQQAGQQDQQANIGR(G)		0.669	0.679	9.87	658.662	-0.0085	-4.3	gi_110761029	gi_110761029 XP_624041.2 *larval serum protein 2* PREDICTED: similar to Larval serum protein 2 CG6806-PA [Apis mellifera]
1669	zip-PAR2803A190MA2-SpectraFile.11514.11559.3	3	17.17	17.17	84.4		421937		(R)SQEPFYITEPHQIFSFPAR(L)		1.094	0.968	48.86	774.721	-0.0078	-3.4	gi_110761029	gi_110761029 XP_624041.2 *larval serum protein 2* PREDICTED: similar to Larval serum protein 2 CG6806-PA [Apis mellifera]
1690	zip-PAR2803A190MA2-SpectraFile.4194.4363.3	3	17.13	17.13	89.8		4178321		(R)VIQEAQNIAIQNTQGK(N)	K:Triplex dimethyl-heavy	0.548	0.649	12.33	609.697	-0.0138	-7.6	gi_110761029	gi_110761029 XP_624041.2 *larval serum protein 2* PREDICTED: similar to Larval serum protein 2 CG6806-PA [Apis mellifera]
1691	zip-PAR2803A190MA2-SpectraFile.5480.5686.2	2	17.13	6.72	98.2		15029101		(K)AFVAAVLTR(Q)		0.708	0.714	18.29	488.302	-0.0019	-1.9	gi_110761029	gi_110761029 XP_624041.2 *larval serum protein 2* PREDICTED: similar to Larval serum protein 2 CG6806-PA [Apis mellifera]
1735	zip-PAR2803A192MA2-SpectraFile.10686.10927.2	2	17.04	17.04	74		1074463		(K)NPIIVMYYAGAVK(A)	K:Triplex dimethyl-intermediate	0.3	0.233	49.77	751.947	-0.002	-1.3	gi_110761029	gi_110761029 XP_624041.2 *larval serum protein 2* PREDICTED: similar to Larval serum protein 2 CG6806-PA [Apis mellifera]
1769	zip-PAR2803A189MA2-SpectraFile.11108.11357.4	4	16.98	16.98	90.1		4509098		(R)QDTQSVIFPPVYEILPQHHLDSR(V)		0	0.991	48	687.605	-0.017	-6.2	gi_110761029	gi_110761029 XP_624041.2 *larval serum protein 2* PREDICTED: similar to Larval serum protein 2 CG6806-PA [Apis mellifera]
1799	zip-PAR2803A189MA2-SpectraFile.11705.11854.4	4	16.93	16.93	89.1		1049401		(R)QDTQSVIFPPVYEILPQHHLDSR(V)		0.002	0.959	51.11	687.605	-0.017	-6.2	gi_110761029	gi_110761029 XP_624041.2 *larval serum protein 2* PREDICTED: similar to Larval serum protein 2 CG6806-PA [Apis mellifera]
1874	zip-PAR2803A188MA2-SpectraFile.19448.19448.3	3	16.77	16.77	74.6		2391876		(R)DAIDSGNVITPQGVFLSLYQPQGMNILGDLIEGTGR(S)		0.858	0.767	92.18	1275.66	-0.0236	-6.2	gi_110761029	gi_110761029 XP_624041.2 *larval serum protein 2* PREDICTED: similar to Larval serum protein 2 CG6806-PA [Apis mellifera]
1898	zip-PAR2803A190MA2-SpectraFile.4541.4541.0	2	16.72	11.28	80.1		518506		(R)VIQEAQnIAIQNTQGK(N)	K:Triplex dimethyl-light n:Deamidated	0.665	0.535	13.95	906.503	0.997	7.2	gi_110761029	gi_110761029 XP_624041.2 *larval serum protein 2* PREDICTED: similar to Larval serum protein 2 CG6806-PA [Apis mellifera]
1933	zip-PAR2803A189MA2-SpectraFile.20172.20186.4	4	16.65	16.65	84.9		397712		(R)DAIDSGNVITPQGVFLSLYQPQGMNILGDLIEGTGR(S)		0.746	0.884	92.13	954.986	-0.0235	-6.2	gi_110761029	gi_110761029 XP_624041.2 *larval serum protein 2* PREDICTED: similar to Larval serum protein 2 CG6806-PA [Apis mellifera]
1971	zip-PAR2803A188MA2-SpectraFile.17240.17416.4	4	16.6	16.6	85		603278		(K)LLGNAPEVENIWDYTPSSLELGEVAVHDPVFYQLYK(K)	K:Triplex dimethyl-intermediate	0.667	0.666	80.49	1043.29	-0.0308	-7.4	gi_110761029	gi_110761029 XP_624041.2 *larval serum protein 2* PREDICTED: similar to Larval serum protein 2 CG6806-PA [Apis mellifera]
2011	zip-PAR2803A192MA2-SpectraFile.3727.3834.4	4	16.54	8.46	91.2		1190417		(K)IAVHSEQNVPGAVVR(V)		0.615	0.705	13.15	401.726	-0.0073	-4.5	gi_110761029	gi_110761029 XP_624041.2 *larval serum protein 2* PREDICTED: similar to Larval serum protein 2 CG6806-PA [Apis mellifera]
2018	zip-PAR2803A192MA2-SpectraFile.3770.3982.3	3	16.53	9.69	94.9		22002912		(K)IAVHSEQNVPGAVVR(V)		0.63	0.703	13.37	535.3	-0.0072	-4.5	gi_110761029	gi_110761029 XP_624041.2 *larval serum protein 2* PREDICTED: similar to Larval serum protein 2 CG6806-PA [Apis mellifera]
2046	zip-PAR2803A189MA2-SpectraFile.7060.7339.2	2	16.49	6.87	82.3		13255037		(K)QQDVIQLLQK(I)	K:Triplex dimethyl-heavy	0.589	0.656	27.25	642.926	-0.0017	-1.3	gi_110761029	gi_110761029 XP_624041.2 *larval serum protein 2* PREDICTED: similar to Larval serum protein 2 CG6806-PA [Apis mellifera]
2097	zip-PAR2803A189MA2-SpectraFile.20162.20203.4	4	16.43	16.43	75.1		104598		(R)DAIDSGnVITPQGVFLSLYQPQGMNILGDLIEGTGR(S)	n:Deamidated	0.405	0.557	92.08	956.242	0.9746	-2.5	gi_110761029	gi_110761029 XP_624041.2 *larval serum protein 2* PREDICTED: similar to Larval serum protein 2 CG6806-PA [Apis mellifera]
2109	zip-PAR2803A192MA2-SpectraFile.10941.11089.2	2	16.42	16.42	73.9		3835497		(K)NPIIVMYYAGAVK(A)	K:Triplex dimethyl-light	0.132	0.149	51.18	747.922	-0.0014	-0.9	gi_110761029	gi_110761029 XP_624041.2 *larval serum protein 2* PREDICTED: similar to Larval serum protein 2 CG6806-PA [Apis mellifera]
2116	zip-PAR2803A189MA2-SpectraFile.16348.16348.3	3	16.4	16.4	81.5		1759754		(K)NQHLFVELDQFIQNLHAGENTIIR(N)		-	-	77.3	961.176	-0.0123	-4.3	gi_110761029	gi_110761029 XP_624041.2 *larval serum protein 2* PREDICTED: similar to Larval serum protein 2 CG6806-PA [Apis mellifera]
2130	zip-PAR2803A189MA2-SpectraFile.7064.7338.2	2	16.37	7.04	86.3		14763805		(K)QQDVIQLLQK(I)	K:Triplex dimethyl-intermediate	0.589	0.656	27.27	638.907	-0.0014	-1.1	gi_110761029	gi_110761029 XP_624041.2 *larval serum protein 2* PREDICTED: similar to Larval serum protein 2 CG6806-PA [Apis mellifera]
2143	zip-PAR2803A190MA2-SpectraFile.8422.8712.3	3	16.34	16.34	77.3		9905518		(K)AGLVQPQGTTFSNSISQLR(K)		0.639	0.79	32.85	678.031	-0.0043	-2.1	gi_110761029	gi_110761029 XP_624041.2 *larval serum protein 2* PREDICTED: similar to Larval serum protein 2 CG6806-PA [Apis mellifera]
2151	zip-PAR2803A191MA2-SpectraFile.8126.8224.3	3	16.33	16.33	77.9		1339702		(R)GLnGLEFAGRPQNLQLQSQR(N)	n:Deamidated	0.88	0.919	37.32	753.74	0.9744	-4.3	gi_110761029	gi_110761029 XP_624041.2 *larval serum protein 2* PREDICTED: similar to Larval serum protein 2 CG6806-PA [Apis mellifera]
2221	zip-PAR2803A190MA2-SpectraFile.8760.8816.3	3	16.18	16.18	80.3		4078406		(K)AGLVQPQGTTFSNSISQLR(K)		0.687	0.765	34.51	679.372	-0.007	-3.5	gi_110761029	gi_110761029 XP_624041.2 *larval serum protein 2* PREDICTED: similar to Larval serum protein 2 CG6806-PA [Apis mellifera]
2237	zip-PAR2803A189MA2-SpectraFile.17379.17379.3	3	16.16	16.16	80.6		339985		(K)LLGNAPEVENIWDYTPSSLELGEVAVHDPVFYQLYK(K)	K:Triplex dimethyl-intermediate	0.647	0.677	81.83	1390.72	-0.0212	-5.1	gi_110761029	gi_110761029 XP_624041.2 *larval serum protein 2* PREDICTED: similar to Larval serum protein 2 CG6806-PA [Apis mellifera]
2252	zip-PAR2803A189MA2-SpectraFile.11151.11198.0	3	16.13	16.13	91.4		163730		(R)QDTQSVIFPPVYEILPQHHLDSR(V)		-	-	48.23	916.476	-0.0014	-0.5	gi_110761029	gi_110761029 XP_624041.2 *larval serum protein 2* PREDICTED: similar to Larval serum protein 2 CG6806-PA [Apis mellifera]
2254	zip-PAR2803A189MA2-SpectraFile.7386.7521.2	2	16.13	16.13	79		12717395		(K)QQDVIQLLQK(I)	K:Triplex dimethyl-light	0.354	0.48	28.89	634.881	-0.0017	-1.4	gi_110761029	gi_110761029 XP_624041.2 *larval serum protein 2* PREDICTED: similar to Larval serum protein 2 CG6806-PA [Apis mellifera]
2259	zip-PAR2803A189MA2-SpectraFile.19268.19274.3	3	16.12	16.12	74.7		192912		(R)DAIDSGNVITPQGVFLSLYQPQGmNILGDLIEGTGR(S)	m:Oxidized methionine	0.815	0.55	89.2	1280.99	15.9697	-6.6	gi_110761029	gi_110761029 XP_624041.2 *larval serum protein 2* PREDICTED: similar to Larval serum protein 2 CG6806-PA [Apis mellifera]
2267	zip-PAR2803A189MA2-SpectraFile.3559.3607.3	3	16.11	16.11	82.6		1101859		(K)YLQQQAGQQDQQANIGR(G)		0.669	0.679	9.89	660.003	-0.0097	-4.9	gi_110761029	gi_110761029 XP_624041.2 *larval serum protein 2* PREDICTED: similar to Larval serum protein 2 CG6806-PA [Apis mellifera]
2283	zip-PAR2803A190MA2-SpectraFile.5477.5710.2	2	16.09	4.99	95.3		10855608		(K)AFVAAVLTR(Q)		0.706	0.713	18.27	490.315	-0.0012	-1.2	gi_110761029	gi_110761029 XP_624041.2 *larval serum protein 2* PREDICTED: similar to Larval serum protein 2 CG6806-PA [Apis mellifera]
2299	zip-PAR2803A191MA2-SpectraFile.3988.4195.3	3	16.06	9.64	92		18462161		(R)VHVNEGQFLK(A)	K:Triplex dimethyl-light	0.19	0.34	15.06	409.566	-0.006	-4.9	gi_110761029	gi_110761029 XP_624041.2 *larval serum protein 2* PREDICTED: similar to Larval serum protein 2 CG6806-PA [Apis mellifera]
2377	zip-PAR2803A192MA2-SpectraFile.3452.3722.3	3	15.95	9.23	92.8		45136921		(K)IAVHSEQNVPGAVVR(V)		0.728	0.77	11.76	535.3	-0.0072	-4.5	gi_110761029	gi_110761029 XP_624041.2 *larval serum protein 2* PREDICTED: similar to Larval serum protein 2 CG6806-PA [Apis mellifera]
2421	zip-PAR2803A189MA2-SpectraFile.16554.16702.4	4	15.88	15.88	81.9		2987516		(K)NQHLFVELDQFIQNLHAGENTIIR(N)		1.866	2.304	78.43	721.132	-0.0183	-6.4	gi_110761029	gi_110761029 XP_624041.2 *larval serum protein 2* PREDICTED: similar to Larval serum protein 2 CG6806-PA [Apis mellifera]
2458	zip-PAR2803A192MA2-SpectraFile.3812.3812.2	2	15.83	15.83	74.2		1033367		(K)IAVHSEQNVPGAVVR(V)		0.581	0.663	13.59	806.47	-0.0033	-2.1	gi_110761029	gi_110761029 XP_624041.2 *larval serum protein 2* PREDICTED: similar to Larval serum protein 2 CG6806-PA [Apis mellifera]
2462	zip-PAR2803A191MA2-SpectraFile.3691.3957.3	3	15.82	10.06	90.7		31000179		(R)VHVNEGQFLK(A)	K:Triplex dimethyl-light	0.256	0.408	13.54	409.566	-0.0051	-4.2	gi_110761029	gi_110761029 XP_624041.2 *larval serum protein 2* PREDICTED: similar to Larval serum protein 2 CG6806-PA [Apis mellifera]
2519	zip-PAR2803A188MA2-SpectraFile.17259.17259.4	4	15.72	15.72	83.9		559300		(K)LLGNAPEVEnIWDYTPSSLELGEVAVHDPVFYQLYK(K)	K:Triplex dimethyl-light n:Deamidated	0.641	0.715	80.6	1041.53	0.9782	-1.4	gi_110761029	gi_110761029 XP_624041.2 *larval serum protein 2* PREDICTED: similar to Larval serum protein 2 CG6806-PA [Apis mellifera]
2537	zip-PAR2803A189MA2-SpectraFile.4693.4882.2	2	15.7	5.16	94.2		12392157		(K)EVSLLYR(I)		0.19	0.435	15.34	454.265	-0.002	-2.2	gi_110761029	gi_110761029 XP_624041.2 *larval serum protein 2* PREDICTED: similar to Larval serum protein 2 CG6806-PA [Apis mellifera]
2550	zip-PAR2803A192MA2-SpectraFile.8104.8104.3	3	15.69	10.6	79.8		404073		(R)GLnGLEFAGRPQNLQLQSQR(N)	n:Deamidated	0.496	0.878	35.83	753.737	0.9675	-7.3	gi_110761029	gi_110761029 XP_624041.2 *larval serum protein 2* PREDICTED: similar to Larval serum protein 2 CG6806-PA [Apis mellifera]
2564	zip-PAR2803A192MA2-SpectraFile.2404.2404.3	3	15.66	10.28	80.2		416378		(R)LDHQPYQYK(I)	K:Triplex dimethyl-intermediate	0.664	0.762	7.31	419.235	-0.0029	-2.3	gi_110761029	gi_110761029 XP_624041.2 *larval serum protein 2* PREDICTED: similar to Larval serum protein 2 CG6806-PA [Apis mellifera]
2593	zip-PAR2803A192MA2-SpectraFile.8116.8116.3	3	15.62	10.56	74.3		419284		(R)GLnGLEFAGRPQNLQLQSQR(N)	n:Deamidated	0.545	0.879	35.89	752.397	0.9726	-5.1	gi_110761029	gi_110761029 XP_624041.2 *larval serum protein 2* PREDICTED: similar to Larval serum protein 2 CG6806-PA [Apis mellifera]
2595	zip-PAR2803A188MA2-SpectraFile.9104.9124.4	4	15.61	15.61	85.8		705247		(K)ISQPIPNQELQNLGASYDIESNSHQYK(N)	K:Triplex dimethyl-heavy	0.675	0.657	35.58	787.161	-0.0149	-4.7	gi_110761029	gi_110761029 XP_624041.2 *larval serum protein 2* PREDICTED: similar to Larval serum protein 2 CG6806-PA [Apis mellifera]
2599	zip-PAR2803A190MA2-SpectraFile.6513.6577.3	3	15.61	15.61	72.4		452502		(R)GAQYLYLHQQLLAR(Y)		1.06	0.305	23.32	570.665	-0.0065	-3.8	gi_110761029	gi_110761029 XP_624041.2 *larval serum protein 2* PREDICTED: similar to Larval serum protein 2 CG6806-PA [Apis mellifera]
2683	zip-PAR2803A189MA2-SpectraFile.17330.17429.3	3	15.5	11.21	77.9		502457		(K)LLGNAPEVENIWDYTPSSLELGEVAVHDPVFYQLYK(K)	K:Triplex dimethyl-light	0.647	0.677	81.56	1388.03	-0.0197	-4.7	gi_110761029	gi_110761029 XP_624041.2 *larval serum protein 2* PREDICTED: similar to Larval serum protein 2 CG6806-PA [Apis mellifera]
2690	zip-PAR2803A192MA2-SpectraFile.2410.2410.2	2	15.5	8.95	87.4		181247		(R)LDHQPYQYK(I)	K:Triplex dimethyl-intermediate	0.576	0.714	7.34	628.349	-0.0016	-1.3	gi_110761029	gi_110761029 XP_624041.2 *larval serum protein 2* PREDICTED: similar to Larval serum protein 2 CG6806-PA [Apis mellifera]
2698	zip-PAR2803A190MA2-SpectraFile.7503.7702.4	4	15.49	15.49	71		1197529		(R)GLNGLEFAGRPQNLQLQSQR(N)		0.992	0.964	28.19	565.311	-0.0084	-3.7	gi_110761029	gi_110761029 XP_624041.2 *larval serum protein 2* PREDICTED: similar to Larval serum protein 2 CG6806-PA [Apis mellifera]
2757	zip-PAR2803A192MA2-SpectraFile.3475.3733.4	4	15.42	15.42	75.2		1582136		(K)IAVHSEQNVPGAVVR(V)		0.685	0.756	11.87	402.733	-0.0064	-4	gi_110761029	gi_110761029 XP_624041.2 *larval serum protein 2* PREDICTED: similar to Larval serum protein 2 CG6806-PA [Apis mellifera]
2770	zip-PAR2803A189MA2-SpectraFile.19271.19275.4	4	15.4	15.4	91.4		134224		(R)DAIDSGNVITPQGVFLSLYQPQGmNILGDLIEGTGR(S)	m:Oxidized methionine	0.698	0.574	89.21	958.985	15.9701	-6.5	gi_110761029	gi_110761029 XP_624041.2 *larval serum protein 2* PREDICTED: similar to Larval serum protein 2 CG6806-PA [Apis mellifera]
2771	zip-PAR2803A189MA2-SpectraFile.20152.20171.4	4	15.4	15.4	72.8		296517		(R)DAIDSGNVITPQGVFLSLYQPQGMNILGDLIEGTGR(S)		0.746	0.884	92.02	956.997	-0.0251	-6.6	gi_110761029	gi_110761029 XP_624041.2 *larval serum protein 2* PREDICTED: similar to Larval serum protein 2 CG6806-PA [Apis mellifera]
2807	zip-PAR2803A188MA2-SpectraFile.18057.18087.4	4	15.35	15.35	71.2		129495		(K)nQHLFVELDQFIQNLHAGENTIIR(N)	n:Deamidated	0.333	0.494	85.19	722.382	0.962	-7.6	gi_110761029	gi_110761029 XP_624041.2 *larval serum protein 2* PREDICTED: similar to Larval serum protein 2 CG6806-PA [Apis mellifera]
2831	zip-PAR2803A188MA2-SpectraFile.7462.7572.3	3	15.32	11.57	85.1		1805641		(R)GLNGLEFAGRPQNLQLQSQR(N)		0.539	0.626	27.49	753.412	-0.0075	-3.3	gi_110761029	gi_110761029 XP_624041.2 *larval serum protein 2* PREDICTED: similar to Larval serum protein 2 CG6806-PA [Apis mellifera]
2838	zip-PAR2803A191MA2-SpectraFile.3688.3958.3	3	15.32	15.32	82.2		12657915		(R)VHVNEGQFLK(A)	K:Triplex dimethyl-intermediate	0.256	0.408	13.52	412.25	-0.0037	-3	gi_110761029	gi_110761029 XP_624041.2 *larval serum protein 2* PREDICTED: similar to Larval serum protein 2 CG6806-PA [Apis mellifera]
2867	zip-PAR2803A189MA2-SpectraFile.5060.5060.2	2	15.27	15.27	87.1		1417526		(R)NSQQAPGQSPDWPSTSQIQR(G)		0.742	0.755	17.17	1122.55	-0.002	-0.9	gi_110761029	gi_110761029 XP_624041.2 *larval serum protein 2* PREDICTED: similar to Larval serum protein 2 CG6806-PA [Apis mellifera]
2924	zip-PAR2803A190MA2-SpectraFile.8724.8781.2	2	15.19	10.47	74.8		4360581		(K)AGLVQPQGTTFSNSISQLR(K)		0.695	0.767	34.33	1020.57	0.0002	0.1	gi_110761029	gi_110761029 XP_624041.2 *larval serum protein 2* PREDICTED: similar to Larval serum protein 2 CG6806-PA [Apis mellifera]
2928	zip-PAR2803A188MA2-SpectraFile.18705.18772.4	4	15.18	15.18	79.2		525306		(R)DAIDSGNVITPQGVFLSLYQPQGmNILGDLIEGTGR(S)	m:Oxidized methionine	0.839	0.775	88.63	960.995	15.9669	-7.3	gi_110761029	gi_110761029 XP_624041.2 *larval serum protein 2* PREDICTED: similar to Larval serum protein 2 CG6806-PA [Apis mellifera]
2948	zip-PAR2803A191MA2-SpectraFile.7720.7923.3	3	15.15	8.18	89.6		3264523		(R)GLnGLEFAGRPQNLQLQSQR(N)	n:Deamidated	0.854	0.885	35.08	753.74	0.9768	-3.2	gi_110761029	gi_110761029 XP_624041.2 *larval serum protein 2* PREDICTED: similar to Larval serum protein 2 CG6806-PA [Apis mellifera]
3006	zip-PAR2803A188MA2-SpectraFile.7460.7574.3	3	15.05	15.05	73.4		1553548		(R)GLNGLEFAGRPQNLQLQSQR(N)		0.539	0.626	27.48	754.752	-0.0083	-3.7	gi_110761029	gi_110761029 XP_624041.2 *larval serum protein 2* PREDICTED: similar to Larval serum protein 2 CG6806-PA [Apis mellifera]
3032	zip-PAR2803A189MA2-SpectraFile.16194.16461.4	4	15.01	15.01	73.3		7747698		(K)NQHLFVELDQFIQNLHAGENTIIR(N)		12.536	8.816	76.47	722.136	-0.0228	-7.9	gi_110761029	gi_110761029 XP_624041.2 *larval serum protein 2* PREDICTED: similar to Larval serum protein 2 CG6806-PA [Apis mellifera]
3088	zip-PAR2803A192MA2-SpectraFile.8220.8367.3	3	14.93	14.93	87.6		605149		(K)NPIIVmYYAGAVK(A)	K:Triplex dimethyl-light m:Oxidized methionine	0.225	0.241	36.46	504.281	15.9905	-2.9	gi_110761029	gi_110761029 XP_624041.2 *larval serum protein 2* PREDICTED: similar to Larval serum protein 2 CG6806-PA [Apis mellifera]
3115	zip-PAR2803A189MA2-SpectraFile.17334.17386.3	3	14.9	14.9	75		339985		(K)LLGNAPEVENIWDYTPSSLELGEVAVHDPVFYQLYK(K)	K:Triplex dimethyl-intermediate	0.647	0.677	81.57	1390.72	-0.0212	-5.1	gi_110761029	gi_110761029 XP_624041.2 *larval serum protein 2* PREDICTED: similar to Larval serum protein 2 CG6806-PA [Apis mellifera]
3128	zip-PAR2803A189MA2-SpectraFile.5958.5980.2	2	14.88	6.04	86.6		14733624		(K)DYQTFLK(T)	K:Triplex dimethyl-light	0.333	0.488	21.71	485.765	-0.0023	-2.4	gi_110761029	gi_110761029 XP_624041.2 *larval serum protein 2* PREDICTED: similar to Larval serum protein 2 CG6806-PA [Apis mellifera]
3169	zip-PAR2803A189MA2-SpectraFile.17326.17383.4	4	14.81	14.81	78.3		527429		(K)LLGNAPEVENIWDYTPSSLELGEVAVHDPVFYQLYK(K)	K:Triplex dimethyl-heavy	0.656	0.642	81.53	1045.3	-0.0301	-7.2	gi_110761029	gi_110761029 XP_624041.2 *larval serum protein 2* PREDICTED: similar to Larval serum protein 2 CG6806-PA [Apis mellifera]
3243	zip-PAR2803A189MA2-SpectraFile.16269.16505.4	4	14.72	14.72	79.5		5724394		(K)NQHLFVELDQFIQNLHAGENTIIR(N)		8.158	5.849	76.9	721.132	-0.0211	-7.3	gi_110761029	gi_110761029 XP_624041.2 *larval serum protein 2* PREDICTED: similar to Larval serum protein 2 CG6806-PA [Apis mellifera]
3247	zip-PAR2803A190MA2-SpectraFile.8410.8699.2	2	14.72	9.96	77.3		7449218		(K)AGLVQPQGTTFSNSISQLR(K)		0.737	0.795	32.78	1020.57	0.0002	0.1	gi_110761029	gi_110761029 XP_624041.2 *larval serum protein 2* PREDICTED: similar to Larval serum protein 2 CG6806-PA [Apis mellifera]
3249	zip-PAR2803A192MA2-SpectraFile.2403.2403.3	3	14.72	5.45	75.4		546153		(R)LDHQPYQYK(I)	K:Triplex dimethyl-light	0.653	0.762	7.31	416.551	-0.0026	-2	gi_110761029	gi_110761029 XP_624041.2 *larval serum protein 2* PREDICTED: similar to Larval serum protein 2 CG6806-PA [Apis mellifera]
3261	zip-PAR2803A192MA2-SpectraFile.3754.3992.3	3	14.71	11	71.3		14797717		(K)IAVHSEQNVPGAVVR(V)		0.635	0.708	13.29	537.981	-0.0071	-4.4	gi_110761029	gi_110761029 XP_624041.2 *larval serum protein 2* PREDICTED: similar to Larval serum protein 2 CG6806-PA [Apis mellifera]
3265	zip-PAR2803A190MA2-SpectraFile.8758.8815.3	3	14.7	14.7	79.2		5330077		(K)AGLVQPQGTTFSNSISQLR(K)		0.687	0.765	34.5	678.031	-0.0043	-2.1	gi_110761029	gi_110761029 XP_624041.2 *larval serum protein 2* PREDICTED: similar to Larval serum protein 2 CG6806-PA [Apis mellifera]
3275	zip-PAR2803A191MA2-SpectraFile.3990.4193.3	3	14.68	9.91	88.9		6285921		(R)VHVNEGQFLK(A)	K:Triplex dimethyl-intermediate	0.19	0.34	15.07	412.25	-0.004	-3.2	gi_110761029	gi_110761029 XP_624041.2 *larval serum protein 2* PREDICTED: similar to Larval serum protein 2 CG6806-PA [Apis mellifera]
3277	zip-PAR2803A192MA2-SpectraFile.3097.3398.3	3	14.68	14.68	85.2		18701039		(K)IAVHSEQNVPGAVVR(V)		0.903	0.882	10.18	536.642	-0.0063	-3.9	gi_110761029	gi_110761029 XP_624041.2 *larval serum protein 2* PREDICTED: similar to Larval serum protein 2 CG6806-PA [Apis mellifera]
3280	zip-PAR2803A189MA2-SpectraFile.5637.5910.2	2	14.67	5.6	88.4		15688214		(K)DYQTFLK(T)	K:Triplex dimethyl-intermediate	0.553	0.662	20.09	489.79	-0.0015	-1.5	gi_110761029	gi_110761029 XP_624041.2 *larval serum protein 2* PREDICTED: similar to Larval serum protein 2 CG6806-PA [Apis mellifera]
3288	zip-PAR2803A192MA2-SpectraFile.2411.2411.2	2	14.66	8.06	76.6		148350		(R)LDHQPYQYK(I)	K:Triplex dimethyl-heavy	0.584	0.714	7.34	632.368	-0.0027	-2.1	gi_110761029	gi_110761029 XP_624041.2 *larval serum protein 2* PREDICTED: similar to Larval serum protein 2 CG6806-PA [Apis mellifera]
3339	zip-PAR2803A191MA2-SpectraFile.7703.7944.3	3	14.58	10.58	75.2		3168461		(R)GLnGLEFAGRPQNLQLQSQR(N)	n:Deamidated	0.854	0.885	35	755.08	0.9751	-3.9	gi_110761029	gi_110761029 XP_624041.2 *larval serum protein 2* PREDICTED: similar to Larval serum protein 2 CG6806-PA [Apis mellifera]
3358	zip-PAR2803A192MA2-SpectraFile.11654.11654.4	4	14.56	10.89	82.3		91990		(K)EQGQISQVGGGIQQNVEVLPENLVNAQQQVQAVR(N)		0.493	0.616	55.22	922.232	-0.0191	-5.2	gi_110761029	gi_110761029 XP_624041.2 *larval serum protein 2* PREDICTED: similar to Larval serum protein 2 CG6806-PA [Apis mellifera]
3433	zip-PAR2803A191MA2-SpectraFile.20349.20349.3	3	14.44	14.44	79.3		366419		(R)DAIDSGNVITPQGVFLSLYQPQGMNILGDLIEGTGR(S)		0.746	0.701	92.07	1272.98	-0.0219	-5.7	gi_110761029	gi_110761029 XP_624041.2 *larval serum protein 2* PREDICTED: similar to Larval serum protein 2 CG6806-PA [Apis mellifera]
3440	zip-PAR2803A190MA2-SpectraFile.7437.7710.3	3	14.43	14.43	79.1		6578096		(R)GLNGLEFAGRPQNLQLQSQR(N)		0.838	0.873	27.85	754.753	-0.0062	-2.7	gi_110761029	gi_110761029 XP_624041.2 *larval serum protein 2* PREDICTED: similar to Larval serum protein 2 CG6806-PA [Apis mellifera]
3441	zip-PAR2803A191MA2-SpectraFile.8169.8169.4	4	14.43	14.43	83.8		195983		(R)GLnGLEFAGRPQnLQLQSQR(N)	n:Deamidated	1.588	0.024	37.56	566.808	1.9615	-2.9	gi_110761029	gi_110761029 XP_624041.2 *larval serum protein 2* PREDICTED: similar to Larval serum protein 2 CG6806-PA [Apis mellifera]
3455	zip-PAR2803A192MA2-SpectraFile.3784.3837.4	4	14.41	14.41	78.6		667804		(K)IAVHSEQNVPGAVVR(V)		0.594	0.696	13.44	402.733	-0.0064	-4	gi_110761029	gi_110761029 XP_624041.2 *larval serum protein 2* PREDICTED: similar to Larval serum protein 2 CG6806-PA [Apis mellifera]
3472	zip-PAR2803A191MA2-SpectraFile.3687.3959.3	3	14.39	14.39	80.2		7948455		(R)VHVNEGQFLK(A)	K:Triplex dimethyl-heavy	0.256	0.408	13.52	414.93	-0.004	-3.2	gi_110761029	gi_110761029 XP_624041.2 *larval serum protein 2* PREDICTED: similar to Larval serum protein 2 CG6806-PA [Apis mellifera]
3484	zip-PAR2803A188MA2-SpectraFile.8793.9017.4	4	14.36	14.36	91.2		565598		(K)DIDYENVQSLYQPHLR(G)		0.562	0.679	34.02	505.252	-0.0112	-5.6	gi_110761029	gi_110761029 XP_624041.2 *larval serum protein 2* PREDICTED: similar to Larval serum protein 2 CG6806-PA [Apis mellifera]
3505	zip-PAR2803A189MA2-SpectraFile.5368.5368.2	2	14.33	14.33	74		1647793		(R)NSQQAPGQSPDWPSTSQIQR(G)		0.669	0.721	18.73	1124.56	-0.0017	-0.8	gi_110761029	gi_110761029 XP_624041.2 *larval serum protein 2* PREDICTED: similar to Larval serum protein 2 CG6806-PA [Apis mellifera]
3516	zip-PAR2803A188MA2-SpectraFile.5731.5731.2	2	14.31	5.46	85.8		2043136		(K)AFVAAVLTR(Q)		0.477	0.511	19.03	490.315	-0.001	-1	gi_110761029	gi_110761029 XP_624041.2 *larval serum protein 2* PREDICTED: similar to Larval serum protein 2 CG6806-PA [Apis mellifera]
3564	zip-PAR2803A189MA2-SpectraFile.19256.19256.3	3	14.24	6.78	88.5		236595		(R)DAIDSGNVITPQGVFLSLYQPQGmNILGDLIEGTGR(S)	m:Oxidized methionine	0.815	0.55	89.12	1278.31	15.9744	-5.4	gi_110761029	gi_110761029 XP_624041.2 *larval serum protein 2* PREDICTED: similar to Larval serum protein 2 CG6806-PA [Apis mellifera]
3601	zip-PAR2803A192MA2-SpectraFile.3453.3720.3	3	14.21	14.21	85.8		34734416		(K)IAVHSEQNVPGAVVR(V)		0.728	0.77	11.76	536.641	-0.0072	-4.5	gi_110761029	gi_110761029 XP_624041.2 *larval serum protein 2* PREDICTED: similar to Larval serum protein 2 CG6806-PA [Apis mellifera]
3608	zip-PAR2803A189MA2-SpectraFile.17328.17408.4	4	14.19	14.19	75.3		516641		(K)LLGNAPEVENIWDYTPSSLELGEVAVHDPVFYQLYK(K)	K:Triplex dimethyl-intermediate	0.656	0.642	81.55	1043.29	-0.0288	-6.9	gi_110761029	gi_110761029 XP_624041.2 *larval serum protein 2* PREDICTED: similar to Larval serum protein 2 CG6806-PA [Apis mellifera]
3619	zip-PAR2803A189MA2-SpectraFile.11399.11650.4	4	14.17	14.17	79.2		4924169		(R)QDTQSVIFPPVYEILPQHHLDSR(V)		0	0.988	49.5	688.611	-0.0201	-7.3	gi_110761029	gi_110761029 XP_624041.2 *larval serum protein 2* PREDICTED: similar to Larval serum protein 2 CG6806-PA [Apis mellifera]
3631	zip-PAR2803A189MA2-SpectraFile.17353.17377.4	4	14.15	14.15	87.1		804288		(K)LLGNAPEVENIWDYTPSSLELGEVAVHDPVFYQLYK(K)	K:Triplex dimethyl-light	0.656	0.642	81.68	1041.28	-0.0266	-6.4	gi_110761029	gi_110761029 XP_624041.2 *larval serum protein 2* PREDICTED: similar to Larval serum protein 2 CG6806-PA [Apis mellifera]
3653	zip-PAR2803A188MA2-SpectraFile.8718.8957.2	2	14.1	14.1	75.3		2250748		(K)DIDYEnVQSLYQPHLR(G)	n:Deamidated	0.259	0.982	33.65	1012.02	1.0004	8.1	gi_110761029	gi_110761029 XP_624041.2 *larval serum protein 2* PREDICTED: similar to Larval serum protein 2 CG6806-PA [Apis mellifera]
3660	zip-PAR2803A189MA2-SpectraFile.16170.16440.4	4	14.09	14.09	71.3		7612560		(K)NQHLFVELDQFIQNLHAGENTIIR(N)		20.231	13.835	76.33	722.136	-0.0232	-8	gi_110761029	gi_110761029 XP_624041.2 *larval serum protein 2* PREDICTED: similar to Larval serum protein 2 CG6806-PA [Apis mellifera]
3703	zip-PAR2803A188MA2-SpectraFile.9029.9029.2	2	14.03	14.03	74.7		2444082		(K)DIDYENVQSLYQPHLR(G)		0.472	0.559	35.18	1009.5	-0.0011	-0.5	gi_110761029	gi_110761029 XP_624041.2 *larval serum protein 2* PREDICTED: similar to Larval serum protein 2 CG6806-PA [Apis mellifera]
3713	zip-PAR2803A190MA2-SpectraFile.4583.4583.0	3	14.02	14.02	74.7		173236		(R)VIQEAQnIAIQNTQGK(N)	K:Triplex dimethyl-light n:Deamidated	-	-	14.13	604.669	0.9912	4	gi_110761029	gi_110761029 XP_624041.2 *larval serum protein 2* PREDICTED: similar to Larval serum protein 2 CG6806-PA [Apis mellifera]
3723	zip-PAR2803A189MA2-SpectraFile.7394.7449.2	2	14.01	6.61	76.3		4229654		(K)QQDVIQLLQK(I)	K:Triplex dimethyl-heavy	0.346	0.472	28.93	642.926	-0.0017	-1.3	gi_110761029	gi_110761029 XP_624041.2 *larval serum protein 2* PREDICTED: similar to Larval serum protein 2 CG6806-PA [Apis mellifera]
3734	zip-PAR2803A189MA2-SpectraFile.5652.5924.2	2	14	4.8	82.2		23710444		(K)DYQTFLK(T)	K:Triplex dimethyl-light	0.553	0.662	20.16	485.765	-0.0023	-2.4	gi_110761029	gi_110761029 XP_624041.2 *larval serum protein 2* PREDICTED: similar to Larval serum protein 2 CG6806-PA [Apis mellifera]
3770	zip-PAR2803A192MA2-SpectraFile.3444.3710.3	3	13.96	10.18	71.2		33460380		(K)IAVHSEQNVPGAVVR(V)		0.732	0.773	11.72	537.981	-0.0071	-4.4	gi_110761029	gi_110761029 XP_624041.2 *larval serum protein 2* PREDICTED: similar to Larval serum protein 2 CG6806-PA [Apis mellifera]
3820	zip-PAR2803A190MA2-SpectraFile.6950.6950.0	3	13.88	13.88	80.8		57733		(K)AGLVQPQGTTFSnSISQLRK(E)	K:Triplex dimethyl-light n:Deamidated	-	-	25.45	730.398	0.9701	-6.4	gi_110761029	gi_110761029 XP_624041.2 *larval serum protein 2* PREDICTED: similar to Larval serum protein 2 CG6806-PA [Apis mellifera]
3836	zip-PAR2803A190MA2-SpectraFile.5475.5678.2	2	13.86	5.05	70.2		10603894		(K)AFVAAVLTR(Q)		0.709	0.715	18.27	492.325	-0.0008	-0.8	gi_110761029	gi_110761029 XP_624041.2 *larval serum protein 2* PREDICTED: similar to Larval serum protein 2 CG6806-PA [Apis mellifera]
3857	zip-PAR2803A192MA2-SpectraFile.3083.3393.3	3	13.84	13.84	70.4		19130393		(K)IAVHSEQNVPGAVVR(V)		0.903	0.882	10.13	537.981	-0.0062	-3.8	gi_110761029	gi_110761029 XP_624041.2 *larval serum protein 2* PREDICTED: similar to Larval serum protein 2 CG6806-PA [Apis mellifera]
3862	zip-PAR2803A190MA2-SpectraFile.6586.6586.0	2	13.83	13.83	79.5		98989		(R)GAQYLYLHQQLLAR(Y)		1.878	0.95	23.68	855.49	-0.0159	-9.3	gi_110761029	gi_110761029 XP_624041.2 *larval serum protein 2* PREDICTED: similar to Larval serum protein 2 CG6806-PA [Apis mellifera]
3882	zip-PAR2803A188MA2-SpectraFile.5740.5785.2	2	13.79	5.37	91.3		2061534		(K)AFVAAVLTR(Q)		0.468	0.513	19.06	490.315	-0.0004	-0.4	gi_110761029	gi_110761029 XP_624041.2 *larval serum protein 2* PREDICTED: similar to Larval serum protein 2 CG6806-PA [Apis mellifera]
3897	zip-PAR2803A188MA2-SpectraFile.9260.9470.3	3	13.77	13.77	78.6		461677		(K)DIDYEnVQSLYQPHLR(G)	n:Deamidated	0.616	0.65	36.39	673.663	0.9758	-4.1	gi_110761029	gi_110761029 XP_624041.2 *larval serum protein 2* PREDICTED: similar to Larval serum protein 2 CG6806-PA [Apis mellifera]
3949	zip-PAR2803A192MA2-SpectraFile.10991.11092.3	3	13.7	13.7	87.3		1260972		(K)NPIIVMYYAGAVK(A)	K:Triplex dimethyl-light	0.068	0.096	51.46	498.949	-0.0058	-3.9	gi_110761029	gi_110761029 XP_624041.2 *larval serum protein 2* PREDICTED: similar to Larval serum protein 2 CG6806-PA [Apis mellifera]
3951	zip-PAR2803A192MA2-SpectraFile.3771.3855.3	3	13.7	13.7	85.8		15477328		(K)IAVHSEQNVPGAVVR(V)		0.63	0.703	13.37	536.641	-0.0072	-4.5	gi_110761029	gi_110761029 XP_624041.2 *larval serum protein 2* PREDICTED: similar to Larval serum protein 2 CG6806-PA [Apis mellifera]
3964	zip-PAR2803A192MA2-SpectraFile.4037.4152.3	3	13.69	13.69	92.5		971459		(K)IAVHSEQnVPGAVVR(V)	n:Deamidated	0.736	0.799	14.69	535.628	0.978	-3.8	gi_110761029	gi_110761029 XP_624041.2 *larval serum protein 2* PREDICTED: similar to Larval serum protein 2 CG6806-PA [Apis mellifera]
3979	zip-PAR2803A192MA2-SpectraFile.8083.8128.0	3	13.67	10.22	73		98373		(R)GLnGLEFAGRPQNLQLQSQR(N)	n:Deamidated	-	-	35.72	755.077	0.9661	-7.9	gi_110761029	gi_110761029 XP_624041.2 *larval serum protein 2* PREDICTED: similar to Larval serum protein 2 CG6806-PA [Apis mellifera]
3984	zip-PAR2803A189MA2-SpectraFile.11100.11350.4	4	13.66	13.66	79.4		4382357		(R)QDTQSVIFPPVYEILPQHHLDSR(V)		0	0.991	47.96	688.611	-0.0193	-7	gi_110761029	gi_110761029 XP_624041.2 *larval serum protein 2* PREDICTED: similar to Larval serum protein 2 CG6806-PA [Apis mellifera]
3985	zip-PAR2803A189MA2-SpectraFile.5365.5365.2	2	13.66	13.66	82.4		2462105		(R)NSQQAPGQSPDWPSTSQIQR(G)		0.669	0.72	18.72	1120.54	-0.0005	-0.2	gi_110761029	gi_110761029 XP_624041.2 *larval serum protein 2* PREDICTED: similar to Larval serum protein 2 CG6806-PA [Apis mellifera]
4005	zip-PAR2803A190MA2-SpectraFile.8409.8711.3	3	13.64	13.64	70.7		6333219		(K)AGLVQPQGTTFSNSISQLR(K)		0.639	0.79	32.78	680.714	0.0018	0.9	gi_110761029	gi_110761029 XP_624041.2 *larval serum protein 2* PREDICTED: similar to Larval serum protein 2 CG6806-PA [Apis mellifera]
4077	zip-PAR2803A188MA2-SpectraFile.5660.5660.2	2	13.54	5.94	80.3		2025142		(K)AFVAAVLTR(Q)		0.509	0.525	18.67	492.324	-0.0032	-3.3	gi_110761029	gi_110761029 XP_624041.2 *larval serum protein 2* PREDICTED: similar to Larval serum protein 2 CG6806-PA [Apis mellifera]
4110	zip-PAR2803A192MA2-SpectraFile.10707.10907.3	3	13.51	13.51	85.2		458310		(K)NPIIVMYYAGAVK(A)	K:Triplex dimethyl-intermediate	0.3	0.234	49.89	501.633	-0.005	-3.3	gi_110761029	gi_110761029 XP_624041.2 *larval serum protein 2* PREDICTED: similar to Larval serum protein 2 CG6806-PA [Apis mellifera]
4114	zip-PAR2803A188MA2-SpectraFile.8252.8307.3	3	13.49	13.49	73.1		2997015		(K)AGLVQPQGTTFSNSISQLR(K)		0.605	0.462	31.41	678.027	-0.0145	-7.2	gi_110761029	gi_110761029 XP_624041.2 *larval serum protein 2* PREDICTED: similar to Larval serum protein 2 CG6806-PA [Apis mellifera]
4124	zip-PAR2803A190MA2-SpectraFile.5874.5937.2	2	13.48	0.19	74.2		3650163		(K)AFVAAVLTR(Q)		0.571	0.593	20.16	488.302	-0.0019	-1.9	gi_110761029	gi_110761029 XP_624041.2 *larval serum protein 2* PREDICTED: similar to Larval serum protein 2 CG6806-PA [Apis mellifera]
4215	zip-PAR2803A189MA2-SpectraFile.17401.17401.3	3	13.35	13.35	75.6		325183		(K)LLGNAPEVENIWDYTPSSLELGEVAVHDPVFYQLYK(K)	K:Triplex dimethyl-heavy	0.647	0.677	81.95	1393.4	-0.0239	-5.7	gi_110761029	gi_110761029 XP_624041.2 *larval serum protein 2* PREDICTED: similar to Larval serum protein 2 CG6806-PA [Apis mellifera]
4226	zip-PAR2803A191MA2-SpectraFile.3695.3965.2	2	13.34	6.52	79.8		1750475		(R)VHVNEGQFLK(A)	K:Triplex dimethyl-heavy	0.246	0.402	13.56	621.891	-0.0022	-1.8	gi_110761029	gi_110761029 XP_624041.2 *larval serum protein 2* PREDICTED: similar to Larval serum protein 2 CG6806-PA [Apis mellifera]
4234	zip-PAR2803A189MA2-SpectraFile.5057.5317.2	2	13.33	13.33	74.3		3140047		(R)NSQQAPGQSPDWPSTSQIQR(G)		0.699	0.733	17.15	1124.56	-0.0017	-0.8	gi_110761029	gi_110761029 XP_624041.2 *larval serum protein 2* PREDICTED: similar to Larval serum protein 2 CG6806-PA [Apis mellifera]
4241	zip-PAR2803A188MA2-SpectraFile.8786.8995.4	4	13.32	13.32	70.8		384258		(K)DIDYENVQSLYQPHLR(G)		0.562	0.679	33.98	506.26	-0.0051	-2.5	gi_110761029	gi_110761029 XP_624041.2 *larval serum protein 2* PREDICTED: similar to Larval serum protein 2 CG6806-PA [Apis mellifera]
4258	zip-PAR2803A189MA2-SpectraFile.5950.5966.2	2	13.3	4.91	78.3		5305191		(K)DYQTFLK(T)	K:Triplex dimethyl-heavy	0.345	0.499	21.66	493.809	-0.0016	-1.6	gi_110761029	gi_110761029 XP_624041.2 *larval serum protein 2* PREDICTED: similar to Larval serum protein 2 CG6806-PA [Apis mellifera]
4308	zip-PAR2803A192MA2-SpectraFile.10699.10942.3	3	13.22	13.22	86.2		2023673		(K)NPIIVMYYAGAVK(A)	K:Triplex dimethyl-light	0.29	0.227	49.84	498.949	-0.0055	-3.7	gi_110761029	gi_110761029 XP_624041.2 *larval serum protein 2* PREDICTED: similar to Larval serum protein 2 CG6806-PA [Apis mellifera]
4344	zip-PAR2803A190MA2-SpectraFile.9134.9183.0	2	13.17	6.91	83.9		142132		(K)AGLVQPQGTTFSnSISQLR(K)	n:Deamidated	0.747	0.804	36.45	1017.03	0.9801	-1.9	gi_110761029	gi_110761029 XP_624041.2 *larval serum protein 2* PREDICTED: similar to Larval serum protein 2 CG6806-PA [Apis mellifera]
4498	zip-PAR2803A189MA2-SpectraFile.11558.11558.3	3	12.95	12.95	73.9		638709		(R)QDTQSVIFPPVYEILPQHHLDSR(V)		0	0.99	50.32	916.474	-0.0089	-3.2	gi_110761029	gi_110761029 XP_624041.2 *larval serum protein 2* PREDICTED: similar to Larval serum protein 2 CG6806-PA [Apis mellifera]
4510	zip-PAR2803A188MA2-SpectraFile.18783.18783.4	4	12.93	12.93	79.5		626334		(R)DAIDSGNVITPQGVFLSLYQPQGmNILGDLIEGTGR(S)	m:Oxidized methionine	0.839	0.774	89.08	958.986	15.9733	-5.6	gi_110761029	gi_110761029 XP_624041.2 *larval serum protein 2* PREDICTED: similar to Larval serum protein 2 CG6806-PA [Apis mellifera]
4649	zip-PAR2803A189MA2-SpectraFile.5632.5911.2	2	12.75	4.35	81.6		13105744		(K)DYQTFLK(T)	K:Triplex dimethyl-heavy	0.553	0.662	20.06	493.809	-0.0018	-1.9	gi_110761029	gi_110761029 XP_624041.2 *larval serum protein 2* PREDICTED: similar to Larval serum protein 2 CG6806-PA [Apis mellifera]
4729	zip-PAR2803A189MA2-SpectraFile.7429.7485.3	3	12.63	4.56	79.5		1319546		(K)QQDVIQLLQK(I)	K:Triplex dimethyl-light	0.324	0.46	29.11	423.589	-0.0033	-2.6	gi_110761029	gi_110761029 XP_624041.2 *larval serum protein 2* PREDICTED: similar to Larval serum protein 2 CG6806-PA [Apis mellifera]
4744	zip-PAR2803A189MA2-SpectraFile.17337.17410.4	4	12.61	12.61	76.7		527429		(K)LLGNAPEVENIWDYTPSSLELGEVAVHDPVFYQLYK(K)	K:Triplex dimethyl-heavy	0.656	0.642	81.59	1045.3	-0.0301	-7.2	gi_110761029	gi_110761029 XP_624041.2 *larval serum protein 2* PREDICTED: similar to Larval serum protein 2 CG6806-PA [Apis mellifera]
4768	zip-PAR2803A189MA2-SpectraFile.17350.17350.4	4	12.58	12.58	81.3		514124		(K)LLGNAPEVENIWDYTPSSLELGEVAVHDPVFYQLYK(K)	K:Triplex dimethyl-intermediate	0.663	0.647	81.67	1043.29	-0.0292	-7	gi_110761029	gi_110761029 XP_624041.2 *larval serum protein 2* PREDICTED: similar to Larval serum protein 2 CG6806-PA [Apis mellifera]
4818	zip-PAR2803A192MA2-SpectraFile.10652.10894.3	3	12.51	12.51	80.9		586896		(K)NPIIVMYYAGAVK(A)	K:Triplex dimethyl-heavy	0.308	0.241	49.58	504.312	-0.005	-3.3	gi_110761029	gi_110761029 XP_624041.2 *larval serum protein 2* PREDICTED: similar to Larval serum protein 2 CG6806-PA [Apis mellifera]
4866	zip-PAR2803A189MA2-SpectraFile.4366.4587.2	2	12.44	5.34	88.7		2447772		(R)LSnGLGPIK(D)	K:Triplex dimethyl-intermediate n:Deamidated	0.475	0.525	13.81	482.319	0.9827	-1.4	gi_110761029	gi_110761029 XP_624041.2 *larval serum protein 2* PREDICTED: similar to Larval serum protein 2 CG6806-PA [Apis mellifera]
4896	zip-PAR2803A189MA2-SpectraFile.16345.16607.4	4	12.4	12.4	73.1		5946638		(K)NQHLFVELDQFIQNLHAGENTIIR(N)		6.09	4.586	77.28	721.132	-0.0183	-6.4	gi_110761029	gi_110761029 XP_624041.2 *larval serum protein 2* PREDICTED: similar to Larval serum protein 2 CG6806-PA [Apis mellifera]
4949	zip-PAR2803A192MA2-SpectraFile.4045.4138.3	3	12.31	12.31	78.2		766180		(K)IAVHSEQnVPGAVVR(V)	n:Deamidated	0.736	0.789	14.73	536.969	0.9768	-4.5	gi_110761029	gi_110761029 XP_624041.2 *larval serum protein 2* PREDICTED: similar to Larval serum protein 2 CG6806-PA [Apis mellifera]
4954	zip-PAR2803A188MA2-SpectraFile.9421.9472.3	3	12.3	12.3	72.4		203290		(K)DIDYEnVQSLYQPHLR(G)	n:Deamidated	0.622	0.656	37.25	675.006	0.9794	-2.3	gi_110761029	gi_110761029 XP_624041.2 *larval serum protein 2* PREDICTED: similar to Larval serum protein 2 CG6806-PA [Apis mellifera]
4960	zip-PAR2803A189MA2-SpectraFile.5949.5965.2	2	12.29	4.6	83.8		7668330		(K)DYQTFLK(T)	K:Triplex dimethyl-intermediate	0.345	0.499	21.66	489.79	-0.0015	-1.5	gi_110761029	gi_110761029 XP_624041.2 *larval serum protein 2* PREDICTED: similar to Larval serum protein 2 CG6806-PA [Apis mellifera]
4965	zip-PAR2803A192MA2-SpectraFile.8399.8399.0	3	12.28	12.28	80.4		34513		(R)GLnGLEFAGRPQNLQLQSQR(N)	n:Deamidated	-	-	37.45	752.4	0.9795	-2	gi_110761029	gi_110761029 XP_624041.2 *larval serum protein 2* PREDICTED: similar to Larval serum protein 2 CG6806-PA [Apis mellifera]
4981	zip-PAR2803A189MA2-SpectraFile.4365.4608.2	2	12.25	4.08	91.1		4661820		(R)LSnGLGPIK(D)	K:Triplex dimethyl-light n:Deamidated	0.475	0.525	13.81	478.294	0.9831	-1	gi_110761029	gi_110761029 XP_624041.2 *larval serum protein 2* PREDICTED: similar to Larval serum protein 2 CG6806-PA [Apis mellifera]
4993	zip-PAR2803A191MA2-SpectraFile.8582.8582.3	3	12.24	12.24	81.7		109924		(R)GLNGLEFAGRPQNLQLQSQR(N)		0	11.43	39.84	753.41	-0.0144	-6.4	gi_110761029	gi_110761029 XP_624041.2 *larval serum protein 2* PREDICTED: similar to Larval serum protein 2 CG6806-PA [Apis mellifera]
5120	zip-PAR2803A190MA2-SpectraFile.4507.4621.2	2	12.03	5.73	82.7		4668056		(K)EVSLLYR(I)		2.454	1.611	13.78	458.288	-0.0004	-0.4	gi_110761029	gi_110761029 XP_624041.2 *larval serum protein 2* PREDICTED: similar to Larval serum protein 2 CG6806-PA [Apis mellifera]
5121	zip-PAR2803A190MA2-SpectraFile.5911.5911.2	2	12.03	4.41	73.2		1340101		(K)AFVAAVLTR(Q)		0.581	0.573	20.34	492.324	-0.0018	-1.9	gi_110761029	gi_110761029 XP_624041.2 *larval serum protein 2* PREDICTED: similar to Larval serum protein 2 CG6806-PA [Apis mellifera]
5131	zip-PAR2803A191MA2-SpectraFile.17135.17135.4	4	12.02	12.02	70.4		340836		(K)LLGNAPEVENIWDYTPSSLELGEVAVHDPVFYQLYK(K)	K:Triplex dimethyl-intermediate	0.634	0.616	82.16	1043.29	-0.02	-4.8	gi_110761029	gi_110761029 XP_624041.2 *larval serum protein 2* PREDICTED: similar to Larval serum protein 2 CG6806-PA [Apis mellifera]
5147	zip-PAR2803A189MA2-SpectraFile.7083.7372.3	3	11.99	3.86	79.3		3466762		(K)QQDVIQLLQK(I)	K:Triplex dimethyl-light	0.602	0.671	27.37	423.589	-0.0039	-3.1	gi_110761029	gi_110761029 XP_624041.2 *larval serum protein 2* PREDICTED: similar to Larval serum protein 2 CG6806-PA [Apis mellifera]
5175	zip-PAR2803A191MA2-SpectraFile.17115.17115.4	4	11.94	11.94	73.8		553478		(K)LLGNAPEVENIWDYTPSSLELGEVAVHDPVFYQLYK(K)	K:Triplex dimethyl-light	0.634	0.616	82.09	1041.28	-0.0246	-5.9	gi_110761029	gi_110761029 XP_624041.2 *larval serum protein 2* PREDICTED: similar to Larval serum protein 2 CG6806-PA [Apis mellifera]
5212	zip-PAR2803A192MA2-SpectraFile.3488.3488.3	3	11.88	11.88	77.8		10205779		(K)IAVHSEQnVPGAVVR(V)	n:Deamidated	0.688	0.244	11.94	538.316	0.9973	8.2	gi_110761029	gi_110761029 XP_624041.2 *larval serum protein 2* PREDICTED: similar to Larval serum protein 2 CG6806-PA [Apis mellifera]
5376	zip-PAR2803A189MA2-SpectraFile.7076.7340.3	3	11.58	11.58	84.6		2320067		(K)QQDVIQLLQK(I)	K:Triplex dimethyl-intermediate	0.605	0.673	27.34	426.272	-0.0045	-3.5	gi_110761029	gi_110761029 XP_624041.2 *larval serum protein 2* PREDICTED: similar to Larval serum protein 2 CG6806-PA [Apis mellifera]
5378	zip-PAR2803A190MA2-SpectraFile.5724.5786.0	2	11.58	3.3	72.4		124793		(K)DYQTFLK(T)	K:Triplex dimethyl-light	3.02	4.462	19.44	485.766	0.0005	0.5	gi_110761029	gi_110761029 XP_624041.2 *larval serum protein 2* PREDICTED: similar to Larval serum protein 2 CG6806-PA [Apis mellifera]
5620	zip-PAR2803A191MA2-SpectraFile.4041.4064.2	2	11.17	4.53	75.3		2687007		(R)VHVNEGQFLK(A)	K:Triplex dimethyl-light	0.149	0.308	15.33	613.847	-0.0015	-1.2	gi_110761029	gi_110761029 XP_624041.2 *larval serum protein 2* PREDICTED: similar to Larval serum protein 2 CG6806-PA [Apis mellifera]
5701	zip-PAR2803A188MA2-SpectraFile.4246.4267.2	2	11.04	5.04	79.5		396366		(R)YYGSLQAAAR(K)		0.731	0.718	11.98	568.317	-0.0026	-2.3	gi_110761029	gi_110761029 XP_624041.2 *larval serum protein 2* PREDICTED: similar to Larval serum protein 2 CG6806-PA [Apis mellifera]
2172	zip-PAR2803A192MA2-SpectraFile.7286.7335.3	3	16.29	12.43	76.5		126306		(K)VTILINNAGVAHELK(F)	K:Triplex dimethyl-light	0.246	0	31.45	549.996	-0.007	-4.2	gi_110761040	gi_110761040 XP_623640.2 *S-adenosyl-L-homocysteine hydrolase* PREDICTED: similar to CG9265-PA isoform 2 [Apis mellifera]
3068	zip-PAR2803A189MA2-SpectraFile.8704.8704.2	2	14.96	6.06	84.7		139031		(R)SDIVLIIPR(T)		1.626	1.007	35.59	531.357	-0.0043	-4.1	gi_110761202	gi_110761202 XP_625222.2 PREDICTED: similar to CG9380-PA, isoform A [Apis mellifera]
3189	zip-PAR2803A189MA2-SpectraFile.8727.8727.0	2	14.79	8.38	83.9		63654		(R)SDIVLIIPR(T)		1.816	0.735	35.7	529.347	-0.0042	-4	gi_110761202	gi_110761202 XP_625222.2 PREDICTED: similar to CG9380-PA, isoform A [Apis mellifera]
191	zip-PAR2803A188MA2-SpectraFile.10169.10266.3	3	21.93	21.93	92.4		492559		(K)FDPEHYSIWLGEYK(Y)	K:Triplex dimethyl-intermediate	0.949	0.941	41.18	616.653	-0.001	-0.5	gi_110761214	gi_110761214 XP_623682.2 *elongation factor 1 gamma * PREDICTED: similar to translation elongation factor 1-gamma isoform 2 [Apis mellifera]
234	zip-PAR2803A189MA2-SpectraFile.8978.9026.2	2	21.58	16.55	94.4		651168		(K)QLVQQYFSWTGTDK(E)	K:Triplex dimethyl-intermediate	0.898	0.917	37.05	882.974	-0.0002	-0.1	gi_110761214	gi_110761214 XP_623682.2 *elongation factor 1 gamma * PREDICTED: similar to translation elongation factor 1-gamma isoform 2 [Apis mellifera]
272	zip-PAR2803A188MA2-SpectraFile.5691.5743.2	2	21.3	14.54	91.5		802537		(K)VLIAAQYSGAQIK(I)	K:Triplex dimethyl-intermediate	0.969	0.949	18.82	713.446	-0.0068	-4.8	gi_110761214	gi_110761214 XP_623682.2 *elongation factor 1 gamma * PREDICTED: similar to translation elongation factor 1-gamma isoform 2 [Apis mellifera]
315	zip-PAR2803A189MA2-SpectraFile.8976.9025.2	2	21.03	15.45	85.1		637167		(K)QLVQQYFSWTGTDK(E)	K:Triplex dimethyl-heavy	0.898	0.917	37.04	886.991	-0.0035	-2	gi_110761214	gi_110761214 XP_623682.2 *elongation factor 1 gamma * PREDICTED: similar to translation elongation factor 1-gamma isoform 2 [Apis mellifera]
477	zip-PAR2803A188MA2-SpectraFile.5697.5750.2	2	20.32	14.42	92		845394		(K)VLIAAQYSGAQIK(I)	K:Triplex dimethyl-light	0.972	0.953	18.85	709.423	-0.0034	-2.4	gi_110761214	gi_110761214 XP_623682.2 *elongation factor 1 gamma * PREDICTED: similar to translation elongation factor 1-gamma isoform 2 [Apis mellifera]
739	zip-PAR2803A189MA2-SpectraFile.8982.9038.2	2	19.39	19.39	82.5		709868		(K)QLVQQYFSWTGTDK(E)	K:Triplex dimethyl-light	0.898	0.917	37.07	878.949	-0.0003	-0.2	gi_110761214	gi_110761214 XP_623682.2 *elongation factor 1 gamma * PREDICTED: similar to translation elongation factor 1-gamma isoform 2 [Apis mellifera]
1152	zip-PAR2803A188MA2-SpectraFile.10179.10273.3	3	18.24	18.24	86.4		523707		(K)FDPEHYSIWLGEYK(Y)	K:Triplex dimethyl-light	0.949	0.941	41.23	613.97	-0.001	-0.5	gi_110761214	gi_110761214 XP_623682.2 *elongation factor 1 gamma * PREDICTED: similar to translation elongation factor 1-gamma isoform 2 [Apis mellifera]
1593	zip-PAR2803A189MA2-SpectraFile.6396.6505.2	2	17.34	11.78	87.3		926966		(K)TTNPFDTLPK(G)	K:Triplex dimethyl-light	0.788	0.757	23.89	595.327	0.0012	1	gi_110761214	gi_110761214 XP_623682.2 *elongation factor 1 gamma * PREDICTED: similar to translation elongation factor 1-gamma isoform 2 [Apis mellifera]
1969	zip-PAR2803A188MA2-SpectraFile.10150.10246.3	3	16.6	16.6	84		497050		(K)FDPEHYSIWLGEYK(Y)	K:Triplex dimethyl-heavy	0.949	0.941	41.07	619.332	-0.0037	-2	gi_110761214	gi_110761214 XP_623682.2 *elongation factor 1 gamma * PREDICTED: similar to translation elongation factor 1-gamma isoform 2 [Apis mellifera]
2132	zip-PAR2803A188MA2-SpectraFile.5682.5737.2	2	16.36	10.39	93.1		814666		(K)VLIAAQYSGAQIK(I)	K:Triplex dimethyl-heavy	0.964	0.945	18.78	717.463	-0.0121	-8.5	gi_110761214	gi_110761214 XP_623682.2 *elongation factor 1 gamma * PREDICTED: similar to translation elongation factor 1-gamma isoform 2 [Apis mellifera]
2247	zip-PAR2803A188MA2-SpectraFile.8386.8554.2	2	16.14	8.82	80.8		849907		(K)SIPYFWQK(F)	K:Triplex dimethyl-light	2.108	1.102	32.05	562.812	0.0026	2.3	gi_110761214	gi_110761214 XP_623682.2 *elongation factor 1 gamma * PREDICTED: similar to translation elongation factor 1-gamma isoform 2 [Apis mellifera]
3507	zip-PAR2803A189MA2-SpectraFile.6382.6491.2	2	14.33	8.49	85.6		730748		(K)TTNPFDTLPK(G)	K:Triplex dimethyl-heavy	0.816	0.784	23.83	603.369	-0.0051	-4.3	gi_110761214	gi_110761214 XP_623682.2 *elongation factor 1 gamma * PREDICTED: similar to translation elongation factor 1-gamma isoform 2 [Apis mellifera]
4088	zip-PAR2803A189MA2-SpectraFile.6403.6462.2	2	13.53	8.65	73.8		448010		(K)TTnPFDTLPK(G)	K:Triplex dimethyl-light n:Deamidated	0.796	0.762	23.92	595.83	1.0066	19	gi_110761214	gi_110761214 XP_623682.2 *elongation factor 1 gamma * PREDICTED: similar to translation elongation factor 1-gamma isoform 2 [Apis mellifera]
4184	zip-PAR2803A190MA2-SpectraFile.14305.14414.2	2	13.39	13.39	70.5		253283		(R)WFQTVIYQPESMAVIGAFK(L)	K:Triplex dimethyl-intermediate	0.805	1.031	63.74	1140.12	-0.0069	-3	gi_110761214	gi_110761214 XP_623682.2 *elongation factor 1 gamma * PREDICTED: similar to translation elongation factor 1-gamma isoform 2 [Apis mellifera]
5246	zip-PAR2803A188MA2-SpectraFile.9836.9836.3	3	11.82	11.82	72.4		154608		(K)YITESNAIAYYVANDQLK(G)	K:Triplex dimethyl-light	0.933	0.817	39.45	711.371	0.0071	3.3	gi_110761214	gi_110761214 XP_623682.2 *elongation factor 1 gamma * PREDICTED: similar to translation elongation factor 1-gamma isoform 2 [Apis mellifera]
5546	zip-PAR2803A190MA2-SpectraFile.14291.14434.2	2	11.29	11.29	75.6		245578		(R)WFQTVIYQPESMAVIGAFK(L)	K:Triplex dimethyl-light	0.805	1.031	63.67	1136.1	-0.0029	-1.3	gi_110761214	gi_110761214 XP_623682.2 *elongation factor 1 gamma * PREDICTED: similar to translation elongation factor 1-gamma isoform 2 [Apis mellifera]
1054	zip-PAR2803A188MA2-SpectraFile.14052.14150.3	3	18.44	18.44	87.1		232281		(R)QLDAVTAIGLGLQGTLEDQLHR(L)		1.031	0.657	62.13	794.106	-0.0113	-4.8	gi_110761364	gi_110761364 XP_001121589.1 *alpha-actinin* PREDICTED: similar to Alpha-actinin, sarcomeric (F-actin cross linking protein) [Apis mellifera]
1095	zip-PAR2803A188MA2-SpectraFile.14985.15080.3	3	18.35	18.35	89.4		201860		(K)QFQIPGGLENPYTTLTALDLTK(K)	K:Triplex dimethyl-intermediate	0.846	0.796	67.46	828.795	-0.0122	-4.9	gi_110761364	gi_110761364 XP_001121589.1 *alpha-actinin* PREDICTED: similar to Alpha-actinin, sarcomeric (F-actin cross linking protein) [Apis mellifera]
1368	zip-PAR2803A192MA2-SpectraFile.8896.8942.3	3	17.8	13.82	76.9		207713		(K)DGLAFCALIHR(H)	C:Carbamidomethylation	1.282	1.142	40.17	435.573	-0.0043	-3.3	gi_110761364	gi_110761364 XP_001121589.1 *alpha-actinin* PREDICTED: similar to Alpha-actinin, sarcomeric (F-actin cross linking protein) [Apis mellifera]
1868	zip-PAR2803A188MA2-SpectraFile.5359.5359.0	2	16.79	9.8	87.1		142884		(K)GITQEQLNEFR(S)		2.41	0.862	17.2	681.855	0.0009	0.7	gi_110761364	gi_110761364 XP_001121589.1 *alpha-actinin* PREDICTED: similar to Alpha-actinin, sarcomeric (F-actin cross linking protein) [Apis mellifera]
1941	zip-PAR2803A189MA2-SpectraFile.9021.9077.3	3	16.64	10.2	81.4		204159		(K)IDVLHLEFAK(R)	K:Triplex dimethyl-intermediate	0.859	1.042	37.27	416.93	-0.0042	-3.3	gi_110761364	gi_110761364 XP_001121589.1 *alpha-actinin* PREDICTED: similar to Alpha-actinin, sarcomeric (F-actin cross linking protein) [Apis mellifera]
2041	zip-PAR2803A192MA2-SpectraFile.8900.8949.3	3	16.5	16.5	96.7		181958		(K)DGLAFCALIHR(H)	C:Carbamidomethylation	1.282	1.142	40.19	434.231	-0.004	-3.1	gi_110761364	gi_110761364 XP_001121589.1 *alpha-actinin* PREDICTED: similar to Alpha-actinin, sarcomeric (F-actin cross linking protein) [Apis mellifera]
2297	zip-PAR2803A188MA2-SpectraFile.14974.15066.2	2	16.06	16.06	86.9		230358		(K)QFQIPGGLENPYTTLTALDLTK(K)	K:Triplex dimethyl-heavy	0.94	0.876	67.39	1246.71	-0.009	-3.6	gi_110761364	gi_110761364 XP_001121589.1 *alpha-actinin* PREDICTED: similar to Alpha-actinin, sarcomeric (F-actin cross linking protein) [Apis mellifera]
2585	zip-PAR2803A189MA2-SpectraFile.9029.9029.3	3	15.63	8.74	71.4		168258		(K)IDVLHLEFAK(R)	K:Triplex dimethyl-heavy	0.859	1.042	37.3	419.61	-0.0048	-3.8	gi_110761364	gi_110761364 XP_001121589.1 *alpha-actinin* PREDICTED: similar to Alpha-actinin, sarcomeric (F-actin cross linking protein) [Apis mellifera]
2688	zip-PAR2803A190MA2-SpectraFile.7265.7265.2	2	15.5	9.51	85.8		385540		(K)EYNAIVGLVR(E)		1.41	1.233	27.01	583.347	-0.001	-0.9	gi_110761364	gi_110761364 XP_001121589.1 *alpha-actinin* PREDICTED: similar to Alpha-actinin, sarcomeric (F-actin cross linking protein) [Apis mellifera]
3494	zip-PAR2803A188MA2-SpectraFile.12165.12260.2	2	14.34	7.12	75.1		423869		(R)LASDLLEWIR(R)		0.949	0.949	51.8	626.377	-0.0027	-2.2	gi_110761364	gi_110761364 XP_001121589.1 *alpha-actinin* PREDICTED: similar to Alpha-actinin, sarcomeric (F-actin cross linking protein) [Apis mellifera]
3605	zip-PAR2803A189MA2-SpectraFile.9034.9034.0	3	14.2	14.2	75		101665		(K)IDVLHLEFAK(R)	K:Triplex dimethyl-light	-	-	37.33	414.248	-0.0008	-0.7	gi_110761364	gi_110761364 XP_001121589.1 *alpha-actinin* PREDICTED: similar to Alpha-actinin, sarcomeric (F-actin cross linking protein) [Apis mellifera]
3646	zip-PAR2803A188MA2-SpectraFile.7410.7410.2	2	14.11	14.11	73.3		422398		(R)NINEVENQILTR(D)		0.972	0.975	27.22	737.91	-0.0033	-2.2	gi_110761364	gi_110761364 XP_001121589.1 *alpha-actinin* PREDICTED: similar to Alpha-actinin, sarcomeric (F-actin cross linking protein) [Apis mellifera]
3705	zip-PAR2803A190MA2-SpectraFile.12357.12480.2	2	14.03	7.95	90.4		425247		(R)VGWEQLLTSINR(N)		1.034	1.238	53.25	722.401	0.0001	0.1	gi_110761364	gi_110761364 XP_001121589.1 *alpha-actinin* PREDICTED: similar to Alpha-actinin, sarcomeric (F-actin cross linking protein) [Apis mellifera]
3729	zip-PAR2803A188MA2-SpectraFile.14055.14175.3	3	14	14	80.9		363201		(R)QLDAVTAIGLGLQGTLEDQLHR(L)		1.052	0.64	62.15	792.765	-0.0089	-3.7	gi_110761364	gi_110761364 XP_001121589.1 *alpha-actinin* PREDICTED: similar to Alpha-actinin, sarcomeric (F-actin cross linking protein) [Apis mellifera]
3757	zip-PAR2803A188MA2-SpectraFile.7965.7965.0	3	13.97	5.88	81.7		87109		(R)ILAGDKPYILADELR(R)	K:Triplex dimethyl-light	-	-	29.98	581.672	-0.0037	-2.1	gi_110761364	gi_110761364 XP_001121589.1 *alpha-actinin* PREDICTED: similar to Alpha-actinin, sarcomeric (F-actin cross linking protein) [Apis mellifera]
3781	zip-PAR2803A188MA2-SpectraFile.14978.15073.2	2	13.94	8.49	83.7		214854		(K)QFQIPGGLENPYTTLTALDLTK(K)	K:Triplex dimethyl-intermediate	0.94	0.876	67.42	1242.69	-0.0077	-3.1	gi_110761364	gi_110761364 XP_001121589.1 *alpha-actinin* PREDICTED: similar to Alpha-actinin, sarcomeric (F-actin cross linking protein) [Apis mellifera]
3959	zip-PAR2803A190MA2-SpectraFile.12371.12422.3	3	13.69	9.38	86.1		178581		(R)VGWEQLLTSINR(N)		1.029	1.271	53.33	481.935	-0.0056	-3.9	gi_110761364	gi_110761364 XP_001121589.1 *alpha-actinin* PREDICTED: similar to Alpha-actinin, sarcomeric (F-actin cross linking protein) [Apis mellifera]
4177	zip-PAR2803A190MA2-SpectraFile.12338.12430.2	2	13.4	7.98	70.9		439768		(R)VGWEQLLTSINR(N)		1.034	1.215	53.15	726.423	-0.0001	-0.1	gi_110761364	gi_110761364 XP_001121589.1 *alpha-actinin* PREDICTED: similar to Alpha-actinin, sarcomeric (F-actin cross linking protein) [Apis mellifera]
4208	zip-PAR2803A190MA2-SpectraFile.4752.4752.0	2	13.36	5.05	73.4		75759		(K)LETNFNTLQTK(L)	K:Triplex dimethyl-heavy	0.797	0.67	14.89	690.914	-0.0102	-7.4	gi_110761364	gi_110761364 XP_001121589.1 *alpha-actinin* PREDICTED: similar to Alpha-actinin, sarcomeric (F-actin cross linking protein) [Apis mellifera]
4324	zip-PAR2803A191MA2-SpectraFile.5076.5120.2	2	13.2	7.39	83.8		466334		(K)ANAVGPWIER(Q)		2.307	1.715	20.77	574.833	-0.0009	-0.8	gi_110761364	gi_110761364 XP_001121589.1 *alpha-actinin* PREDICTED: similar to Alpha-actinin, sarcomeric (F-actin cross linking protein) [Apis mellifera]
4474	zip-PAR2803A188MA2-SpectraFile.14975.15072.2	2	12.98	7.67	77.1		245178		(K)QFQIPGGLENPYTTLTALDLTK(K)	K:Triplex dimethyl-light	0.94	0.876	67.4	1238.67	-0.004	-1.6	gi_110761364	gi_110761364 XP_001121589.1 *alpha-actinin* PREDICTED: similar to Alpha-actinin, sarcomeric (F-actin cross linking protein) [Apis mellifera]
4815	zip-PAR2803A188MA2-SpectraFile.15058.15058.3	3	12.51	12.51	71.2		166728		(K)QFQIPGGLEnPYTTLTALDLTK(K)	K:Triplex dimethyl-heavy n:Deamidated	0.96	0.928	67.88	831.8	0.9621	-8.8	gi_110761364	gi_110761364 XP_001121589.1 *alpha-actinin* PREDICTED: similar to Alpha-actinin, sarcomeric (F-actin cross linking protein) [Apis mellifera]
4989	zip-PAR2803A190MA2-SpectraFile.7285.7285.2	2	12.24	6.78	87.1		312621		(K)EYNAIVGLVR(E)		1.288	1.215	27.12	581.335	-0.0003	-0.3	gi_110761364	gi_110761364 XP_001121589.1 *alpha-actinin* PREDICTED: similar to Alpha-actinin, sarcomeric (F-actin cross linking protein) [Apis mellifera]
5093	zip-PAR2803A188MA2-SpectraFile.14983.15079.3	3	12.07	12.07	72.5		253679		(K)QFQIPGGLENPYTTLTALDLTK(K)	K:Triplex dimethyl-light	0.846	0.796	67.45	826.115	-0.0014	-0.6	gi_110761364	gi_110761364 XP_001121589.1 *alpha-actinin* PREDICTED: similar to Alpha-actinin, sarcomeric (F-actin cross linking protein) [Apis mellifera]
5354	zip-PAR2803A191MA2-SpectraFile.5088.5134.2	2	11.62	11.62	79.4		202119		(K)ANAVGPWIER(Q)		2.265	1.715	20.84	570.815	0.0059	5.2	gi_110761364	gi_110761364 XP_001121589.1 *alpha-actinin* PREDICTED: similar to Alpha-actinin, sarcomeric (F-actin cross linking protein) [Apis mellifera]
5552	zip-PAR2803A191MA2-SpectraFile.5701.5701.2	2	11.28	11.28	71.4		530572		(K)GPNAIPGALDYR(S)		0.957	0.872	24.11	636.352	0.0219	17.2	gi_110761364	gi_110761364 XP_001121589.1 *alpha-actinin* PREDICTED: similar to Alpha-actinin, sarcomeric (F-actin cross linking protein) [Apis mellifera]
29	zip-PAR2803A190MA2-SpectraFile.14191.14191.2	2	24.44	15.48	97.3		114800		(R)ILGLGDLGAYGMGIPIGK(L)	K:Triplex dimethyl-intermediate	1.667	1.211	63.12	905.041	-0.0051	-2.8	gi_110761561	gi_110761561 XP_395280.3 *malic enzyme (not malate dehydrogenase)* PREDICTED: similar to Malic enzyme CG10120-PB, isoform B isoform 1, partial [Apis mellifera]
175	zip-PAR2803A189MA2-SpectraFile.9537.9537.0	2	22.07	22.07	97		33663		(R)CIFASGSPFAPVTYDGK(T)	C:Carbamidomethylation<br>K:Triplex dimethyl-intermediate	0.857	0.725	39.92	940.989	0.0013	0.7	gi_110761561	gi_110761561 XP_395280.3 *malic enzyme (not malate dehydrogenase)* PREDICTED: similar to Malic enzyme CG10120-PB, isoform B isoform 1, partial [Apis mellifera]
316	zip-PAR2803A189MA2-SpectraFile.9535.9535.0	2	21.03	21.03	96.1		46463		(R)CIFASGSPFAPVTYDGK(T)	C:Carbamidomethylation<br>K:Triplex dimethyl-light	0.857	0.725	39.9	936.965	0.0021	1.1	gi_110761561	gi_110761561 XP_395280.3 *malic enzyme (not malate dehydrogenase)* PREDICTED: similar to Malic enzyme CG10120-PB, isoform B isoform 1, partial [Apis mellifera]
787	zip-PAR2803A189MA2-SpectraFile.14101.14197.2	2	19.24	4.84	88.9		299819		(R)ILGLGDLGAYGMGIPIGK(L)	K:Triplex dimethyl-light	0.607	0.615	64.38	901.015	-0.0055	-3	gi_110761561	gi_110761561 XP_395280.3 *malic enzyme (not malate dehydrogenase)* PREDICTED: similar to Malic enzyme CG10120-PB, isoform B isoform 1, partial [Apis mellifera]
824	zip-PAR2803A190MA2-SpectraFile.8920.8969.2	2	19.13	12.15	93.3		456597		(R)IIPENTFLIAAK(S)	K:Triplex dimethyl-intermediate	0.658	0.756	35.35	697.447	-0.0036	-2.6	gi_110761561	gi_110761561 XP_395280.3 *malic enzyme (not malate dehydrogenase)* PREDICTED: similar to Malic enzyme CG10120-PB, isoform B isoform 1, partial [Apis mellifera]
947	zip-PAR2803A189MA2-SpectraFile.14110.14205.2	2	18.77	11.3	93		184401		(R)ILGLGDLGAYGMGIPIGK(L)	K:Triplex dimethyl-intermediate	0.602	0.615	64.43	905.039	-0.0083	-4.6	gi_110761561	gi_110761561 XP_395280.3 *malic enzyme (not malate dehydrogenase)* PREDICTED: similar to Malic enzyme CG10120-PB, isoform B isoform 1, partial [Apis mellifera]
1174	zip-PAR2803A190MA2-SpectraFile.14176.14223.2	2	18.21	9.09	88.1		159411		(R)ILGLGDLGAYGMGIPIGK(L)	K:Triplex dimethyl-heavy	1.682	1.211	63.04	909.06	-0.0056	-3.1	gi_110761561	gi_110761561 XP_395280.3 *malic enzyme (not malate dehydrogenase)* PREDICTED: similar to Malic enzyme CG10120-PB, isoform B isoform 1, partial [Apis mellifera]
1651	zip-PAR2803A190MA2-SpectraFile.8927.9041.2	2	17.22	8.23	88.7		617814		(R)IIPENTFLIAAK(S)	K:Triplex dimethyl-light	0.644	0.747	35.38	693.423	-0.0011	-0.8	gi_110761561	gi_110761561 XP_395280.3 *malic enzyme (not malate dehydrogenase)* PREDICTED: similar to Malic enzyme CG10120-PB, isoform B isoform 1, partial [Apis mellifera]
1746	zip-PAR2803A192MA2-SpectraFile.5516.5711.3	3	17.02	5.11	89.4		421334		(R)GLFISIHDK(G)	K:Triplex dimethyl-light	0.698	0.764	22.16	362.549	-0.0038	-3.5	gi_110761561	gi_110761561 XP_395280.3 *malic enzyme (not malate dehydrogenase)* PREDICTED: similar to Malic enzyme CG10120-PB, isoform B isoform 1, partial [Apis mellifera]
2013	zip-PAR2803A192MA2-SpectraFile.5517.5662.3	3	16.54	16.54	89.6		320531		(R)GLFISIHDK(G)	K:Triplex dimethyl-intermediate	0.693	0.761	22.17	365.232	-0.0038	-3.5	gi_110761561	gi_110761561 XP_395280.3 *malic enzyme (not malate dehydrogenase)* PREDICTED: similar to Malic enzyme CG10120-PB, isoform B isoform 1, partial [Apis mellifera]
2344	zip-PAR2803A190MA2-SpectraFile.8913.8961.2	2	16	8.95	81.1		397564		(R)IIPENTFLIAAK(S)	K:Triplex dimethyl-heavy	0.657	0.755	35.31	701.466	-0.0033	-2.3	gi_110761561	gi_110761561 XP_395280.3 *malic enzyme (not malate dehydrogenase)* PREDICTED: similar to Malic enzyme CG10120-PB, isoform B isoform 1, partial [Apis mellifera]
2581	zip-PAR2803A189MA2-SpectraFile.12128.12128.0	2	15.63	15.63	73.4		21549		(R)ILGLGDLGAYGmGIPIGK(L)	K:Triplex dimethyl-heavy m:Oxidized methionine	0.587	0.671	53.47	917.064	16.0024	4.1	gi_110761561	gi_110761561 XP_395280.3 *malic enzyme (not malate dehydrogenase)* PREDICTED: similar to Malic enzyme CG10120-PB, isoform B isoform 1, partial [Apis mellifera]
3181	zip-PAR2803A190MA2-SpectraFile.10544.10544.0	3	14.8	14.8	73.7		40843		(K)RYGQNTLIQFEDFGNANAFR(L)		-	-	43.76	799.741	-0.004	-1.7	gi_110761561	gi_110761561 XP_395280.3 *malic enzyme (not malate dehydrogenase)* PREDICTED: similar to Malic enzyme CG10120-PB, isoform B isoform 1, partial [Apis mellifera]
3192	zip-PAR2803A188MA2-SpectraFile.10437.10437.3	3	14.78	14.78	74.6		187374		(K)GYVYDILNNWPEHDVR(A)		0.852	0.749	42.6	673.331	0.0009	0.4	gi_110761561	gi_110761561 XP_395280.3 *malic enzyme (not malate dehydrogenase)* PREDICTED: similar to Malic enzyme CG10120-PB, isoform B isoform 1, partial [Apis mellifera]
4341	zip-PAR2803A189MA2-SpectraFile.14149.14149.2	2	13.17	8.58	71		177251		(R)ILGLGDLGAYGMGIPIGK(L)	K:Triplex dimethyl-heavy	0.601	0.625	64.66	909.059	-0.0078	-4.3	gi_110761561	gi_110761561 XP_395280.3 *malic enzyme (not malate dehydrogenase)* PREDICTED: similar to Malic enzyme CG10120-PB, isoform B isoform 1, partial [Apis mellifera]
4753	zip-PAR2803A188MA2-SpectraFile.10430.10430.0	3	12.6	12.6	79		70031		(K)GYVYDILNnWPEHDVR(A)	n:Deamidated	-	-	42.56	675.003	0.9933	4.6	gi_110761561	gi_110761561 XP_395280.3 *malic enzyme (not malate dehydrogenase)* PREDICTED: similar to Malic enzyme CG10120-PB, isoform B isoform 1, partial [Apis mellifera]
5108	zip-PAR2803A189MA2-SpectraFile.4303.4303.0	3	12.05	12.05	74.8		50155		(K)YGYENDIATVHPQPK(D)	K:Triplex dimethyl-light	-	-	13.51	596.634	-0.0088	-4.9	gi_110761561	gi_110761561 XP_395280.3 *malic enzyme (not malate dehydrogenase)* PREDICTED: similar to Malic enzyme CG10120-PB, isoform B isoform 1, partial [Apis mellifera]
5231	zip-PAR2803A189MA2-SpectraFile.12119.12119.2	2	11.84	1.73	73.1		88505		(R)ILGLGDLGAYGmGIPIGK(L)	K:Triplex dimethyl-light m:Oxidized methionine	0.423	0.677	53.42	909.016	15.9947	-0.1	gi_110761561	gi_110761561 XP_395280.3 *malic enzyme (not malate dehydrogenase)* PREDICTED: similar to Malic enzyme CG10120-PB, isoform B isoform 1, partial [Apis mellifera]
5509	zip-PAR2803A188MA2-SpectraFile.10410.10410.0	3	11.35	11.35	72.2		81986		(K)GYVYDILnNWPEHDVR(A)	n:Deamidated	-	-	42.46	676.352	1.0213	18.4	gi_110761561	gi_110761561 XP_395280.3 *malic enzyme (not malate dehydrogenase)* PREDICTED: similar to Malic enzyme CG10120-PB, isoform B isoform 1, partial [Apis mellifera]
5521	zip-PAR2803A189MA2-SpectraFile.12120.12120.0	3	11.33	11.33	75.2		50785		(R)ILGLGDLGAYGmGIPIGK(L)	K:Triplex dimethyl-light m:Oxidized methionine	-	-	53.42	606.343	15.9852	-5.3	gi_110761561	gi_110761561 XP_395280.3 *malic enzyme (not malate dehydrogenase)* PREDICTED: similar to Malic enzyme CG10120-PB, isoform B isoform 1, partial [Apis mellifera]
58	zip-PAR2803A190MA2-SpectraFile.4178.4178.2	2	23.65	23.65	97.4		362434		(K)AAASALSTAVVQAK(I)	K:Triplex dimethyl-light	0	0.036	12.26	672.397	-0.0032	-2.4	gi_110761579	gi_110761579 XP_001120668.1 PREDICTED: hypothetical protein [Apis mellifera]
338	zip-PAR2803A188MA2-SpectraFile.4534.4534.2	2	20.92	20.92	98.2		133674		(K)AAASALSTAVVQAK(I)	K:Triplex dimethyl-light	0	0	13.3	672.397	-0.0028	-2.1	gi_110761579	gi_110761579 XP_001120668.1 PREDICTED: hypothetical protein [Apis mellifera]
574	zip-PAR2803A191MA2-SpectraFile.5656.5705.2	2	19.91	19.91	95.2		161860		(R)AGLESVSMAASATSAAK(E)	K:Triplex dimethyl-light	0.059	0.168	23.87	804.417	-0.0044	-2.7	gi_110761579	gi_110761579 XP_001120668.1 PREDICTED: hypothetical protein [Apis mellifera]
584	zip-PAR2803A190MA2-SpectraFile.5577.5577.0	2	19.88	15.8	98.4		76074		(R)AGLESVSMAASATSAAK(E)	K:Triplex dimethyl-light	0	0.998	18.73	804.415	-0.0072	-4.5	gi_110761579	gi_110761579 XP_001120668.1 PREDICTED: hypothetical protein [Apis mellifera]
1291	zip-PAR2803A189MA2-SpectraFile.4330.4330.2	2	17.96	17.96	82.4		312388		(R)NVETATIGANINSSK(Q)	K:Triplex dimethyl-light	0.02	0.02	13.64	787.922	-0.0027	-1.7	gi_110761579	gi_110761579 XP_001120668.1 PREDICTED: hypothetical protein [Apis mellifera]
1767	zip-PAR2803A188MA2-SpectraFile.10767.10820.3	3	16.98	16.98	70.1		246068		(R)NEVAVLIAEIDKK(S)	K:Triplex dimethyl-light	-	-	44.38	509.31	-0.0048	-3.2	gi_110761579	gi_110761579 XP_001120668.1 PREDICTED: hypothetical protein [Apis mellifera]
2021	zip-PAR2803A189MA2-SpectraFile.7307.7533.2	2	16.52	9.47	86.8		763950		(K)QVVSIPVEIK(K)	K:Triplex dimethyl-light	0.002	0.007	28.49	584.367	-0.007	-6	gi_110761579	gi_110761579 XP_001120668.1 PREDICTED: hypothetical protein [Apis mellifera]
2282	zip-PAR2803A190MA2-SpectraFile.3310.3310.2	2	16.09	11.77	88.6		289069		(K)GSASATASTAVTAR(S)		0.01	0.016	9.18	639.833	-0.0061	-4.8	gi_110761579	gi_110761579 XP_001120668.1 PREDICTED: hypothetical protein [Apis mellifera]
3119	zip-PAR2803A191MA2-SpectraFile.4651.4705.0	2	14.9	14.9	77.9		52623		(R)AGLESVSmAASATSAAK(E)	K:Triplex dimethyl-light m:Oxidized methionine	0.093	0.034	18.5	812.413	15.9876	-4.5	gi_110761579	gi_110761579 XP_001120668.1 PREDICTED: hypothetical protein [Apis mellifera]
4410	zip-PAR2803A188MA2-SpectraFile.3393.3393.0	2	13.07	8.12	77.5		67281		(K)GSASATASTAVTAR(S)		0.624	0.482	9.41	639.837	0.0029	2.3	gi_110761579	gi_110761579 XP_001120668.1 PREDICTED: hypothetical protein [Apis mellifera]
4952	zip-PAR2803A188MA2-SpectraFile.6874.6986.3	3	12.3	7.43	82.6		385878		(K)EHINLNDFDLK(S)	K:Triplex dimethyl-light	0	0.098	24.61	471.917	-0.0011	-0.8	gi_110761579	gi_110761579 XP_001120668.1 PREDICTED: hypothetical protein [Apis mellifera]
5454	zip-PAR2803A188MA2-SpectraFile.13132.13132.0	3	11.44	11.44	79.2		34082		(K)AIAAANLAAEASVAAEAALK(A)	K:Triplex dimethyl-light	-	-	57.02	628.018	-0.0247	-13.1	gi_110761579	gi_110761579 XP_001120668.1 PREDICTED: hypothetical protein [Apis mellifera]
4645	zip-PAR2803A192MA2-SpectraFile.13139.13139.3	3	12.76	12.76	71.2		99295		(K)INIADHFFLGGPLNLR(G)		0.959	0.772	63.7	611.686	-0.0116	-6.3	gi_110761583	gi_110761583 XP_396894.3 PREDICTED: similar to Sorting and assembly machinery component 50 homolog [Apis mellifera]
102	zip-PAR2803A190MA2-SpectraFile.10594.10691.2	2	22.73	14.79	99.2		2020756		(R)AIVGASLTDILAK(R)	K:Triplex dimethyl-intermediate	0.902	0.925	44.03	668.438	-0.001	-0.8	gi_110761627	gi_110761627 XP_001119826.1 PREDICTED: similar to Ribosomal protein L24 CG9282-PA [Apis mellifera]
253	zip-PAR2803A190MA2-SpectraFile.10634.10741.2	2	21.41	14.13	91		2171435		(R)AIVGASLTDILAK(R)	K:Triplex dimethyl-light	0.908	0.931	44.24	664.413	-0.0006	-0.5	gi_110761627	gi_110761627 XP_001119826.1 PREDICTED: similar to Ribosomal protein L24 CG9282-PA [Apis mellifera]
789	zip-PAR2803A190MA2-SpectraFile.10592.10692.2	2	19.23	13.42	86		1971384		(R)AIVGASLTDILAK(R)	K:Triplex dimethyl-heavy	0.902	0.925	44.02	672.456	-0.0041	-3.1	gi_110761627	gi_110761627 XP_001119826.1 PREDICTED: similar to Ribosomal protein L24 CG9282-PA [Apis mellifera]
3892	zip-PAR2803A191MA2-SpectraFile.10231.10278.2	2	13.78	8.2	76.5		107431		(R)AIVGASLTDILAK(R)	K:Triplex dimethyl-intermediate	1.955	1.584	48.93	668.437	-0.0028	-2.1	gi_110761627	gi_110761627 XP_001119826.1 PREDICTED: similar to Ribosomal protein L24 CG9282-PA [Apis mellifera]
5640	zip-PAR2803A190MA2-SpectraFile.4782.4782.2	2	11.14	5.45	84		328695		(K)VILGNELPR(F)		1.049	0.949	15.03	521.83	-0.0036	-3.4	gi_110761835	gi_110761835 XP_393321.3 *proteasome subunit* PREDICTED: similar to proteasome (prosome, macropain) subunit, beta type, 6 [Apis mellifera]
2687	zip-PAR2803A190MA2-SpectraFile.5639.5639.0	2	15.5	9.9	87.5		117483		(K)VTIVGSPESQWK(A)	K:Triplex dimethyl-intermediate	0.827	0.994	19.03	697.908	-0.0036	-2.6	gi_110761874	gi_110761874 XP_393878.2 *insulin-like growth factor mRNA binding protein* PREDICTED: similar to IGF-II mRNA-binding protein CG1691-PA, isoform A [Apis mellifera]
2763	zip-PAR2803A188MA2-SpectraFile.9834.9834.0	2	15.41	4.65	85.5		54915		(K)ITVSSINDINNFNLER(I)		1.141	0.965	39.44	938.988	-0.0076	-4	gi_110761874	gi_110761874 XP_393878.2 *insulin-like growth factor mRNA binding protein* PREDICTED: similar to IGF-II mRNA-binding protein CG1691-PA, isoform A [Apis mellifera]
3585	zip-PAR2803A191MA2-SpectraFile.7101.7101.2	2	14.23	9.5	80.3		316156		(K)AQYLIFEK(M)	K:Triplex dimethyl-heavy	1.947	1.685	31.76	542.353	-0.0034	-3.1	gi_110761874	gi_110761874 XP_393878.2 *insulin-like growth factor mRNA binding protein* PREDICTED: similar to IGF-II mRNA-binding protein CG1691-PA, isoform A [Apis mellifera]
4464	zip-PAR2803A190MA2-SpectraFile.5638.5638.2	2	13	8.12	81.1		235099		(K)VTIVGSPESQWK(A)	K:Triplex dimethyl-light	0.852	1.018	19.02	693.885	0.0002	0.1	gi_110761874	gi_110761874 XP_393878.2 *insulin-like growth factor mRNA binding protein* PREDICTED: similar to IGF-II mRNA-binding protein CG1691-PA, isoform A [Apis mellifera]
4907	zip-PAR2803A190MA2-SpectraFile.5627.5627.0	2	12.38	8.98	84.5		98772		(K)VTIVGSPESQWK(A)	K:Triplex dimethyl-heavy	0.835	0.995	18.97	701.926	-0.0076	-5.4	gi_110761874	gi_110761874 XP_393878.2 *insulin-like growth factor mRNA binding protein* PREDICTED: similar to IGF-II mRNA-binding protein CG1691-PA, isoform A [Apis mellifera]
4910	zip-PAR2803A191MA2-SpectraFile.7048.7094.2	2	12.38	6.84	75.4		273614		(K)AQYLIFEK(M)	K:Triplex dimethyl-intermediate	1.947	1.685	31.48	538.334	-0.0026	-2.5	gi_110761874	gi_110761874 XP_393878.2 *insulin-like growth factor mRNA binding protein* PREDICTED: similar to IGF-II mRNA-binding protein CG1691-PA, isoform A [Apis mellifera]
5043	zip-PAR2803A191MA2-SpectraFile.7075.7124.2	2	12.16	12.16	78.4		162419		(K)AQYLIFEK(M)	K:Triplex dimethyl-light	1.947	1.685	31.62	534.31	-0.0002	-0.2	gi_110761874	gi_110761874 XP_393878.2 *insulin-like growth factor mRNA binding protein* PREDICTED: similar to IGF-II mRNA-binding protein CG1691-PA, isoform A [Apis mellifera]
5397	zip-PAR2803A190MA2-SpectraFile.11161.11161.0	2	11.55	11.55	74.2		83988		(R)LTIEILVPSTQVGR(I)		1.183	0.955	46.99	777.456	-0.0216	-13.9	gi_110761874	gi_110761874 XP_393878.2 *insulin-like growth factor mRNA binding protein* PREDICTED: similar to IGF-II mRNA-binding protein CG1691-PA, isoform A [Apis mellifera]
408	zip-PAR2803A191MA2-SpectraFile.8304.8401.2	2	20.62	14.75	96.8		347017		(K)AISNINNTIGPELIK(S)	K:Triplex dimethyl-intermediate	5.052	2.183	38.31	831.006	-0.0026	-1.6	gi_110761968	gi_110761968 XP_625056.2 *enolase* PREDICTED: similar to Enolase CG17654-PA, isoform A, partial [Apis mellifera]
476	zip-PAR2803A191MA2-SpectraFile.8290.8385.2	2	20.33	15.04	95.6		803074		(K)AISNINNTIGPELIK(S)	K:Triplex dimethyl-heavy	5.052	2.183	38.23	835.026	-0.0024	-1.4	gi_110761968	gi_110761968 XP_625056.2 *enolase* PREDICTED: similar to Enolase CG17654-PA, isoform A, partial [Apis mellifera]
504	zip-PAR2803A188MA2-SpectraFile.10836.10858.2	2	20.2	12.43	90		177609		(K)EALNLIIDSIK(T)	K:Triplex dimethyl-heavy	0.267	1.255	44.74	650.934	-0.0057	-4.4	gi_110761968	gi_110761968 XP_625056.2 *enolase* PREDICTED: similar to Enolase CG17654-PA, isoform A, partial [Apis mellifera]
506	zip-PAR2803A191MA2-SpectraFile.8334.8357.2	2	20.2	17.1	87.6		158947		(K)AISNINNTIGPELIK(S)	K:Triplex dimethyl-light	5.052	2.183	38.47	826.984	0.002	1.2	gi_110761968	gi_110761968 XP_625056.2 *enolase* PREDICTED: similar to Enolase CG17654-PA, isoform A, partial [Apis mellifera]
610	zip-PAR2803A190MA2-SpectraFile.8242.8353.2	2	19.78	12.6	94.7		1013568		(K)AISNINNTIGPELIK(S)	K:Triplex dimethyl-intermediate	0.428	0.828	31.95	831.007	-0.0018	-1.1	gi_110761968	gi_110761968 XP_625056.2 *enolase* PREDICTED: similar to Enolase CG17654-PA, isoform A, partial [Apis mellifera]
1079	zip-PAR2803A188MA2-SpectraFile.14554.14694.3	3	18.38	18.38	89.3		481393		(K)LAMQEFMILPTGASSFSDAMK(M)	K:Triplex dimethyl-heavy	0.937	0.958	65.01	783.078	-0.0114	-4.9	gi_110761968	gi_110761968 XP_625056.2 *enolase* PREDICTED: similar to Enolase CG17654-PA, isoform A, partial [Apis mellifera]
1329	zip-PAR2803A192MA2-SpectraFile.2664.2664.2	2	17.88	12.58	85.2		226822		(K)MGTEIYHHLK(N)	K:Triplex dimethyl-light	1.307	1.225	8.37	642.841	-0.0022	-1.7	gi_110761968	gi_110761968 XP_625056.2 *enolase* PREDICTED: similar to Enolase CG17654-PA, isoform A, partial [Apis mellifera]
1373	zip-PAR2803A188MA2-SpectraFile.14559.14714.3	3	17.78	17.78	83.7		492164		(K)LAMQEFMILPTGASSFSDAMK(M)	K:Triplex dimethyl-intermediate	0.937	0.958	65.04	780.399	-0.0096	-4.1	gi_110761968	gi_110761968 XP_625056.2 *enolase* PREDICTED: similar to Enolase CG17654-PA, isoform A, partial [Apis mellifera]
1739	zip-PAR2803A190MA2-SpectraFile.8251.8362.2	2	17.03	17.03	88.8		1224532		(K)AISNINNTIGPELIK(S)	K:Triplex dimethyl-light	0.428	0.828	32	826.983	-0.0002	-0.1	gi_110761968	gi_110761968 XP_625056.2 *enolase* PREDICTED: similar to Enolase CG17654-PA, isoform A, partial [Apis mellifera]
1936	zip-PAR2803A192MA2-SpectraFile.2643.2643.3	3	16.65	7.33	74.9		757854		(K)MGTEIYHHLK(N)	K:Triplex dimethyl-heavy	1.155	1.158	8.3	434.258	-0.0056	-4.3	gi_110761968	gi_110761968 XP_625056.2 *enolase* PREDICTED: similar to Enolase CG17654-PA, isoform A, partial [Apis mellifera]
2065	zip-PAR2803A188MA2-SpectraFile.14566.14669.3	3	16.47	16.47	84.8		511704		(K)LAMQEFMILPTGASSFSDAMK(M)	K:Triplex dimethyl-light	0.941	0.962	65.08	777.717	-0.0078	-3.3	gi_110761968	gi_110761968 XP_625056.2 *enolase* PREDICTED: similar to Enolase CG17654-PA, isoform A, partial [Apis mellifera]
2079	zip-PAR2803A192MA2-SpectraFile.2651.2657.3	3	16.46	16.46	72.6		663018		(K)MGTEIYHHLK(N)	K:Triplex dimethyl-light	1.236	1.15	8.33	428.896	-0.0038	-2.9	gi_110761968	gi_110761968 XP_625056.2 *enolase* PREDICTED: similar to Enolase CG17654-PA, isoform A, partial [Apis mellifera]
2167	zip-PAR2803A188MA2-SpectraFile.14582.14679.2	2	16.29	16.29	92.6		221458		(K)LAMQEFMILPTGASSFSDAMK(M)	K:Triplex dimethyl-intermediate	0.929	0.988	65.17	1170.1	-0.0056	-2.4	gi_110761968	gi_110761968 XP_625056.2 *enolase* PREDICTED: similar to Enolase CG17654-PA, isoform A, partial [Apis mellifera]
2233	zip-PAR2803A192MA2-SpectraFile.2662.2662.2	2	16.17	11	78		277958		(K)MGTEIYHHLK(N)	K:Triplex dimethyl-intermediate	1.307	1.225	8.36	646.866	-0.0032	-2.5	gi_110761968	gi_110761968 XP_625056.2 *enolase* PREDICTED: similar to Enolase CG17654-PA, isoform A, partial [Apis mellifera]
2349	zip-PAR2803A188MA2-SpectraFile.6860.6916.0	3	15.99	15.99	74.6		115351		(R)SEVPSGASTGIHEALELR(D)		-	-	24.54	627.659	-0.0085	-4.5	gi_110761968	gi_110761968 XP_625056.2 *enolase* PREDICTED: similar to Enolase CG17654-PA, isoform A, partial [Apis mellifera]
2490	zip-PAR2803A191MA2-SpectraFile.13689.13792.3	3	15.77	15.77	87		433970		(R)YIADLAGNTNIILPVPAFNVINGGSHAGNK(L)	K:Triplex dimethyl-intermediate	0.286	0.486	68.4	1038.91	-0.0173	-5.5	gi_110761968	gi_110761968 XP_625056.2 *enolase* PREDICTED: similar to Enolase CG17654-PA, isoform A, partial [Apis mellifera]
2700	zip-PAR2803A191MA2-SpectraFile.13665.13857.4	4	15.49	15.49	88.9		1306481		(R)YIADLAGNTNIILPVPAFNVINGGSHAGNK(L)	K:Triplex dimethyl-light	0.276	0.502	68.27	777.417	-0.0206	-6.6	gi_110761968	gi_110761968 XP_625056.2 *enolase* PREDICTED: similar to Enolase CG17654-PA, isoform A, partial [Apis mellifera]
2819	zip-PAR2803A188MA2-SpectraFile.6845.6894.0	3	15.33	15.33	70.5		214270		(R)SEVPSGASTGIHEALELR(D)		-	-	24.46	630.341	-0.0063	-3.3	gi_110761968	gi_110761968 XP_625056.2 *enolase* PREDICTED: similar to Enolase CG17654-PA, isoform A, partial [Apis mellifera]
2940	zip-PAR2803A191MA2-SpectraFile.8313.8358.3	3	15.16	15.16	88.7		168221		(K)AISNINNTIGPELIK(S)	K:Triplex dimethyl-heavy	5.267	2.471	38.36	557.018	-0.0068	-4.1	gi_110761968	gi_110761968 XP_625056.2 *enolase* PREDICTED: similar to Enolase CG17654-PA, isoform A, partial [Apis mellifera]
3134	zip-PAR2803A191MA2-SpectraFile.13669.13809.4	4	14.87	14.87	86.5		654785		(R)YIADLAGNTNIILPVPAFNVINGGSHAGNK(L)	K:Triplex dimethyl-intermediate	0.276	0.502	68.29	779.43	-0.0208	-6.7	gi_110761968	gi_110761968 XP_625056.2 *enolase* PREDICTED: similar to Enolase CG17654-PA, isoform A, partial [Apis mellifera]
3739	zip-PAR2803A192MA2-SpectraFile.2660.2660.2	2	14	9.5	72.4		279453		(K)MGTEIYHHLK(N)	K:Triplex dimethyl-heavy	1.241	1.234	8.35	650.884	-0.0047	-3.6	gi_110761968	gi_110761968 XP_625056.2 *enolase* PREDICTED: similar to Enolase CG17654-PA, isoform A, partial [Apis mellifera]
3767	zip-PAR2803A191MA2-SpectraFile.13676.13836.3	3	13.96	13.96	78.2		895812		(R)YIADLAGNTNIILPVPAFNVINGGSHAGNK(L)	K:Triplex dimethyl-light	0.285	0.484	68.33	1036.22	-0.0157	-5.1	gi_110761968	gi_110761968 XP_625056.2 *enolase* PREDICTED: similar to Enolase CG17654-PA, isoform A, partial [Apis mellifera]
4239	zip-PAR2803A188MA2-SpectraFile.14575.14678.2	2	13.32	13.32	79.6		208316		(K)LAMQEFMILPTGASSFSDAMK(M)	K:Triplex dimethyl-heavy	0.929	0.988	65.13	1174.12	-0.0081	-3.5	gi_110761968	gi_110761968 XP_625056.2 *enolase* PREDICTED: similar to Enolase CG17654-PA, isoform A, partial [Apis mellifera]
4481	zip-PAR2803A188MA2-SpectraFile.13494.13494.3	3	12.97	12.97	76.4		309586		(K)LAMQEFMILPTGASSFSDAmK(M)	K:Triplex dimethyl-intermediate m:Oxidized methionine	0.285	0.628	59.02	785.732	15.9885	-2.7	gi_110761968	gi_110761968 XP_625056.2 *enolase* PREDICTED: similar to Enolase CG17654-PA, isoform A, partial [Apis mellifera]
4519	zip-PAR2803A189MA2-SpectraFile.14359.14410.4	4	12.91	12.91	85		219037		(R)YIADLAGNTNIILPVPAFNVInGGSHAGNK(L)	K:Triplex dimethyl-light n:Deamidated	0.982	0.945	65.87	777.666	0.973	-3.6	gi_110761968	gi_110761968 XP_625056.2 *enolase* PREDICTED: similar to Enolase CG17654-PA, isoform A, partial [Apis mellifera]
4774	zip-PAR2803A189MA2-SpectraFile.14336.14433.4	4	12.57	12.57	94.8		218986		(R)YIADLAGNTNIILPVPAFNVInGGSHAGNK(L)	K:Triplex dimethyl-heavy n:Deamidated	0.984	0.936	65.74	781.685	0.9618	-7.1	gi_110761968	gi_110761968 XP_625056.2 *enolase* PREDICTED: similar to Enolase CG17654-PA, isoform A, partial [Apis mellifera]
4874	zip-PAR2803A189MA2-SpectraFile.4688.4798.2	2	12.43	5.08	93.3		1133335		(K)YDLNFK(N)	K:Triplex dimethyl-intermediate	0.66	1.107	15.32	432.259	-0.001	-1.1	gi_110761968	gi_110761968 XP_625056.2 *enolase* PREDICTED: similar to Enolase CG17654-PA, isoform A, partial [Apis mellifera]
4974	zip-PAR2803A189MA2-SpectraFile.4686.4856.2	2	12.26	4.65	84.6		720177		(K)YDLNFK(N)	K:Triplex dimethyl-heavy	0.703	1.983	15.31	436.278	-0.0019	-2.2	gi_110761968	gi_110761968 XP_625056.2 *enolase* PREDICTED: similar to Enolase CG17654-PA, isoform A, partial [Apis mellifera]
5003	zip-PAR2803A189MA2-SpectraFile.14356.14403.4	4	12.22	12.22	83.3		206926		(R)YIADLAGNTNIILPVPAFNVInGGSHAGNK(L)	K:Triplex dimethyl-intermediate n:Deamidated	0.979	0.953	65.85	779.676	0.9636	-6.6	gi_110761968	gi_110761968 XP_625056.2 *enolase* PREDICTED: similar to Enolase CG17654-PA, isoform A, partial [Apis mellifera]
[truncated: 4,413 more rows]

## Sheet: AVL09_13_30_45.ssv
number	filename	parent_charge	score	deltaForwardReverseScore	percent_scored_peak_intensity	deltaApexRetentionTimeSec	totalIntensity	numMergedScans	sequence	modifications	H/L	M/L	retentionTimeMin	parent_m_over_z	delta_parent_mass	delta_parent_mass_ppm	accession_number	entry_name
[truncated: 4,768 more rows]

## Sheet: AVL09_42_1_9.ssv
number	filename	parent_charge	score	deltaForwardReverseScore	percent_scored_peak_intensity	deltaApexRetentionTimeSec	totalIntensity	numMergedScans	sequence	modifications	H/L	M/L	retentionTimeMin	parent_m_over_z	delta_parent_mass	delta_parent_mass_ppm	accession_number	entry_name
[truncated: 2,819 more rows]

[truncated: 1 more sheets: Protein ratios roll-up]
